# Supplementary material for: Graph-Based Feature Selection Approach for Molecular Activity Prediction
Source: J Chem Inf Model. 2022 Mar 22;62(7):1618–32. doi: 10.1021/acs.jcim.1c01578 (PMC9006223; doi:10.1021/acs.jcim.1c01578)
Supplement: Supplementary file 2 — ci1c01578_si_002.zip [file ci1c01578_si_002.zip]

Archive with 24 entries (24 files):
- DS1.sdf
- DS10.sdf
- DS11.sdf
- DS12.sdf
- DS13.sdf
- DS14.sdf
- DS15.sdf
- DS16.sdf
- DS17.sdf
- DS18.sdf
- DS19.sdf
- DS2.sdf
- DS20.sdf
- DS21.sdf
- DS22.sdf
- DS23.sdf
- DS24.sdf
- DS3.sdf
- DS4.sdf
- DS5.sdf
- DS6.sdf
- DS7.sdf
- DS8.sdf
- DS9.sdf
