# Supplementary material for: Graph-Based Feature Selection Approach for Molecular Activity Prediction
Source: J Chem Inf Model. 2022 Mar 22;62(7):1618–32. doi: 10.1021/acs.jcim.1c01578 (PMC9006223; doi:10.1021/acs.jcim.1c01578)
Supplement: Supplementary file 2 — ci1c01578_si_002.zip [file ci1c01578_si_002.zip › DS1.sdf]

  Mrv2120 12252111282D          

 34 38  0  0  0  0            999 V2000
   -3.3105    3.6075    0.0000 C   0  0  0  0  0  0  0  0  0  0  0  0
   -3.8625    2.9944    0.0000 N   0  0  0  0  0  0  0  0  0  0  0  0
   -4.6695    3.1660    0.0000 C   0  0  0  0  0  0  0  0  0  0  0  0
   -3.6076    2.2098    0.0000 C   0  0  0  0  0  0  0  0  0  0  0  0
   -2.8006    2.0383    0.0000 O   0  0  0  0  0  0  0  0  0  0  0  0
   -4.1596    1.5967    0.0000 C   0  0  0  0  0  0  0  0  0  0  0  0
   -3.9047    0.8121    0.0000 O   0  0  0  0  0  0  0  0  0  0  0  0
   -4.4567    0.1990    0.0000 C   0  0  0  0  0  0  0  0  0  0  0  0
   -4.2017   -0.5856    0.0000 C   0  0  0  0  0  0  0  0  0  0  0  0
   -4.7538   -1.1987    0.0000 C   0  0  0  0  0  0  0  0  0  0  0  0
   -5.5608   -1.0272    0.0000 C   0  0  0  0  0  0  0  0  0  0  0  0
   -5.8157   -0.2426    0.0000 C   0  0  0  0  0  0  0  0  0  0  0  0
   -5.2637    0.3705    0.0000 C   0  0  0  0  0  0  0  0  0  0  0  0
   -5.9733   -1.7417    0.0000 C   0  0  0  0  0  0  0  0  0  0  0  0
   -5.4212   -2.3548    0.0000 C   0  0  0  0  0  0  0  0  0  0  0  0
   -5.6762   -3.1394    0.0000 C   0  0  0  0  0  0  0  0  0  0  0  0
   -6.4831   -3.3109    0.0000 C   0  0  0  0  0  0  0  0  0  0  0  0
   -7.0352   -2.6978    0.0000 C   0  0  0  0  0  0  0  0  0  0  0  0
   -6.7802   -1.9132    0.0000 C   0  0  0  0  0  0  0  0  0  0  0  0
   -4.6675   -2.0192    0.0000 N   0  0  0  0  0  0  0  0  0  0  0  0
   -3.9531   -2.4317    0.0000 C   0  0  0  0  0  0  0  0  0  0  0  0
   -3.2386   -2.0192    0.0000 C   0  0  0  0  0  0  0  0  0  0  0  0
   -3.2386   -1.1942    0.0000 C   0  0  0  0  0  0  0  0  0  0  0  0
   -2.5241   -0.7817    0.0000 C   0  0  0  0  0  0  0  0  0  0  0  0
   -1.8097   -1.1942    0.0000 C   0  0  0  0  0  0  0  0  0  0  0  0
   -1.0952   -0.7817    0.0000 C   0  0  0  0  0  0  0  0  0  0  0  0
   -0.3807   -1.1942    0.0000 C   0  0  0  0  0  0  0  0  0  0  0  0
   -0.3807   -2.0192    0.0000 C   0  0  0  0  0  0  0  0  0  0  0  0
   -1.0952   -2.4317    0.0000 C   0  0  0  0  0  0  0  0  0  0  0  0
   -1.8097   -2.0192    0.0000 C   0  0  0  0  0  0  0  0  0  0  0  0
   -2.5241   -2.4317    0.0000 C   0  0  0  0  0  0  0  0  0  0  0  0
    0.3338   -2.4317    0.0000 C   0  0  0  0  0  0  0  0  0  0  0  0
    1.0482   -2.0192    0.0000 N   0  0  0  0  0  0  0  0  0  0  0  0
    0.3338   -3.2567    0.0000 N   0  0  0  0  0  0  0  0  0  0  0  0
  1  2  1  0  0  0  0
  2  3  1  0  0  0  0
  2  4  1  0  0  0  0
  4  5  2  0  0  0  0
  4  6  1  0  0  0  0
  6  7  1  0  0  0  0
  7  8  1  0  0  0  0
  8  9  2  0  0  0  0
  9 10  1  0  0  0  0
 10 11  2  0  0  0  0
 11 12  1  0  0  0  0
 12 13  2  0  0  0  0
  8 13  1  0  0  0  0
 11 14  1  0  0  0  0
 14 15  2  0  0  0  0
 15 16  1  0  0  0  0
 16 17  2  0  0  0  0
 17 18  1  0  0  0  0
 18 19  2  0  0  0  0
 14 19  1  0  0  0  0
 15 20  1  0  0  0  0
 10 20  1  0  0  0  0
 20 21  1  0  0  0  0
 21 22  1  0  0  0  0
 22 23  2  0  0  0  0
 23 24  1  0  0  0  0
 24 25  2  0  0  0  0
 25 26  1  0  0  0  0
 26 27  2  0  0  0  0
 27 28  1  0  0  0  0
 28 29  2  0  0  0  0
 29 30  1  0  0  0  0
 25 30  1  0  0  0  0
 30 31  2  0  0  0  0
 22 31  1  0  0  0  0
 28 32  1  0  0  0  0
 32 33  1  0  0  0  0
 32 34  2  0  0  0  0
M  RAD  1  34   2
M  END
>  <MOLECULEID>
M97339005

>  <CLASS>
Active

$$$$

  Mrv2120 12252111282D          

 34 39  0  0  0  0            999 V2000
   -6.0265   -1.6358    0.0000 N   0  0  0  0  0  0  0  0  0  0  0  0
   -5.3121   -1.2233    0.0000 C   0  0  0  0  0  0  0  0  0  0  0  0
   -5.3121   -0.3983    0.0000 N   0  0  0  0  0  0  0  0  0  0  0  0
   -4.5976   -1.6358    0.0000 C   0  0  0  0  0  0  0  0  0  0  0  0
   -3.8831   -1.2233    0.0000 C   0  0  0  0  0  0  0  0  0  0  0  0
   -3.1687   -1.6358    0.0000 C   0  0  0  0  0  0  0  0  0  0  0  0
   -2.4542   -1.2233    0.0000 C   0  0  0  0  0  0  0  0  0  0  0  0
   -1.7397   -1.6358    0.0000 C   0  0  0  0  0  0  0  0  0  0  0  0
   -1.0253   -1.2233    0.0000 C   0  0  0  0  0  0  0  0  0  0  0  0
   -0.3108   -1.6358    0.0000 N   0  0  0  0  0  0  0  0  0  0  0  0
   -0.2245   -2.4562    0.0000 C   0  0  0  0  0  0  0  0  0  0  0  0
    0.5824   -2.6278    0.0000 C   0  0  0  0  0  0  0  0  0  0  0  0
    0.8374   -3.4124    0.0000 C   0  0  0  0  0  0  0  0  0  0  0  0
    0.2853   -4.0255    0.0000 C   0  0  0  0  0  0  0  0  0  0  0  0
   -0.5216   -3.8540    0.0000 C   0  0  0  0  0  0  0  0  0  0  0  0
   -0.7766   -3.0693    0.0000 C   0  0  0  0  0  0  0  0  0  0  0  0
    0.9949   -1.9133    0.0000 C   0  0  0  0  0  0  0  0  0  0  0  0
    0.4429   -1.3002    0.0000 C   0  0  0  0  0  0  0  0  0  0  0  0
    0.6978   -0.5156    0.0000 C   0  0  0  0  0  0  0  0  0  0  0  0
    1.5048   -0.3441    0.0000 C   0  0  0  0  0  0  0  0  0  0  0  0
    1.7597    0.4406    0.0000 O   0  0  0  0  0  0  0  0  0  0  0  0
    2.5667    0.6121    0.0000 C   0  0  0  0  0  0  0  0  0  0  0  0
    2.8217    1.3967    0.0000 C   0  0  0  0  0  0  0  0  0  0  0  0
    3.6286    1.5682    0.0000 C   0  0  0  0  0  0  0  0  0  0  0  0
    4.1807    0.9551    0.0000 N   0  0  0  0  0  0  0  0  0  0  0  0
    3.9257    0.1705    0.0000 C   0  0  0  0  0  0  0  0  0  0  0  0
    3.1187   -0.0010    0.0000 C   0  0  0  0  0  0  0  0  0  0  0  0
    2.0568   -0.9571    0.0000 C   0  0  0  0  0  0  0  0  0  0  0  0
    1.8019   -1.7418    0.0000 C   0  0  0  0  0  0  0  0  0  0  0  0
   -1.7397   -2.4608    0.0000 C   0  0  0  0  0  0  0  0  0  0  0  0
   -2.4542   -2.8733    0.0000 C   0  0  0  0  0  0  0  0  0  0  0  0
   -3.1687   -2.4608    0.0000 C   0  0  0  0  0  0  0  0  0  0  0  0
   -3.8831   -2.8733    0.0000 C   0  0  0  0  0  0  0  0  0  0  0  0
   -4.5976   -2.4608    0.0000 C   0  0  0  0  0  0  0  0  0  0  0  0
  1  2  1  0  0  0  0
  2  3  2  0  0  0  0
  2  4  1  0  0  0  0
  4  5  2  0  0  0  0
  5  6  1  0  0  0  0
  6  7  2  0  0  0  0
  7  8  1  0  0  0  0
  8  9  1  0  0  0  0
  9 10  1  0  0  0  0
 10 11  1  0  0  0  0
 11 12  2  0  0  0  0
 12 13  1  0  0  0  0
 13 14  2  0  0  0  0
 14 15  1  0  0  0  0
 15 16  2  0  0  0  0
 11 16  1  0  0  0  0
 12 17  1  0  0  0  0
 17 18  2  0  0  0  0
 10 18  1  0  0  0  0
 18 19  1  0  0  0  0
 19 20  2  0  0  0  0
 20 21  1  0  0  0  0
 21 22  1  0  0  0  0
 22 23  1  0  0  0  0
 23 24  1  0  0  0  0
 24 25  1  0  0  0  0
 25 26  1  0  0  0  0
 26 27  1  0  0  0  0
 22 27  1  0  0  0  0
 20 28  1  0  0  0  0
 28 29  2  0  0  0  0
 17 29  1  0  0  0  0
  8 30  2  0  0  0  0
 30 31  1  0  0  0  0
 31 32  2  0  0  0  0
  6 32  1  0  0  0  0
 32 33  1  0  0  0  0
 33 34  2  0  0  0  0
  4 34  1  0  0  0  0
M  RAD  1   3   2
M  END
>  <MOLECULEID>
M97339006

>  <CLASS>
Active

$$$$

  Mrv2120 12252111282D          

 37 42  0  0  0  0            999 V2000
   -5.7314    4.1221    0.0000 C   0  0  0  0  0  0  0  0  0  0  0  0
   -4.9244    3.9506    0.0000 C   0  0  0  0  0  0  0  0  0  0  0  0
   -4.3724    4.5637    0.0000 N   0  0  0  0  0  0  0  0  0  0  0  0
   -4.6695    3.1660    0.0000 N   0  0  0  0  0  0  0  0  0  0  0  0
   -3.8625    2.9944    0.0000 C   0  0  0  0  0  0  0  0  0  0  0  0
   -3.6076    2.2098    0.0000 C   0  0  0  0  0  0  0  0  0  0  0  0
   -4.1596    1.5967    0.0000 C   0  0  0  0  0  0  0  0  0  0  0  0
   -4.9666    1.7682    0.0000 C   0  0  0  0  0  0  0  0  0  0  0  0
   -5.2215    2.5529    0.0000 C   0  0  0  0  0  0  0  0  0  0  0  0
   -3.9047    0.8121    0.0000 O   0  0  0  0  0  0  0  0  0  0  0  0
   -4.4567    0.1990    0.0000 C   0  0  0  0  0  0  0  0  0  0  0  0
   -4.2017   -0.5856    0.0000 C   0  0  0  0  0  0  0  0  0  0  0  0
   -4.7538   -1.1987    0.0000 C   0  0  0  0  0  0  0  0  0  0  0  0
   -5.5608   -1.0272    0.0000 C   0  0  0  0  0  0  0  0  0  0  0  0
   -5.8157   -0.2426    0.0000 C   0  0  0  0  0  0  0  0  0  0  0  0
   -5.2637    0.3705    0.0000 C   0  0  0  0  0  0  0  0  0  0  0  0
   -5.9733   -1.7417    0.0000 C   0  0  0  0  0  0  0  0  0  0  0  0
   -5.4212   -2.3548    0.0000 C   0  0  0  0  0  0  0  0  0  0  0  0
   -5.6762   -3.1394    0.0000 C   0  0  0  0  0  0  0  0  0  0  0  0
   -6.4831   -3.3109    0.0000 C   0  0  0  0  0  0  0  0  0  0  0  0
   -7.0352   -2.6978    0.0000 C   0  0  0  0  0  0  0  0  0  0  0  0
   -6.7802   -1.9132    0.0000 C   0  0  0  0  0  0  0  0  0  0  0  0
   -4.6675   -2.0192    0.0000 N   0  0  0  0  0  0  0  0  0  0  0  0
   -3.9531   -2.4317    0.0000 C   0  0  0  0  0  0  0  0  0  0  0  0
   -3.2386   -2.0192    0.0000 C   0  0  0  0  0  0  0  0  0  0  0  0
   -3.2386   -1.1942    0.0000 C   0  0  0  0  0  0  0  0  0  0  0  0
   -2.5241   -0.7817    0.0000 C   0  0  0  0  0  0  0  0  0  0  0  0
   -1.8097   -1.1942    0.0000 C   0  0  0  0  0  0  0  0  0  0  0  0
   -1.0952   -0.7817    0.0000 C   0  0  0  0  0  0  0  0  0  0  0  0
   -0.3807   -1.1942    0.0000 C   0  0  0  0  0  0  0  0  0  0  0  0
   -0.3807   -2.0192    0.0000 C   0  0  0  0  0  0  0  0  0  0  0  0
   -1.0952   -2.4317    0.0000 C   0  0  0  0  0  0  0  0  0  0  0  0
   -1.8097   -2.0192    0.0000 C   0  0  0  0  0  0  0  0  0  0  0  0
   -2.5241   -2.4317    0.0000 C   0  0  0  0  0  0  0  0  0  0  0  0
    0.3338   -2.4317    0.0000 C   0  0  0  0  0  0  0  0  0  0  0  0
    1.0482   -2.0192    0.0000 N   0  0  0  0  0  0  0  0  0  0  0  0
    0.3338   -3.2567    0.0000 N   0  0  0  0  0  0  0  0  0  0  0  0
  1  2  1  0  0  0  0
  2  3  2  0  0  0  0
  2  4  1  0  0  0  0
  4  5  1  0  0  0  0
  5  6  1  0  0  0  0
  6  7  1  0  0  0  0
  7  8  1  0  0  0  0
  8  9  1  0  0  0  0
  4  9  1  0  0  0  0
  7 10  1  0  0  0  0
 10 11  1  0  0  0  0
 11 12  2  0  0  0  0
 12 13  1  0  0  0  0
 13 14  2  0  0  0  0
 14 15  1  0  0  0  0
 15 16  2  0  0  0  0
 11 16  1  0  0  0  0
 14 17  1  0  0  0  0
 17 18  2  0  0  0  0
 18 19  1  0  0  0  0
 19 20  2  0  0  0  0
 20 21  1  0  0  0  0
 21 22  2  0  0  0  0
 17 22  1  0  0  0  0
 18 23  1  0  0  0  0
 13 23  1  0  0  0  0
 23 24  1  0  0  0  0
 24 25  1  0  0  0  0
 25 26  2  0  0  0  0
 26 27  1  0  0  0  0
 27 28  2  0  0  0  0
 28 29  1  0  0  0  0
 29 30  2  0  0  0  0
 30 31  1  0  0  0  0
 31 32  2  0  0  0  0
 32 33  1  0  0  0  0
 28 33  1  0  0  0  0
 33 34  2  0  0  0  0
 25 34  1  0  0  0  0
 31 35  1  0  0  0  0
 35 36  1  0  0  0  0
 35 37  2  0  0  0  0
M  RAD  1  37   2
M  END
>  <MOLECULEID>
M97339007

>  <CLASS>
Active

$$$$

  Mrv2120 12252111282D          

 37 41  0  0  0  0            999 V2000
   -1.1981   -3.7390    0.0000 C   0  0  0  0  0  0  0  0  0  0  0  0
   -1.0266   -2.9321    0.0000 O   0  0  0  0  0  0  0  0  0  0  0  0
   -1.6397   -2.3800    0.0000 C   0  0  0  0  0  0  0  0  0  0  0  0
   -2.4243   -2.6350    0.0000 O   0  0  0  0  0  0  0  0  0  0  0  0
   -1.4681   -1.5731    0.0000 C   0  0  0  0  0  0  0  0  0  0  0  0
   -2.0202   -0.9600    0.0000 C   0  0  0  0  0  0  0  0  0  0  0  0
   -1.6077   -0.2455    0.0000 C   0  0  0  0  0  0  0  0  0  0  0  0
   -1.8626    0.5391    0.0000 C   0  0  0  0  0  0  0  0  0  0  0  0
   -1.3106    1.1522    0.0000 C   0  0  0  0  0  0  0  0  0  0  0  0
   -0.5036    0.9807    0.0000 C   0  0  0  0  0  0  0  0  0  0  0  0
    0.0484    1.5938    0.0000 O   0  0  0  0  0  0  0  0  0  0  0  0
   -0.2065    2.3784    0.0000 C   0  0  0  0  0  0  0  0  0  0  0  0
   -1.0135    2.5499    0.0000 C   0  0  0  0  0  0  0  0  0  0  0  0
   -1.2684    3.3346    0.0000 C   0  0  0  0  0  0  0  0  0  0  0  0
   -0.7164    3.9477    0.0000 N   0  0  0  0  0  0  0  0  0  0  0  0
    0.0906    3.7761    0.0000 C   0  0  0  0  0  0  0  0  0  0  0  0
    0.3455    2.9915    0.0000 C   0  0  0  0  0  0  0  0  0  0  0  0
   -0.9713    4.7323    0.0000 C   0  0  0  0  0  0  0  0  0  0  0  0
   -0.4193    5.3454    0.0000 C   0  0  0  0  0  0  0  0  0  0  0  0
   -1.7783    4.9038    0.0000 N   0  0  0  0  0  0  0  0  0  0  0  0
   -0.2487    0.1961    0.0000 C   0  0  0  0  0  0  0  0  0  0  0  0
   -0.8007   -0.4170    0.0000 C   0  0  0  0  0  0  0  0  0  0  0  0
   -0.7145   -1.2375    0.0000 N   0  0  0  0  0  0  0  0  0  0  0  0
    0.0000   -1.6500    0.0000 C   0  0  0  0  0  0  0  0  0  0  0  0
    0.7145   -1.2375    0.0000 C   0  0  0  0  0  0  0  0  0  0  0  0
    0.7145   -0.4125    0.0000 C   0  0  0  0  0  0  0  0  0  0  0  0
    1.4289    0.0000    0.0000 C   0  0  0  0  0  0  0  0  0  0  0  0
    2.1434   -0.4125    0.0000 C   0  0  0  0  0  0  0  0  0  0  0  0
    2.8579    0.0000    0.0000 C   0  0  0  0  0  0  0  0  0  0  0  0
    3.5724   -0.4125    0.0000 C   0  0  0  0  0  0  0  0  0  0  0  0
    3.5724   -1.2375    0.0000 C   0  0  0  0  0  0  0  0  0  0  0  0
    2.8579   -1.6500    0.0000 C   0  0  0  0  0  0  0  0  0  0  0  0
    2.1434   -1.2375    0.0000 C   0  0  0  0  0  0  0  0  0  0  0  0
    1.4289   -1.6500    0.0000 C   0  0  0  0  0  0  0  0  0  0  0  0
    4.2868   -1.6500    0.0000 C   0  0  0  0  0  0  0  0  0  0  0  0
    5.0013   -1.2375    0.0000 N   0  0  0  0  0  0  0  0  0  0  0  0
    4.2868   -2.4750    0.0000 N   0  0  0  0  0  0  0  0  0  0  0  0
  1  2  1  0  0  0  0
  2  3  1  0  0  0  0
  3  4  2  0  0  0  0
  3  5  1  0  0  0  0
  5  6  2  0  0  0  0
  6  7  1  0  0  0  0
  7  8  2  0  0  0  0
  8  9  1  0  0  0  0
  9 10  2  0  0  0  0
 10 11  1  0  0  0  0
 11 12  1  0  0  0  0
 12 13  1  0  0  0  0
 13 14  1  0  0  0  0
 14 15  1  0  0  0  0
 15 16  1  0  0  0  0
 16 17  1  0  0  0  0
 12 17  1  0  0  0  0
 15 18  1  0  0  0  0
 18 19  1  0  0  0  0
 18 20  2  0  0  0  0
 10 21  1  0  0  0  0
 21 22  2  0  0  0  0
  7 22  1  0  0  0  0
 22 23  1  0  0  0  0
  5 23  1  0  0  0  0
 23 24  1  0  0  0  0
 24 25  1  0  0  0  0
 25 26  2  0  0  0  0
 26 27  1  0  0  0  0
 27 28  2  0  0  0  0
 28 29  1  0  0  0  0
 29 30  2  0  0  0  0
 30 31  1  0  0  0  0
 31 32  2  0  0  0  0
 32 33  1  0  0  0  0
 28 33  1  0  0  0  0
 33 34  2  0  0  0  0
 25 34  1  0  0  0  0
 31 35  1  0  0  0  0
 35 36  1  0  0  0  0
 35 37  2  0  0  0  0
M  RAD  1  37   2
M  END
>  <MOLECULEID>
M97339008

>  <CLASS>
Active

$$$$

  Mrv2120 12252111282D          

 38 42  0  0  0  0            999 V2000
   -0.5850   -4.2911    0.0000 C   0  0  0  0  0  0  0  0  0  0  0  0
   -1.1981   -3.7390    0.0000 C   0  0  0  0  0  0  0  0  0  0  0  0
   -1.0266   -2.9321    0.0000 O   0  0  0  0  0  0  0  0  0  0  0  0
   -1.6397   -2.3800    0.0000 C   0  0  0  0  0  0  0  0  0  0  0  0
   -2.4243   -2.6350    0.0000 O   0  0  0  0  0  0  0  0  0  0  0  0
   -1.4681   -1.5731    0.0000 C   0  0  0  0  0  0  0  0  0  0  0  0
   -2.0202   -0.9600    0.0000 C   0  0  0  0  0  0  0  0  0  0  0  0
   -1.6077   -0.2455    0.0000 C   0  0  0  0  0  0  0  0  0  0  0  0
   -1.8626    0.5391    0.0000 C   0  0  0  0  0  0  0  0  0  0  0  0
   -1.3106    1.1522    0.0000 C   0  0  0  0  0  0  0  0  0  0  0  0
   -0.5036    0.9807    0.0000 C   0  0  0  0  0  0  0  0  0  0  0  0
    0.0484    1.5938    0.0000 O   0  0  0  0  0  0  0  0  0  0  0  0
   -0.2065    2.3784    0.0000 C   0  0  0  0  0  0  0  0  0  0  0  0
   -1.0135    2.5499    0.0000 C   0  0  0  0  0  0  0  0  0  0  0  0
   -1.2684    3.3346    0.0000 C   0  0  0  0  0  0  0  0  0  0  0  0
   -0.7164    3.9477    0.0000 N   0  0  0  0  0  0  0  0  0  0  0  0
    0.0906    3.7761    0.0000 C   0  0  0  0  0  0  0  0  0  0  0  0
    0.3455    2.9915    0.0000 C   0  0  0  0  0  0  0  0  0  0  0  0
   -0.9713    4.7323    0.0000 C   0  0  0  0  0  0  0  0  0  0  0  0
   -0.4193    5.3454    0.0000 C   0  0  0  0  0  0  0  0  0  0  0  0
   -1.7783    4.9038    0.0000 N   0  0  0  0  0  0  0  0  0  0  0  0
   -0.2487    0.1961    0.0000 C   0  0  0  0  0  0  0  0  0  0  0  0
   -0.8007   -0.4170    0.0000 C   0  0  0  0  0  0  0  0  0  0  0  0
   -0.7145   -1.2375    0.0000 N   0  0  0  0  0  0  0  0  0  0  0  0
    0.0000   -1.6500    0.0000 C   0  0  0  0  0  0  0  0  0  0  0  0
    0.7145   -1.2375    0.0000 C   0  0  0  0  0  0  0  0  0  0  0  0
    0.7145   -0.4125    0.0000 C   0  0  0  0  0  0  0  0  0  0  0  0
    1.4289    0.0000    0.0000 C   0  0  0  0  0  0  0  0  0  0  0  0
    2.1434   -0.4125    0.0000 C   0  0  0  0  0  0  0  0  0  0  0  0
    2.8579    0.0000    0.0000 C   0  0  0  0  0  0  0  0  0  0  0  0
    3.5724   -0.4125    0.0000 C   0  0  0  0  0  0  0  0  0  0  0  0
    3.5724   -1.2375    0.0000 C   0  0  0  0  0  0  0  0  0  0  0  0
    2.8579   -1.6500    0.0000 C   0  0  0  0  0  0  0  0  0  0  0  0
    2.1434   -1.2375    0.0000 C   0  0  0  0  0  0  0  0  0  0  0  0
    1.4289   -1.6500    0.0000 C   0  0  0  0  0  0  0  0  0  0  0  0
    4.2868   -1.6500    0.0000 C   0  0  0  0  0  0  0  0  0  0  0  0
    5.0013   -1.2375    0.0000 N   0  0  0  0  0  0  0  0  0  0  0  0
    4.2868   -2.4750    0.0000 N   0  0  0  0  0  0  0  0  0  0  0  0
  1  2  1  0  0  0  0
  2  3  1  0  0  0  0
  3  4  1  0  0  0  0
  4  5  2  0  0  0  0
  4  6  1  0  0  0  0
  6  7  2  0  0  0  0
  7  8  1  0  0  0  0
  8  9  2  0  0  0  0
  9 10  1  0  0  0  0
 10 11  2  0  0  0  0
 11 12  1  0  0  0  0
 12 13  1  0  0  0  0
 13 14  1  0  0  0  0
 14 15  1  0  0  0  0
 15 16  1  0  0  0  0
 16 17  1  0  0  0  0
 17 18  1  0  0  0  0
 13 18  1  0  0  0  0
 16 19  1  0  0  0  0
 19 20  1  0  0  0  0
 19 21  2  0  0  0  0
 11 22  1  0  0  0  0
 22 23  2  0  0  0  0
  8 23  1  0  0  0  0
 23 24  1  0  0  0  0
  6 24  1  0  0  0  0
 24 25  1  0  0  0  0
 25 26  1  0  0  0  0
 26 27  2  0  0  0  0
 27 28  1  0  0  0  0
 28 29  2  0  0  0  0
 29 30  1  0  0  0  0
 30 31  2  0  0  0  0
 31 32  1  0  0  0  0
 32 33  2  0  0  0  0
 33 34  1  0  0  0  0
 29 34  1  0  0  0  0
 34 35  2  0  0  0  0
 26 35  1  0  0  0  0
 32 36  1  0  0  0  0
 36 37  1  0  0  0  0
 36 38  2  0  0  0  0
M  RAD  1  38   2
M  END
>  <MOLECULEID>
M97339009

>  <CLASS>
Active

$$$$

  Mrv2120 12252111282D          

 38 42  0  0  0  0            999 V2000
   -1.1981   -3.7390    0.0000 C   0  0  0  0  0  0  0  0  0  0  0  0
   -1.0266   -2.9321    0.0000 N   0  0  0  0  0  0  0  0  0  0  0  0
   -0.2420   -2.6771    0.0000 C   0  0  0  0  0  0  0  0  0  0  0  0
   -1.6397   -2.3800    0.0000 C   0  0  0  0  0  0  0  0  0  0  0  0
   -2.4243   -2.6350    0.0000 O   0  0  0  0  0  0  0  0  0  0  0  0
   -1.4681   -1.5731    0.0000 C   0  0  0  0  0  0  0  0  0  0  0  0
   -2.0202   -0.9600    0.0000 C   0  0  0  0  0  0  0  0  0  0  0  0
   -1.6077   -0.2455    0.0000 C   0  0  0  0  0  0  0  0  0  0  0  0
   -1.8626    0.5391    0.0000 C   0  0  0  0  0  0  0  0  0  0  0  0
   -1.3106    1.1522    0.0000 C   0  0  0  0  0  0  0  0  0  0  0  0
   -0.5036    0.9807    0.0000 C   0  0  0  0  0  0  0  0  0  0  0  0
    0.0484    1.5938    0.0000 O   0  0  0  0  0  0  0  0  0  0  0  0
   -0.2065    2.3784    0.0000 C   0  0  0  0  0  0  0  0  0  0  0  0
   -1.0135    2.5499    0.0000 C   0  0  0  0  0  0  0  0  0  0  0  0
   -1.2684    3.3346    0.0000 C   0  0  0  0  0  0  0  0  0  0  0  0
   -0.7164    3.9477    0.0000 N   0  0  0  0  0  0  0  0  0  0  0  0
    0.0906    3.7761    0.0000 C   0  0  0  0  0  0  0  0  0  0  0  0
    0.3455    2.9915    0.0000 C   0  0  0  0  0  0  0  0  0  0  0  0
   -0.9713    4.7323    0.0000 C   0  0  0  0  0  0  0  0  0  0  0  0
   -0.4193    5.3454    0.0000 C   0  0  0  0  0  0  0  0  0  0  0  0
   -1.7783    4.9038    0.0000 N   0  0  0  0  0  0  0  0  0  0  0  0
   -0.2487    0.1961    0.0000 C   0  0  0  0  0  0  0  0  0  0  0  0
   -0.8007   -0.4170    0.0000 C   0  0  0  0  0  0  0  0  0  0  0  0
   -0.7145   -1.2375    0.0000 N   0  0  0  0  0  0  0  0  0  0  0  0
    0.0000   -1.6500    0.0000 C   0  0  0  0  0  0  0  0  0  0  0  0
    0.7145   -1.2375    0.0000 C   0  0  0  0  0  0  0  0  0  0  0  0
    0.7145   -0.4125    0.0000 C   0  0  0  0  0  0  0  0  0  0  0  0
    1.4289    0.0000    0.0000 C   0  0  0  0  0  0  0  0  0  0  0  0
    2.1434   -0.4125    0.0000 C   0  0  0  0  0  0  0  0  0  0  0  0
    2.8579    0.0000    0.0000 C   0  0  0  0  0  0  0  0  0  0  0  0
    3.5724   -0.4125    0.0000 C   0  0  0  0  0  0  0  0  0  0  0  0
    3.5724   -1.2375    0.0000 C   0  0  0  0  0  0  0  0  0  0  0  0
    2.8579   -1.6500    0.0000 C   0  0  0  0  0  0  0  0  0  0  0  0
    2.1434   -1.2375    0.0000 C   0  0  0  0  0  0  0  0  0  0  0  0
    1.4289   -1.6500    0.0000 C   0  0  0  0  0  0  0  0  0  0  0  0
    4.2868   -1.6500    0.0000 C   0  0  0  0  0  0  0  0  0  0  0  0
    5.0013   -1.2375    0.0000 N   0  0  0  0  0  0  0  0  0  0  0  0
    4.2868   -2.4750    0.0000 N   0  0  0  0  0  0  0  0  0  0  0  0
  1  2  1  0  0  0  0
  2  3  1  0  0  0  0
  2  4  1  0  0  0  0
  4  5  2  0  0  0  0
  4  6  1  0  0  0  0
  6  7  2  0  0  0  0
  7  8  1  0  0  0  0
  8  9  2  0  0  0  0
  9 10  1  0  0  0  0
 10 11  2  0  0  0  0
 11 12  1  0  0  0  0
 12 13  1  0  0  0  0
 13 14  1  0  0  0  0
 14 15  1  0  0  0  0
 15 16  1  0  0  0  0
 16 17  1  0  0  0  0
 17 18  1  0  0  0  0
 13 18  1  0  0  0  0
 16 19  1  0  0  0  0
 19 20  1  0  0  0  0
 19 21  2  0  0  0  0
 11 22  1  0  0  0  0
 22 23  2  0  0  0  0
  8 23  1  0  0  0  0
 23 24  1  0  0  0  0
  6 24  1  0  0  0  0
 24 25  1  0  0  0  0
 25 26  1  0  0  0  0
 26 27  2  0  0  0  0
 27 28  1  0  0  0  0
 28 29  2  0  0  0  0
 29 30  1  0  0  0  0
 30 31  2  0  0  0  0
 31 32  1  0  0  0  0
 32 33  2  0  0  0  0
 33 34  1  0  0  0  0
 29 34  1  0  0  0  0
 34 35  2  0  0  0  0
 26 35  1  0  0  0  0
 32 36  1  0  0  0  0
 36 37  1  0  0  0  0
 36 38  2  0  0  0  0
M  RAD  1  38   2
M  END
>  <MOLECULEID>
M97339010

>  <CLASS>
Active

$$$$

  Mrv2120 12252111282D          

 36 40  0  0  0  0            999 V2000
    6.2835   -7.7143    0.0000 C   0  0  0  0  0  0  0  0  0  0  0  0
    5.5691   -7.3018    0.0000 C   0  0  0  0  0  0  0  0  0  0  0  0
    4.8546   -7.7143    0.0000 N   0  0  0  0  0  0  0  0  0  0  0  0
    5.5691   -6.4768    0.0000 N   0  0  0  0  0  0  0  0  0  0  0  0
    4.8546   -6.0643    0.0000 C   0  0  0  0  0  0  0  0  0  0  0  0
    4.8546   -5.2393    0.0000 C   0  0  0  0  0  0  0  0  0  0  0  0
    5.5691   -4.8268    0.0000 C   0  0  0  0  0  0  0  0  0  0  0  0
    6.2835   -5.2393    0.0000 C   0  0  0  0  0  0  0  0  0  0  0  0
    6.2835   -6.0643    0.0000 C   0  0  0  0  0  0  0  0  0  0  0  0
    5.5691   -4.0018    0.0000 O   0  0  0  0  0  0  0  0  0  0  0  0
    4.8546   -3.5893    0.0000 C   0  0  0  0  0  0  0  0  0  0  0  0
    4.8546   -2.7643    0.0000 C   0  0  0  0  0  0  0  0  0  0  0  0
    4.1401   -2.3518    0.0000 C   0  0  0  0  0  0  0  0  0  0  0  0
    3.4256   -2.7643    0.0000 C   0  0  0  0  0  0  0  0  0  0  0  0
    2.6410   -2.5093    0.0000 C   0  0  0  0  0  0  0  0  0  0  0  0
    2.1561   -3.1768    0.0000 C   0  0  0  0  0  0  0  0  0  0  0  0
    2.6410   -3.8442    0.0000 N   0  0  0  0  0  0  0  0  0  0  0  0
    2.3861   -4.6288    0.0000 C   0  0  0  0  0  0  0  0  0  0  0  0
    2.9381   -5.2419    0.0000 C   0  0  0  0  0  0  0  0  0  0  0  0
    3.7451   -5.0704    0.0000 C   0  0  0  0  0  0  0  0  0  0  0  0
    4.2971   -5.6835    0.0000 C   0  0  0  0  0  0  0  0  0  0  0  0
    4.0422   -6.4681    0.0000 C   0  0  0  0  0  0  0  0  0  0  0  0
    4.5942   -7.0812    0.0000 C   0  0  0  0  0  0  0  0  0  0  0  0
    4.3393   -7.8658    0.0000 C   0  0  0  0  0  0  0  0  0  0  0  0
    3.5323   -8.0374    0.0000 C   0  0  0  0  0  0  0  0  0  0  0  0
    2.9803   -7.4243    0.0000 C   0  0  0  0  0  0  0  0  0  0  0  0
    3.2352   -6.6397    0.0000 C   0  0  0  0  0  0  0  0  0  0  0  0
    2.6832   -6.0266    0.0000 C   0  0  0  0  0  0  0  0  0  0  0  0
    3.2774   -8.8220    0.0000 C   0  0  0  0  0  0  0  0  0  0  0  0
    3.8294   -9.4351    0.0000 N   0  0  0  0  0  0  0  0  0  0  0  0
    2.4704   -8.9935    0.0000 N   0  0  0  0  0  0  0  0  0  0  0  0
    3.4256   -3.5893    0.0000 C   0  0  0  0  0  0  0  0  0  0  0  0
    4.1401   -4.0018    0.0000 C   0  0  0  0  0  0  0  0  0  0  0  0
    1.3311   -3.1768    0.0000 C   0  0  0  0  0  0  0  0  0  0  0  0
    0.9186   -3.8913    0.0000 O   0  0  0  0  0  0  0  0  0  0  0  0
    0.9186   -2.4623    0.0000 O   0  0  0  0  0  0  0  0  0  0  0  0
  1  2  1  0  0  0  0
  2  3  2  0  0  0  0
  2  4  1  0  0  0  0
  4  5  1  0  0  0  0
  5  6  1  0  0  0  0
  6  7  1  0  0  0  0
  7  8  1  0  0  0  0
  8  9  1  0  0  0  0
  4  9  1  0  0  0  0
  7 10  1  0  0  0  0
 10 11  1  0  0  0  0
 11 12  2  0  0  0  0
 12 13  1  0  0  0  0
 13 14  2  0  0  0  0
 14 15  1  0  0  0  0
 15 16  2  0  0  0  0
 16 17  1  0  0  0  0
 17 18  1  0  0  0  0
 18 19  1  0  0  0  0
 19 20  2  0  0  0  0
 20 21  1  0  0  0  0
 21 22  2  0  0  0  0
 22 23  1  0  0  0  0
 23 24  2  0  0  0  0
 24 25  1  0  0  0  0
 25 26  2  0  0  0  0
 26 27  1  0  0  0  0
 22 27  1  0  0  0  0
 27 28  2  0  0  0  0
 19 28  1  0  0  0  0
 25 29  1  0  0  0  0
 29 30  1  0  0  0  0
 29 31  2  0  0  0  0
 17 32  1  0  0  0  0
 14 32  1  0  0  0  0
 32 33  2  0  0  0  0
 11 33  1  0  0  0  0
 16 34  1  0  0  0  0
 34 35  1  0  0  0  0
 34 36  2  0  0  0  0
M  RAD  1  31   2
M  END
>  <MOLECULEID>
M97339011

>  <CLASS>
Active

$$$$

  Mrv2120 12252111282D          

 30 33  0  0  1  0            999 V2000
   -3.4298   -6.6343    0.0000 N   0  0  0  0  0  0  0  0  0  0  0  0
   -2.7624   -6.1494    0.0000 C   0  0  0  0  0  0  0  0  0  0  0  0
   -2.0087   -6.4850    0.0000 N   0  0  0  0  0  0  0  0  0  0  0  0
   -2.8486   -5.3289    0.0000 C   0  0  0  0  0  0  0  0  0  0  0  0
   -3.6023   -4.9934    0.0000 C   0  0  0  0  0  0  0  0  0  0  0  0
   -3.6886   -4.1729    0.0000 C   0  0  0  0  0  0  0  0  0  0  0  0
   -3.0211   -3.6880    0.0000 C   0  0  0  0  0  0  0  0  0  0  0  0
   -3.1074   -2.8675    0.0000 O   0  0  0  0  0  0  0  0  0  0  0  0
   -2.2674   -4.0235    0.0000 C   0  0  0  0  0  0  0  0  0  0  0  0
   -1.6000   -3.5386    0.0000 C   0  0  0  0  0  0  0  0  0  0  0  0
   -1.6862   -2.7181    0.0000 N   0  0  0  0  0  0  0  0  0  0  0  0
   -2.4007   -2.3056    0.0000 C   0  0  0  0  0  0  0  0  0  0  0  0
   -2.2292   -1.4986    0.0000 C   0  0  0  0  0  0  0  0  0  0  0  0
   -1.4087   -1.4124    0.0000 C   0  0  1  0  0  0  0  0  0  0  0  0
   -0.9962   -0.6979    0.0000 N   0  0  0  0  0  0  0  0  0  0  0  0
   -0.1712   -0.6979    0.0000 S   0  0  0  0  0  0  0  0  0  0  0  0
   -0.1712   -1.5229    0.0000 O   0  0  0  0  0  0  0  0  0  0  0  0
   -0.1712    0.1271    0.0000 O   0  0  0  0  0  0  0  0  0  0  0  0
    0.6538   -0.6979    0.0000 C   0  0  0  0  0  0  0  0  0  0  0  0
    1.1387   -0.0305    0.0000 C   0  0  0  0  0  0  0  0  0  0  0  0
    1.9233   -0.2854    0.0000 C   0  0  0  0  0  0  0  0  0  0  0  0
    2.6378    0.1271    0.0000 N   0  0  0  0  0  0  0  0  0  0  0  0
    3.3523   -0.2854    0.0000 C   0  0  0  0  0  0  0  0  0  0  0  0
    3.3523   -1.1104    0.0000 C   0  0  0  0  0  0  0  0  0  0  0  0
    2.6378   -1.5229    0.0000 C   0  0  0  0  0  0  0  0  0  0  0  0
    1.9233   -1.1104    0.0000 C   0  0  0  0  0  0  0  0  0  0  0  0
    1.1387   -1.3654    0.0000 S   0  0  0  0  0  0  0  0  0  0  0  0
   -1.0731   -2.1661    0.0000 C   0  0  0  0  0  0  0  0  0  0  0  0
   -0.2662   -2.3376    0.0000 O   0  0  0  0  0  0  0  0  0  0  0  0
   -2.1812   -4.8440    0.0000 C   0  0  0  0  0  0  0  0  0  0  0  0
  1  2  1  0  0  0  0
  2  3  2  0  0  0  0
  2  4  1  0  0  0  0
  4  5  2  0  0  0  0
  5  6  1  0  0  0  0
  6  7  2  0  0  0  0
  7  8  1  0  0  0  0
  7  9  1  0  0  0  0
  9 10  1  0  0  0  0
 10 11  1  0  0  0  0
 11 12  1  0  0  0  0
 12 13  1  0  0  0  0
 14 13  1  0  0  0  0
 14 15  1  1  0  0  0
 15 16  1  0  0  0  0
 16 17  2  0  0  0  0
 16 18  2  0  0  0  0
 16 19  1  0  0  0  0
 19 20  2  0  0  0  0
 20 21  1  0  0  0  0
 21 22  2  0  0  0  0
 22 23  1  0  0  0  0
 23 24  2  0  0  0  0
 24 25  1  0  0  0  0
 25 26  2  0  0  0  0
 21 26  1  0  0  0  0
 26 27  1  0  0  0  0
 19 27  1  0  0  0  0
 14 28  1  0  0  0  0
 11 28  1  0  0  0  0
 28 29  2  0  0  0  0
  9 30  2  0  0  0  0
  4 30  1  0  0  0  0
M  RAD  1   3   2
M  END
>  <MOLECULEID>
M97339012

>  <CLASS>
Active

$$$$

  Mrv2120 12252111282D          

 31 34  0  0  1  0            999 V2000
   -3.4298   -6.6343    0.0000 N   0  0  0  0  0  0  0  0  0  0  0  0
   -2.7624   -6.1494    0.0000 C   0  0  0  0  0  0  0  0  0  0  0  0
   -2.0087   -6.4850    0.0000 N   0  0  0  0  0  0  0  0  0  0  0  0
   -2.8486   -5.3289    0.0000 C   0  0  0  0  0  0  0  0  0  0  0  0
   -3.6023   -4.9934    0.0000 C   0  0  0  0  0  0  0  0  0  0  0  0
   -3.6886   -4.1729    0.0000 C   0  0  0  0  0  0  0  0  0  0  0  0
   -3.0211   -3.6880    0.0000 C   0  0  0  0  0  0  0  0  0  0  0  0
   -3.1074   -2.8675    0.0000 N   0  0  0  0  0  0  0  0  0  0  0  0
   -2.2674   -4.0235    0.0000 C   0  0  0  0  0  0  0  0  0  0  0  0
   -1.6000   -3.5386    0.0000 C   0  0  0  0  0  0  0  0  0  0  0  0
   -1.6862   -2.7181    0.0000 N   0  0  0  0  0  0  0  0  0  0  0  0
   -2.4007   -2.3056    0.0000 C   0  0  0  0  0  0  0  0  0  0  0  0
   -2.2292   -1.4986    0.0000 C   0  0  0  0  0  0  0  0  0  0  0  0
   -1.4087   -1.4124    0.0000 C   0  0  1  0  0  0  0  0  0  0  0  0
   -0.9962   -0.6979    0.0000 N   0  0  0  0  0  0  0  0  0  0  0  0
   -0.1712   -0.6979    0.0000 S   0  0  0  0  0  0  0  0  0  0  0  0
   -0.1712   -1.5229    0.0000 O   0  0  0  0  0  0  0  0  0  0  0  0
   -0.1712    0.1271    0.0000 O   0  0  0  0  0  0  0  0  0  0  0  0
    0.6538   -0.6979    0.0000 C   0  0  0  0  0  0  0  0  0  0  0  0
    1.1387   -0.0305    0.0000 C   0  0  0  0  0  0  0  0  0  0  0  0
    1.9233   -0.2854    0.0000 C   0  0  0  0  0  0  0  0  0  0  0  0
    2.6378    0.1271    0.0000 N   0  0  0  0  0  0  0  0  0  0  0  0
    3.3523   -0.2854    0.0000 C   0  0  0  0  0  0  0  0  0  0  0  0
    4.0668    0.1271    0.0000 Cl  0  0  0  0  0  0  0  0  0  0  0  0
    3.3523   -1.1104    0.0000 C   0  0  0  0  0  0  0  0  0  0  0  0
    2.6378   -1.5229    0.0000 C   0  0  0  0  0  0  0  0  0  0  0  0
    1.9233   -1.1104    0.0000 C   0  0  0  0  0  0  0  0  0  0  0  0
    1.1387   -1.3654    0.0000 S   0  0  0  0  0  0  0  0  0  0  0  0
   -1.0731   -2.1661    0.0000 C   0  0  0  0  0  0  0  0  0  0  0  0
   -0.2662   -2.3376    0.0000 O   0  0  0  0  0  0  0  0  0  0  0  0
   -2.1812   -4.8440    0.0000 C   0  0  0  0  0  0  0  0  0  0  0  0
  1  2  1  0  0  0  0
  2  3  2  0  0  0  0
  2  4  1  0  0  0  0
  4  5  2  0  0  0  0
  5  6  1  0  0  0  0
  6  7  2  0  0  0  0
  7  8  1  0  0  0  0
  7  9  1  0  0  0  0
  9 10  1  0  0  0  0
 10 11  1  0  0  0  0
 11 12  1  0  0  0  0
 12 13  1  0  0  0  0
 14 13  1  0  0  0  0
 14 15  1  1  0  0  0
 15 16  1  0  0  0  0
 16 17  2  0  0  0  0
 16 18  2  0  0  0  0
 16 19  1  0  0  0  0
 19 20  2  0  0  0  0
 20 21  1  0  0  0  0
 21 22  2  0  0  0  0
 22 23  1  0  0  0  0
 23 24  1  0  0  0  0
 23 25  2  0  0  0  0
 25 26  1  0  0  0  0
 26 27  2  0  0  0  0
 21 27  1  0  0  0  0
 27 28  1  0  0  0  0
 19 28  1  0  0  0  0
 14 29  1  0  0  0  0
 11 29  1  0  0  0  0
 29 30  2  0  0  0  0
  9 31  2  0  0  0  0
  4 31  1  0  0  0  0
M  RAD  1   3   2
M  END
>  <MOLECULEID>
M97339013

>  <CLASS>
Active

$$$$

  Mrv2120 12252111282D          

 31 34  0  0  1  0            999 V2000
   -3.4298   -6.6343    0.0000 N   0  0  0  0  0  0  0  0  0  0  0  0
   -2.7624   -6.1494    0.0000 C   0  0  0  0  0  0  0  0  0  0  0  0
   -2.0087   -6.4850    0.0000 N   0  0  0  0  0  0  0  0  0  0  0  0
   -2.8486   -5.3289    0.0000 C   0  0  0  0  0  0  0  0  0  0  0  0
   -3.6023   -4.9934    0.0000 C   0  0  0  0  0  0  0  0  0  0  0  0
   -3.6886   -4.1729    0.0000 C   0  0  0  0  0  0  0  0  0  0  0  0
   -3.0211   -3.6880    0.0000 C   0  0  0  0  0  0  0  0  0  0  0  0
   -3.1074   -2.8675    0.0000 O   0  0  0  0  0  0  0  0  0  0  0  0
   -2.2674   -4.0235    0.0000 C   0  0  0  0  0  0  0  0  0  0  0  0
   -1.6000   -3.5386    0.0000 C   0  0  0  0  0  0  0  0  0  0  0  0
   -1.6862   -2.7181    0.0000 N   0  0  0  0  0  0  0  0  0  0  0  0
   -2.4007   -2.3056    0.0000 C   0  0  0  0  0  0  0  0  0  0  0  0
   -2.2292   -1.4986    0.0000 C   0  0  0  0  0  0  0  0  0  0  0  0
   -1.4087   -1.4124    0.0000 C   0  0  1  0  0  0  0  0  0  0  0  0
   -0.9962   -0.6979    0.0000 N   0  0  0  0  0  0  0  0  0  0  0  0
   -0.1712   -0.6979    0.0000 S   0  0  0  0  0  0  0  0  0  0  0  0
   -0.1712   -1.5229    0.0000 O   0  0  0  0  0  0  0  0  0  0  0  0
   -0.1712    0.1271    0.0000 O   0  0  0  0  0  0  0  0  0  0  0  0
    0.6538   -0.6979    0.0000 C   0  0  0  0  0  0  0  0  0  0  0  0
    1.1387   -0.0305    0.0000 C   0  0  0  0  0  0  0  0  0  0  0  0
    1.9233   -0.2854    0.0000 C   0  0  0  0  0  0  0  0  0  0  0  0
    2.6378    0.1271    0.0000 N   0  0  0  0  0  0  0  0  0  0  0  0
    3.3523   -0.2854    0.0000 C   0  0  0  0  0  0  0  0  0  0  0  0
    4.0668    0.1271    0.0000 Cl  0  0  0  0  0  0  0  0  0  0  0  0
    3.3523   -1.1104    0.0000 C   0  0  0  0  0  0  0  0  0  0  0  0
    2.6378   -1.5229    0.0000 C   0  0  0  0  0  0  0  0  0  0  0  0
    1.9233   -1.1104    0.0000 C   0  0  0  0  0  0  0  0  0  0  0  0
    1.1387   -1.3654    0.0000 S   0  0  0  0  0  0  0  0  0  0  0  0
   -1.0731   -2.1661    0.0000 C   0  0  0  0  0  0  0  0  0  0  0  0
   -0.2662   -2.3376    0.0000 O   0  0  0  0  0  0  0  0  0  0  0  0
   -2.1812   -4.8440    0.0000 C   0  0  0  0  0  0  0  0  0  0  0  0
  1  2  1  0  0  0  0
  2  3  2  0  0  0  0
  2  4  1  0  0  0  0
  4  5  2  0  0  0  0
  5  6  1  0  0  0  0
  6  7  2  0  0  0  0
  7  8  1  0  0  0  0
  7  9  1  0  0  0  0
  9 10  1  0  0  0  0
 10 11  1  0  0  0  0
 11 12  1  0  0  0  0
 12 13  1  0  0  0  0
 14 13  1  0  0  0  0
 14 15  1  1  0  0  0
 15 16  1  0  0  0  0
 16 17  2  0  0  0  0
 16 18  2  0  0  0  0
 16 19  1  0  0  0  0
 19 20  2  0  0  0  0
 20 21  1  0  0  0  0
 21 22  2  0  0  0  0
 22 23  1  0  0  0  0
 23 24  1  0  0  0  0
 23 25  2  0  0  0  0
 25 26  1  0  0  0  0
 26 27  2  0  0  0  0
 21 27  1  0  0  0  0
 27 28  1  0  0  0  0
 19 28  1  0  0  0  0
 14 29  1  0  0  0  0
 11 29  1  0  0  0  0
 29 30  2  0  0  0  0
  9 31  2  0  0  0  0
  4 31  1  0  0  0  0
M  RAD  1   3   2
M  END
>  <MOLECULEID>
M97339014

>  <CLASS>
Active

$$$$

  Mrv2120 12252111282D          

 32 35  0  0  1  0            999 V2000
    4.7812    1.9354    0.0000 C   0  0  0  0  0  0  0  0  0  0  0  0
    4.0668    2.3479    0.0000 O   0  0  0  0  0  0  0  0  0  0  0  0
    3.3523    1.9354    0.0000 C   0  0  0  0  0  0  0  0  0  0  0  0
    3.3523    1.1104    0.0000 C   0  0  0  0  0  0  0  0  0  0  0  0
    2.6378    0.6979    0.0000 C   0  0  0  0  0  0  0  0  0  0  0  0
    1.9233    1.1104    0.0000 C   0  0  0  0  0  0  0  0  0  0  0  0
    1.1387    0.8555    0.0000 S   0  0  0  0  0  0  0  0  0  0  0  0
    0.6538    1.5229    0.0000 C   0  0  0  0  0  0  0  0  0  0  0  0
    1.1387    2.1904    0.0000 C   0  0  0  0  0  0  0  0  0  0  0  0
    1.9233    1.9354    0.0000 C   0  0  0  0  0  0  0  0  0  0  0  0
    2.6378    2.3479    0.0000 N   0  0  0  0  0  0  0  0  0  0  0  0
   -0.1712    1.5229    0.0000 S   0  0  0  0  0  0  0  0  0  0  0  0
   -0.1712    2.3479    0.0000 O   0  0  0  0  0  0  0  0  0  0  0  0
   -0.1712    0.6979    0.0000 O   0  0  0  0  0  0  0  0  0  0  0  0
   -0.9962    1.5229    0.0000 N   0  0  0  0  0  0  0  0  0  0  0  0
   -1.4087    0.8085    0.0000 C   0  0  2  0  0  0  0  0  0  0  0  0
   -1.0731    0.0548    0.0000 C   0  0  0  0  0  0  0  0  0  0  0  0
   -1.6862   -0.4972    0.0000 C   0  0  0  0  0  0  0  0  0  0  0  0
   -2.4007   -0.0847    0.0000 N   0  0  0  0  0  0  0  0  0  0  0  0
   -3.1544   -0.4203    0.0000 C   0  0  0  0  0  0  0  0  0  0  0  0
   -3.8218    0.0646    0.0000 C   0  0  0  0  0  0  0  0  0  0  0  0
   -3.7356    0.8851    0.0000 C   0  0  0  0  0  0  0  0  0  0  0  0
   -4.4030    1.3700    0.0000 C   0  0  0  0  0  0  0  0  0  0  0  0
   -5.1567    1.0345    0.0000 C   0  0  0  0  0  0  0  0  0  0  0  0
   -5.2429    0.2140    0.0000 C   0  0  0  0  0  0  0  0  0  0  0  0
   -4.5755   -0.2709    0.0000 C   0  0  0  0  0  0  0  0  0  0  0  0
   -4.6617   -1.0914    0.0000 N   0  0  0  0  0  0  0  0  0  0  0  0
   -4.3168    2.1905    0.0000 C   0  0  0  0  0  0  0  0  0  0  0  0
   -4.9842    2.6754    0.0000 N   0  0  0  0  0  0  0  0  0  0  0  0
   -3.5631    2.5261    0.0000 N   0  0  0  0  0  0  0  0  0  0  0  0
   -2.2292    0.7222    0.0000 C   0  0  0  0  0  0  0  0  0  0  0  0
   -2.7812    1.3353    0.0000 O   0  0  0  0  0  0  0  0  0  0  0  0
  1  2  1  0  0  0  0
  2  3  1  0  0  0  0
  3  4  2  0  0  0  0
  4  5  1  0  0  0  0
  5  6  2  0  0  0  0
  6  7  1  0  0  0  0
  7  8  1  0  0  0  0
  8  9  2  0  0  0  0
  9 10  1  0  0  0  0
  6 10  1  0  0  0  0
 10 11  2  0  0  0  0
  3 11  1  0  0  0  0
  8 12  1  0  0  0  0
 12 13  2  0  0  0  0
 12 14  2  0  0  0  0
 12 15  1  0  0  0  0
 16 15  1  6  0  0  0
 16 17  1  0  0  0  0
 17 18  1  0  0  0  0
 18 19  1  0  0  0  0
 19 20  1  0  0  0  0
 20 21  1  0  0  0  0
 21 22  2  0  0  0  0
 22 23  1  0  0  0  0
 23 24  2  0  0  0  0
 24 25  1  0  0  0  0
 25 26  2  0  0  0  0
 21 26  1  0  0  0  0
 26 27  1  0  0  0  0
 23 28  1  0  0  0  0
 28 29  1  0  0  0  0
 28 30  2  0  0  0  0
 19 31  1  0  0  0  0
 16 31  1  0  0  0  0
 31 32  2  0  0  0  0
M  RAD  1  30   2
M  END
>  <MOLECULEID>
M97339015

>  <CLASS>
Active

$$$$

  Mrv2120 12252111282D          

 30 33  0  0  1  0            999 V2000
   -3.4298   -6.6343    0.0000 N   0  0  0  0  0  0  0  0  0  0  0  0
   -2.7624   -6.1494    0.0000 C   0  0  0  0  0  0  0  0  0  0  0  0
   -2.0087   -6.4850    0.0000 N   0  0  0  0  0  0  0  0  0  0  0  0
   -2.8486   -5.3289    0.0000 C   0  0  0  0  0  0  0  0  0  0  0  0
   -3.6023   -4.9934    0.0000 C   0  0  0  0  0  0  0  0  0  0  0  0
   -3.6886   -4.1729    0.0000 C   0  0  0  0  0  0  0  0  0  0  0  0
   -3.0211   -3.6880    0.0000 C   0  0  0  0  0  0  0  0  0  0  0  0
   -3.1074   -2.8675    0.0000 O   0  0  0  0  0  0  0  0  0  0  0  0
   -2.2674   -4.0235    0.0000 C   0  0  0  0  0  0  0  0  0  0  0  0
   -1.6000   -3.5386    0.0000 C   0  0  0  0  0  0  0  0  0  0  0  0
   -1.6862   -2.7181    0.0000 N   0  0  0  0  0  0  0  0  0  0  0  0
   -2.4007   -2.3056    0.0000 C   0  0  0  0  0  0  0  0  0  0  0  0
   -2.2292   -1.4986    0.0000 C   0  0  0  0  0  0  0  0  0  0  0  0
   -1.4087   -1.4124    0.0000 C   0  0  1  0  0  0  0  0  0  0  0  0
   -0.9962   -0.6979    0.0000 N   0  0  0  0  0  0  0  0  0  0  0  0
   -0.1712   -0.6979    0.0000 S   0  0  0  0  0  0  0  0  0  0  0  0
   -0.1712   -1.5229    0.0000 O   0  0  0  0  0  0  0  0  0  0  0  0
   -0.1712    0.1271    0.0000 O   0  0  0  0  0  0  0  0  0  0  0  0
    0.6538   -0.6979    0.0000 C   0  0  0  0  0  0  0  0  0  0  0  0
    1.1387   -0.0305    0.0000 C   0  0  0  0  0  0  0  0  0  0  0  0
    1.9233   -0.2854    0.0000 C   0  0  0  0  0  0  0  0  0  0  0  0
    2.6378    0.1271    0.0000 C   0  0  0  0  0  0  0  0  0  0  0  0
    3.3523   -0.2854    0.0000 N   0  0  0  0  0  0  0  0  0  0  0  0
    3.3523   -1.1104    0.0000 C   0  0  0  0  0  0  0  0  0  0  0  0
    2.6378   -1.5229    0.0000 C   0  0  0  0  0  0  0  0  0  0  0  0
    1.9233   -1.1104    0.0000 C   0  0  0  0  0  0  0  0  0  0  0  0
    1.1387   -1.3654    0.0000 S   0  0  0  0  0  0  0  0  0  0  0  0
   -1.0731   -2.1661    0.0000 C   0  0  0  0  0  0  0  0  0  0  0  0
   -0.2662   -2.3376    0.0000 O   0  0  0  0  0  0  0  0  0  0  0  0
   -2.1812   -4.8440    0.0000 C   0  0  0  0  0  0  0  0  0  0  0  0
  1  2  1  0  0  0  0
  2  3  2  0  0  0  0
  2  4  1  0  0  0  0
  4  5  2  0  0  0  0
  5  6  1  0  0  0  0
  6  7  2  0  0  0  0
  7  8  1  0  0  0  0
  7  9  1  0  0  0  0
  9 10  1  0  0  0  0
 10 11  1  0  0  0  0
 11 12  1  0  0  0  0
 12 13  1  0  0  0  0
 14 13  1  0  0  0  0
 14 15  1  1  0  0  0
 15 16  1  0  0  0  0
 16 17  2  0  0  0  0
 16 18  2  0  0  0  0
 16 19  1  0  0  0  0
 19 20  2  0  0  0  0
 20 21  1  0  0  0  0
 21 22  2  0  0  0  0
 22 23  1  0  0  0  0
 23 24  2  0  0  0  0
 24 25  1  0  0  0  0
 25 26  2  0  0  0  0
 21 26  1  0  0  0  0
 26 27  1  0  0  0  0
 19 27  1  0  0  0  0
 14 28  1  0  0  0  0
 11 28  1  0  0  0  0
 28 29  2  0  0  0  0
  9 30  2  0  0  0  0
  4 30  1  0  0  0  0
M  RAD  1   3   2
M  END
>  <MOLECULEID>
M97339016

>  <CLASS>
Active

$$$$

  Mrv2120 12252111282D          

 31 34  0  0  1  0            999 V2000
   -3.4298   -6.6343    0.0000 N   0  0  0  0  0  0  0  0  0  0  0  0
   -2.7624   -6.1494    0.0000 C   0  0  0  0  0  0  0  0  0  0  0  0
   -2.0087   -6.4850    0.0000 N   0  0  0  0  0  0  0  0  0  0  0  0
   -2.8486   -5.3289    0.0000 C   0  0  0  0  0  0  0  0  0  0  0  0
   -3.6023   -4.9934    0.0000 C   0  0  0  0  0  0  0  0  0  0  0  0
   -3.6886   -4.1729    0.0000 C   0  0  0  0  0  0  0  0  0  0  0  0
   -3.0211   -3.6880    0.0000 C   0  0  0  0  0  0  0  0  0  0  0  0
   -3.1074   -2.8675    0.0000 O   0  0  0  0  0  0  0  0  0  0  0  0
   -2.2674   -4.0235    0.0000 C   0  0  0  0  0  0  0  0  0  0  0  0
   -1.6000   -3.5386    0.0000 C   0  0  0  0  0  0  0  0  0  0  0  0
   -1.6862   -2.7181    0.0000 N   0  0  0  0  0  0  0  0  0  0  0  0
   -2.4007   -2.3056    0.0000 C   0  0  0  0  0  0  0  0  0  0  0  0
   -2.2292   -1.4986    0.0000 C   0  0  0  0  0  0  0  0  0  0  0  0
   -1.4087   -1.4124    0.0000 C   0  0  1  0  0  0  0  0  0  0  0  0
   -0.9962   -0.6979    0.0000 N   0  0  0  0  0  0  0  0  0  0  0  0
   -0.1712   -0.6979    0.0000 S   0  0  0  0  0  0  0  0  0  0  0  0
   -0.1712   -1.5229    0.0000 O   0  0  0  0  0  0  0  0  0  0  0  0
   -0.1712    0.1271    0.0000 O   0  0  0  0  0  0  0  0  0  0  0  0
    0.6538   -0.6979    0.0000 C   0  0  0  0  0  0  0  0  0  0  0  0
    1.1387   -0.0305    0.0000 C   0  0  0  0  0  0  0  0  0  0  0  0
    1.9233   -0.2854    0.0000 C   0  0  0  0  0  0  0  0  0  0  0  0
    2.6378    0.1271    0.0000 C   0  0  0  0  0  0  0  0  0  0  0  0
    2.6378    0.9521    0.0000 Cl  0  0  0  0  0  0  0  0  0  0  0  0
    3.3523   -0.2854    0.0000 N   0  0  0  0  0  0  0  0  0  0  0  0
    3.3523   -1.1104    0.0000 C   0  0  0  0  0  0  0  0  0  0  0  0
    2.6378   -1.5229    0.0000 C   0  0  0  0  0  0  0  0  0  0  0  0
    1.9233   -1.1104    0.0000 C   0  0  0  0  0  0  0  0  0  0  0  0
    1.1387   -1.3654    0.0000 S   0  0  0  0  0  0  0  0  0  0  0  0
   -1.0731   -2.1661    0.0000 C   0  0  0  0  0  0  0  0  0  0  0  0
   -0.2662   -2.3376    0.0000 O   0  0  0  0  0  0  0  0  0  0  0  0
   -2.1812   -4.8440    0.0000 C   0  0  0  0  0  0  0  0  0  0  0  0
  1  2  1  0  0  0  0
  2  3  2  0  0  0  0
  2  4  1  0  0  0  0
  4  5  2  0  0  0  0
  5  6  1  0  0  0  0
  6  7  2  0  0  0  0
  7  8  1  0  0  0  0
  7  9  1  0  0  0  0
  9 10  1  0  0  0  0
 10 11  1  0  0  0  0
 11 12  1  0  0  0  0
 12 13  1  0  0  0  0
 14 13  1  0  0  0  0
 14 15  1  1  0  0  0
 15 16  1  0  0  0  0
 16 17  2  0  0  0  0
 16 18  2  0  0  0  0
 16 19  1  0  0  0  0
 19 20  2  0  0  0  0
 20 21  1  0  0  0  0
 21 22  2  0  0  0  0
 22 23  1  0  0  0  0
 22 24  1  0  0  0  0
 24 25  2  0  0  0  0
 25 26  1  0  0  0  0
 26 27  2  0  0  0  0
 21 27  1  0  0  0  0
 27 28  1  0  0  0  0
 19 28  1  0  0  0  0
 14 29  1  0  0  0  0
 11 29  1  0  0  0  0
 29 30  2  0  0  0  0
  9 31  2  0  0  0  0
  4 31  1  0  0  0  0
M  RAD  1   3   2
M  END
>  <MOLECULEID>
M97339017

>  <CLASS>
Active

$$$$

  Mrv2120 12252111282D          

 30 33  0  0  1  0            999 V2000
   -3.4298   -6.6343    0.0000 N   0  0  0  0  0  0  0  0  0  0  0  0
   -2.7624   -6.1494    0.0000 C   0  0  0  0  0  0  0  0  0  0  0  0
   -2.0087   -6.4850    0.0000 N   0  0  0  0  0  0  0  0  0  0  0  0
   -2.8486   -5.3289    0.0000 C   0  0  0  0  0  0  0  0  0  0  0  0
   -3.6023   -4.9934    0.0000 C   0  0  0  0  0  0  0  0  0  0  0  0
   -3.6886   -4.1729    0.0000 C   0  0  0  0  0  0  0  0  0  0  0  0
   -3.0211   -3.6880    0.0000 C   0  0  0  0  0  0  0  0  0  0  0  0
   -3.1074   -2.8675    0.0000 O   0  0  0  0  0  0  0  0  0  0  0  0
   -2.2674   -4.0235    0.0000 C   0  0  0  0  0  0  0  0  0  0  0  0
   -1.6000   -3.5386    0.0000 C   0  0  0  0  0  0  0  0  0  0  0  0
   -1.6862   -2.7181    0.0000 N   0  0  0  0  0  0  0  0  0  0  0  0
   -2.4007   -2.3056    0.0000 C   0  0  0  0  0  0  0  0  0  0  0  0
   -2.2292   -1.4986    0.0000 C   0  0  0  0  0  0  0  0  0  0  0  0
   -1.4087   -1.4124    0.0000 C   0  0  1  0  0  0  0  0  0  0  0  0
   -0.9962   -0.6979    0.0000 N   0  0  0  0  0  0  0  0  0  0  0  0
   -0.1712   -0.6979    0.0000 S   0  0  0  0  0  0  0  0  0  0  0  0
   -0.1712   -1.5229    0.0000 O   0  0  0  0  0  0  0  0  0  0  0  0
   -0.1712    0.1271    0.0000 O   0  0  0  0  0  0  0  0  0  0  0  0
    0.6538   -0.6979    0.0000 C   0  0  0  0  0  0  0  0  0  0  0  0
    1.1387   -0.0305    0.0000 C   0  0  0  0  0  0  0  0  0  0  0  0
    1.9233   -0.2854    0.0000 C   0  0  0  0  0  0  0  0  0  0  0  0
    2.6378    0.1271    0.0000 C   0  0  0  0  0  0  0  0  0  0  0  0
    3.3523   -0.2854    0.0000 C   0  0  0  0  0  0  0  0  0  0  0  0
    3.3523   -1.1104    0.0000 N   0  0  0  0  0  0  0  0  0  0  0  0
    2.6378   -1.5229    0.0000 C   0  0  0  0  0  0  0  0  0  0  0  0
    1.9233   -1.1104    0.0000 C   0  0  0  0  0  0  0  0  0  0  0  0
    1.1387   -1.3654    0.0000 S   0  0  0  0  0  0  0  0  0  0  0  0
   -1.0731   -2.1661    0.0000 C   0  0  0  0  0  0  0  0  0  0  0  0
   -0.2662   -2.3376    0.0000 O   0  0  0  0  0  0  0  0  0  0  0  0
   -2.1812   -4.8440    0.0000 C   0  0  0  0  0  0  0  0  0  0  0  0
  1  2  1  0  0  0  0
  2  3  2  0  0  0  0
  2  4  1  0  0  0  0
  4  5  2  0  0  0  0
  5  6  1  0  0  0  0
  6  7  2  0  0  0  0
  7  8  1  0  0  0  0
  7  9  1  0  0  0  0
  9 10  1  0  0  0  0
 10 11  1  0  0  0  0
 11 12  1  0  0  0  0
 12 13  1  0  0  0  0
 14 13  1  0  0  0  0
 14 15  1  1  0  0  0
 15 16  1  0  0  0  0
 16 17  2  0  0  0  0
 16 18  2  0  0  0  0
 16 19  1  0  0  0  0
 19 20  2  0  0  0  0
 20 21  1  0  0  0  0
 21 22  2  0  0  0  0
 22 23  1  0  0  0  0
 23 24  2  0  0  0  0
 24 25  1  0  0  0  0
 25 26  2  0  0  0  0
 21 26  1  0  0  0  0
 26 27  1  0  0  0  0
 19 27  1  0  0  0  0
 14 28  1  0  0  0  0
 11 28  1  0  0  0  0
 28 29  2  0  0  0  0
  9 30  2  0  0  0  0
  4 30  1  0  0  0  0
M  RAD  1   3   2
M  END
>  <MOLECULEID>
M97339018

>  <CLASS>
Active

$$$$

  Mrv2120 12252111282D          

 31 34  0  0  1  0            999 V2000
   -3.4298   -6.6343    0.0000 N   0  0  0  0  0  0  0  0  0  0  0  0
   -2.7624   -6.1494    0.0000 C   0  0  0  0  0  0  0  0  0  0  0  0
   -2.0087   -6.4850    0.0000 N   0  0  0  0  0  0  0  0  0  0  0  0
   -2.8486   -5.3289    0.0000 C   0  0  0  0  0  0  0  0  0  0  0  0
   -3.6023   -4.9934    0.0000 C   0  0  0  0  0  0  0  0  0  0  0  0
   -3.6886   -4.1729    0.0000 C   0  0  0  0  0  0  0  0  0  0  0  0
   -3.0211   -3.6880    0.0000 C   0  0  0  0  0  0  0  0  0  0  0  0
   -3.1074   -2.8675    0.0000 O   0  0  0  0  0  0  0  0  0  0  0  0
   -2.2674   -4.0235    0.0000 C   0  0  0  0  0  0  0  0  0  0  0  0
   -1.6000   -3.5386    0.0000 C   0  0  0  0  0  0  0  0  0  0  0  0
   -1.6862   -2.7181    0.0000 N   0  0  0  0  0  0  0  0  0  0  0  0
   -2.4007   -2.3056    0.0000 C   0  0  0  0  0  0  0  0  0  0  0  0
   -2.2292   -1.4986    0.0000 C   0  0  0  0  0  0  0  0  0  0  0  0
   -1.4087   -1.4124    0.0000 C   0  0  1  0  0  0  0  0  0  0  0  0
   -0.9962   -0.6979    0.0000 N   0  0  0  0  0  0  0  0  0  0  0  0
   -0.1712   -0.6979    0.0000 S   0  0  0  0  0  0  0  0  0  0  0  0
   -0.1712   -1.5229    0.0000 O   0  0  0  0  0  0  0  0  0  0  0  0
   -0.1712    0.1271    0.0000 O   0  0  0  0  0  0  0  0  0  0  0  0
    0.6538   -0.6979    0.0000 C   0  0  0  0  0  0  0  0  0  0  0  0
    1.1387   -0.0305    0.0000 C   0  0  0  0  0  0  0  0  0  0  0  0
    1.9233   -0.2854    0.0000 C   0  0  0  0  0  0  0  0  0  0  0  0
    2.6378    0.1271    0.0000 C   0  0  0  0  0  0  0  0  0  0  0  0
    3.3523   -0.2854    0.0000 C   0  0  0  0  0  0  0  0  0  0  0  0
    3.3523   -1.1104    0.0000 N   0  0  0  0  0  0  0  0  0  0  0  0
    2.6378   -1.5229    0.0000 C   0  0  0  0  0  0  0  0  0  0  0  0
    2.6378   -2.3479    0.0000 Cl  0  0  0  0  0  0  0  0  0  0  0  0
    1.9233   -1.1104    0.0000 C   0  0  0  0  0  0  0  0  0  0  0  0
    1.1387   -1.3654    0.0000 S   0  0  0  0  0  0  0  0  0  0  0  0
   -1.0731   -2.1661    0.0000 C   0  0  0  0  0  0  0  0  0  0  0  0
   -0.2662   -2.3376    0.0000 O   0  0  0  0  0  0  0  0  0  0  0  0
   -2.1812   -4.8440    0.0000 C   0  0  0  0  0  0  0  0  0  0  0  0
  1  2  1  0  0  0  0
  2  3  2  0  0  0  0
  2  4  1  0  0  0  0
  4  5  2  0  0  0  0
  5  6  1  0  0  0  0
  6  7  2  0  0  0  0
  7  8  1  0  0  0  0
  7  9  1  0  0  0  0
  9 10  1  0  0  0  0
 10 11  1  0  0  0  0
 11 12  1  0  0  0  0
 12 13  1  0  0  0  0
 14 13  1  0  0  0  0
 14 15  1  1  0  0  0
 15 16  1  0  0  0  0
 16 17  2  0  0  0  0
 16 18  2  0  0  0  0
 16 19  1  0  0  0  0
 19 20  2  0  0  0  0
 20 21  1  0  0  0  0
 21 22  2  0  0  0  0
 22 23  1  0  0  0  0
 23 24  2  0  0  0  0
 24 25  1  0  0  0  0
 25 26  1  0  0  0  0
 25 27  2  0  0  0  0
 21 27  1  0  0  0  0
 27 28  1  0  0  0  0
 19 28  1  0  0  0  0
 14 29  1  0  0  0  0
 11 29  1  0  0  0  0
 29 30  2  0  0  0  0
  9 31  2  0  0  0  0
  4 31  1  0  0  0  0
M  RAD  1   3   2
M  END
>  <MOLECULEID>
M97339019

>  <CLASS>
Active

$$$$

  Mrv2120 12252111282D          

 40 44  0  0  0  0            999 V2000
    6.2102    6.0604    0.0000 C   0  0  0  0  0  0  0  0  0  0  0  0
    5.4957    5.6479    0.0000 N   0  0  0  0  0  0  0  0  0  0  0  0
    4.7812    6.0604    0.0000 C   0  0  0  0  0  0  0  0  0  0  0  0
    5.4957    4.8229    0.0000 C   0  0  0  0  0  0  0  0  0  0  0  0
    6.2102    4.4104    0.0000 O   0  0  0  0  0  0  0  0  0  0  0  0
    4.7812    4.4104    0.0000 C   0  0  0  0  0  0  0  0  0  0  0  0
    4.7812    3.5854    0.0000 C   0  0  0  0  0  0  0  0  0  0  0  0
    4.0668    3.1729    0.0000 C   0  0  0  0  0  0  0  0  0  0  0  0
    4.0668    2.3479    0.0000 O   0  0  0  0  0  0  0  0  0  0  0  0
    3.3523    1.9354    0.0000 C   0  0  0  0  0  0  0  0  0  0  0  0
    3.3523    1.1104    0.0000 N   0  0  0  0  0  0  0  0  0  0  0  0
    2.6378    0.6979    0.0000 C   0  0  0  0  0  0  0  0  0  0  0  0
    2.6378   -0.1271    0.0000 O   0  0  0  0  0  0  0  0  0  0  0  0
    1.9233   -0.5396    0.0000 C   0  0  0  0  0  0  0  0  0  0  0  0
    1.2089   -0.1271    0.0000 C   0  0  0  0  0  0  0  0  0  0  0  0
    0.4944   -0.5396    0.0000 C   0  0  0  0  0  0  0  0  0  0  0  0
    0.4944   -1.3646    0.0000 C   0  0  0  0  0  0  0  0  0  0  0  0
    1.2089   -1.7771    0.0000 C   0  0  0  0  0  0  0  0  0  0  0  0
    1.9233   -1.3646    0.0000 C   0  0  0  0  0  0  0  0  0  0  0  0
    2.6378   -1.7771    0.0000 O   0  0  0  0  0  0  0  0  0  0  0  0
   -0.2201   -0.1271    0.0000 C   0  0  0  0  0  0  0  0  0  0  0  0
   -0.9345   -0.5396    0.0000 N   0  0  0  0  0  0  0  0  0  0  0  0
   -0.2201    0.6979    0.0000 N   0  0  0  0  0  0  0  0  0  0  0  0
    1.9233    1.1104    0.0000 C   0  0  0  0  0  0  0  0  0  0  0  0
    1.1387    0.8555    0.0000 N   0  0  0  0  0  0  0  0  0  0  0  0
    0.6538    1.5229    0.0000 C   0  0  0  0  0  0  0  0  0  0  0  0
   -0.1712    1.5229    0.0000 C   0  0  0  0  0  0  0  0  0  0  0  0
    1.1387    2.1904    0.0000 N   0  0  0  0  0  0  0  0  0  0  0  0
    0.8838    2.9750    0.0000 C   0  0  0  0  0  0  0  0  0  0  0  0
    1.4358    3.5881    0.0000 C   0  0  0  0  0  0  0  0  0  0  0  0
    1.1809    4.3727    0.0000 C   0  0  0  0  0  0  0  0  0  0  0  0
    1.7329    4.9858    0.0000 C   0  0  0  0  0  0  0  0  0  0  0  0
    2.5399    4.8143    0.0000 C   0  0  0  0  0  0  0  0  0  0  0  0
    2.7948    4.0297    0.0000 C   0  0  0  0  0  0  0  0  0  0  0  0
    2.2428    3.4166    0.0000 C   0  0  0  0  0  0  0  0  0  0  0  0
    1.9233    1.9354    0.0000 C   0  0  0  0  0  0  0  0  0  0  0  0
    2.6378    2.3479    0.0000 N   0  0  0  0  0  0  0  0  0  0  0  0
    3.3523    3.5854    0.0000 C   0  0  0  0  0  0  0  0  0  0  0  0
    3.3523    4.4104    0.0000 C   0  0  0  0  0  0  0  0  0  0  0  0
    4.0668    4.8229    0.0000 C   0  0  0  0  0  0  0  0  0  0  0  0
  1  2  1  0  0  0  0
  2  3  1  0  0  0  0
  2  4  1  0  0  0  0
  4  5  2  0  0  0  0
  4  6  1  0  0  0  0
  6  7  2  0  0  0  0
  7  8  1  0  0  0  0
  8  9  1  0  0  0  0
  9 10  1  0  0  0  0
 10 11  2  0  0  0  0
 11 12  1  0  0  0  0
 12 13  1  0  0  0  0
 13 14  1  0  0  0  0
 14 15  2  0  0  0  0
 15 16  1  0  0  0  0
 16 17  2  0  0  0  0
 17 18  1  0  0  0  0
 18 19  2  0  0  0  0
 14 19  1  0  0  0  0
 19 20  1  0  0  0  0
 16 21  1  0  0  0  0
 21 22  1  0  0  0  0
 21 23  2  0  0  0  0
 12 24  2  0  0  0  0
 24 25  1  0  0  0  0
 25 26  2  0  0  0  0
 26 27  1  0  0  0  0
 26 28  1  0  0  0  0
 28 29  1  0  0  0  0
 29 30  1  0  0  0  0
 30 31  2  0  0  0  0
 31 32  1  0  0  0  0
 32 33  2  0  0  0  0
 33 34  1  0  0  0  0
 34 35  2  0  0  0  0
 30 35  1  0  0  0  0
 28 36  1  0  0  0  0
 24 36  1  0  0  0  0
 36 37  2  0  0  0  0
 10 37  1  0  0  0  0
  8 38  2  0  0  0  0
 38 39  1  0  0  0  0
 39 40  2  0  0  0  0
  6 40  1  0  0  0  0
M  RAD  1  23   2
M  END
>  <MOLECULEID>
M97339020

>  <CLASS>
Active

$$$$

  Mrv2120 12252111282D          

 38 41  0  0  0  0            999 V2000
   -0.1067    8.0652    0.0000 C   0  0  0  0  0  0  0  0  0  0  0  0
   -0.1067    7.2402    0.0000 N   0  0  0  0  0  0  0  0  0  0  0  0
   -0.8212    6.8277    0.0000 C   0  0  0  0  0  0  0  0  0  0  0  0
   -1.5356    7.2402    0.0000 C   0  0  0  0  0  0  0  0  0  0  0  0
   -1.5356    8.0652    0.0000 O   0  0  0  0  0  0  0  0  0  0  0  0
   -2.2501    6.8277    0.0000 O   0  0  0  0  0  0  0  0  0  0  0  0
    0.6078    6.8277    0.0000 C   0  0  0  0  0  0  0  0  0  0  0  0
    1.3222    7.2402    0.0000 C   0  0  0  0  0  0  0  0  0  0  0  0
    1.3222    8.0652    0.0000 F   0  0  0  0  0  0  0  0  0  0  0  0
    2.0367    6.8277    0.0000 C   0  0  0  0  0  0  0  0  0  0  0  0
    2.7512    7.2402    0.0000 O   0  0  0  0  0  0  0  0  0  0  0  0
    2.7512    8.0652    0.0000 C   0  0  0  0  0  0  0  0  0  0  0  0
    2.0367    8.4777    0.0000 C   0  0  0  0  0  0  0  0  0  0  0  0
    2.0367    9.3027    0.0000 C   0  0  0  0  0  0  0  0  0  0  0  0
    2.7512    9.7152    0.0000 C   0  0  0  0  0  0  0  0  0  0  0  0
    3.4656    9.3027    0.0000 C   0  0  0  0  0  0  0  0  0  0  0  0
    3.4656    8.4777    0.0000 C   0  0  0  0  0  0  0  0  0  0  0  0
    4.1801    8.0652    0.0000 O   0  0  0  0  0  0  0  0  0  0  0  0
    1.3222    9.7152    0.0000 C   0  0  0  0  0  0  0  0  0  0  0  0
    1.3222   10.5402    0.0000 N   0  0  0  0  0  0  0  0  0  0  0  0
    0.6078    9.3027    0.0000 N   0  0  0  0  0  0  0  0  0  0  0  0
    2.0367    6.0027    0.0000 N   0  0  0  0  0  0  0  0  0  0  0  0
    1.3222    5.5902    0.0000 C   0  0  0  0  0  0  0  0  0  0  0  0
    1.3222    4.7652    0.0000 O   0  0  0  0  0  0  0  0  0  0  0  0
    2.0367    4.3527    0.0000 C   0  0  0  0  0  0  0  0  0  0  0  0
    2.7512    4.7652    0.0000 C   0  0  0  0  0  0  0  0  0  0  0  0
    3.4656    4.3527    0.0000 C   0  0  0  0  0  0  0  0  0  0  0  0
    3.4656    3.5277    0.0000 C   0  0  0  0  0  0  0  0  0  0  0  0
    2.7512    3.1152    0.0000 C   0  0  0  0  0  0  0  0  0  0  0  0
    2.0367    3.5277    0.0000 C   0  0  0  0  0  0  0  0  0  0  0  0
    2.7512    2.2902    0.0000 C   0  0  0  0  0  0  0  0  0  0  0  0
    3.4186    1.8053    0.0000 N   0  0  0  0  0  0  0  0  0  0  0  0
    3.1637    1.0206    0.0000 C   0  0  0  0  0  0  0  0  0  0  0  0
    2.3387    1.0206    0.0000 C   0  0  0  0  0  0  0  0  0  0  0  0
    2.0837    1.8053    0.0000 N   0  0  0  0  0  0  0  0  0  0  0  0
    1.2991    2.0602    0.0000 C   0  0  0  0  0  0  0  0  0  0  0  0
    0.6078    6.0027    0.0000 C   0  0  0  0  0  0  0  0  0  0  0  0
   -0.1067    5.5902    0.0000 F   0  0  0  0  0  0  0  0  0  0  0  0
  1  2  1  0  0  0  0
  2  3  1  0  0  0  0
  3  4  1  0  0  0  0
  4  5  1  0  0  0  0
  4  6  2  0  0  0  0
  2  7  1  0  0  0  0
  7  8  2  0  0  0  0
  8  9  1  0  0  0  0
  8 10  1  0  0  0  0
 10 11  1  0  0  0  0
 11 12  1  0  0  0  0
 12 13  2  0  0  0  0
 13 14  1  0  0  0  0
 14 15  2  0  0  0  0
 15 16  1  0  0  0  0
 16 17  2  0  0  0  0
 12 17  1  0  0  0  0
 17 18  1  0  0  0  0
 14 19  1  0  0  0  0
 19 20  1  0  0  0  0
 19 21  2  0  0  0  0
 10 22  2  0  0  0  0
 22 23  1  0  0  0  0
 23 24  1  0  0  0  0
 24 25  1  0  0  0  0
 25 26  2  0  0  0  0
 26 27  1  0  0  0  0
 27 28  2  0  0  0  0
 28 29  1  0  0  0  0
 29 30  2  0  0  0  0
 25 30  1  0  0  0  0
 29 31  1  0  0  0  0
 31 32  2  0  0  0  0
 32 33  1  0  0  0  0
 33 34  1  0  0  0  0
 34 35  1  0  0  0  0
 31 35  1  0  0  0  0
 35 36  1  0  0  0  0
 23 37  2  0  0  0  0
  7 37  1  0  0  0  0
 37 38  1  0  0  0  0
M  RAD  1  21   2
M  END
>  <MOLECULEID>
M97339021

>  <CLASS>
Active

$$$$

  Mrv2120 12252111282D          

 37 39  0  0  0  0            999 V2000
    4.2868    0.8250    0.0000 C   0  0  0  0  0  0  0  0  0  0  0  0
    4.2868    0.0000    0.0000 N   0  0  0  0  0  0  0  0  0  0  0  0
    3.5724   -0.4125    0.0000 C   0  0  0  0  0  0  0  0  0  0  0  0
    5.0013   -0.4125    0.0000 C   0  0  0  0  0  0  0  0  0  0  0  0
    5.7158    0.0000    0.0000 O   0  0  0  0  0  0  0  0  0  0  0  0
    5.0013   -1.2375    0.0000 C   0  0  0  0  0  0  0  0  0  0  0  0
    5.7158   -1.6500    0.0000 C   0  0  0  0  0  0  0  0  0  0  0  0
    5.7158   -2.4750    0.0000 C   0  0  0  0  0  0  0  0  0  0  0  0
    6.4302   -2.8875    0.0000 O   0  0  0  0  0  0  0  0  0  0  0  0
    7.1447   -2.4750    0.0000 C   0  0  0  0  0  0  0  0  0  0  0  0
    7.1447   -1.6500    0.0000 C   0  0  0  0  0  0  0  0  0  0  0  0
    6.4302   -1.2375    0.0000 F   0  0  0  0  0  0  0  0  0  0  0  0
    7.8592   -1.2375    0.0000 C   0  0  0  0  0  0  0  0  0  0  0  0
    7.8592   -0.4125    0.0000 N   0  0  0  0  0  0  0  0  0  0  0  0
    8.5737   -0.0000    0.0000 C   0  0  0  0  0  0  0  0  0  0  0  0
    7.1447    0.0000    0.0000 C   0  0  0  0  0  0  0  0  0  0  0  0
    7.1447    0.8250    0.0000 C   0  0  0  0  0  0  0  0  0  0  0  0
    7.8592    1.2375    0.0000 O   0  0  0  0  0  0  0  0  0  0  0  0
    6.4302    1.2375    0.0000 O   0  0  0  0  0  0  0  0  0  0  0  0
    8.5737   -1.6500    0.0000 C   0  0  0  0  0  0  0  0  0  0  0  0
    9.2881   -1.2375    0.0000 F   0  0  0  0  0  0  0  0  0  0  0  0
    8.5737   -2.4750    0.0000 C   0  0  0  0  0  0  0  0  0  0  0  0
    9.2881   -2.8875    0.0000 O   0  0  0  0  0  0  0  0  0  0  0  0
    9.2881   -3.7125    0.0000 C   0  0  0  0  0  0  0  0  0  0  0  0
   10.0026   -4.1250    0.0000 C   0  0  0  0  0  0  0  0  0  0  0  0
   10.0026   -4.9500    0.0000 C   0  0  0  0  0  0  0  0  0  0  0  0
    9.2881   -5.3625    0.0000 C   0  0  0  0  0  0  0  0  0  0  0  0
    8.5737   -4.9500    0.0000 C   0  0  0  0  0  0  0  0  0  0  0  0
    8.5737   -4.1250    0.0000 C   0  0  0  0  0  0  0  0  0  0  0  0
    7.8592   -3.7125    0.0000 O   0  0  0  0  0  0  0  0  0  0  0  0
   10.7171   -5.3625    0.0000 C   0  0  0  0  0  0  0  0  0  0  0  0
   11.4315   -4.9500    0.0000 N   0  0  0  0  0  0  0  0  0  0  0  0
   10.7171   -6.1875    0.0000 N   0  0  0  0  0  0  0  0  0  0  0  0
    7.8592   -2.8875    0.0000 N   0  0  0  0  0  0  0  0  0  0  0  0
    5.0013   -2.8875    0.0000 C   0  0  0  0  0  0  0  0  0  0  0  0
    4.2868   -2.4750    0.0000 C   0  0  0  0  0  0  0  0  0  0  0  0
    4.2868   -1.6500    0.0000 C   0  0  0  0  0  0  0  0  0  0  0  0
  1  2  1  0  0  0  0
  2  3  1  0  0  0  0
  2  4  1  0  0  0  0
  4  5  2  0  0  0  0
  4  6  1  0  0  0  0
  6  7  2  0  0  0  0
  7  8  1  0  0  0  0
  8  9  1  0  0  0  0
  9 10  1  0  0  0  0
 10 11  2  0  0  0  0
 11 12  1  0  0  0  0
 11 13  1  0  0  0  0
 13 14  1  0  0  0  0
 14 15  1  0  0  0  0
 14 16  1  0  0  0  0
 16 17  1  0  0  0  0
 17 18  1  0  0  0  0
 17 19  2  0  0  0  0
 13 20  2  0  0  0  0
 20 21  1  0  0  0  0
 20 22  1  0  0  0  0
 22 23  1  0  0  0  0
 23 24  1  0  0  0  0
 24 25  2  0  0  0  0
 25 26  1  0  0  0  0
 26 27  2  0  0  0  0
 27 28  1  0  0  0  0
 28 29  2  0  0  0  0
 24 29  1  0  0  0  0
 29 30  1  0  0  0  0
 26 31  1  0  0  0  0
 31 32  1  0  0  0  0
 31 33  2  0  0  0  0
 22 34  2  0  0  0  0
 10 34  1  0  0  0  0
  8 35  2  0  0  0  0
 35 36  1  0  0  0  0
 36 37  2  0  0  0  0
  6 37  1  0  0  0  0
M  RAD  1  33   2
M  END
>  <MOLECULEID>
M97339022

>  <CLASS>
Active

$$$$

  Mrv2120 12252111282D          

  9  9  0  0  0  0            999 V2000
    0.0000    2.4750    0.0000 N   0  0  0  0  0  0  0  0  0  0  0  0
    0.7145    2.0625    0.0000 C   0  0  0  0  0  0  0  0  0  0  0  0
    1.4289    2.4750    0.0000 N   0  0  0  0  0  0  0  0  0  0  0  0
    0.7145    1.2375    0.0000 C   0  0  0  0  0  0  0  0  0  0  0  0
    1.4289    0.8250    0.0000 C   0  0  0  0  0  0  0  0  0  0  0  0
    1.4289   -0.0000    0.0000 C   0  0  0  0  0  0  0  0  0  0  0  0
    0.7145   -0.4125    0.0000 C   0  0  0  0  0  0  0  0  0  0  0  0
    0.0000    0.0000    0.0000 C   0  0  0  0  0  0  0  0  0  0  0  0
    0.0000    0.8250    0.0000 C   0  0  0  0  0  0  0  0  0  0  0  0
  1  2  1  0  0  0  0
  2  3  2  0  0  0  0
  2  4  1  0  0  0  0
  4  5  2  0  0  0  0
  5  6  1  0  0  0  0
  6  7  2  0  0  0  0
  7  8  1  0  0  0  0
  8  9  2  0  0  0  0
  4  9  1  0  0  0  0
M  RAD  1   3   2
M  END
>  <MOLECULEID>
M97339023

>  <CLASS>
Inactive

$$$$

  Mrv2120 12252111282D          

 33 36  0  0  1  0            999 V2000
   -0.7145   -0.4125    0.0000 C   0  0  0  0  0  0  0  0  0  0  0  0
    0.0000   -0.0000    0.0000 O   0  0  0  0  0  0  0  0  0  0  0  0
    0.7145   -0.4125    0.0000 C   0  0  0  0  0  0  0  0  0  0  0  0
    1.4289    0.0000    0.0000 C   0  0  0  0  0  0  0  0  0  0  0  0
    2.1434   -0.4125    0.0000 C   0  0  0  0  0  0  0  0  0  0  0  0
    2.8579    0.0000    0.0000 C   0  0  0  0  0  0  0  0  0  0  0  0
    3.5724   -0.4125    0.0000 C   0  0  0  0  0  0  0  0  0  0  0  0
    3.5724   -1.2375    0.0000 C   0  0  0  0  0  0  0  0  0  0  0  0
    2.8579   -1.6500    0.0000 C   0  0  0  0  0  0  0  0  0  0  0  0
    2.1434   -1.2375    0.0000 C   0  0  0  0  0  0  0  0  0  0  0  0
    1.4289   -1.6500    0.0000 C   0  0  0  0  0  0  0  0  0  0  0  0
    0.7145   -1.2375    0.0000 C   0  0  0  0  0  0  0  0  0  0  0  0
    4.2868   -0.0000    0.0000 S   0  0  0  0  0  0  0  0  0  0  0  0
    4.6993   -0.7145    0.0000 O   0  0  0  0  0  0  0  0  0  0  0  0
    3.8743    0.7145    0.0000 O   0  0  0  0  0  0  0  0  0  0  0  0
    5.0013    0.4125    0.0000 N   0  0  0  0  0  0  0  0  0  0  0  0
    5.0013    1.2375    0.0000 C   0  0  2  0  0  0  0  0  0  0  0  0
    4.3339    1.7224    0.0000 C   0  0  0  0  0  0  0  0  0  0  0  0
    4.5888    2.5070    0.0000 C   0  0  0  0  0  0  0  0  0  0  0  0
    5.4138    2.5070    0.0000 N   0  0  0  0  0  0  0  0  0  0  0  0
    5.8987    3.1745    0.0000 C   0  0  0  0  0  0  0  0  0  0  0  0
    6.7192    3.0882    0.0000 C   0  0  0  0  0  0  0  0  0  0  0  0
    7.2041    3.7557    0.0000 C   0  0  0  0  0  0  0  0  0  0  0  0
    8.0246    3.6695    0.0000 C   0  0  0  0  0  0  0  0  0  0  0  0
    8.3602    2.9158    0.0000 C   0  0  0  0  0  0  0  0  0  0  0  0
    7.8752    2.2483    0.0000 C   0  0  0  0  0  0  0  0  0  0  0  0
    8.2108    1.4947    0.0000 N   0  0  0  0  0  0  0  0  0  0  0  0
    7.0548    2.3346    0.0000 C   0  0  0  0  0  0  0  0  0  0  0  0
    8.5095    4.3369    0.0000 C   0  0  0  0  0  0  0  0  0  0  0  0
    8.1740    5.0906    0.0000 N   0  0  0  0  0  0  0  0  0  0  0  0
    9.3300    4.2507    0.0000 N   0  0  0  0  0  0  0  0  0  0  0  0
    5.6687    1.7224    0.0000 C   0  0  0  0  0  0  0  0  0  0  0  0
    6.4534    1.4675    0.0000 O   0  0  0  0  0  0  0  0  0  0  0  0
  1  2  1  0  0  0  0
  2  3  1  0  0  0  0
  3  4  2  0  0  0  0
  4  5  1  0  0  0  0
  5  6  2  0  0  0  0
  6  7  1  0  0  0  0
  7  8  2  0  0  0  0
  8  9  1  0  0  0  0
  9 10  2  0  0  0  0
  5 10  1  0  0  0  0
 10 11  1  0  0  0  0
 11 12  2  0  0  0  0
  3 12  1  0  0  0  0
  7 13  1  0  0  0  0
 13 14  2  0  0  0  0
 13 15  2  0  0  0  0
 13 16  1  0  0  0  0
 17 16  1  6  0  0  0
 17 18  1  0  0  0  0
 18 19  1  0  0  0  0
 19 20  1  0  0  0  0
 20 21  1  0  0  0  0
 21 22  1  0  0  0  0
 22 23  2  0  0  0  0
 23 24  1  0  0  0  0
 24 25  2  0  0  0  0
 25 26  1  0  0  0  0
 26 27  1  0  0  0  0
 26 28  2  0  0  0  0
 22 28  1  0  0  0  0
 24 29  1  0  0  0  0
 29 30  1  0  0  0  0
 29 31  2  0  0  0  0
 20 32  1  0  0  0  0
 17 32  1  0  0  0  0
 32 33  2  0  0  0  0
M  RAD  1  31   2
M  END
>  <MOLECULEID>
M97339024

>  <CLASS>
Inactive

$$$$

  Mrv2120 12252111282D          

 10 10  0  0  0  0            999 V2000
    0.0000    2.4750    0.0000 N   0  0  0  0  0  0  0  0  0  0  0  0
    0.7145    2.0625    0.0000 C   0  0  0  0  0  0  0  0  0  0  0  0
    1.4289    2.4750    0.0000 N   0  0  0  0  0  0  0  0  0  0  0  0
    0.7145    1.2375    0.0000 C   0  0  0  0  0  0  0  0  0  0  0  0
    1.4289    0.8250    0.0000 C   0  0  0  0  0  0  0  0  0  0  0  0
    1.4289   -0.0000    0.0000 C   0  0  0  0  0  0  0  0  0  0  0  0
    0.7145   -0.4125    0.0000 C   0  0  0  0  0  0  0  0  0  0  0  0
    0.7145   -1.2375    0.0000 N   0  0  0  0  0  0  0  0  0  0  0  0
    0.0000    0.0000    0.0000 C   0  0  0  0  0  0  0  0  0  0  0  0
    0.0000    0.8250    0.0000 C   0  0  0  0  0  0  0  0  0  0  0  0
  1  2  1  0  0  0  0
  2  3  2  0  0  0  0
  2  4  1  0  0  0  0
  4  5  2  0  0  0  0
  5  6  1  0  0  0  0
  6  7  2  0  0  0  0
  7  8  1  0  0  0  0
  7  9  1  0  0  0  0
  9 10  2  0  0  0  0
  4 10  1  0  0  0  0
M  RAD  1   3   2
M  END
>  <MOLECULEID>
M97339025

>  <CLASS>
Inactive

$$$$

  Mrv2120 12252111282D          

 33 36  0  0  1  0            999 V2000
   -0.7145   -0.4125    0.0000 C   0  0  0  0  0  0  0  0  0  0  0  0
    0.0000   -0.0000    0.0000 O   0  0  0  0  0  0  0  0  0  0  0  0
    0.7145   -0.4125    0.0000 C   0  0  0  0  0  0  0  0  0  0  0  0
    1.4289    0.0000    0.0000 C   0  0  0  0  0  0  0  0  0  0  0  0
    2.1434   -0.4125    0.0000 C   0  0  0  0  0  0  0  0  0  0  0  0
    2.8579    0.0000    0.0000 C   0  0  0  0  0  0  0  0  0  0  0  0
    3.5724   -0.4125    0.0000 C   0  0  0  0  0  0  0  0  0  0  0  0
    3.5724   -1.2375    0.0000 C   0  0  0  0  0  0  0  0  0  0  0  0
    2.8579   -1.6500    0.0000 C   0  0  0  0  0  0  0  0  0  0  0  0
    2.1434   -1.2375    0.0000 C   0  0  0  0  0  0  0  0  0  0  0  0
    1.4289   -1.6500    0.0000 C   0  0  0  0  0  0  0  0  0  0  0  0
    0.7145   -1.2375    0.0000 C   0  0  0  0  0  0  0  0  0  0  0  0
    4.2868   -0.0000    0.0000 S   0  0  0  0  0  0  0  0  0  0  0  0
    4.6993   -0.7145    0.0000 O   0  0  0  0  0  0  0  0  0  0  0  0
    3.8743    0.7145    0.0000 O   0  0  0  0  0  0  0  0  0  0  0  0
    5.0013    0.4125    0.0000 N   0  0  0  0  0  0  0  0  0  0  0  0
    5.0013    1.2375    0.0000 C   0  0  2  0  0  0  0  0  0  0  0  0
    4.3339    1.7224    0.0000 C   0  0  0  0  0  0  0  0  0  0  0  0
    4.5888    2.5070    0.0000 C   0  0  0  0  0  0  0  0  0  0  0  0
    5.4138    2.5070    0.0000 N   0  0  0  0  0  0  0  0  0  0  0  0
    5.8987    3.1745    0.0000 C   0  0  0  0  0  0  0  0  0  0  0  0
    6.7192    3.0882    0.0000 C   0  0  0  0  0  0  0  0  0  0  0  0
    7.0548    2.3346    0.0000 C   0  0  0  0  0  0  0  0  0  0  0  0
    7.8752    2.2483    0.0000 C   0  0  0  0  0  0  0  0  0  0  0  0
    8.3602    2.9158    0.0000 C   0  0  0  0  0  0  0  0  0  0  0  0
    8.0246    3.6695    0.0000 C   0  0  0  0  0  0  0  0  0  0  0  0
    7.2041    3.7557    0.0000 C   0  0  0  0  0  0  0  0  0  0  0  0
    6.8686    4.5094    0.0000 O   0  0  0  0  0  0  0  0  0  0  0  0
    8.2108    1.4947    0.0000 C   0  0  0  0  0  0  0  0  0  0  0  0
    9.0313    1.4084    0.0000 N   0  0  0  0  0  0  0  0  0  0  0  0
    7.7259    0.8272    0.0000 N   0  0  0  0  0  0  0  0  0  0  0  0
    5.6687    1.7224    0.0000 C   0  0  0  0  0  0  0  0  0  0  0  0
    6.4534    1.4675    0.0000 O   0  0  0  0  0  0  0  0  0  0  0  0
  1  2  1  0  0  0  0
  2  3  1  0  0  0  0
  3  4  2  0  0  0  0
  4  5  1  0  0  0  0
  5  6  2  0  0  0  0
  6  7  1  0  0  0  0
  7  8  2  0  0  0  0
  8  9  1  0  0  0  0
  9 10  2  0  0  0  0
  5 10  1  0  0  0  0
 10 11  1  0  0  0  0
 11 12  2  0  0  0  0
  3 12  1  0  0  0  0
  7 13  1  0  0  0  0
 13 14  2  0  0  0  0
 13 15  2  0  0  0  0
 13 16  1  0  0  0  0
 17 16  1  6  0  0  0
 17 18  1  0  0  0  0
 18 19  1  0  0  0  0
 19 20  1  0  0  0  0
 20 21  1  0  0  0  0
 21 22  1  0  0  0  0
 22 23  2  0  0  0  0
 23 24  1  0  0  0  0
 24 25  2  0  0  0  0
 25 26  1  0  0  0  0
 26 27  2  0  0  0  0
 22 27  1  0  0  0  0
 27 28  1  0  0  0  0
 24 29  1  0  0  0  0
 29 30  1  0  0  0  0
 29 31  2  0  0  0  0
 20 32  1  0  0  0  0
 17 32  1  0  0  0  0
 32 33  2  0  0  0  0
M  RAD  1  31   2
M  END
>  <MOLECULEID>
M97339026

>  <CLASS>
Active

$$$$

  Mrv2120 12252111282D          

 32 35  0  0  1  0            999 V2000
    3.6192   -0.8224    0.0000 N   0  0  0  0  0  0  0  0  0  0  0  0
    2.9048   -1.2349    0.0000 C   0  0  0  0  0  0  0  0  0  0  0  0
    2.1903   -0.8224    0.0000 N   0  0  0  0  0  0  0  0  0  0  0  0
    2.9048   -2.0599    0.0000 C   0  0  0  0  0  0  0  0  0  0  0  0
    3.6192   -2.4724    0.0000 C   0  0  0  0  0  0  0  0  0  0  0  0
    3.6192   -3.2974    0.0000 C   0  0  0  0  0  0  0  0  0  0  0  0
    2.9048   -3.7099    0.0000 C   0  0  0  0  0  0  0  0  0  0  0  0
    2.9048   -4.5349    0.0000 O   0  0  0  0  0  0  0  0  0  0  0  0
    2.1903   -3.2974    0.0000 C   0  0  0  0  0  0  0  0  0  0  0  0
    1.4758   -3.7099    0.0000 C   0  0  0  0  0  0  0  0  0  0  0  0
    1.4758   -4.5349    0.0000 N   0  0  0  0  0  0  0  0  0  0  0  0
    2.1433   -5.0198    0.0000 C   0  0  0  0  0  0  0  0  0  0  0  0
    1.8883   -5.8045    0.0000 C   0  0  0  0  0  0  0  0  0  0  0  0
    1.0633   -5.8045    0.0000 C   0  0  1  0  0  0  0  0  0  0  0  0
    0.5784   -6.4719    0.0000 N   0  0  0  0  0  0  0  0  0  0  0  0
    0.9140   -7.2256    0.0000 S   0  0  0  0  0  0  0  0  0  0  0  0
    0.1603   -7.5611    0.0000 O   0  0  0  0  0  0  0  0  0  0  0  0
    1.6676   -6.8900    0.0000 O   0  0  0  0  0  0  0  0  0  0  0  0
    1.2495   -7.9793    0.0000 C   0  0  0  0  0  0  0  0  0  0  0  0
    2.0565   -8.1508    0.0000 C   0  0  0  0  0  0  0  0  0  0  0  0
    2.1427   -8.9713    0.0000 C   0  0  0  0  0  0  0  0  0  0  0  0
    1.3890   -9.3068    0.0000 C   0  0  0  0  0  0  0  0  0  0  0  0
    0.8370   -8.6937    0.0000 S   0  0  0  0  0  0  0  0  0  0  0  0
    1.2175  -10.1138    0.0000 C   0  0  0  0  0  0  0  0  0  0  0  0
    1.8306  -10.6658    0.0000 C   0  0  0  0  0  0  0  0  0  0  0  0
    1.6591  -11.4728    0.0000 C   0  0  0  0  0  0  0  0  0  0  0  0
    0.8745  -11.7277    0.0000 C   0  0  0  0  0  0  0  0  0  0  0  0
    0.2614  -11.1757    0.0000 N   0  0  0  0  0  0  0  0  0  0  0  0
    0.4329  -10.3687    0.0000 C   0  0  0  0  0  0  0  0  0  0  0  0
    0.8084   -5.0198    0.0000 C   0  0  0  0  0  0  0  0  0  0  0  0
    0.0238   -4.7649    0.0000 O   0  0  0  0  0  0  0  0  0  0  0  0
    2.1903   -2.4724    0.0000 C   0  0  0  0  0  0  0  0  0  0  0  0
  1  2  1  0  0  0  0
  2  3  2  0  0  0  0
  2  4  1  0  0  0  0
  4  5  2  0  0  0  0
  5  6  1  0  0  0  0
  6  7  2  0  0  0  0
  7  8  1  0  0  0  0
  7  9  1  0  0  0  0
  9 10  1  0  0  0  0
 10 11  1  0  0  0  0
 11 12  1  0  0  0  0
 12 13  1  0  0  0  0
 14 13  1  0  0  0  0
 14 15  1  1  0  0  0
 15 16  1  0  0  0  0
 16 17  2  0  0  0  0
 16 18  2  0  0  0  0
 16 19  1  0  0  0  0
 19 20  2  0  0  0  0
 20 21  1  0  0  0  0
 21 22  2  0  0  0  0
 22 23  1  0  0  0  0
 19 23  1  0  0  0  0
 22 24  1  0  0  0  0
 24 25  2  0  0  0  0
 25 26  1  0  0  0  0
 26 27  2  0  0  0  0
 27 28  1  0  0  0  0
 28 29  2  0  0  0  0
 24 29  1  0  0  0  0
 14 30  1  0  0  0  0
 11 30  1  0  0  0  0
 30 31  2  0  0  0  0
  9 32  2  0  0  0  0
  4 32  1  0  0  0  0
M  RAD  1   3   2
M  END
>  <MOLECULEID>
M97339027

>  <CLASS>
Active

$$$$

  Mrv2120 12252111282D          

 31 34  0  0  1  0            999 V2000
    4.2868    7.1786    0.0000 N   0  0  0  0  0  0  0  0  0  0  0  0
    3.5724    6.7661    0.0000 C   0  0  0  0  0  0  0  0  0  0  0  0
    2.8579    7.1786    0.0000 N   0  0  0  0  0  0  0  0  0  0  0  0
    3.5724    5.9411    0.0000 C   0  0  0  0  0  0  0  0  0  0  0  0
    4.2868    5.5286    0.0000 C   0  0  0  0  0  0  0  0  0  0  0  0
    4.2868    4.7036    0.0000 C   0  0  0  0  0  0  0  0  0  0  0  0
    3.5724    4.2911    0.0000 C   0  0  0  0  0  0  0  0  0  0  0  0
    3.5724    3.4661    0.0000 O   0  0  0  0  0  0  0  0  0  0  0  0
    2.8579    4.7036    0.0000 C   0  0  0  0  0  0  0  0  0  0  0  0
    2.1434    4.2911    0.0000 C   0  0  0  0  0  0  0  0  0  0  0  0
    2.1434    3.4661    0.0000 N   0  0  0  0  0  0  0  0  0  0  0  0
    2.8109    2.9812    0.0000 C   0  0  0  0  0  0  0  0  0  0  0  0
    2.5559    2.1965    0.0000 C   0  0  0  0  0  0  0  0  0  0  0  0
    1.7309    2.1965    0.0000 C   0  0  1  0  0  0  0  0  0  0  0  0
    1.2460    1.5291    0.0000 N   0  0  0  0  0  0  0  0  0  0  0  0
    1.5815    0.7754    0.0000 S   0  0  0  0  0  0  0  0  0  0  0  0
    0.8279    0.4399    0.0000 O   0  0  0  0  0  0  0  0  0  0  0  0
    2.3352    1.1110    0.0000 O   0  0  0  0  0  0  0  0  0  0  0  0
    1.9171    0.0217    0.0000 C   0  0  0  0  0  0  0  0  0  0  0  0
    2.7241   -0.1498    0.0000 C   0  0  0  0  0  0  0  0  0  0  0  0
    2.8103   -0.9703    0.0000 C   0  0  0  0  0  0  0  0  0  0  0  0
    2.0566   -1.3058    0.0000 C   0  0  0  0  0  0  0  0  0  0  0  0
    1.5046   -0.6927    0.0000 S   0  0  0  0  0  0  0  0  0  0  0  0
    1.8851   -2.1128    0.0000 C   0  0  0  0  0  0  0  0  0  0  0  0
    2.4371   -2.7259    0.0000 N   0  0  0  0  0  0  0  0  0  0  0  0
    2.0246   -3.4404    0.0000 O   0  0  0  0  0  0  0  0  0  0  0  0
    1.2177   -3.2688    0.0000 C   0  0  0  0  0  0  0  0  0  0  0  0
    1.1314   -2.4484    0.0000 C   0  0  0  0  0  0  0  0  0  0  0  0
    1.4760    2.9812    0.0000 C   0  0  0  0  0  0  0  0  0  0  0  0
    0.6914    3.2361    0.0000 O   0  0  0  0  0  0  0  0  0  0  0  0
    2.8579    5.5286    0.0000 C   0  0  0  0  0  0  0  0  0  0  0  0
  1  2  1  0  0  0  0
  2  3  2  0  0  0  0
  2  4  1  0  0  0  0
  4  5  2  0  0  0  0
  5  6  1  0  0  0  0
  6  7  2  0  0  0  0
  7  8  1  0  0  0  0
  7  9  1  0  0  0  0
  9 10  1  0  0  0  0
 10 11  1  0  0  0  0
 11 12  1  0  0  0  0
 12 13  1  0  0  0  0
 14 13  1  0  0  0  0
 14 15  1  1  0  0  0
 15 16  1  0  0  0  0
 16 17  2  0  0  0  0
 16 18  2  0  0  0  0
 16 19  1  0  0  0  0
 19 20  2  0  0  0  0
 20 21  1  0  0  0  0
 21 22  2  0  0  0  0
 22 23  1  0  0  0  0
 19 23  1  0  0  0  0
 22 24  1  0  0  0  0
 24 25  2  0  0  0  0
 25 26  1  0  0  0  0
 26 27  1  0  0  0  0
 27 28  2  0  0  0  0
 24 28  1  0  0  0  0
 14 29  1  0  0  0  0
 11 29  1  0  0  0  0
 29 30  2  0  0  0  0
  9 31  2  0  0  0  0
  4 31  1  0  0  0  0
M  RAD  1   3   2
M  END
>  <MOLECULEID>
M97339028

>  <CLASS>
Active

$$$$

  Mrv2120 12252111282D          

 38 41  0  0  1  0            999 V2000
   -7.5082   -3.3110    0.0000 C   0  0  0  0  0  0  0  0  0  0  0  0
   -7.1726   -2.5573    0.0000 O   0  0  0  0  0  0  0  0  0  0  0  0
   -6.3521   -2.4711    0.0000 C   0  0  0  0  0  0  0  0  0  0  0  0
   -5.8672   -3.1385    0.0000 O   0  0  0  0  0  0  0  0  0  0  0  0
   -6.0166   -1.7174    0.0000 C   0  0  0  0  0  0  0  0  0  0  0  0
   -5.1961   -1.6312    0.0000 O   0  0  0  0  0  0  0  0  0  0  0  0
   -4.8605   -0.8775    0.0000 C   0  0  0  0  0  0  0  0  0  0  0  0
   -5.3455   -0.2101    0.0000 C   0  0  0  0  0  0  0  0  0  0  0  0
   -5.0099    0.5436    0.0000 C   0  0  0  0  0  0  0  0  0  0  0  0
   -4.1894    0.6299    0.0000 C   0  0  0  0  0  0  0  0  0  0  0  0
   -3.7045   -0.0376    0.0000 C   0  0  0  0  0  0  0  0  0  0  0  0
   -4.0401   -0.7913    0.0000 C   0  0  0  0  0  0  0  0  0  0  0  0
   -3.5551   -1.4587    0.0000 C   0  0  0  0  0  0  0  0  0  0  0  0
   -2.7346   -1.3725    0.0000 N   0  0  0  0  0  0  0  0  0  0  0  0
   -2.3221   -0.6580    0.0000 C   0  0  0  0  0  0  0  0  0  0  0  0
   -1.5152   -0.8295    0.0000 C   0  0  0  0  0  0  0  0  0  0  0  0
   -1.4289   -1.6500    0.0000 C   0  0  1  0  0  0  0  0  0  0  0  0
   -0.7145   -2.0625    0.0000 N   0  0  0  0  0  0  0  0  0  0  0  0
    0.0000   -1.6500    0.0000 S   0  0  0  0  0  0  0  0  0  0  0  0
    0.4125   -2.3645    0.0000 O   0  0  0  0  0  0  0  0  0  0  0  0
   -0.4125   -0.9355    0.0000 O   0  0  0  0  0  0  0  0  0  0  0  0
    0.7145   -1.2375    0.0000 C   0  0  0  0  0  0  0  0  0  0  0  0
    0.7145   -0.4125    0.0000 C   0  0  0  0  0  0  0  0  0  0  0  0
    1.4289    0.0000    0.0000 C   0  0  0  0  0  0  0  0  0  0  0  0
    2.1434   -0.4125    0.0000 C   0  0  0  0  0  0  0  0  0  0  0  0
    2.8579    0.0000    0.0000 C   0  0  0  0  0  0  0  0  0  0  0  0
    3.5724   -0.4125    0.0000 C   0  0  0  0  0  0  0  0  0  0  0  0
    3.5724   -1.2375    0.0000 C   0  0  0  0  0  0  0  0  0  0  0  0
    4.2868   -1.6500    0.0000 O   0  0  0  0  0  0  0  0  0  0  0  0
    5.0013   -1.2375    0.0000 C   0  0  0  0  0  0  0  0  0  0  0  0
    2.8579   -1.6500    0.0000 C   0  0  0  0  0  0  0  0  0  0  0  0
    2.1434   -1.2375    0.0000 C   0  0  0  0  0  0  0  0  0  0  0  0
    1.4289   -1.6500    0.0000 C   0  0  0  0  0  0  0  0  0  0  0  0
   -2.1826   -1.9856    0.0000 C   0  0  0  0  0  0  0  0  0  0  0  0
   -2.3541   -2.7925    0.0000 O   0  0  0  0  0  0  0  0  0  0  0  0
   -3.8539    1.3835    0.0000 C   0  0  0  0  0  0  0  0  0  0  0  0
   -3.0334    1.4698    0.0000 N   0  0  0  0  0  0  0  0  0  0  0  0
   -4.3388    2.0510    0.0000 N   0  0  0  0  0  0  0  0  0  0  0  0
  1  2  1  0  0  0  0
  2  3  1  0  0  0  0
  3  4  2  0  0  0  0
  3  5  1  0  0  0  0
  5  6  1  0  0  0  0
  6  7  1  0  0  0  0
  7  8  2  0  0  0  0
  8  9  1  0  0  0  0
  9 10  2  0  0  0  0
 10 11  1  0  0  0  0
 11 12  2  0  0  0  0
  7 12  1  0  0  0  0
 12 13  1  0  0  0  0
 13 14  1  0  0  0  0
 14 15  1  0  0  0  0
 15 16  1  0  0  0  0
 17 16  1  0  0  0  0
 17 18  1  1  0  0  0
 18 19  1  0  0  0  0
 19 20  2  0  0  0  0
 19 21  2  0  0  0  0
 19 22  1  0  0  0  0
 22 23  2  0  0  0  0
 23 24  1  0  0  0  0
 24 25  2  0  0  0  0
 25 26  1  0  0  0  0
 26 27  2  0  0  0  0
 27 28  1  0  0  0  0
 28 29  1  0  0  0  0
 29 30  1  0  0  0  0
 28 31  2  0  0  0  0
 31 32  1  0  0  0  0
 25 32  1  0  0  0  0
 32 33  2  0  0  0  0
 22 33  1  0  0  0  0
 17 34  1  0  0  0  0
 14 34  1  0  0  0  0
 34 35  2  0  0  0  0
 10 36  1  0  0  0  0
 36 37  1  0  0  0  0
 36 38  2  0  0  0  0
M  RAD  1  38   2
M  END
>  <MOLECULEID>
M97339029

>  <CLASS>
Active

$$$$

  Mrv2120 12252111282D          

 37 40  0  0  1  0            999 V2000
   -0.7145   -0.4125    0.0000 C   0  0  0  0  0  0  0  0  0  0  0  0
    0.0000   -0.0000    0.0000 O   0  0  0  0  0  0  0  0  0  0  0  0
    0.7145   -0.4125    0.0000 C   0  0  0  0  0  0  0  0  0  0  0  0
    1.4289    0.0000    0.0000 C   0  0  0  0  0  0  0  0  0  0  0  0
    2.1434   -0.4125    0.0000 C   0  0  0  0  0  0  0  0  0  0  0  0
    2.8579    0.0000    0.0000 C   0  0  0  0  0  0  0  0  0  0  0  0
    3.5724   -0.4125    0.0000 C   0  0  0  0  0  0  0  0  0  0  0  0
    3.5724   -1.2375    0.0000 C   0  0  0  0  0  0  0  0  0  0  0  0
    2.8579   -1.6500    0.0000 C   0  0  0  0  0  0  0  0  0  0  0  0
    2.1434   -1.2375    0.0000 C   0  0  0  0  0  0  0  0  0  0  0  0
    1.4289   -1.6500    0.0000 C   0  0  0  0  0  0  0  0  0  0  0  0
    0.7145   -1.2375    0.0000 C   0  0  0  0  0  0  0  0  0  0  0  0
    4.2868   -0.0000    0.0000 S   0  0  0  0  0  0  0  0  0  0  0  0
    4.6993   -0.7145    0.0000 O   0  0  0  0  0  0  0  0  0  0  0  0
    3.8743    0.7145    0.0000 O   0  0  0  0  0  0  0  0  0  0  0  0
    5.0013    0.4125    0.0000 N   0  0  0  0  0  0  0  0  0  0  0  0
    5.0013    1.2375    0.0000 C   0  0  2  0  0  0  0  0  0  0  0  0
    4.3339    1.7224    0.0000 C   0  0  0  0  0  0  0  0  0  0  0  0
    4.5888    2.5070    0.0000 C   0  0  0  0  0  0  0  0  0  0  0  0
    5.4138    2.5070    0.0000 N   0  0  0  0  0  0  0  0  0  0  0  0
    5.8987    3.1745    0.0000 C   0  0  0  0  0  0  0  0  0  0  0  0
    5.5632    3.9282    0.0000 C   0  0  0  0  0  0  0  0  0  0  0  0
    4.7427    4.0144    0.0000 C   0  0  0  0  0  0  0  0  0  0  0  0
    4.4071    4.7681    0.0000 C   0  0  0  0  0  0  0  0  0  0  0  0
    4.8920    5.4355    0.0000 C   0  0  0  0  0  0  0  0  0  0  0  0
    5.7125    5.3493    0.0000 C   0  0  0  0  0  0  0  0  0  0  0  0
    6.0481    4.5956    0.0000 C   0  0  0  0  0  0  0  0  0  0  0  0
    6.8686    4.5094    0.0000 O   0  0  0  0  0  0  0  0  0  0  0  0
    7.3535    5.1768    0.0000 C   0  0  0  0  0  0  0  0  0  0  0  0
    8.1740    5.0906    0.0000 C   0  0  0  0  0  0  0  0  0  0  0  0
    8.6589    5.7580    0.0000 O   0  0  0  0  0  0  0  0  0  0  0  0
    8.5095    4.3369    0.0000 O   0  0  0  0  0  0  0  0  0  0  0  0
    3.5866    4.8543    0.0000 C   0  0  0  0  0  0  0  0  0  0  0  0
    3.2511    5.6080    0.0000 N   0  0  0  0  0  0  0  0  0  0  0  0
    3.1017    4.1869    0.0000 N   0  0  0  0  0  0  0  0  0  0  0  0
    5.6687    1.7224    0.0000 C   0  0  0  0  0  0  0  0  0  0  0  0
    6.4534    1.4675    0.0000 O   0  0  0  0  0  0  0  0  0  0  0  0
  1  2  1  0  0  0  0
  2  3  1  0  0  0  0
  3  4  2  0  0  0  0
  4  5  1  0  0  0  0
  5  6  2  0  0  0  0
  6  7  1  0  0  0  0
  7  8  2  0  0  0  0
  8  9  1  0  0  0  0
  9 10  2  0  0  0  0
  5 10  1  0  0  0  0
 10 11  1  0  0  0  0
 11 12  2  0  0  0  0
  3 12  1  0  0  0  0
  7 13  1  0  0  0  0
 13 14  2  0  0  0  0
 13 15  2  0  0  0  0
 13 16  1  0  0  0  0
 17 16  1  6  0  0  0
 17 18  1  0  0  0  0
 18 19  1  0  0  0  0
 19 20  1  0  0  0  0
 20 21  1  0  0  0  0
 21 22  1  0  0  0  0
 22 23  2  0  0  0  0
 23 24  1  0  0  0  0
 24 25  2  0  0  0  0
 25 26  1  0  0  0  0
 26 27  2  0  0  0  0
 22 27  1  0  0  0  0
 27 28  1  0  0  0  0
 28 29  1  0  0  0  0
 29 30  1  0  0  0  0
 30 31  1  0  0  0  0
 30 32  2  0  0  0  0
 24 33  1  0  0  0  0
 33 34  1  0  0  0  0
 33 35  2  0  0  0  0
 20 36  1  0  0  0  0
 17 36  1  0  0  0  0
 36 37  2  0  0  0  0
M  RAD  1  35   2
M  END
>  <MOLECULEID>
M97339030

>  <CLASS>
Inactive

$$$$

  Mrv2120 12252111282D          

 33 36  0  0  1  0            999 V2000
    7.7525    2.8259    0.0000 C   0  0  0  0  0  0  0  0  0  0  0  0
    7.0380    2.4134    0.0000 N   0  3  0  0  0  0  0  0  0  0  0  0
    7.0380    1.5884    0.0000 C   0  0  0  0  0  0  0  0  0  0  0  0
    6.3235    1.1759    0.0000 C   0  0  0  0  0  0  0  0  0  0  0  0
    5.6091    1.5884    0.0000 C   0  0  0  0  0  0  0  0  0  0  0  0
    5.6091    2.4134    0.0000 C   0  0  0  0  0  0  0  0  0  0  0  0
    6.3235    2.8259    0.0000 C   0  0  0  0  0  0  0  0  0  0  0  0
    4.8946    1.1759    0.0000 C   0  0  0  0  0  0  0  0  0  0  0  0
    4.8946    0.3509    0.0000 C   0  0  0  0  0  0  0  0  0  0  0  0
    4.1801   -0.0616    0.0000 C   0  0  0  0  0  0  0  0  0  0  0  0
    3.4656    0.3509    0.0000 C   0  0  0  0  0  0  0  0  0  0  0  0
    3.4656    1.1759    0.0000 C   0  0  0  0  0  0  0  0  0  0  0  0
    4.1801    1.5884    0.0000 C   0  0  0  0  0  0  0  0  0  0  0  0
    2.7512   -0.0616    0.0000 S   0  0  0  0  0  0  0  0  0  0  0  0
    2.3387    0.6529    0.0000 O   0  0  0  0  0  0  0  0  0  0  0  0
    3.1637   -0.7761    0.0000 O   0  0  0  0  0  0  0  0  0  0  0  0
    2.0367   -0.4741    0.0000 N   0  0  0  0  0  0  0  0  0  0  0  0
    2.0367   -1.2991    0.0000 C   0  0  2  0  0  0  0  0  0  0  0  0
    2.7041   -1.7840    0.0000 C   0  0  0  0  0  0  0  0  0  0  0  0
    2.4492   -2.5687    0.0000 C   0  0  0  0  0  0  0  0  0  0  0  0
    1.6242   -2.5687    0.0000 N   0  0  0  0  0  0  0  0  0  0  0  0
    1.1393   -3.2361    0.0000 C   0  0  0  0  0  0  0  0  0  0  0  0
    0.3188   -3.1499    0.0000 C   0  0  0  0  0  0  0  0  0  0  0  0
   -0.1661   -3.8173    0.0000 C   0  0  0  0  0  0  0  0  0  0  0  0
   -0.9866   -3.7311    0.0000 C   0  0  0  0  0  0  0  0  0  0  0  0
   -1.3222   -2.9774    0.0000 C   0  0  0  0  0  0  0  0  0  0  0  0
   -0.8372   -2.3099    0.0000 C   0  0  0  0  0  0  0  0  0  0  0  0
   -0.0168   -2.3962    0.0000 C   0  0  0  0  0  0  0  0  0  0  0  0
   -1.4715   -4.3985    0.0000 C   0  0  0  0  0  0  0  0  0  0  0  0
   -1.1360   -5.1522    0.0000 N   0  0  0  0  0  0  0  0  0  0  0  0
   -2.2920   -4.3123    0.0000 N   0  0  0  0  0  0  0  0  0  0  0  0
    1.3693   -1.7840    0.0000 C   0  0  0  0  0  0  0  0  0  0  0  0
    0.5846   -1.5291    0.0000 O   0  0  0  0  0  0  0  0  0  0  0  0
  1  2  1  0  0  0  0
  2  3  2  0  0  0  0
  3  4  1  0  0  0  0
  4  5  2  0  0  0  0
  5  6  1  0  0  0  0
  6  7  2  0  0  0  0
  2  7  1  0  0  0  0
  5  8  1  0  0  0  0
  8  9  2  0  0  0  0
  9 10  1  0  0  0  0
 10 11  2  0  0  0  0
 11 12  1  0  0  0  0
 12 13  2  0  0  0  0
  8 13  1  0  0  0  0
 11 14  1  0  0  0  0
 14 15  2  0  0  0  0
 14 16  2  0  0  0  0
 14 17  1  0  0  0  0
 18 17  1  6  0  0  0
 18 19  1  0  0  0  0
 19 20  1  0  0  0  0
 20 21  1  0  0  0  0
 21 22  1  0  0  0  0
 22 23  1  0  0  0  0
 23 24  2  0  0  0  0
 24 25  1  0  0  0  0
 25 26  2  0  0  0  0
 26 27  1  0  0  0  0
 27 28  2  0  0  0  0
 23 28  1  0  0  0  0
 25 29  1  0  0  0  0
 29 30  1  0  0  0  0
 29 31  2  0  0  0  0
 21 32  1  0  0  0  0
 18 32  1  0  0  0  0
 32 33  2  0  0  0  0
M  CHG  1   2   1
M  RAD  1  31   2
M  END
>  <MOLECULEID>
M97339031

>  <CLASS>
Inactive

$$$$

  Mrv2120 12252111282D          

 32 35  0  0  1  0            999 V2000
    6.3922   -4.2195    0.0000 C   0  0  0  0  0  0  0  0  0  0  0  0
    6.3922   -5.0445    0.0000 N   0  0  0  0  0  0  0  0  0  0  0  0
    7.0597   -5.5294    0.0000 C   0  0  0  0  0  0  0  0  0  0  0  0
    6.8047   -6.3140    0.0000 C   0  0  0  0  0  0  0  0  0  0  0  0
    5.9797   -6.3140    0.0000 N   0  0  0  0  0  0  0  0  0  0  0  0
    5.7248   -5.5294    0.0000 C   0  0  0  0  0  0  0  0  0  0  0  0
    4.9402   -5.2745    0.0000 C   0  0  0  0  0  0  0  0  0  0  0  0
    4.3271   -5.8265    0.0000 C   0  0  0  0  0  0  0  0  0  0  0  0
    3.5425   -5.5715    0.0000 C   0  0  0  0  0  0  0  0  0  0  0  0
    3.3709   -4.7646    0.0000 C   0  0  0  0  0  0  0  0  0  0  0  0
    3.9840   -4.2125    0.0000 C   0  0  0  0  0  0  0  0  0  0  0  0
    4.7687   -4.4675    0.0000 C   0  0  0  0  0  0  0  0  0  0  0  0
    2.5863   -4.5096    0.0000 S   0  0  0  0  0  0  0  0  0  0  0  0
    2.8413   -3.7250    0.0000 O   0  0  0  0  0  0  0  0  0  0  0  0
    2.3314   -5.2943    0.0000 O   0  0  0  0  0  0  0  0  0  0  0  0
    1.8017   -4.2547    0.0000 N   0  0  0  0  0  0  0  0  0  0  0  0
    1.1886   -4.8067    0.0000 C   0  0  2  0  0  0  0  0  0  0  0  0
    1.2748   -5.6272    0.0000 C   0  0  0  0  0  0  0  0  0  0  0  0
    0.5212   -5.9628    0.0000 C   0  0  0  0  0  0  0  0  0  0  0  0
   -0.0309   -5.3497    0.0000 N   0  0  0  0  0  0  0  0  0  0  0  0
   -0.8513   -5.4359    0.0000 C   0  0  0  0  0  0  0  0  0  0  0  0
   -1.3363   -4.7685    0.0000 C   0  0  0  0  0  0  0  0  0  0  0  0
   -2.1568   -4.8547    0.0000 C   0  0  0  0  0  0  0  0  0  0  0  0
   -2.6417   -4.1873    0.0000 C   0  0  0  0  0  0  0  0  0  0  0  0
   -2.3061   -3.4336    0.0000 C   0  0  0  0  0  0  0  0  0  0  0  0
   -1.4856   -3.3474    0.0000 C   0  0  0  0  0  0  0  0  0  0  0  0
   -1.0007   -4.0148    0.0000 C   0  0  0  0  0  0  0  0  0  0  0  0
   -3.4622   -4.2735    0.0000 C   0  0  0  0  0  0  0  0  0  0  0  0
   -3.7977   -5.0272    0.0000 N   0  0  0  0  0  0  0  0  0  0  0  0
   -3.9471   -3.6061    0.0000 N   0  0  0  0  0  0  0  0  0  0  0  0
    0.3816   -4.6352    0.0000 C   0  0  0  0  0  0  0  0  0  0  0  0
    0.0461   -3.8815    0.0000 O   0  0  0  0  0  0  0  0  0  0  0  0
  1  2  1  0  0  0  0
  2  3  1  0  0  0  0
  3  4  2  0  0  0  0
  4  5  1  0  0  0  0
  5  6  2  0  0  0  0
  2  6  1  0  0  0  0
  6  7  1  0  0  0  0
  7  8  2  0  0  0  0
  8  9  1  0  0  0  0
  9 10  2  0  0  0  0
 10 11  1  0  0  0  0
 11 12  2  0  0  0  0
  7 12  1  0  0  0  0
 10 13  1  0  0  0  0
 13 14  2  0  0  0  0
 13 15  2  0  0  0  0
 13 16  1  0  0  0  0
 17 16  1  6  0  0  0
 17 18  1  0  0  0  0
 18 19  1  0  0  0  0
 19 20  1  0  0  0  0
 20 21  1  0  0  0  0
 21 22  1  0  0  0  0
 22 23  2  0  0  0  0
 23 24  1  0  0  0  0
 24 25  2  0  0  0  0
 25 26  1  0  0  0  0
 26 27  2  0  0  0  0
 22 27  1  0  0  0  0
 24 28  1  0  0  0  0
 28 29  1  0  0  0  0
 28 30  2  0  0  0  0
 20 31  1  0  0  0  0
 17 31  1  0  0  0  0
 31 32  2  0  0  0  0
M  RAD  1  30   2
M  END
>  <MOLECULEID>
M97339032

>  <CLASS>
Inactive

$$$$

  Mrv2120 12252111282D          

 33 36  0  0  1  0            999 V2000
   -0.7145   -0.4125    0.0000 C   0  0  0  0  0  0  0  0  0  0  0  0
    0.0000   -0.0000    0.0000 O   0  0  0  0  0  0  0  0  0  0  0  0
    0.7145   -0.4125    0.0000 C   0  0  0  0  0  0  0  0  0  0  0  0
    1.4289    0.0000    0.0000 C   0  0  0  0  0  0  0  0  0  0  0  0
    2.1434   -0.4125    0.0000 C   0  0  0  0  0  0  0  0  0  0  0  0
    2.8579    0.0000    0.0000 C   0  0  0  0  0  0  0  0  0  0  0  0
    3.5724   -0.4125    0.0000 C   0  0  0  0  0  0  0  0  0  0  0  0
    3.5724   -1.2375    0.0000 C   0  0  0  0  0  0  0  0  0  0  0  0
    2.8579   -1.6500    0.0000 C   0  0  0  0  0  0  0  0  0  0  0  0
    2.1434   -1.2375    0.0000 C   0  0  0  0  0  0  0  0  0  0  0  0
    1.4289   -1.6500    0.0000 C   0  0  0  0  0  0  0  0  0  0  0  0
    0.7145   -1.2375    0.0000 C   0  0  0  0  0  0  0  0  0  0  0  0
    4.2868   -0.0000    0.0000 S   0  0  0  0  0  0  0  0  0  0  0  0
    4.6993   -0.7145    0.0000 O   0  0  0  0  0  0  0  0  0  0  0  0
    3.8743    0.7145    0.0000 O   0  0  0  0  0  0  0  0  0  0  0  0
    5.0013    0.4125    0.0000 N   0  0  0  0  0  0  0  0  0  0  0  0
    5.0013    1.2375    0.0000 C   0  0  2  0  0  0  0  0  0  0  0  0
    4.3339    1.7224    0.0000 C   0  0  0  0  0  0  0  0  0  0  0  0
    4.5888    2.5070    0.0000 C   0  0  0  0  0  0  0  0  0  0  0  0
    5.4138    2.5070    0.0000 N   0  0  0  0  0  0  0  0  0  0  0  0
    5.8987    3.1745    0.0000 C   0  0  0  0  0  0  0  0  0  0  0  0
    6.7192    3.0882    0.0000 C   0  0  0  0  0  0  0  0  0  0  0  0
    7.0548    2.3346    0.0000 C   0  0  0  0  0  0  0  0  0  0  0  0
    7.8752    2.2483    0.0000 C   0  0  0  0  0  0  0  0  0  0  0  0
    8.3602    2.9158    0.0000 C   0  0  0  0  0  0  0  0  0  0  0  0
    8.0246    3.6695    0.0000 C   0  0  0  0  0  0  0  0  0  0  0  0
    7.2041    3.7557    0.0000 C   0  0  0  0  0  0  0  0  0  0  0  0
    6.8686    4.5094    0.0000 N   0  0  0  0  0  0  0  0  0  0  0  0
    8.2108    1.4947    0.0000 C   0  0  0  0  0  0  0  0  0  0  0  0
    9.0313    1.4084    0.0000 N   0  0  0  0  0  0  0  0  0  0  0  0
    7.7259    0.8272    0.0000 N   0  0  0  0  0  0  0  0  0  0  0  0
    5.6687    1.7224    0.0000 C   0  0  0  0  0  0  0  0  0  0  0  0
    6.4534    1.4675    0.0000 O   0  0  0  0  0  0  0  0  0  0  0  0
  1  2  1  0  0  0  0
  2  3  1  0  0  0  0
  3  4  2  0  0  0  0
  4  5  1  0  0  0  0
  5  6  2  0  0  0  0
  6  7  1  0  0  0  0
  7  8  2  0  0  0  0
  8  9  1  0  0  0  0
  9 10  2  0  0  0  0
  5 10  1  0  0  0  0
 10 11  1  0  0  0  0
 11 12  2  0  0  0  0
  3 12  1  0  0  0  0
  7 13  1  0  0  0  0
 13 14  2  0  0  0  0
 13 15  2  0  0  0  0
 13 16  1  0  0  0  0
 17 16  1  6  0  0  0
 17 18  1  0  0  0  0
 18 19  1  0  0  0  0
 19 20  1  0  0  0  0
 20 21  1  0  0  0  0
 21 22  1  0  0  0  0
 22 23  2  0  0  0  0
 23 24  1  0  0  0  0
 24 25  2  0  0  0  0
 25 26  1  0  0  0  0
 26 27  2  0  0  0  0
 22 27  1  0  0  0  0
 27 28  1  0  0  0  0
 24 29  1  0  0  0  0
 29 30  1  0  0  0  0
 29 31  2  0  0  0  0
 20 32  1  0  0  0  0
 17 32  1  0  0  0  0
 32 33  2  0  0  0  0
M  RAD  1  31   2
M  END
>  <MOLECULEID>
M97339033

>  <CLASS>
Active

$$$$

  Mrv2120 12252111282D          

 34 37  0  0  1  0            999 V2000
   -0.7145   -0.4125    0.0000 C   0  0  0  0  0  0  0  0  0  0  0  0
    0.0000   -0.0000    0.0000 O   0  0  0  0  0  0  0  0  0  0  0  0
    0.7145   -0.4125    0.0000 C   0  0  0  0  0  0  0  0  0  0  0  0
    1.4289    0.0000    0.0000 C   0  0  0  0  0  0  0  0  0  0  0  0
    2.1434   -0.4125    0.0000 C   0  0  0  0  0  0  0  0  0  0  0  0
    2.8579    0.0000    0.0000 C   0  0  0  0  0  0  0  0  0  0  0  0
    3.5724   -0.4125    0.0000 C   0  0  0  0  0  0  0  0  0  0  0  0
    3.5724   -1.2375    0.0000 C   0  0  0  0  0  0  0  0  0  0  0  0
    2.8579   -1.6500    0.0000 C   0  0  0  0  0  0  0  0  0  0  0  0
    2.1434   -1.2375    0.0000 C   0  0  0  0  0  0  0  0  0  0  0  0
    1.4289   -1.6500    0.0000 C   0  0  0  0  0  0  0  0  0  0  0  0
    0.7145   -1.2375    0.0000 C   0  0  0  0  0  0  0  0  0  0  0  0
    4.2868   -0.0000    0.0000 S   0  0  0  0  0  0  0  0  0  0  0  0
    4.6993   -0.7145    0.0000 O   0  0  0  0  0  0  0  0  0  0  0  0
    3.8743    0.7145    0.0000 O   0  0  0  0  0  0  0  0  0  0  0  0
    5.0013    0.4125    0.0000 N   0  0  0  0  0  0  0  0  0  0  0  0
    5.7158   -0.0000    0.0000 C   0  0  0  0  0  0  0  0  0  0  0  0
    5.0013    1.2375    0.0000 C   0  0  2  0  0  0  0  0  0  0  0  0
    4.3339    1.7224    0.0000 C   0  0  0  0  0  0  0  0  0  0  0  0
    4.5888    2.5070    0.0000 C   0  0  0  0  0  0  0  0  0  0  0  0
    5.4138    2.5070    0.0000 N   0  0  0  0  0  0  0  0  0  0  0  0
    5.8987    3.1745    0.0000 C   0  0  0  0  0  0  0  0  0  0  0  0
    6.7192    3.0882    0.0000 C   0  0  0  0  0  0  0  0  0  0  0  0
    7.0548    2.3346    0.0000 C   0  0  0  0  0  0  0  0  0  0  0  0
    7.8752    2.2483    0.0000 C   0  0  0  0  0  0  0  0  0  0  0  0
    8.3602    2.9158    0.0000 C   0  0  0  0  0  0  0  0  0  0  0  0
    8.0246    3.6695    0.0000 C   0  0  0  0  0  0  0  0  0  0  0  0
    7.2041    3.7557    0.0000 C   0  0  0  0  0  0  0  0  0  0  0  0
    6.8686    4.5094    0.0000 N   0  0  0  0  0  0  0  0  0  0  0  0
    8.2108    1.4947    0.0000 C   0  0  0  0  0  0  0  0  0  0  0  0
    9.0313    1.4084    0.0000 N   0  0  0  0  0  0  0  0  0  0  0  0
    7.7259    0.8272    0.0000 N   0  0  0  0  0  0  0  0  0  0  0  0
    5.6687    1.7224    0.0000 C   0  0  0  0  0  0  0  0  0  0  0  0
    6.4534    1.4675    0.0000 O   0  0  0  0  0  0  0  0  0  0  0  0
  1  2  1  0  0  0  0
  2  3  1  0  0  0  0
  3  4  2  0  0  0  0
  4  5  1  0  0  0  0
  5  6  2  0  0  0  0
  6  7  1  0  0  0  0
  7  8  2  0  0  0  0
  8  9  1  0  0  0  0
  9 10  2  0  0  0  0
  5 10  1  0  0  0  0
 10 11  1  0  0  0  0
 11 12  2  0  0  0  0
  3 12  1  0  0  0  0
  7 13  1  0  0  0  0
 13 14  2  0  0  0  0
 13 15  2  0  0  0  0
 13 16  1  0  0  0  0
 16 17  1  0  0  0  0
 18 16  1  6  0  0  0
 18 19  1  0  0  0  0
 19 20  1  0  0  0  0
 20 21  1  0  0  0  0
 21 22  1  0  0  0  0
 22 23  1  0  0  0  0
 23 24  2  0  0  0  0
 24 25  1  0  0  0  0
 25 26  2  0  0  0  0
 26 27  1  0  0  0  0
 27 28  2  0  0  0  0
 23 28  1  0  0  0  0
 28 29  1  0  0  0  0
 25 30  1  0  0  0  0
 30 31  1  0  0  0  0
 30 32  2  0  0  0  0
 21 33  1  0  0  0  0
 18 33  1  0  0  0  0
 33 34  2  0  0  0  0
M  RAD  1  32   2
M  END
>  <MOLECULEID>
M97339034

>  <CLASS>
Active

$$$$

  Mrv2120 12252111282D          

 32 35  0  0  1  0            999 V2000
    3.6192   -0.8224    0.0000 N   0  0  0  0  0  0  0  0  0  0  0  0
    2.9048   -1.2349    0.0000 C   0  0  0  0  0  0  0  0  0  0  0  0
    2.1903   -0.8224    0.0000 N   0  0  0  0  0  0  0  0  0  0  0  0
    2.9048   -2.0599    0.0000 C   0  0  0  0  0  0  0  0  0  0  0  0
    3.6192   -2.4724    0.0000 C   0  0  0  0  0  0  0  0  0  0  0  0
    3.6192   -3.2974    0.0000 C   0  0  0  0  0  0  0  0  0  0  0  0
    2.9048   -3.7099    0.0000 C   0  0  0  0  0  0  0  0  0  0  0  0
    2.9048   -4.5349    0.0000 N   0  0  0  0  0  0  0  0  0  0  0  0
    2.1903   -3.2974    0.0000 C   0  0  0  0  0  0  0  0  0  0  0  0
    1.4758   -3.7099    0.0000 C   0  0  0  0  0  0  0  0  0  0  0  0
    1.4758   -4.5349    0.0000 N   0  0  0  0  0  0  0  0  0  0  0  0
    2.1433   -5.0198    0.0000 C   0  0  0  0  0  0  0  0  0  0  0  0
    1.8883   -5.8045    0.0000 C   0  0  0  0  0  0  0  0  0  0  0  0
    1.0633   -5.8045    0.0000 C   0  0  1  0  0  0  0  0  0  0  0  0
    0.5784   -6.4719    0.0000 N   0  0  0  0  0  0  0  0  0  0  0  0
    0.9140   -7.2256    0.0000 S   0  0  0  0  0  0  0  0  0  0  0  0
    0.1603   -7.5611    0.0000 O   0  0  0  0  0  0  0  0  0  0  0  0
    1.6676   -6.8900    0.0000 O   0  0  0  0  0  0  0  0  0  0  0  0
    1.2495   -7.9793    0.0000 C   0  0  0  0  0  0  0  0  0  0  0  0
    2.0565   -8.1508    0.0000 C   0  0  0  0  0  0  0  0  0  0  0  0
    2.1427   -8.9713    0.0000 C   0  0  0  0  0  0  0  0  0  0  0  0
    1.3890   -9.3068    0.0000 C   0  0  0  0  0  0  0  0  0  0  0  0
    0.8370   -8.6937    0.0000 S   0  0  0  0  0  0  0  0  0  0  0  0
    1.2175  -10.1138    0.0000 C   0  0  0  0  0  0  0  0  0  0  0  0
    1.8306  -10.6658    0.0000 C   0  0  0  0  0  0  0  0  0  0  0  0
    1.6591  -11.4728    0.0000 C   0  0  0  0  0  0  0  0  0  0  0  0
    0.8745  -11.7277    0.0000 C   0  0  0  0  0  0  0  0  0  0  0  0
    0.2614  -11.1757    0.0000 N   0  0  0  0  0  0  0  0  0  0  0  0
    0.4329  -10.3687    0.0000 C   0  0  0  0  0  0  0  0  0  0  0  0
    0.8084   -5.0198    0.0000 C   0  0  0  0  0  0  0  0  0  0  0  0
    0.0238   -4.7649    0.0000 O   0  0  0  0  0  0  0  0  0  0  0  0
    2.1903   -2.4724    0.0000 C   0  0  0  0  0  0  0  0  0  0  0  0
  1  2  1  0  0  0  0
  2  3  2  0  0  0  0
  2  4  1  0  0  0  0
  4  5  2  0  0  0  0
  5  6  1  0  0  0  0
  6  7  2  0  0  0  0
  7  8  1  0  0  0  0
  7  9  1  0  0  0  0
  9 10  1  0  0  0  0
 10 11  1  0  0  0  0
 11 12  1  0  0  0  0
 12 13  1  0  0  0  0
 14 13  1  0  0  0  0
 14 15  1  1  0  0  0
 15 16  1  0  0  0  0
 16 17  2  0  0  0  0
 16 18  2  0  0  0  0
 16 19  1  0  0  0  0
 19 20  2  0  0  0  0
 20 21  1  0  0  0  0
 21 22  2  0  0  0  0
 22 23  1  0  0  0  0
 19 23  1  0  0  0  0
 22 24  1  0  0  0  0
 24 25  2  0  0  0  0
 25 26  1  0  0  0  0
 26 27  2  0  0  0  0
 27 28  1  0  0  0  0
 28 29  2  0  0  0  0
 24 29  1  0  0  0  0
 14 30  1  0  0  0  0
 11 30  1  0  0  0  0
 30 31  2  0  0  0  0
  9 32  2  0  0  0  0
  4 32  1  0  0  0  0
M  RAD  1   3   2
M  END
>  <MOLECULEID>
M97339035

>  <CLASS>
Active

$$$$

  Mrv2120 12252111282D          

 31 34  0  0  1  0            999 V2000
    4.2868    7.1786    0.0000 N   0  0  0  0  0  0  0  0  0  0  0  0
    3.5724    6.7661    0.0000 C   0  0  0  0  0  0  0  0  0  0  0  0
    2.8579    7.1786    0.0000 N   0  0  0  0  0  0  0  0  0  0  0  0
    3.5724    5.9411    0.0000 C   0  0  0  0  0  0  0  0  0  0  0  0
    4.2868    5.5286    0.0000 C   0  0  0  0  0  0  0  0  0  0  0  0
    4.2868    4.7036    0.0000 C   0  0  0  0  0  0  0  0  0  0  0  0
    3.5724    4.2911    0.0000 C   0  0  0  0  0  0  0  0  0  0  0  0
    3.5724    3.4661    0.0000 N   0  0  0  0  0  0  0  0  0  0  0  0
    2.8579    4.7036    0.0000 C   0  0  0  0  0  0  0  0  0  0  0  0
    2.1434    4.2911    0.0000 C   0  0  0  0  0  0  0  0  0  0  0  0
    2.1434    3.4661    0.0000 N   0  0  0  0  0  0  0  0  0  0  0  0
    2.8109    2.9812    0.0000 C   0  0  0  0  0  0  0  0  0  0  0  0
    2.5559    2.1965    0.0000 C   0  0  0  0  0  0  0  0  0  0  0  0
    1.7309    2.1965    0.0000 C   0  0  1  0  0  0  0  0  0  0  0  0
    1.2460    1.5291    0.0000 N   0  0  0  0  0  0  0  0  0  0  0  0
    1.5815    0.7754    0.0000 S   0  0  0  0  0  0  0  0  0  0  0  0
    0.8279    0.4399    0.0000 O   0  0  0  0  0  0  0  0  0  0  0  0
    2.3352    1.1110    0.0000 O   0  0  0  0  0  0  0  0  0  0  0  0
    1.9171    0.0217    0.0000 C   0  0  0  0  0  0  0  0  0  0  0  0
    2.7241   -0.1498    0.0000 C   0  0  0  0  0  0  0  0  0  0  0  0
    2.8103   -0.9703    0.0000 C   0  0  0  0  0  0  0  0  0  0  0  0
    2.0566   -1.3058    0.0000 C   0  0  0  0  0  0  0  0  0  0  0  0
    1.5046   -0.6927    0.0000 S   0  0  0  0  0  0  0  0  0  0  0  0
    1.8851   -2.1128    0.0000 C   0  0  0  0  0  0  0  0  0  0  0  0
    2.4371   -2.7259    0.0000 N   0  0  0  0  0  0  0  0  0  0  0  0
    2.0246   -3.4404    0.0000 O   0  0  0  0  0  0  0  0  0  0  0  0
    1.2177   -3.2688    0.0000 C   0  0  0  0  0  0  0  0  0  0  0  0
    1.1314   -2.4484    0.0000 C   0  0  0  0  0  0  0  0  0  0  0  0
    1.4760    2.9812    0.0000 C   0  0  0  0  0  0  0  0  0  0  0  0
    0.6914    3.2361    0.0000 O   0  0  0  0  0  0  0  0  0  0  0  0
    2.8579    5.5286    0.0000 C   0  0  0  0  0  0  0  0  0  0  0  0
  1  2  1  0  0  0  0
  2  3  2  0  0  0  0
  2  4  1  0  0  0  0
  4  5  2  0  0  0  0
  5  6  1  0  0  0  0
  6  7  2  0  0  0  0
  7  8  1  0  0  0  0
  7  9  1  0  0  0  0
  9 10  1  0  0  0  0
 10 11  1  0  0  0  0
 11 12  1  0  0  0  0
 12 13  1  0  0  0  0
 14 13  1  0  0  0  0
 14 15  1  1  0  0  0
 15 16  1  0  0  0  0
 16 17  2  0  0  0  0
 16 18  2  0  0  0  0
 16 19  1  0  0  0  0
 19 20  2  0  0  0  0
 20 21  1  0  0  0  0
 21 22  2  0  0  0  0
 22 23  1  0  0  0  0
 19 23  1  0  0  0  0
 22 24  1  0  0  0  0
 24 25  2  0  0  0  0
 25 26  1  0  0  0  0
 26 27  1  0  0  0  0
 27 28  2  0  0  0  0
 24 28  1  0  0  0  0
 14 29  1  0  0  0  0
 11 29  1  0  0  0  0
 29 30  2  0  0  0  0
  9 31  2  0  0  0  0
  4 31  1  0  0  0  0
M  RAD  1   3   2
M  END
>  <MOLECULEID>
M97339036

>  <CLASS>
Active

$$$$

  Mrv2120 12252111282D          

 40 43  0  0  1  0            999 V2000
   -1.4289   -6.3789    0.0000 C   0  0  0  0  0  0  0  0  0  0  0  0
   -1.0164   -5.6645    0.0000 O   0  0  0  0  0  0  0  0  0  0  0  0
   -1.4289   -4.9500    0.0000 C   0  0  0  0  0  0  0  0  0  0  0  0
   -2.2539   -4.9500    0.0000 O   0  0  0  0  0  0  0  0  0  0  0  0
   -1.0164   -4.2355    0.0000 C   0  0  2  0  0  0  0  0  0  0  0  0
   -1.4289   -3.5211    0.0000 C   0  0  0  0  0  0  0  0  0  0  0  0
   -2.2539   -3.5211    0.0000 C   0  0  0  0  0  0  0  0  0  0  0  0
   -2.6664   -4.2355    0.0000 C   0  0  0  0  0  0  0  0  0  0  0  0
   -3.4914   -4.2355    0.0000 C   0  0  0  0  0  0  0  0  0  0  0  0
   -3.9039   -3.5211    0.0000 C   0  0  0  0  0  0  0  0  0  0  0  0
   -3.4914   -2.8066    0.0000 C   0  0  0  0  0  0  0  0  0  0  0  0
   -2.6664   -2.8066    0.0000 C   0  0  0  0  0  0  0  0  0  0  0  0
   -3.9039   -4.9500    0.0000 C   0  0  0  0  0  0  0  0  0  0  0  0
   -4.7289   -4.9500    0.0000 N   0  0  0  0  0  0  0  0  0  0  0  0
   -3.4914   -5.6645    0.0000 N   0  0  0  0  0  0  0  0  0  0  0  0
   -0.1914   -4.2355    0.0000 C   0  0  1  0  0  0  0  0  0  0  0  0
    0.2211   -3.5211    0.0000 C   0  0  0  0  0  0  0  0  0  0  0  0
   -0.1914   -2.8066    0.0000 C   0  0  0  0  0  0  0  0  0  0  0  0
   -1.0164   -2.8066    0.0000 C   0  0  0  0  0  0  0  0  0  0  0  0
   -1.4289   -2.0921    0.0000 C   0  0  0  0  0  0  0  0  0  0  0  0
   -1.0164   -1.3776    0.0000 C   0  0  0  0  0  0  0  0  0  0  0  0
   -0.1914   -1.3776    0.0000 C   0  0  0  0  0  0  0  0  0  0  0  0
    0.2211   -2.0921    0.0000 C   0  0  0  0  0  0  0  0  0  0  0  0
    0.2211   -4.9500    0.0000 N   0  0  0  0  0  0  0  0  0  0  0  0
    1.0461   -4.9500    0.0000 C   0  0  0  0  0  0  0  0  0  0  0  0
    1.4586   -5.6645    0.0000 O   0  0  0  0  0  0  0  0  0  0  0  0
    1.4586   -4.2355    0.0000 C   0  0  0  0  0  0  0  0  0  0  0  0
    1.0461   -3.5211    0.0000 C   0  0  0  0  0  0  0  0  0  0  0  0
    1.4586   -2.8066    0.0000 C   0  0  0  0  0  0  0  0  0  0  0  0
    2.2836   -2.8066    0.0000 C   0  0  0  0  0  0  0  0  0  0  0  0
    2.6961   -3.5211    0.0000 C   0  0  0  0  0  0  0  0  0  0  0  0
    2.2836   -4.2355    0.0000 C   0  0  0  0  0  0  0  0  0  0  0  0
    2.6961   -2.0921    0.0000 C   0  0  0  0  0  0  0  0  0  0  0  0
    2.2836   -1.3776    0.0000 C   0  0  0  0  0  0  0  0  0  0  0  0
    2.6961   -0.6632    0.0000 C   0  0  0  0  0  0  0  0  0  0  0  0
    3.5211   -0.6632    0.0000 C   0  0  0  0  0  0  0  0  0  0  0  0
    3.9336   -1.3776    0.0000 C   0  0  0  0  0  0  0  0  0  0  0  0
    4.7586   -1.3776    0.0000 C   0  0  0  0  0  0  0  0  0  0  0  0
    5.1711   -0.6632    0.0000 N   0  0  0  0  0  0  0  0  0  0  0  0
    3.5211   -2.0921    0.0000 C   0  0  0  0  0  0  0  0  0  0  0  0
  1  2  1  0  0  0  0
  2  3  1  0  0  0  0
  3  4  2  0  0  0  0
  5  3  1  6  0  0  0
  5  6  1  0  0  0  0
  6  7  1  0  0  0  0
  7  8  2  0  0  0  0
  8  9  1  0  0  0  0
  9 10  2  0  0  0  0
 10 11  1  0  0  0  0
 11 12  2  0  0  0  0
  7 12  1  0  0  0  0
  9 13  1  0  0  0  0
 13 14  1  0  0  0  0
 13 15  2  0  0  0  0
  5 16  1  0  0  0  0
 16 17  1  0  0  0  0
 17 18  1  0  0  0  0
 18 19  1  0  0  0  0
 19 20  1  0  0  0  0
 20 21  1  0  0  0  0
 21 22  1  0  0  0  0
 22 23  1  0  0  0  0
 18 23  1  0  0  0  0
 16 24  1  1  0  0  0
 24 25  1  0  0  0  0
 25 26  2  0  0  0  0
 25 27  1  0  0  0  0
 27 28  2  0  0  0  0
 28 29  1  0  0  0  0
 29 30  2  0  0  0  0
 30 31  1  0  0  0  0
 31 32  2  0  0  0  0
 27 32  1  0  0  0  0
 30 33  1  0  0  0  0
 33 34  2  0  0  0  0
 34 35  1  0  0  0  0
 35 36  2  0  0  0  0
 36 37  1  0  0  0  0
 37 38  1  0  0  0  0
 38 39  1  0  0  0  0
 37 40  2  0  0  0  0
 33 40  1  0  0  0  0
M  RAD  1  15   2
M  END
>  <MOLECULEID>
M97339037

>  <CLASS>
Active

$$$$

  Mrv2120 12252111282D          

 37 39  0  0  1  0            999 V2000
   -1.4289   -6.3789    0.0000 C   0  0  0  0  0  0  0  0  0  0  0  0
   -1.0164   -5.6645    0.0000 O   0  0  0  0  0  0  0  0  0  0  0  0
   -1.4289   -4.9500    0.0000 C   0  0  0  0  0  0  0  0  0  0  0  0
   -2.2539   -4.9500    0.0000 O   0  0  0  0  0  0  0  0  0  0  0  0
   -1.0164   -4.2355    0.0000 C   0  0  2  0  0  0  0  0  0  0  0  0
   -1.4289   -3.5211    0.0000 C   0  0  0  0  0  0  0  0  0  0  0  0
   -2.2539   -3.5211    0.0000 C   0  0  0  0  0  0  0  0  0  0  0  0
   -2.6664   -4.2355    0.0000 C   0  0  0  0  0  0  0  0  0  0  0  0
   -3.4914   -4.2355    0.0000 C   0  0  0  0  0  0  0  0  0  0  0  0
   -3.9039   -3.5211    0.0000 C   0  0  0  0  0  0  0  0  0  0  0  0
   -3.4914   -2.8066    0.0000 C   0  0  0  0  0  0  0  0  0  0  0  0
   -2.6664   -2.8066    0.0000 C   0  0  0  0  0  0  0  0  0  0  0  0
   -3.9039   -4.9500    0.0000 C   0  0  0  0  0  0  0  0  0  0  0  0
   -4.7289   -4.9500    0.0000 N   0  0  0  0  0  0  0  0  0  0  0  0
   -3.4914   -5.6645    0.0000 N   0  0  0  0  0  0  0  0  0  0  0  0
   -0.1914   -4.2355    0.0000 C   0  0  1  0  0  0  0  0  0  0  0  0
    0.2211   -3.5211    0.0000 C   0  0  0  0  0  0  0  0  0  0  0  0
   -0.1914   -2.8066    0.0000 C   0  0  0  0  0  0  0  0  0  0  0  0
   -1.0164   -2.8066    0.0000 C   0  0  0  0  0  0  0  0  0  0  0  0
    0.2211   -2.0921    0.0000 C   0  0  0  0  0  0  0  0  0  0  0  0
    0.2211   -4.9500    0.0000 N   0  0  0  0  0  0  0  0  0  0  0  0
    1.0461   -4.9500    0.0000 C   0  0  0  0  0  0  0  0  0  0  0  0
    1.4586   -5.6645    0.0000 O   0  0  0  0  0  0  0  0  0  0  0  0
    1.4586   -4.2355    0.0000 C   0  0  0  0  0  0  0  0  0  0  0  0
    1.0461   -3.5211    0.0000 C   0  0  0  0  0  0  0  0  0  0  0  0
    1.4586   -2.8066    0.0000 C   0  0  0  0  0  0  0  0  0  0  0  0
    2.2836   -2.8066    0.0000 C   0  0  0  0  0  0  0  0  0  0  0  0
    2.6961   -3.5211    0.0000 C   0  0  0  0  0  0  0  0  0  0  0  0
    2.2836   -4.2355    0.0000 C   0  0  0  0  0  0  0  0  0  0  0  0
    2.6961   -2.0921    0.0000 C   0  0  0  0  0  0  0  0  0  0  0  0
    2.2836   -1.3776    0.0000 C   0  0  0  0  0  0  0  0  0  0  0  0
    2.6961   -0.6632    0.0000 C   0  0  0  0  0  0  0  0  0  0  0  0
    3.5211   -0.6632    0.0000 C   0  0  0  0  0  0  0  0  0  0  0  0
    3.9336   -1.3776    0.0000 C   0  0  0  0  0  0  0  0  0  0  0  0
    4.7586   -1.3776    0.0000 C   0  0  0  0  0  0  0  0  0  0  0  0
    5.1711   -0.6632    0.0000 N   0  0  0  0  0  0  0  0  0  0  0  0
    3.5211   -2.0921    0.0000 C   0  0  0  0  0  0  0  0  0  0  0  0
  1  2  1  0  0  0  0
  2  3  1  0  0  0  0
  3  4  2  0  0  0  0
  5  3  1  6  0  0  0
  5  6  1  0  0  0  0
  6  7  1  0  0  0  0
  7  8  2  0  0  0  0
  8  9  1  0  0  0  0
  9 10  2  0  0  0  0
 10 11  1  0  0  0  0
 11 12  2  0  0  0  0
  7 12  1  0  0  0  0
  9 13  1  0  0  0  0
 13 14  1  0  0  0  0
 13 15  2  0  0  0  0
  5 16  1  0  0  0  0
 16 17  1  0  0  0  0
 17 18  1  0  0  0  0
 18 19  1  0  0  0  0
 18 20  1  0  0  0  0
 16 21  1  1  0  0  0
 21 22  1  0  0  0  0
 22 23  2  0  0  0  0
 22 24  1  0  0  0  0
 24 25  2  0  0  0  0
 25 26  1  0  0  0  0
 26 27  2  0  0  0  0
 27 28  1  0  0  0  0
 28 29  2  0  0  0  0
 24 29  1  0  0  0  0
 27 30  1  0  0  0  0
 30 31  2  0  0  0  0
 31 32  1  0  0  0  0
 32 33  2  0  0  0  0
 33 34  1  0  0  0  0
 34 35  1  0  0  0  0
 35 36  1  0  0  0  0
 34 37  2  0  0  0  0
 30 37  1  0  0  0  0
M  RAD  1  15   2
M  END
>  <MOLECULEID>
M97339038

>  <CLASS>
Active

$$$$

  Mrv2120 12252111282D          

 36 38  0  0  1  0            999 V2000
    2.8579   -6.3789    0.0000 C   0  0  0  0  0  0  0  0  0  0  0  0
    3.2704   -5.6645    0.0000 O   0  0  0  0  0  0  0  0  0  0  0  0
    2.8579   -4.9500    0.0000 C   0  0  0  0  0  0  0  0  0  0  0  0
    2.0329   -4.9500    0.0000 O   0  0  0  0  0  0  0  0  0  0  0  0
    3.2704   -4.2355    0.0000 C   0  0  2  0  0  0  0  0  0  0  0  0
    2.8579   -3.5211    0.0000 C   0  0  0  0  0  0  0  0  0  0  0  0
    2.0329   -3.5211    0.0000 C   0  0  0  0  0  0  0  0  0  0  0  0
    1.6204   -4.2355    0.0000 C   0  0  0  0  0  0  0  0  0  0  0  0
    0.7954   -4.2355    0.0000 C   0  0  0  0  0  0  0  0  0  0  0  0
    0.3829   -3.5211    0.0000 C   0  0  0  0  0  0  0  0  0  0  0  0
    0.7954   -2.8066    0.0000 C   0  0  0  0  0  0  0  0  0  0  0  0
    1.6204   -2.8066    0.0000 C   0  0  0  0  0  0  0  0  0  0  0  0
    0.3829   -4.9500    0.0000 C   0  0  0  0  0  0  0  0  0  0  0  0
   -0.4421   -4.9500    0.0000 N   0  0  0  0  0  0  0  0  0  0  0  0
    0.7954   -5.6645    0.0000 N   0  0  0  0  0  0  0  0  0  0  0  0
    4.0954   -4.2355    0.0000 C   0  0  2  0  0  0  0  0  0  0  0  0
    4.5079   -4.9500    0.0000 N   0  0  0  0  0  0  0  0  0  0  0  0
    5.3329   -4.9500    0.0000 C   0  0  0  0  0  0  0  0  0  0  0  0
    5.7454   -4.2355    0.0000 O   0  0  0  0  0  0  0  0  0  0  0  0
    5.7454   -5.6645    0.0000 C   0  0  0  0  0  0  0  0  0  0  0  0
    6.5704   -5.6645    0.0000 C   0  0  0  0  0  0  0  0  0  0  0  0
    6.9829   -6.3789    0.0000 C   0  0  0  0  0  0  0  0  0  0  0  0
    6.5704   -7.0934    0.0000 C   0  0  0  0  0  0  0  0  0  0  0  0
    5.7454   -7.0934    0.0000 C   0  0  0  0  0  0  0  0  0  0  0  0
    5.3329   -6.3789    0.0000 C   0  0  0  0  0  0  0  0  0  0  0  0
    6.9829   -7.8079    0.0000 C   0  0  0  0  0  0  0  0  0  0  0  0
    7.8079   -7.8079    0.0000 C   0  0  0  0  0  0  0  0  0  0  0  0
    8.2204   -8.5224    0.0000 C   0  0  0  0  0  0  0  0  0  0  0  0
    7.8079   -9.2368    0.0000 C   0  0  0  0  0  0  0  0  0  0  0  0
    6.9829   -9.2368    0.0000 C   0  0  0  0  0  0  0  0  0  0  0  0
    6.5704   -9.9513    0.0000 C   0  0  0  0  0  0  0  0  0  0  0  0
    6.9829  -10.6658    0.0000 N   0  0  0  0  0  0  0  0  0  0  0  0
    6.5704   -8.5224    0.0000 C   0  0  0  0  0  0  0  0  0  0  0  0
    4.5079   -3.5211    0.0000 C   0  0  0  0  0  0  0  0  0  0  0  0
    5.3329   -3.5211    0.0000 C   0  0  0  0  0  0  0  0  0  0  0  0
    4.0954   -2.8066    0.0000 C   0  0  0  0  0  0  0  0  0  0  0  0
  1  2  1  0  0  0  0
  2  3  1  0  0  0  0
  3  4  2  0  0  0  0
  5  3  1  6  0  0  0
  5  6  1  0  0  0  0
  6  7  1  0  0  0  0
  7  8  2  0  0  0  0
  8  9  1  0  0  0  0
  9 10  2  0  0  0  0
 10 11  1  0  0  0  0
 11 12  2  0  0  0  0
  7 12  1  0  0  0  0
  9 13  1  0  0  0  0
 13 14  1  0  0  0  0
 13 15  2  0  0  0  0
  5 16  1  0  0  0  0
 16 17  1  1  0  0  0
 17 18  1  0  0  0  0
 18 19  2  0  0  0  0
 18 20  1  0  0  0  0
 20 21  2  0  0  0  0
 21 22  1  0  0  0  0
 22 23  2  0  0  0  0
 23 24  1  0  0  0  0
 24 25  2  0  0  0  0
 20 25  1  0  0  0  0
 23 26  1  0  0  0  0
 26 27  2  0  0  0  0
 27 28  1  0  0  0  0
 28 29  2  0  0  0  0
 29 30  1  0  0  0  0
 30 31  1  0  0  0  0
 31 32  1  0  0  0  0
 30 33  2  0  0  0  0
 26 33  1  0  0  0  0
 16 34  1  0  0  0  0
 34 35  1  0  0  0  0
 34 36  1  0  0  0  0
M  RAD  1  15   2
M  END
>  <MOLECULEID>
M97339039

>  <CLASS>
Active

$$$$

  Mrv2120 12252111282D          

 35 37  0  0  1  0            999 V2000
    2.5559   -0.7441    0.0000 C   0  0  0  0  0  0  0  0  0  0  0  0
    2.1434   -1.4586    0.0000 C   0  0  0  0  0  0  0  0  0  0  0  0
    2.5559   -2.1730    0.0000 C   0  0  1  0  0  0  0  0  0  0  0  0
    2.1434   -2.8875    0.0000 N   0  0  0  0  0  0  0  0  0  0  0  0
    1.3184   -2.8875    0.0000 C   0  0  0  0  0  0  0  0  0  0  0  0
    0.9059   -2.1730    0.0000 O   0  0  0  0  0  0  0  0  0  0  0  0
    0.9059   -3.6020    0.0000 C   0  0  0  0  0  0  0  0  0  0  0  0
    1.3184   -4.3164    0.0000 C   0  0  0  0  0  0  0  0  0  0  0  0
    0.9059   -5.0309    0.0000 C   0  0  0  0  0  0  0  0  0  0  0  0
    0.0809   -5.0309    0.0000 C   0  0  0  0  0  0  0  0  0  0  0  0
   -0.3316   -4.3164    0.0000 C   0  0  0  0  0  0  0  0  0  0  0  0
    0.0809   -3.6020    0.0000 C   0  0  0  0  0  0  0  0  0  0  0  0
   -0.3316   -5.7454    0.0000 C   0  0  0  0  0  0  0  0  0  0  0  0
    0.0809   -6.4599    0.0000 C   0  0  0  0  0  0  0  0  0  0  0  0
   -0.3316   -7.1743    0.0000 C   0  0  0  0  0  0  0  0  0  0  0  0
   -1.1566   -7.1743    0.0000 C   0  0  0  0  0  0  0  0  0  0  0  0
   -1.5691   -6.4599    0.0000 C   0  0  0  0  0  0  0  0  0  0  0  0
   -2.3941   -6.4599    0.0000 C   0  0  0  0  0  0  0  0  0  0  0  0
   -2.8066   -7.1743    0.0000 N   0  0  0  0  0  0  0  0  0  0  0  0
   -1.1566   -5.7454    0.0000 C   0  0  0  0  0  0  0  0  0  0  0  0
    3.3809   -2.1730    0.0000 C   0  0  1  0  0  0  0  0  0  0  0  0
    3.7934   -1.4586    0.0000 C   0  0  0  0  0  0  0  0  0  0  0  0
    4.6184   -1.4586    0.0000 C   0  0  0  0  0  0  0  0  0  0  0  0
    5.0309   -0.7441    0.0000 C   0  0  0  0  0  0  0  0  0  0  0  0
    5.8559   -0.7441    0.0000 C   0  0  0  0  0  0  0  0  0  0  0  0
    6.2684   -1.4586    0.0000 C   0  0  0  0  0  0  0  0  0  0  0  0
    5.8559   -2.1730    0.0000 C   0  0  0  0  0  0  0  0  0  0  0  0
    5.0309   -2.1730    0.0000 C   0  0  0  0  0  0  0  0  0  0  0  0
    6.2684   -0.0296    0.0000 C   0  0  0  0  0  0  0  0  0  0  0  0
    5.8559    0.6849    0.0000 N   0  0  0  0  0  0  0  0  0  0  0  0
    7.0934   -0.0296    0.0000 N   0  0  0  0  0  0  0  0  0  0  0  0
    3.7934   -2.8875    0.0000 C   0  0  0  0  0  0  0  0  0  0  0  0
    3.3809   -3.6020    0.0000 O   0  0  0  0  0  0  0  0  0  0  0  0
    4.6184   -2.8875    0.0000 O   0  0  0  0  0  0  0  0  0  0  0  0
    5.0309   -3.6020    0.0000 C   0  0  0  0  0  0  0  0  0  0  0  0
  1  2  1  0  0  0  0
  3  2  1  0  0  0  0
  3  4  1  6  0  0  0
  4  5  1  0  0  0  0
  5  6  2  0  0  0  0
  5  7  1  0  0  0  0
  7  8  2  0  0  0  0
  8  9  1  0  0  0  0
  9 10  2  0  0  0  0
 10 11  1  0  0  0  0
 11 12  2  0  0  0  0
  7 12  1  0  0  0  0
 10 13  1  0  0  0  0
 13 14  2  0  0  0  0
 14 15  1  0  0  0  0
 15 16  2  0  0  0  0
 16 17  1  0  0  0  0
 17 18  1  0  0  0  0
 18 19  1  0  0  0  0
 17 20  2  0  0  0  0
 13 20  1  0  0  0  0
  3 21  1  0  0  0  0
 21 22  1  1  0  0  0
 22 23  1  0  0  0  0
 23 24  2  0  0  0  0
 24 25  1  0  0  0  0
 25 26  2  0  0  0  0
 26 27  1  0  0  0  0
 27 28  2  0  0  0  0
 23 28  1  0  0  0  0
 25 29  1  0  0  0  0
 29 30  1  0  0  0  0
 29 31  2  0  0  0  0
 21 32  1  0  0  0  0
 32 33  2  0  0  0  0
 32 34  1  0  0  0  0
 34 35  1  0  0  0  0
M  RAD  1  31   2
M  END
>  <MOLECULEID>
M97339040

>  <CLASS>
Active

$$$$

  Mrv2120 12252111282D          

 39 42  0  0  1  0            999 V2000
    0.7145   -5.1414    0.0000 C   0  0  0  0  0  0  0  0  0  0  0  0
    1.1270   -4.4270    0.0000 O   0  0  0  0  0  0  0  0  0  0  0  0
    0.7145   -3.7125    0.0000 C   0  0  0  0  0  0  0  0  0  0  0  0
   -0.1105   -3.7125    0.0000 O   0  0  0  0  0  0  0  0  0  0  0  0
    1.1270   -2.9980    0.0000 C   0  0  2  0  0  0  0  0  0  0  0  0
    0.7145   -2.2836    0.0000 C   0  0  0  0  0  0  0  0  0  0  0  0
   -0.1105   -2.2836    0.0000 C   0  0  0  0  0  0  0  0  0  0  0  0
   -0.5230   -2.9980    0.0000 C   0  0  0  0  0  0  0  0  0  0  0  0
   -1.3480   -2.9980    0.0000 C   0  0  0  0  0  0  0  0  0  0  0  0
   -1.7605   -2.2836    0.0000 C   0  0  0  0  0  0  0  0  0  0  0  0
   -1.3480   -1.5691    0.0000 C   0  0  0  0  0  0  0  0  0  0  0  0
   -0.5230   -1.5691    0.0000 C   0  0  0  0  0  0  0  0  0  0  0  0
   -1.7605   -3.7125    0.0000 C   0  0  0  0  0  0  0  0  0  0  0  0
   -2.5855   -3.7125    0.0000 N   0  0  0  0  0  0  0  0  0  0  0  0
   -1.3480   -4.4270    0.0000 N   0  0  0  0  0  0  0  0  0  0  0  0
    1.9520   -2.9980    0.0000 C   0  0  2  0  0  0  0  0  0  0  0  0
    2.3645   -3.7125    0.0000 N   0  0  0  0  0  0  0  0  0  0  0  0
    3.1895   -3.7125    0.0000 C   0  0  0  0  0  0  0  0  0  0  0  0
    3.6020   -4.4270    0.0000 O   0  0  0  0  0  0  0  0  0  0  0  0
    3.6020   -2.9980    0.0000 C   0  0  0  0  0  0  0  0  0  0  0  0
    3.1895   -2.2836    0.0000 C   0  0  0  0  0  0  0  0  0  0  0  0
    3.6020   -1.5691    0.0000 C   0  0  0  0  0  0  0  0  0  0  0  0
    4.4270   -1.5691    0.0000 C   0  0  0  0  0  0  0  0  0  0  0  0
    4.8395   -2.2836    0.0000 C   0  0  0  0  0  0  0  0  0  0  0  0
    4.4270   -2.9980    0.0000 C   0  0  0  0  0  0  0  0  0  0  0  0
    4.8395   -0.8546    0.0000 C   0  0  0  0  0  0  0  0  0  0  0  0
    4.4270   -0.1401    0.0000 C   0  0  0  0  0  0  0  0  0  0  0  0
    4.8395    0.5743    0.0000 C   0  0  0  0  0  0  0  0  0  0  0  0
    5.6645    0.5743    0.0000 C   0  0  0  0  0  0  0  0  0  0  0  0
    6.0770   -0.1401    0.0000 C   0  0  0  0  0  0  0  0  0  0  0  0
    5.6645   -0.8546    0.0000 C   0  0  0  0  0  0  0  0  0  0  0  0
    2.3645   -2.2836    0.0000 C   0  0  0  0  0  0  0  0  0  0  0  0
    1.9520   -1.5691    0.0000 C   0  0  0  0  0  0  0  0  0  0  0  0
    2.3645   -0.8546    0.0000 C   0  0  0  0  0  0  0  0  0  0  0  0
    1.9520   -0.1401    0.0000 C   0  0  0  0  0  0  0  0  0  0  0  0
    2.3645    0.5743    0.0000 C   0  0  0  0  0  0  0  0  0  0  0  0
    3.1895    0.5743    0.0000 C   0  0  0  0  0  0  0  0  0  0  0  0
    3.6020   -0.1401    0.0000 C   0  0  0  0  0  0  0  0  0  0  0  0
    3.1895   -0.8546    0.0000 C   0  0  0  0  0  0  0  0  0  0  0  0
  1  2  1  0  0  0  0
  2  3  1  0  0  0  0
  3  4  2  0  0  0  0
  5  3  1  6  0  0  0
  5  6  1  0  0  0  0
  6  7  1  0  0  0  0
  7  8  2  0  0  0  0
  8  9  1  0  0  0  0
  9 10  2  0  0  0  0
 10 11  1  0  0  0  0
 11 12  2  0  0  0  0
  7 12  1  0  0  0  0
  9 13  1  0  0  0  0
 13 14  1  0  0  0  0
 13 15  2  0  0  0  0
  5 16  1  0  0  0  0
 16 17  1  1  0  0  0
 17 18  1  0  0  0  0
 18 19  2  0  0  0  0
 18 20  1  0  0  0  0
 20 21  2  0  0  0  0
 21 22  1  0  0  0  0
 22 23  2  0  0  0  0
 23 24  1  0  0  0  0
 24 25  2  0  0  0  0
 20 25  1  0  0  0  0
 23 26  1  0  0  0  0
 26 27  2  0  0  0  0
 27 28  1  0  0  0  0
 28 29  2  0  0  0  0
 29 30  1  0  0  0  0
 30 31  2  0  0  0  0
 26 31  1  0  0  0  0
 16 32  1  0  0  0  0
 32 33  2  0  0  0  0
 33 34  1  0  0  0  0
 34 35  2  0  0  0  0
 35 36  1  0  0  0  0
 36 37  2  0  0  0  0
 37 38  1  0  0  0  0
 38 39  2  0  0  0  0
 34 39  1  0  0  0  0
M  RAD  1  15   2
M  END
>  <MOLECULEID>
M97339041

>  <CLASS>
Active

$$$$

  Mrv2120 12252111282D          

 34 36  0  0  1  0            999 V2000
   -1.4289   -6.3789    0.0000 C   0  0  0  0  0  0  0  0  0  0  0  0
   -1.0164   -5.6645    0.0000 O   0  0  0  0  0  0  0  0  0  0  0  0
   -1.4289   -4.9500    0.0000 C   0  0  0  0  0  0  0  0  0  0  0  0
   -2.2539   -4.9500    0.0000 O   0  0  0  0  0  0  0  0  0  0  0  0
   -1.0164   -4.2355    0.0000 C   0  0  2  0  0  0  0  0  0  0  0  0
   -1.4289   -3.5211    0.0000 C   0  0  0  0  0  0  0  0  0  0  0  0
   -2.2539   -3.5211    0.0000 C   0  0  0  0  0  0  0  0  0  0  0  0
   -2.6664   -4.2355    0.0000 C   0  0  0  0  0  0  0  0  0  0  0  0
   -3.4914   -4.2355    0.0000 C   0  0  0  0  0  0  0  0  0  0  0  0
   -3.9039   -3.5211    0.0000 C   0  0  0  0  0  0  0  0  0  0  0  0
   -3.4914   -2.8066    0.0000 C   0  0  0  0  0  0  0  0  0  0  0  0
   -2.6664   -2.8066    0.0000 C   0  0  0  0  0  0  0  0  0  0  0  0
   -3.9039   -4.9500    0.0000 C   0  0  0  0  0  0  0  0  0  0  0  0
   -4.7289   -4.9500    0.0000 N   0  0  0  0  0  0  0  0  0  0  0  0
   -3.4914   -5.6645    0.0000 N   0  0  0  0  0  0  0  0  0  0  0  0
   -0.1914   -4.2355    0.0000 C   0  0  1  0  0  0  0  0  0  0  0  0
    0.2211   -3.5211    0.0000 C   0  0  0  0  0  0  0  0  0  0  0  0
    0.2211   -4.9500    0.0000 N   0  0  0  0  0  0  0  0  0  0  0  0
    1.0461   -4.9500    0.0000 C   0  0  0  0  0  0  0  0  0  0  0  0
    1.4586   -5.6645    0.0000 O   0  0  0  0  0  0  0  0  0  0  0  0
    1.4586   -4.2355    0.0000 C   0  0  0  0  0  0  0  0  0  0  0  0
    1.0461   -3.5211    0.0000 C   0  0  0  0  0  0  0  0  0  0  0  0
    1.4586   -2.8066    0.0000 C   0  0  0  0  0  0  0  0  0  0  0  0
    2.2836   -2.8066    0.0000 C   0  0  0  0  0  0  0  0  0  0  0  0
    2.6961   -3.5211    0.0000 C   0  0  0  0  0  0  0  0  0  0  0  0
    2.2836   -4.2355    0.0000 C   0  0  0  0  0  0  0  0  0  0  0  0
    2.6961   -2.0921    0.0000 C   0  0  0  0  0  0  0  0  0  0  0  0
    2.2836   -1.3776    0.0000 C   0  0  0  0  0  0  0  0  0  0  0  0
    2.6961   -0.6632    0.0000 C   0  0  0  0  0  0  0  0  0  0  0  0
    3.5211   -0.6632    0.0000 C   0  0  0  0  0  0  0  0  0  0  0  0
    3.9336   -1.3776    0.0000 C   0  0  0  0  0  0  0  0  0  0  0  0
    4.7586   -1.3776    0.0000 C   0  0  0  0  0  0  0  0  0  0  0  0
    5.1711   -0.6632    0.0000 N   0  0  0  0  0  0  0  0  0  0  0  0
    3.5211   -2.0921    0.0000 C   0  0  0  0  0  0  0  0  0  0  0  0
  1  2  1  0  0  0  0
  2  3  1  0  0  0  0
  3  4  2  0  0  0  0
  5  3  1  6  0  0  0
  5  6  1  0  0  0  0
  6  7  1  0  0  0  0
  7  8  2  0  0  0  0
  8  9  1  0  0  0  0
  9 10  2  0  0  0  0
 10 11  1  0  0  0  0
 11 12  2  0  0  0  0
  7 12  1  0  0  0  0
  9 13  1  0  0  0  0
 13 14  1  0  0  0  0
 13 15  2  0  0  0  0
  5 16  1  0  0  0  0
 16 17  1  1  0  0  0
 16 18  1  0  0  0  0
 18 19  1  0  0  0  0
 19 20  2  0  0  0  0
 19 21  1  0  0  0  0
 21 22  2  0  0  0  0
 22 23  1  0  0  0  0
 23 24  2  0  0  0  0
 24 25  1  0  0  0  0
 25 26  2  0  0  0  0
 21 26  1  0  0  0  0
 24 27  1  0  0  0  0
 27 28  2  0  0  0  0
 28 29  1  0  0  0  0
 29 30  2  0  0  0  0
 30 31  1  0  0  0  0
 31 32  1  0  0  0  0
 32 33  1  0  0  0  0
 31 34  2  0  0  0  0
 27 34  1  0  0  0  0
M  RAD  1  15   2
M  END
>  <MOLECULEID>
M97339042

>  <CLASS>
Active

$$$$

  Mrv2120 12252111282D          

 36 38  0  0  1  0            999 V2000
   -1.4289   -6.3789    0.0000 C   0  0  0  0  0  0  0  0  0  0  0  0
   -1.0164   -5.6645    0.0000 O   0  0  0  0  0  0  0  0  0  0  0  0
   -1.4289   -4.9500    0.0000 C   0  0  0  0  0  0  0  0  0  0  0  0
   -2.2539   -4.9500    0.0000 O   0  0  0  0  0  0  0  0  0  0  0  0
   -1.0164   -4.2355    0.0000 C   0  0  2  0  0  0  0  0  0  0  0  0
   -1.4289   -3.5211    0.0000 C   0  0  0  0  0  0  0  0  0  0  0  0
   -2.2539   -3.5211    0.0000 C   0  0  0  0  0  0  0  0  0  0  0  0
   -2.6664   -4.2355    0.0000 C   0  0  0  0  0  0  0  0  0  0  0  0
   -3.4914   -4.2355    0.0000 C   0  0  0  0  0  0  0  0  0  0  0  0
   -3.9039   -3.5211    0.0000 C   0  0  0  0  0  0  0  0  0  0  0  0
   -3.4914   -2.8066    0.0000 C   0  0  0  0  0  0  0  0  0  0  0  0
   -2.6664   -2.8066    0.0000 C   0  0  0  0  0  0  0  0  0  0  0  0
   -3.9039   -4.9500    0.0000 C   0  0  0  0  0  0  0  0  0  0  0  0
   -4.7289   -4.9500    0.0000 N   0  0  0  0  0  0  0  0  0  0  0  0
   -3.4914   -5.6645    0.0000 N   0  0  0  0  0  0  0  0  0  0  0  0
   -0.1914   -4.2355    0.0000 C   0  0  1  0  0  0  0  0  0  0  0  0
    0.2211   -3.5211    0.0000 C   0  0  0  0  0  0  0  0  0  0  0  0
    0.2211   -4.9500    0.0000 N   0  0  0  0  0  0  0  0  0  0  0  0
    1.0461   -4.9500    0.0000 C   0  0  0  0  0  0  0  0  0  0  0  0
    1.4586   -5.6645    0.0000 O   0  0  0  0  0  0  0  0  0  0  0  0
    1.4586   -4.2355    0.0000 C   0  0  0  0  0  0  0  0  0  0  0  0
    1.0461   -3.5211    0.0000 C   0  0  0  0  0  0  0  0  0  0  0  0
    1.4586   -2.8066    0.0000 C   0  0  0  0  0  0  0  0  0  0  0  0
    2.2836   -2.8066    0.0000 C   0  0  0  0  0  0  0  0  0  0  0  0
    2.6961   -3.5211    0.0000 C   0  0  0  0  0  0  0  0  0  0  0  0
    2.2836   -4.2355    0.0000 C   0  0  0  0  0  0  0  0  0  0  0  0
    2.6961   -2.0921    0.0000 C   0  0  0  0  0  0  0  0  0  0  0  0
    2.2836   -1.3776    0.0000 C   0  0  0  0  0  0  0  0  0  0  0  0
    2.6961   -0.6632    0.0000 C   0  0  0  0  0  0  0  0  0  0  0  0
    3.5211   -0.6632    0.0000 C   0  0  0  0  0  0  0  0  0  0  0  0
    3.9336   -1.3776    0.0000 C   0  0  0  0  0  0  0  0  0  0  0  0
    4.7586   -1.3776    0.0000 C   0  0  0  0  0  0  0  0  0  0  0  0
    5.1711   -0.6632    0.0000 N   0  0  0  0  0  0  0  0  0  0  0  0
    4.7586    0.0513    0.0000 C   0  0  0  0  0  0  0  0  0  0  0  0
    5.9961   -0.6632    0.0000 C   0  0  0  0  0  0  0  0  0  0  0  0
    3.5211   -2.0921    0.0000 C   0  0  0  0  0  0  0  0  0  0  0  0
  1  2  1  0  0  0  0
  2  3  1  0  0  0  0
  3  4  2  0  0  0  0
  5  3  1  6  0  0  0
  5  6  1  0  0  0  0
  6  7  1  0  0  0  0
  7  8  2  0  0  0  0
  8  9  1  0  0  0  0
  9 10  2  0  0  0  0
 10 11  1  0  0  0  0
 11 12  2  0  0  0  0
  7 12  1  0  0  0  0
  9 13  1  0  0  0  0
 13 14  1  0  0  0  0
 13 15  2  0  0  0  0
  5 16  1  0  0  0  0
 16 17  1  1  0  0  0
 16 18  1  0  0  0  0
 18 19  1  0  0  0  0
 19 20  2  0  0  0  0
 19 21  1  0  0  0  0
 21 22  2  0  0  0  0
 22 23  1  0  0  0  0
 23 24  2  0  0  0  0
 24 25  1  0  0  0  0
 25 26  2  0  0  0  0
 21 26  1  0  0  0  0
 24 27  1  0  0  0  0
 27 28  2  0  0  0  0
 28 29  1  0  0  0  0
 29 30  2  0  0  0  0
 30 31  1  0  0  0  0
 31 32  1  0  0  0  0
 32 33  1  0  0  0  0
 33 34  1  0  0  0  0
 33 35  1  0  0  0  0
 31 36  2  0  0  0  0
 27 36  1  0  0  0  0
M  RAD  1  15   2
M  END
>  <MOLECULEID>
M97339043

>  <CLASS>
Active

$$$$

  Mrv2120 12252111282D          

 39 41  0  0  1  0            999 V2000
   -5.2816   -8.6033    0.0000 C   0  0  0  0  0  0  0  0  0  0  0  0
   -4.8691   -7.8888    0.0000 C   0  0  0  0  0  0  0  0  0  0  0  0
   -4.0441   -7.8888    0.0000 O   0  0  0  0  0  0  0  0  0  0  0  0
   -3.6316   -7.1743    0.0000 C   0  0  0  0  0  0  0  0  0  0  0  0
   -4.0441   -6.4599    0.0000 O   0  0  0  0  0  0  0  0  0  0  0  0
   -2.8066   -7.1743    0.0000 N   0  0  0  0  0  0  0  0  0  0  0  0
   -2.3941   -6.4599    0.0000 C   0  0  0  0  0  0  0  0  0  0  0  0
   -1.5691   -6.4599    0.0000 C   0  0  0  0  0  0  0  0  0  0  0  0
   -1.1566   -5.7454    0.0000 C   0  0  0  0  0  0  0  0  0  0  0  0
   -0.3316   -5.7454    0.0000 C   0  0  0  0  0  0  0  0  0  0  0  0
    0.0809   -6.4599    0.0000 C   0  0  0  0  0  0  0  0  0  0  0  0
   -0.3316   -7.1743    0.0000 C   0  0  0  0  0  0  0  0  0  0  0  0
   -1.1566   -7.1743    0.0000 C   0  0  0  0  0  0  0  0  0  0  0  0
    0.0809   -5.0309    0.0000 C   0  0  0  0  0  0  0  0  0  0  0  0
   -0.3316   -4.3164    0.0000 C   0  0  0  0  0  0  0  0  0  0  0  0
    0.0809   -3.6020    0.0000 C   0  0  0  0  0  0  0  0  0  0  0  0
    0.9059   -3.6020    0.0000 C   0  0  0  0  0  0  0  0  0  0  0  0
    1.3184   -4.3164    0.0000 C   0  0  0  0  0  0  0  0  0  0  0  0
    0.9059   -5.0309    0.0000 C   0  0  0  0  0  0  0  0  0  0  0  0
    1.3184   -2.8875    0.0000 C   0  0  0  0  0  0  0  0  0  0  0  0
    0.9059   -2.1730    0.0000 O   0  0  0  0  0  0  0  0  0  0  0  0
    2.1434   -2.8875    0.0000 N   0  0  0  0  0  0  0  0  0  0  0  0
    2.5559   -2.1730    0.0000 C   0  0  2  0  0  0  0  0  0  0  0  0
    2.1434   -1.4586    0.0000 C   0  0  0  0  0  0  0  0  0  0  0  0
    3.3809   -2.1730    0.0000 C   0  0  1  0  0  0  0  0  0  0  0  0
    3.7934   -1.4586    0.0000 C   0  0  0  0  0  0  0  0  0  0  0  0
    4.6184   -1.4586    0.0000 C   0  0  0  0  0  0  0  0  0  0  0  0
    5.0309   -0.7441    0.0000 C   0  0  0  0  0  0  0  0  0  0  0  0
    5.8559   -0.7441    0.0000 C   0  0  0  0  0  0  0  0  0  0  0  0
    6.2684   -1.4586    0.0000 C   0  0  0  0  0  0  0  0  0  0  0  0
    5.8559   -2.1730    0.0000 C   0  0  0  0  0  0  0  0  0  0  0  0
    5.0309   -2.1730    0.0000 C   0  0  0  0  0  0  0  0  0  0  0  0
    6.2684   -0.0296    0.0000 C   0  0  0  0  0  0  0  0  0  0  0  0
    5.8559    0.6849    0.0000 N   0  0  0  0  0  0  0  0  0  0  0  0
    7.0934   -0.0296    0.0000 N   0  0  0  0  0  0  0  0  0  0  0  0
    3.7934   -2.8875    0.0000 C   0  0  0  0  0  0  0  0  0  0  0  0
    3.3809   -3.6020    0.0000 O   0  0  0  0  0  0  0  0  0  0  0  0
    4.6184   -2.8875    0.0000 O   0  0  0  0  0  0  0  0  0  0  0  0
    5.0309   -3.6020    0.0000 C   0  0  0  0  0  0  0  0  0  0  0  0
  1  2  1  0  0  0  0
  2  3  1  0  0  0  0
  3  4  1  0  0  0  0
  4  5  2  0  0  0  0
  4  6  1  0  0  0  0
  6  7  1  0  0  0  0
  7  8  1  0  0  0  0
  8  9  2  0  0  0  0
  9 10  1  0  0  0  0
 10 11  2  0  0  0  0
 11 12  1  0  0  0  0
 12 13  2  0  0  0  0
  8 13  1  0  0  0  0
 10 14  1  0  0  0  0
 14 15  2  0  0  0  0
 15 16  1  0  0  0  0
 16 17  2  0  0  0  0
 17 18  1  0  0  0  0
 18 19  2  0  0  0  0
 14 19  1  0  0  0  0
 17 20  1  0  0  0  0
 20 21  2  0  0  0  0
 20 22  1  0  0  0  0
 23 22  1  0  0  0  0
 23 24  1  6  0  0  0
 23 25  1  0  0  0  0
 25 26  1  1  0  0  0
 26 27  1  0  0  0  0
 27 28  2  0  0  0  0
 28 29  1  0  0  0  0
 29 30  2  0  0  0  0
 30 31  1  0  0  0  0
 31 32  2  0  0  0  0
 27 32  1  0  0  0  0
 29 33  1  0  0  0  0
 33 34  1  0  0  0  0
 33 35  2  0  0  0  0
 25 36  1  0  0  0  0
 36 37  2  0  0  0  0
 36 38  1  0  0  0  0
 38 39  1  0  0  0  0
M  RAD  1  35   2
M  END
>  <MOLECULEID>
M97339044

>  <CLASS>
Inactive

$$$$

  Mrv2120 12252111282D          

 35 37  0  0  1  0            999 V2000
   -1.4289   -6.3789    0.0000 C   0  0  0  0  0  0  0  0  0  0  0  0
   -1.0164   -5.6645    0.0000 O   0  0  0  0  0  0  0  0  0  0  0  0
   -1.4289   -4.9500    0.0000 C   0  0  0  0  0  0  0  0  0  0  0  0
   -2.2539   -4.9500    0.0000 O   0  0  0  0  0  0  0  0  0  0  0  0
   -1.0164   -4.2355    0.0000 C   0  0  2  0  0  0  0  0  0  0  0  0
   -1.4289   -3.5211    0.0000 C   0  0  0  0  0  0  0  0  0  0  0  0
   -2.2539   -3.5211    0.0000 C   0  0  0  0  0  0  0  0  0  0  0  0
   -2.6664   -4.2355    0.0000 C   0  0  0  0  0  0  0  0  0  0  0  0
   -3.4914   -4.2355    0.0000 C   0  0  0  0  0  0  0  0  0  0  0  0
   -3.9039   -3.5211    0.0000 C   0  0  0  0  0  0  0  0  0  0  0  0
   -3.4914   -2.8066    0.0000 C   0  0  0  0  0  0  0  0  0  0  0  0
   -2.6664   -2.8066    0.0000 C   0  0  0  0  0  0  0  0  0  0  0  0
   -3.9039   -4.9500    0.0000 C   0  0  0  0  0  0  0  0  0  0  0  0
   -4.7289   -4.9500    0.0000 N   0  0  0  0  0  0  0  0  0  0  0  0
   -3.4914   -5.6645    0.0000 N   0  0  0  0  0  0  0  0  0  0  0  0
   -0.1914   -4.2355    0.0000 C   0  0  1  0  0  0  0  0  0  0  0  0
    0.2211   -3.5211    0.0000 C   0  0  0  0  0  0  0  0  0  0  0  0
    0.2211   -4.9500    0.0000 N   0  0  0  0  0  0  0  0  0  0  0  0
    1.0461   -4.9500    0.0000 C   0  0  0  0  0  0  0  0  0  0  0  0
    1.4586   -5.6645    0.0000 O   0  0  0  0  0  0  0  0  0  0  0  0
    1.4586   -4.2355    0.0000 C   0  0  0  0  0  0  0  0  0  0  0  0
    1.0461   -3.5211    0.0000 C   0  0  0  0  0  0  0  0  0  0  0  0
    1.4586   -2.8066    0.0000 C   0  0  0  0  0  0  0  0  0  0  0  0
    2.2836   -2.8066    0.0000 C   0  0  0  0  0  0  0  0  0  0  0  0
    2.6961   -3.5211    0.0000 C   0  0  0  0  0  0  0  0  0  0  0  0
    2.2836   -4.2355    0.0000 C   0  0  0  0  0  0  0  0  0  0  0  0
    2.6961   -2.0921    0.0000 C   0  0  0  0  0  0  0  0  0  0  0  0
    2.2836   -1.3776    0.0000 C   0  0  0  0  0  0  0  0  0  0  0  0
    2.6961   -0.6632    0.0000 C   0  0  0  0  0  0  0  0  0  0  0  0
    3.5211   -0.6632    0.0000 C   0  0  0  0  0  0  0  0  0  0  0  0
    3.9336   -1.3776    0.0000 C   0  0  0  0  0  0  0  0  0  0  0  0
    3.5211   -2.0921    0.0000 C   0  0  0  0  0  0  0  0  0  0  0  0
    4.7586   -1.3776    0.0000 C   0  0  0  0  0  0  0  0  0  0  0  0
    5.1711   -0.6632    0.0000 N   0  0  0  0  0  0  0  0  0  0  0  0
    5.1711   -2.0921    0.0000 O   0  0  0  0  0  0  0  0  0  0  0  0
  1  2  1  0  0  0  0
  2  3  1  0  0  0  0
  3  4  2  0  0  0  0
  5  3  1  6  0  0  0
  5  6  1  0  0  0  0
  6  7  1  0  0  0  0
  7  8  2  0  0  0  0
  8  9  1  0  0  0  0
  9 10  2  0  0  0  0
 10 11  1  0  0  0  0
 11 12  2  0  0  0  0
  7 12  1  0  0  0  0
  9 13  1  0  0  0  0
 13 14  1  0  0  0  0
 13 15  2  0  0  0  0
  5 16  1  0  0  0  0
 16 17  1  1  0  0  0
 16 18  1  0  0  0  0
 18 19  1  0  0  0  0
 19 20  2  0  0  0  0
 19 21  1  0  0  0  0
 21 22  2  0  0  0  0
 22 23  1  0  0  0  0
 23 24  2  0  0  0  0
 24 25  1  0  0  0  0
 25 26  2  0  0  0  0
 21 26  1  0  0  0  0
 24 27  1  0  0  0  0
 27 28  2  0  0  0  0
 28 29  1  0  0  0  0
 29 30  2  0  0  0  0
 30 31  1  0  0  0  0
 31 32  2  0  0  0  0
 27 32  1  0  0  0  0
 31 33  1  0  0  0  0
 33 34  1  0  0  0  0
 33 35  2  0  0  0  0
M  RAD  1  15   2
M  END
>  <MOLECULEID>
M97339045

>  <CLASS>
Active

$$$$

  Mrv2120 12252111282D          

 35 37  0  0  1  0            999 V2000
   -1.4289   -6.3789    0.0000 C   0  0  0  0  0  0  0  0  0  0  0  0
   -1.0164   -5.6645    0.0000 O   0  0  0  0  0  0  0  0  0  0  0  0
   -1.4289   -4.9500    0.0000 C   0  0  0  0  0  0  0  0  0  0  0  0
   -2.2539   -4.9500    0.0000 O   0  0  0  0  0  0  0  0  0  0  0  0
   -1.0164   -4.2355    0.0000 C   0  0  2  0  0  0  0  0  0  0  0  0
   -1.4289   -3.5211    0.0000 C   0  0  0  0  0  0  0  0  0  0  0  0
   -2.2539   -3.5211    0.0000 C   0  0  0  0  0  0  0  0  0  0  0  0
   -2.6664   -4.2355    0.0000 C   0  0  0  0  0  0  0  0  0  0  0  0
   -3.4914   -4.2355    0.0000 C   0  0  0  0  0  0  0  0  0  0  0  0
   -3.9039   -3.5211    0.0000 C   0  0  0  0  0  0  0  0  0  0  0  0
   -3.4914   -2.8066    0.0000 C   0  0  0  0  0  0  0  0  0  0  0  0
   -2.6664   -2.8066    0.0000 C   0  0  0  0  0  0  0  0  0  0  0  0
   -3.9039   -4.9500    0.0000 C   0  0  0  0  0  0  0  0  0  0  0  0
   -4.7289   -4.9500    0.0000 N   0  0  0  0  0  0  0  0  0  0  0  0
   -3.4914   -5.6645    0.0000 N   0  0  0  0  0  0  0  0  0  0  0  0
   -0.1914   -4.2355    0.0000 C   0  0  1  0  0  0  0  0  0  0  0  0
    0.2211   -3.5211    0.0000 C   0  0  0  0  0  0  0  0  0  0  0  0
    0.2211   -4.9500    0.0000 N   0  0  0  0  0  0  0  0  0  0  0  0
    1.0461   -4.9500    0.0000 C   0  0  0  0  0  0  0  0  0  0  0  0
    1.4586   -5.6645    0.0000 O   0  0  0  0  0  0  0  0  0  0  0  0
    1.4586   -4.2355    0.0000 C   0  0  0  0  0  0  0  0  0  0  0  0
    1.0461   -3.5211    0.0000 C   0  0  0  0  0  0  0  0  0  0  0  0
    1.4586   -2.8066    0.0000 C   0  0  0  0  0  0  0  0  0  0  0  0
    2.2836   -2.8066    0.0000 C   0  0  0  0  0  0  0  0  0  0  0  0
    2.6961   -3.5211    0.0000 C   0  0  0  0  0  0  0  0  0  0  0  0
    2.2836   -4.2355    0.0000 C   0  0  0  0  0  0  0  0  0  0  0  0
    2.6961   -2.0921    0.0000 C   0  0  0  0  0  0  0  0  0  0  0  0
    2.2836   -1.3776    0.0000 C   0  0  0  0  0  0  0  0  0  0  0  0
    2.6961   -0.6632    0.0000 C   0  0  0  0  0  0  0  0  0  0  0  0
    3.5211   -0.6632    0.0000 C   0  0  0  0  0  0  0  0  0  0  0  0
    3.9336   -1.3776    0.0000 C   0  0  0  0  0  0  0  0  0  0  0  0
    3.5211   -2.0921    0.0000 C   0  0  0  0  0  0  0  0  0  0  0  0
    3.9336    0.0513    0.0000 C   0  0  0  0  0  0  0  0  0  0  0  0
    3.5211    0.7658    0.0000 N   0  0  0  0  0  0  0  0  0  0  0  0
    4.7586    0.0513    0.0000 O   0  0  0  0  0  0  0  0  0  0  0  0
  1  2  1  0  0  0  0
  2  3  1  0  0  0  0
  3  4  2  0  0  0  0
  5  3  1  6  0  0  0
  5  6  1  0  0  0  0
  6  7  1  0  0  0  0
  7  8  2  0  0  0  0
  8  9  1  0  0  0  0
  9 10  2  0  0  0  0
 10 11  1  0  0  0  0
 11 12  2  0  0  0  0
  7 12  1  0  0  0  0
  9 13  1  0  0  0  0
 13 14  1  0  0  0  0
 13 15  2  0  0  0  0
  5 16  1  0  0  0  0
 16 17  1  1  0  0  0
 16 18  1  0  0  0  0
 18 19  1  0  0  0  0
 19 20  2  0  0  0  0
 19 21  1  0  0  0  0
 21 22  2  0  0  0  0
 22 23  1  0  0  0  0
 23 24  2  0  0  0  0
 24 25  1  0  0  0  0
 25 26  2  0  0  0  0
 21 26  1  0  0  0  0
 24 27  1  0  0  0  0
 27 28  2  0  0  0  0
 28 29  1  0  0  0  0
 29 30  2  0  0  0  0
 30 31  1  0  0  0  0
 31 32  2  0  0  0  0
 27 32  1  0  0  0  0
 30 33  1  0  0  0  0
 33 34  1  0  0  0  0
 33 35  2  0  0  0  0
M  RAD  1  15   2
M  END
>  <MOLECULEID>
M97339046

>  <CLASS>
Active

$$$$

  Mrv2120 12252111282D          

 32 35  0  0  1  0            999 V2000
   -0.7145   -0.4125    0.0000 C   0  0  0  0  0  0  0  0  0  0  0  0
    0.0000   -0.0000    0.0000 O   0  0  0  0  0  0  0  0  0  0  0  0
    0.7145   -0.4125    0.0000 C   0  0  0  0  0  0  0  0  0  0  0  0
    1.4289    0.0000    0.0000 C   0  0  0  0  0  0  0  0  0  0  0  0
    2.1434   -0.4125    0.0000 C   0  0  0  0  0  0  0  0  0  0  0  0
    2.8579    0.0000    0.0000 C   0  0  0  0  0  0  0  0  0  0  0  0
    3.5724   -0.4125    0.0000 C   0  0  0  0  0  0  0  0  0  0  0  0
    3.5724   -1.2375    0.0000 C   0  0  0  0  0  0  0  0  0  0  0  0
    2.8579   -1.6500    0.0000 C   0  0  0  0  0  0  0  0  0  0  0  0
    2.1434   -1.2375    0.0000 C   0  0  0  0  0  0  0  0  0  0  0  0
    1.4289   -1.6500    0.0000 C   0  0  0  0  0  0  0  0  0  0  0  0
    0.7145   -1.2375    0.0000 C   0  0  0  0  0  0  0  0  0  0  0  0
    4.2868   -1.6500    0.0000 S   0  0  0  0  0  0  0  0  0  0  0  0
    3.8743   -2.3645    0.0000 O   0  0  0  0  0  0  0  0  0  0  0  0
    4.6993   -0.9355    0.0000 O   0  0  0  0  0  0  0  0  0  0  0  0
    5.0013   -2.0625    0.0000 N   0  0  0  0  0  0  0  0  0  0  0  0
    5.7158   -1.6500    0.0000 C   0  0  2  0  0  0  0  0  0  0  0  0
    5.8020   -0.8295    0.0000 C   0  0  0  0  0  0  0  0  0  0  0  0
    6.6090   -0.6580    0.0000 C   0  0  0  0  0  0  0  0  0  0  0  0
    7.0215   -1.3725    0.0000 N   0  0  0  0  0  0  0  0  0  0  0  0
    7.8420   -1.4587    0.0000 C   0  0  0  0  0  0  0  0  0  0  0  0
    8.1775   -2.2124    0.0000 C   0  0  0  0  0  0  0  0  0  0  0  0
    8.9980   -2.2986    0.0000 C   0  0  0  0  0  0  0  0  0  0  0  0
    9.3336   -3.0523    0.0000 C   0  0  0  0  0  0  0  0  0  0  0  0
    8.8486   -3.7197    0.0000 C   0  0  0  0  0  0  0  0  0  0  0  0
    8.0281   -3.6335    0.0000 C   0  0  0  0  0  0  0  0  0  0  0  0
    7.6926   -2.8798    0.0000 C   0  0  0  0  0  0  0  0  0  0  0  0
   10.1540   -3.1385    0.0000 C   0  0  0  0  0  0  0  0  0  0  0  0
   10.6390   -2.4711    0.0000 N   0  0  0  0  0  0  0  0  0  0  0  0
   10.4896   -3.8922    0.0000 N   0  0  0  0  0  0  0  0  0  0  0  0
    6.4694   -1.9856    0.0000 C   0  0  0  0  0  0  0  0  0  0  0  0
    6.6410   -2.7925    0.0000 O   0  0  0  0  0  0  0  0  0  0  0  0
  1  2  1  0  0  0  0
  2  3  1  0  0  0  0
  3  4  2  0  0  0  0
  4  5  1  0  0  0  0
  5  6  2  0  0  0  0
  6  7  1  0  0  0  0
  7  8  2  0  0  0  0
  8  9  1  0  0  0  0
  9 10  2  0  0  0  0
  5 10  1  0  0  0  0
 10 11  1  0  0  0  0
 11 12  2  0  0  0  0
  3 12  1  0  0  0  0
  8 13  1  0  0  0  0
 13 14  2  0  0  0  0
 13 15  2  0  0  0  0
 13 16  1  0  0  0  0
 17 16  1  6  0  0  0
 17 18  1  0  0  0  0
 18 19  1  0  0  0  0
 19 20  1  0  0  0  0
 20 21  1  0  0  0  0
 21 22  1  0  0  0  0
 22 23  2  0  0  0  0
 23 24  1  0  0  0  0
 24 25  2  0  0  0  0
 25 26  1  0  0  0  0
 26 27  2  0  0  0  0
 22 27  1  0  0  0  0
 24 28  1  0  0  0  0
 28 29  1  0  0  0  0
 28 30  2  0  0  0  0
 20 31  1  0  0  0  0
 17 31  1  0  0  0  0
 31 32  2  0  0  0  0
M  RAD  1  30   2
M  END
>  <MOLECULEID>
M97339047

>  <CLASS>
Inactive

$$$$

  Mrv2120 12252111282D          

 29 32  0  0  1  0            999 V2000
    0.1461   -8.4204    0.0000 N   0  0  0  0  0  0  0  0  0  0  0  0
    0.4817   -7.6667    0.0000 C   0  0  0  0  0  0  0  0  0  0  0  0
    1.3022   -7.5805    0.0000 N   0  0  0  0  0  0  0  0  0  0  0  0
   -0.0032   -6.9993    0.0000 C   0  0  0  0  0  0  0  0  0  0  0  0
   -0.8237   -7.0855    0.0000 C   0  0  0  0  0  0  0  0  0  0  0  0
   -1.3086   -6.4181    0.0000 C   0  0  0  0  0  0  0  0  0  0  0  0
   -0.9731   -5.6644    0.0000 C   0  0  0  0  0  0  0  0  0  0  0  0
   -0.1526   -5.5782    0.0000 C   0  0  0  0  0  0  0  0  0  0  0  0
    0.1830   -4.8245    0.0000 C   0  0  0  0  0  0  0  0  0  0  0  0
   -0.3020   -4.1570    0.0000 N   0  0  0  0  0  0  0  0  0  0  0  0
   -1.1270   -4.1570    0.0000 C   0  0  0  0  0  0  0  0  0  0  0  0
   -1.3819   -3.3724    0.0000 C   0  0  0  0  0  0  0  0  0  0  0  0
   -0.7145   -2.8875    0.0000 C   0  0  2  0  0  0  0  0  0  0  0  0
   -0.0470   -3.3724    0.0000 C   0  0  0  0  0  0  0  0  0  0  0  0
   -0.7145   -2.0625    0.0000 N   0  0  0  0  0  0  0  0  0  0  0  0
    0.0000   -1.6500    0.0000 S   0  0  0  0  0  0  0  0  0  0  0  0
    0.4125   -2.3645    0.0000 O   0  0  0  0  0  0  0  0  0  0  0  0
   -0.4125   -0.9355    0.0000 O   0  0  0  0  0  0  0  0  0  0  0  0
    0.7145   -1.2375    0.0000 C   0  0  0  0  0  0  0  0  0  0  0  0
    0.7145   -0.4125    0.0000 C   0  0  0  0  0  0  0  0  0  0  0  0
    1.4289    0.0000    0.0000 C   0  0  0  0  0  0  0  0  0  0  0  0
    2.1434   -0.4125    0.0000 C   0  0  0  0  0  0  0  0  0  0  0  0
    2.8579    0.0000    0.0000 C   0  0  0  0  0  0  0  0  0  0  0  0
    3.5724   -0.4125    0.0000 C   0  0  0  0  0  0  0  0  0  0  0  0
    3.5724   -1.2375    0.0000 C   0  0  0  0  0  0  0  0  0  0  0  0
    2.8579   -1.6500    0.0000 C   0  0  0  0  0  0  0  0  0  0  0  0
    2.1434   -1.2375    0.0000 C   0  0  0  0  0  0  0  0  0  0  0  0
    1.4289   -1.6500    0.0000 C   0  0  0  0  0  0  0  0  0  0  0  0
    0.3323   -6.2456    0.0000 C   0  0  0  0  0  0  0  0  0  0  0  0
  1  2  1  0  0  0  0
  2  3  2  0  0  0  0
  2  4  1  0  0  0  0
  4  5  2  0  0  0  0
  5  6  1  0  0  0  0
  6  7  2  0  0  0  0
  7  8  1  0  0  0  0
  8  9  1  0  0  0  0
  9 10  1  0  0  0  0
 10 11  1  0  0  0  0
 11 12  1  0  0  0  0
 13 12  1  0  0  0  0
 13 14  1  0  0  0  0
 10 14  1  0  0  0  0
 13 15  1  1  0  0  0
 15 16  1  0  0  0  0
 16 17  2  0  0  0  0
 16 18  2  0  0  0  0
 16 19  1  0  0  0  0
 19 20  2  0  0  0  0
 20 21  1  0  0  0  0
 21 22  2  0  0  0  0
 22 23  1  0  0  0  0
 23 24  2  0  0  0  0
 24 25  1  0  0  0  0
 25 26  2  0  0  0  0
 26 27  1  0  0  0  0
 22 27  1  0  0  0  0
 27 28  2  0  0  0  0
 19 28  1  0  0  0  0
  8 29  2  0  0  0  0
  4 29  1  0  0  0  0
M  RAD  1   3   2
M  END
>  <MOLECULEID>
M97339048

>  <CLASS>
Inactive

$$$$

  Mrv2120 12252111282D          

 33 36  0  0  1  0            999 V2000
    7.7525    1.8777    0.0000 N   0  0  0  0  0  0  0  0  0  0  0  0
    7.0380    1.4652    0.0000 C   0  0  0  0  0  0  0  0  0  0  0  0
    6.3235    1.8777    0.0000 N   0  0  0  0  0  0  0  0  0  0  0  0
    7.0380    0.6402    0.0000 C   0  0  0  0  0  0  0  0  0  0  0  0
    7.7525    0.2277    0.0000 C   0  0  0  0  0  0  0  0  0  0  0  0
    7.7525   -0.5973    0.0000 C   0  0  0  0  0  0  0  0  0  0  0  0
    7.0380   -1.0098    0.0000 C   0  0  0  0  0  0  0  0  0  0  0  0
    6.3235   -0.5973    0.0000 C   0  0  0  0  0  0  0  0  0  0  0  0
    5.6091   -1.0098    0.0000 C   0  0  0  0  0  0  0  0  0  0  0  0
    5.6091   -1.8348    0.0000 N   0  0  0  0  0  0  0  0  0  0  0  0
    6.2765   -2.3197    0.0000 C   0  0  0  0  0  0  0  0  0  0  0  0
    6.0216   -3.1044    0.0000 C   0  0  0  0  0  0  0  0  0  0  0  0
    5.1966   -3.1044    0.0000 C   0  0  1  0  0  0  0  0  0  0  0  0
    4.7116   -3.7718    0.0000 N   0  0  0  0  0  0  0  0  0  0  0  0
    3.8912   -3.6856    0.0000 S   0  0  0  0  0  0  0  0  0  0  0  0
    3.9774   -2.8651    0.0000 O   0  0  0  0  0  0  0  0  0  0  0  0
    3.8049   -4.5060    0.0000 O   0  0  0  0  0  0  0  0  0  0  0  0
    3.0707   -3.5993    0.0000 C   0  0  0  0  0  0  0  0  0  0  0  0
    2.5858   -4.2668    0.0000 C   0  0  0  0  0  0  0  0  0  0  0  0
    1.7653   -4.1805    0.0000 C   0  0  0  0  0  0  0  0  0  0  0  0
    1.4297   -3.4269    0.0000 C   0  0  0  0  0  0  0  0  0  0  0  0
    0.6092   -3.3406    0.0000 C   0  0  0  0  0  0  0  0  0  0  0  0
    0.2737   -2.5869    0.0000 C   0  0  0  0  0  0  0  0  0  0  0  0
   -0.5468   -2.5007    0.0000 C   0  0  0  0  0  0  0  0  0  0  0  0
   -0.8824   -1.7470    0.0000 C   0  0  0  0  0  0  0  0  0  0  0  0
   -0.3974   -1.0796    0.0000 C   0  0  0  0  0  0  0  0  0  0  0  0
    0.4230   -1.1658    0.0000 C   0  0  0  0  0  0  0  0  0  0  0  0
    0.7586   -1.9195    0.0000 C   0  0  0  0  0  0  0  0  0  0  0  0
    1.9146   -2.7594    0.0000 C   0  0  0  0  0  0  0  0  0  0  0  0
    2.7351   -2.8457    0.0000 C   0  0  0  0  0  0  0  0  0  0  0  0
    4.9416   -2.3197    0.0000 C   0  0  0  0  0  0  0  0  0  0  0  0
    4.1570   -2.0648    0.0000 O   0  0  0  0  0  0  0  0  0  0  0  0
    6.3235    0.2277    0.0000 C   0  0  0  0  0  0  0  0  0  0  0  0
  1  2  1  0  0  0  0
  2  3  2  0  0  0  0
  2  4  1  0  0  0  0
  4  5  2  0  0  0  0
  5  6  1  0  0  0  0
  6  7  2  0  0  0  0
  7  8  1  0  0  0  0
  8  9  1  0  0  0  0
  9 10  1  0  0  0  0
 10 11  1  0  0  0  0
 11 12  1  0  0  0  0
 13 12  1  0  0  0  0
 13 14  1  1  0  0  0
 14 15  1  0  0  0  0
 15 16  2  0  0  0  0
 15 17  2  0  0  0  0
 15 18  1  0  0  0  0
 18 19  2  0  0  0  0
 19 20  1  0  0  0  0
 20 21  2  0  0  0  0
 21 22  1  0  0  0  0
 22 23  1  0  0  0  0
 23 24  2  0  0  0  0
 24 25  1  0  0  0  0
 25 26  2  0  0  0  0
 26 27  1  0  0  0  0
 27 28  2  0  0  0  0
 23 28  1  0  0  0  0
 21 29  1  0  0  0  0
 29 30  2  0  0  0  0
 18 30  1  0  0  0  0
 13 31  1  0  0  0  0
 10 31  1  0  0  0  0
 31 32  2  0  0  0  0
  8 33  2  0  0  0  0
  4 33  1  0  0  0  0
M  RAD  1   3   2
M  END
>  <MOLECULEID>
M97339049

>  <CLASS>
Inactive

$$$$

  Mrv2120 12252111282D          

 30 33  0  0  1  0            999 V2000
    1.0357   -7.2580    0.0000 N   0  0  0  0  0  0  0  0  0  0  0  0
    0.7002   -6.5043    0.0000 C   0  0  0  0  0  0  0  0  0  0  0  0
    1.1851   -5.8369    0.0000 N   0  0  0  0  0  0  0  0  0  0  0  0
   -0.1203   -6.4181    0.0000 C   0  0  0  0  0  0  0  0  0  0  0  0
   -0.6052   -7.0855    0.0000 C   0  0  0  0  0  0  0  0  0  0  0  0
   -1.4257   -6.9993    0.0000 C   0  0  0  0  0  0  0  0  0  0  0  0
   -1.7613   -6.2456    0.0000 C   0  0  0  0  0  0  0  0  0  0  0  0
   -1.2763   -5.5782    0.0000 C   0  0  0  0  0  0  0  0  0  0  0  0
   -1.6119   -4.8245    0.0000 C   0  0  0  0  0  0  0  0  0  0  0  0
   -1.1270   -4.1570    0.0000 N   0  0  0  0  0  0  0  0  0  0  0  0
   -1.3819   -3.3724    0.0000 C   0  0  0  0  0  0  0  0  0  0  0  0
   -0.7145   -2.8875    0.0000 C   0  0  1  0  0  0  0  0  0  0  0  0
   -0.0470   -3.3724    0.0000 C   0  0  0  0  0  0  0  0  0  0  0  0
   -0.3020   -4.1570    0.0000 C   0  0  0  0  0  0  0  0  0  0  0  0
    0.1830   -4.8245    0.0000 O   0  0  0  0  0  0  0  0  0  0  0  0
   -0.7145   -2.0625    0.0000 N   0  0  0  0  0  0  0  0  0  0  0  0
    0.0000   -1.6500    0.0000 S   0  0  0  0  0  0  0  0  0  0  0  0
    0.4125   -2.3645    0.0000 O   0  0  0  0  0  0  0  0  0  0  0  0
   -0.4125   -0.9355    0.0000 O   0  0  0  0  0  0  0  0  0  0  0  0
    0.7145   -1.2375    0.0000 C   0  0  0  0  0  0  0  0  0  0  0  0
    0.7145   -0.4125    0.0000 C   0  0  0  0  0  0  0  0  0  0  0  0
    1.4289    0.0000    0.0000 C   0  0  0  0  0  0  0  0  0  0  0  0
    2.1434   -0.4125    0.0000 C   0  0  0  0  0  0  0  0  0  0  0  0
    2.8579    0.0000    0.0000 C   0  0  0  0  0  0  0  0  0  0  0  0
    3.5724   -0.4125    0.0000 C   0  0  0  0  0  0  0  0  0  0  0  0
    3.5724   -1.2375    0.0000 C   0  0  0  0  0  0  0  0  0  0  0  0
    2.8579   -1.6500    0.0000 C   0  0  0  0  0  0  0  0  0  0  0  0
    2.1434   -1.2375    0.0000 C   0  0  0  0  0  0  0  0  0  0  0  0
    1.4289   -1.6500    0.0000 C   0  0  0  0  0  0  0  0  0  0  0  0
   -0.4559   -5.6644    0.0000 C   0  0  0  0  0  0  0  0  0  0  0  0
  1  2  1  0  0  0  0
  2  3  2  0  0  0  0
  2  4  1  0  0  0  0
  4  5  2  0  0  0  0
  5  6  1  0  0  0  0
  6  7  2  0  0  0  0
  7  8  1  0  0  0  0
  8  9  1  0  0  0  0
  9 10  1  0  0  0  0
 10 11  1  0  0  0  0
 12 11  1  0  0  0  0
 12 13  1  0  0  0  0
 13 14  1  0  0  0  0
 10 14  1  0  0  0  0
 14 15  2  0  0  0  0
 12 16  1  6  0  0  0
 16 17  1  0  0  0  0
 17 18  2  0  0  0  0
 17 19  2  0  0  0  0
 17 20  1  0  0  0  0
 20 21  2  0  0  0  0
 21 22  1  0  0  0  0
 22 23  2  0  0  0  0
 23 24  1  0  0  0  0
 24 25  2  0  0  0  0
 25 26  1  0  0  0  0
 26 27  2  0  0  0  0
 27 28  1  0  0  0  0
 23 28  1  0  0  0  0
 28 29  2  0  0  0  0
 20 29  1  0  0  0  0
  8 30  2  0  0  0  0
  4 30  1  0  0  0  0
M  RAD  1   3   2
M  END
>  <MOLECULEID>
M97339050

>  <CLASS>
Inactive

$$$$

  Mrv2120 12252111282D          

 29 32  0  0  1  0            999 V2000
    2.8579   -5.2917    0.0000 N   0  0  0  0  0  0  0  0  0  0  0  0
    2.1434   -4.8792    0.0000 C   0  0  0  0  0  0  0  0  0  0  0  0
    2.1434   -4.0542    0.0000 N   0  0  0  0  0  0  0  0  0  0  0  0
    1.4289   -5.2917    0.0000 C   0  0  0  0  0  0  0  0  0  0  0  0
    1.4289   -6.1167    0.0000 C   0  0  0  0  0  0  0  0  0  0  0  0
    0.7145   -6.5292    0.0000 C   0  0  0  0  0  0  0  0  0  0  0  0
    0.0000   -6.1167    0.0000 C   0  0  0  0  0  0  0  0  0  0  0  0
    0.0000   -5.2917    0.0000 C   0  0  0  0  0  0  0  0  0  0  0  0
   -0.7145   -4.8792    0.0000 C   0  0  0  0  0  0  0  0  0  0  0  0
   -0.7145   -4.0542    0.0000 N   0  0  0  0  0  0  0  0  0  0  0  0
   -1.2978   -3.4709    0.0000 C   0  0  0  0  0  0  0  0  0  0  0  0
   -0.7145   -2.8875    0.0000 C   0  0  1  0  0  0  0  0  0  0  0  0
   -0.7145   -2.0625    0.0000 N   0  0  0  0  0  0  0  0  0  0  0  0
    0.0000   -1.6500    0.0000 S   0  0  0  0  0  0  0  0  0  0  0  0
    0.4125   -2.3645    0.0000 O   0  0  0  0  0  0  0  0  0  0  0  0
   -0.4125   -0.9355    0.0000 O   0  0  0  0  0  0  0  0  0  0  0  0
    0.7145   -1.2375    0.0000 C   0  0  0  0  0  0  0  0  0  0  0  0
    0.7145   -0.4125    0.0000 C   0  0  0  0  0  0  0  0  0  0  0  0
    1.4289    0.0000    0.0000 C   0  0  0  0  0  0  0  0  0  0  0  0
    2.1434   -0.4125    0.0000 C   0  0  0  0  0  0  0  0  0  0  0  0
    2.8579    0.0000    0.0000 C   0  0  0  0  0  0  0  0  0  0  0  0
    3.5724   -0.4125    0.0000 C   0  0  0  0  0  0  0  0  0  0  0  0
    3.5724   -1.2375    0.0000 C   0  0  0  0  0  0  0  0  0  0  0  0
    2.8579   -1.6500    0.0000 C   0  0  0  0  0  0  0  0  0  0  0  0
    2.1434   -1.2375    0.0000 C   0  0  0  0  0  0  0  0  0  0  0  0
    1.4289   -1.6500    0.0000 C   0  0  0  0  0  0  0  0  0  0  0  0
   -0.1311   -3.4709    0.0000 C   0  0  0  0  0  0  0  0  0  0  0  0
    0.6939   -3.4709    0.0000 O   0  0  0  0  0  0  0  0  0  0  0  0
    0.7145   -4.8792    0.0000 C   0  0  0  0  0  0  0  0  0  0  0  0
  1  2  1  0  0  0  0
  2  3  2  0  0  0  0
  2  4  1  0  0  0  0
  4  5  2  0  0  0  0
  5  6  1  0  0  0  0
  6  7  2  0  0  0  0
  7  8  1  0  0  0  0
  8  9  1  0  0  0  0
  9 10  1  0  0  0  0
 10 11  1  0  0  0  0
 12 11  1  0  0  0  0
 12 13  1  1  0  0  0
 13 14  1  0  0  0  0
 14 15  2  0  0  0  0
 14 16  2  0  0  0  0
 14 17  1  0  0  0  0
 17 18  2  0  0  0  0
 18 19  1  0  0  0  0
 19 20  2  0  0  0  0
 20 21  1  0  0  0  0
 21 22  2  0  0  0  0
 22 23  1  0  0  0  0
 23 24  2  0  0  0  0
 24 25  1  0  0  0  0
 20 25  1  0  0  0  0
 25 26  2  0  0  0  0
 17 26  1  0  0  0  0
 12 27  1  0  0  0  0
 10 27  1  0  0  0  0
 27 28  2  0  0  0  0
  8 29  2  0  0  0  0
  4 29  1  0  0  0  0
M  RAD  1   3   2
M  END
>  <MOLECULEID>
M97339051

>  <CLASS>
Inactive

$$$$

  Mrv2120 12252111282D          

 31 34  0  0  1  0            999 V2000
    2.1434   -7.8375    0.0000 N   0  0  0  0  0  0  0  0  0  0  0  0
    2.1434   -7.0125    0.0000 C   0  0  0  0  0  0  0  0  0  0  0  0
    2.8579   -6.6000    0.0000 N   0  0  0  0  0  0  0  0  0  0  0  0
    1.4289   -6.6000    0.0000 C   0  0  0  0  0  0  0  0  0  0  0  0
    0.7145   -7.0125    0.0000 C   0  0  0  0  0  0  0  0  0  0  0  0
    0.0000   -6.6000    0.0000 C   0  0  0  0  0  0  0  0  0  0  0  0
    0.0000   -5.7750    0.0000 C   0  0  0  0  0  0  0  0  0  0  0  0
    0.7145   -5.3625    0.0000 C   0  0  0  0  0  0  0  0  0  0  0  0
    0.7145   -4.5375    0.0000 C   0  0  0  0  0  0  0  0  0  0  0  0
    0.0000   -4.1250    0.0000 N   0  0  0  0  0  0  0  0  0  0  0  0
   -0.7145   -4.5375    0.0000 C   0  0  0  0  0  0  0  0  0  0  0  0
   -1.4289   -4.1250    0.0000 C   0  0  0  0  0  0  0  0  0  0  0  0
   -1.4289   -3.3000    0.0000 C   0  0  0  0  0  0  0  0  0  0  0  0
   -0.7145   -2.8875    0.0000 C   0  0  1  0  0  0  0  0  0  0  0  0
   -0.7145   -2.0625    0.0000 N   0  0  0  0  0  0  0  0  0  0  0  0
    0.0000   -1.6500    0.0000 S   0  0  0  0  0  0  0  0  0  0  0  0
    0.4125   -2.3645    0.0000 O   0  0  0  0  0  0  0  0  0  0  0  0
   -0.4125   -0.9355    0.0000 O   0  0  0  0  0  0  0  0  0  0  0  0
    0.7145   -1.2375    0.0000 C   0  0  0  0  0  0  0  0  0  0  0  0
    0.7145   -0.4125    0.0000 C   0  0  0  0  0  0  0  0  0  0  0  0
    1.4289    0.0000    0.0000 C   0  0  0  0  0  0  0  0  0  0  0  0
    2.1434   -0.4125    0.0000 C   0  0  0  0  0  0  0  0  0  0  0  0
    2.8579    0.0000    0.0000 C   0  0  0  0  0  0  0  0  0  0  0  0
    3.5724   -0.4125    0.0000 C   0  0  0  0  0  0  0  0  0  0  0  0
    3.5724   -1.2375    0.0000 C   0  0  0  0  0  0  0  0  0  0  0  0
    2.8579   -1.6500    0.0000 C   0  0  0  0  0  0  0  0  0  0  0  0
    2.1434   -1.2375    0.0000 C   0  0  0  0  0  0  0  0  0  0  0  0
    1.4289   -1.6500    0.0000 C   0  0  0  0  0  0  0  0  0  0  0  0
    0.0000   -3.3000    0.0000 C   0  0  0  0  0  0  0  0  0  0  0  0
    0.7145   -2.8875    0.0000 O   0  0  0  0  0  0  0  0  0  0  0  0
    1.4289   -5.7750    0.0000 C   0  0  0  0  0  0  0  0  0  0  0  0
  1  2  1  0  0  0  0
  2  3  2  0  0  0  0
  2  4  1  0  0  0  0
  4  5  2  0  0  0  0
  5  6  1  0  0  0  0
  6  7  2  0  0  0  0
  7  8  1  0  0  0  0
  8  9  1  0  0  0  0
  9 10  1  0  0  0  0
 10 11  1  0  0  0  0
 11 12  1  0  0  0  0
 12 13  1  0  0  0  0
 14 13  1  0  0  0  0
 14 15  1  1  0  0  0
 15 16  1  0  0  0  0
 16 17  2  0  0  0  0
 16 18  2  0  0  0  0
 16 19  1  0  0  0  0
 19 20  2  0  0  0  0
 20 21  1  0  0  0  0
 21 22  2  0  0  0  0
 22 23  1  0  0  0  0
 23 24  2  0  0  0  0
 24 25  1  0  0  0  0
 25 26  2  0  0  0  0
 26 27  1  0  0  0  0
 22 27  1  0  0  0  0
 27 28  2  0  0  0  0
 19 28  1  0  0  0  0
 14 29  1  0  0  0  0
 10 29  1  0  0  0  0
 29 30  2  0  0  0  0
  8 31  2  0  0  0  0
  4 31  1  0  0  0  0
M  RAD  1   3   2
M  END
>  <MOLECULEID>
M97339052

>  <CLASS>
Inactive

$$$$

  Mrv2120 12252111282D          

 32 35  0  0  1  0            999 V2000
    3.3549   -6.9656    0.0000 N   0  0  0  0  0  0  0  0  0  0  0  0
    3.1117   -6.1772    0.0000 C   0  0  0  0  0  0  0  0  0  0  0  0
    3.6728   -5.5724    0.0000 N   0  0  0  0  0  0  0  0  0  0  0  0
    2.3074   -5.9936    0.0000 C   0  0  0  0  0  0  0  0  0  0  0  0
    1.7462   -6.5984    0.0000 C   0  0  0  0  0  0  0  0  0  0  0  0
    0.9419   -6.4148    0.0000 C   0  0  0  0  0  0  0  0  0  0  0  0
    0.6988   -5.6265    0.0000 C   0  0  0  0  0  0  0  0  0  0  0  0
    1.2599   -5.0217    0.0000 C   0  0  0  0  0  0  0  0  0  0  0  0
    1.0167   -4.2333    0.0000 C   0  0  0  0  0  0  0  0  0  0  0  0
    0.2124   -4.0498    0.0000 N   0  0  0  0  0  0  0  0  0  0  0  0
   -0.3020   -4.6948    0.0000 C   0  0  0  0  0  0  0  0  0  0  0  0
   -1.1270   -4.6948    0.0000 C   0  0  0  0  0  0  0  0  0  0  0  0
   -1.6414   -4.0498    0.0000 C   0  0  0  0  0  0  0  0  0  0  0  0
   -1.4578   -3.2455    0.0000 C   0  0  0  0  0  0  0  0  0  0  0  0
   -0.7145   -2.8875    0.0000 C   0  0  1  0  0  0  0  0  0  0  0  0
   -0.7145   -2.0625    0.0000 N   0  0  0  0  0  0  0  0  0  0  0  0
    0.0000   -1.6500    0.0000 S   0  0  0  0  0  0  0  0  0  0  0  0
    0.4125   -2.3645    0.0000 O   0  0  0  0  0  0  0  0  0  0  0  0
   -0.4125   -0.9355    0.0000 O   0  0  0  0  0  0  0  0  0  0  0  0
    0.7145   -1.2375    0.0000 C   0  0  0  0  0  0  0  0  0  0  0  0
    0.7145   -0.4125    0.0000 C   0  0  0  0  0  0  0  0  0  0  0  0
    1.4289    0.0000    0.0000 C   0  0  0  0  0  0  0  0  0  0  0  0
    2.1434   -0.4125    0.0000 C   0  0  0  0  0  0  0  0  0  0  0  0
    2.8579    0.0000    0.0000 C   0  0  0  0  0  0  0  0  0  0  0  0
    3.5724   -0.4125    0.0000 C   0  0  0  0  0  0  0  0  0  0  0  0
    3.5724   -1.2375    0.0000 C   0  0  0  0  0  0  0  0  0  0  0  0
    2.8579   -1.6500    0.0000 C   0  0  0  0  0  0  0  0  0  0  0  0
    2.1434   -1.2375    0.0000 C   0  0  0  0  0  0  0  0  0  0  0  0
    1.4289   -1.6500    0.0000 C   0  0  0  0  0  0  0  0  0  0  0  0
    0.0288   -3.2455    0.0000 C   0  0  0  0  0  0  0  0  0  0  0  0
    0.6738   -2.7311    0.0000 O   0  0  0  0  0  0  0  0  0  0  0  0
    2.0642   -5.2053    0.0000 C   0  0  0  0  0  0  0  0  0  0  0  0
  1  2  1  0  0  0  0
  2  3  2  0  0  0  0
  2  4  1  0  0  0  0
  4  5  2  0  0  0  0
  5  6  1  0  0  0  0
  6  7  2  0  0  0  0
  7  8  1  0  0  0  0
  8  9  1  0  0  0  0
  9 10  1  0  0  0  0
 10 11  1  0  0  0  0
 11 12  1  0  0  0  0
 12 13  1  0  0  0  0
 13 14  1  0  0  0  0
 15 14  1  0  0  0  0
 15 16  1  1  0  0  0
 16 17  1  0  0  0  0
 17 18  2  0  0  0  0
 17 19  2  0  0  0  0
 17 20  1  0  0  0  0
 20 21  2  0  0  0  0
 21 22  1  0  0  0  0
 22 23  2  0  0  0  0
 23 24  1  0  0  0  0
 24 25  2  0  0  0  0
 25 26  1  0  0  0  0
 26 27  2  0  0  0  0
 27 28  1  0  0  0  0
 23 28  1  0  0  0  0
 28 29  2  0  0  0  0
 20 29  1  0  0  0  0
 15 30  1  0  0  0  0
 10 30  1  0  0  0  0
 30 31  2  0  0  0  0
  8 32  2  0  0  0  0
  4 32  1  0  0  0  0
M  RAD  1   3   2
M  END
>  <MOLECULEID>
M97339053

>  <CLASS>
Inactive

$$$$

  Mrv2120 12252111282D          

 32 35  0  0  1  0            999 V2000
   -0.7145   -0.4125    0.0000 C   0  0  0  0  0  0  0  0  0  0  0  0
    0.0000   -0.0000    0.0000 O   0  0  0  0  0  0  0  0  0  0  0  0
    0.7145   -0.4125    0.0000 C   0  0  0  0  0  0  0  0  0  0  0  0
    1.4289    0.0000    0.0000 C   0  0  0  0  0  0  0  0  0  0  0  0
    2.1434   -0.4125    0.0000 C   0  0  0  0  0  0  0  0  0  0  0  0
    2.8579    0.0000    0.0000 C   0  0  0  0  0  0  0  0  0  0  0  0
    3.5724   -0.4125    0.0000 C   0  0  0  0  0  0  0  0  0  0  0  0
    3.5724   -1.2375    0.0000 C   0  0  0  0  0  0  0  0  0  0  0  0
    2.8579   -1.6500    0.0000 C   0  0  0  0  0  0  0  0  0  0  0  0
    2.1434   -1.2375    0.0000 C   0  0  0  0  0  0  0  0  0  0  0  0
    1.4289   -1.6500    0.0000 C   0  0  0  0  0  0  0  0  0  0  0  0
    0.7145   -1.2375    0.0000 C   0  0  0  0  0  0  0  0  0  0  0  0
    4.2868   -0.0000    0.0000 S   0  0  0  0  0  0  0  0  0  0  0  0
    4.6993   -0.7145    0.0000 O   0  0  0  0  0  0  0  0  0  0  0  0
    3.8743    0.7145    0.0000 O   0  0  0  0  0  0  0  0  0  0  0  0
    5.0013    0.4125    0.0000 N   0  0  0  0  0  0  0  0  0  0  0  0
    5.7158   -0.0000    0.0000 C   0  0  0  0  0  0  0  0  0  0  0  0
    5.0013    1.2375    0.0000 C   0  0  2  0  0  0  0  0  0  0  0  0
    4.3339    1.7224    0.0000 C   0  0  0  0  0  0  0  0  0  0  0  0
    4.5888    2.5070    0.0000 C   0  0  0  0  0  0  0  0  0  0  0  0
    5.4138    2.5070    0.0000 N   0  0  0  0  0  0  0  0  0  0  0  0
    5.8987    3.1745    0.0000 C   0  0  0  0  0  0  0  0  0  0  0  0
    5.5632    3.9282    0.0000 C   0  0  0  0  0  0  0  0  0  0  0  0
    4.7562    4.0997    0.0000 C   0  0  0  0  0  0  0  0  0  0  0  0
    4.6700    4.9202    0.0000 S   0  0  0  0  0  0  0  0  0  0  0  0
    5.4236    5.2557    0.0000 C   0  0  0  0  0  0  0  0  0  0  0  0
    5.9757    4.6426    0.0000 C   0  0  0  0  0  0  0  0  0  0  0  0
    5.5952    6.0627    0.0000 C   0  0  0  0  0  0  0  0  0  0  0  0
    4.9821    6.6147    0.0000 N   0  0  0  0  0  0  0  0  0  0  0  0
    6.3798    6.3176    0.0000 N   0  0  0  0  0  0  0  0  0  0  0  0
    5.6687    1.7224    0.0000 C   0  0  0  0  0  0  0  0  0  0  0  0
    6.4534    1.4675    0.0000 O   0  0  0  0  0  0  0  0  0  0  0  0
  1  2  1  0  0  0  0
  2  3  1  0  0  0  0
  3  4  2  0  0  0  0
  4  5  1  0  0  0  0
  5  6  2  0  0  0  0
  6  7  1  0  0  0  0
  7  8  2  0  0  0  0
  8  9  1  0  0  0  0
  9 10  2  0  0  0  0
  5 10  1  0  0  0  0
 10 11  1  0  0  0  0
 11 12  2  0  0  0  0
  3 12  1  0  0  0  0
  7 13  1  0  0  0  0
 13 14  2  0  0  0  0
 13 15  2  0  0  0  0
 13 16  1  0  0  0  0
 16 17  1  0  0  0  0
 18 16  1  6  0  0  0
 18 19  1  0  0  0  0
 19 20  1  0  0  0  0
 20 21  1  0  0  0  0
 21 22  1  0  0  0  0
 22 23  1  0  0  0  0
 23 24  2  0  0  0  0
 24 25  1  0  0  0  0
 25 26  1  0  0  0  0
 26 27  2  0  0  0  0
 23 27  1  0  0  0  0
 26 28  1  0  0  0  0
 28 29  1  0  0  0  0
 28 30  2  0  0  0  0
 21 31  1  0  0  0  0
 18 31  1  0  0  0  0
 31 32  2  0  0  0  0
M  RAD  1  30   2
M  END
>  <MOLECULEID>
M97339054

>  <CLASS>
Active

$$$$

  Mrv2120 12252111282D          

 36 38  0  0  0  0            999 V2000
    1.4289   -1.6500    0.0000 C   0  0  0  0  0  0  0  0  0  0  0  0
    2.1434   -2.0625    0.0000 C   0  0  0  0  0  0  0  0  0  0  0  0
    2.1434   -2.8875    0.0000 C   0  0  0  0  0  0  0  0  0  0  0  0
    2.8579   -1.6500    0.0000 O   0  0  0  0  0  0  0  0  0  0  0  0
    3.5724   -2.0625    0.0000 C   0  0  0  0  0  0  0  0  0  0  0  0
    3.5724   -2.8875    0.0000 O   0  0  0  0  0  0  0  0  0  0  0  0
    4.2868   -1.6500    0.0000 C   0  0  0  0  0  0  0  0  0  0  0  0
    5.0013   -2.0625    0.0000 N   0  0  0  0  0  0  0  0  0  0  0  0
    5.7158   -1.6500    0.0000 C   0  0  0  0  0  0  0  0  0  0  0  0
    6.4302   -2.0625    0.0000 C   0  0  0  0  0  0  0  0  0  0  0  0
    7.1447   -1.6500    0.0000 C   0  0  0  0  0  0  0  0  0  0  0  0
    7.8592   -2.0625    0.0000 C   0  0  0  0  0  0  0  0  0  0  0  0
    8.5737   -1.6500    0.0000 C   0  0  0  0  0  0  0  0  0  0  0  0
    9.2881   -2.0625    0.0000 C   0  0  0  0  0  0  0  0  0  0  0  0
    9.2881   -2.8875    0.0000 C   0  0  0  0  0  0  0  0  0  0  0  0
    8.5737   -3.3000    0.0000 C   0  0  0  0  0  0  0  0  0  0  0  0
    7.8592   -2.8875    0.0000 C   0  0  0  0  0  0  0  0  0  0  0  0
   10.0026   -3.3000    0.0000 C   0  0  0  0  0  0  0  0  0  0  0  0
   10.7171   -2.8875    0.0000 C   0  0  0  0  0  0  0  0  0  0  0  0
   11.4315   -3.3000    0.0000 C   0  0  0  0  0  0  0  0  0  0  0  0
   11.4315   -4.1250    0.0000 C   0  0  0  0  0  0  0  0  0  0  0  0
   10.7171   -4.5375    0.0000 C   0  0  0  0  0  0  0  0  0  0  0  0
   10.0026   -4.1250    0.0000 C   0  0  0  0  0  0  0  0  0  0  0  0
   10.7171   -2.0625    0.0000 S   0  0  0  0  0  0  0  0  0  0  0  0
   10.7171   -1.2375    0.0000 N   0  0  0  0  0  0  0  0  0  0  0  0
   11.5421   -2.0625    0.0000 O   0  0  0  0  0  0  0  0  0  0  0  0
    9.8921   -2.0625    0.0000 O   0  0  0  0  0  0  0  0  0  0  0  0
    5.0013   -2.8875    0.0000 C   0  0  0  0  0  0  0  0  0  0  0  0
    5.7158   -3.3000    0.0000 C   0  0  0  0  0  0  0  0  0  0  0  0
    5.7158   -4.1250    0.0000 C   0  0  0  0  0  0  0  0  0  0  0  0
    5.0013   -4.5375    0.0000 C   0  0  0  0  0  0  0  0  0  0  0  0
    4.2868   -4.1250    0.0000 C   0  0  0  0  0  0  0  0  0  0  0  0
    4.2868   -3.3000    0.0000 C   0  0  0  0  0  0  0  0  0  0  0  0
    6.4302   -4.5375    0.0000 C   0  0  0  0  0  0  0  0  0  0  0  0
    6.4302   -5.3625    0.0000 N   0  0  0  0  0  0  0  0  0  0  0  0
    7.1447   -4.1250    0.0000 N   0  0  0  0  0  0  0  0  0  0  0  0
  1  2  1  0  0  0  0
  2  3  1  0  0  0  0
  2  4  1  0  0  0  0
  4  5  1  0  0  0  0
  5  6  2  0  0  0  0
  5  7  1  0  0  0  0
  7  8  1  0  0  0  0
  8  9  1  0  0  0  0
  9 10  1  0  0  0  0
 10 11  1  0  0  0  0
 11 12  1  0  0  0  0
 12 13  2  0  0  0  0
 13 14  1  0  0  0  0
 14 15  2  0  0  0  0
 15 16  1  0  0  0  0
 16 17  2  0  0  0  0
 12 17  1  0  0  0  0
 15 18  1  0  0  0  0
 18 19  2  0  0  0  0
 19 20  1  0  0  0  0
 20 21  2  0  0  0  0
 21 22  1  0  0  0  0
 22 23  2  0  0  0  0
 18 23  1  0  0  0  0
 19 24  1  0  0  0  0
 24 25  1  0  0  0  0
 24 26  2  0  0  0  0
 24 27  2  0  0  0  0
  8 28  1  0  0  0  0
 28 29  2  0  0  0  0
 29 30  1  0  0  0  0
 30 31  2  0  0  0  0
 31 32  1  0  0  0  0
 32 33  2  0  0  0  0
 28 33  1  0  0  0  0
 30 34  1  0  0  0  0
 34 35  1  0  0  0  0
 34 36  2  0  0  0  0
M  RAD  1  36   2
M  END
>  <MOLECULEID>
M97339055

>  <CLASS>
Active

$$$$

  Mrv2120 12252111282D          

 34 36  0  0  0  0            999 V2000
   -2.2391   -1.4941    0.0000 C   0  0  0  0  0  0  0  0  0  0  0  0
   -1.4289   -1.6500    0.0000 O   0  0  0  0  0  0  0  0  0  0  0  0
   -0.8889   -1.0264    0.0000 C   0  0  0  0  0  0  0  0  0  0  0  0
   -1.1589   -0.2468    0.0000 O   0  0  0  0  0  0  0  0  0  0  0  0
   -0.0787   -1.1823    0.0000 C   0  0  0  0  0  0  0  0  0  0  0  0
    0.4614   -0.5586    0.0000 N   0  0  0  0  0  0  0  0  0  0  0  0
    1.2715   -0.7145    0.0000 C   0  0  0  0  0  0  0  0  0  0  0  0
    1.5415   -1.4941    0.0000 C   0  0  0  0  0  0  0  0  0  0  0  0
    2.3517   -1.6500    0.0000 O   0  0  0  0  0  0  0  0  0  0  0  0
    2.6217   -2.4296    0.0000 C   0  0  0  0  0  0  0  0  0  0  0  0
    3.4319   -2.5855    0.0000 C   0  0  0  0  0  0  0  0  0  0  0  0
    3.7019   -3.3650    0.0000 C   0  0  0  0  0  0  0  0  0  0  0  0
    3.1618   -3.9887    0.0000 C   0  0  0  0  0  0  0  0  0  0  0  0
    2.3517   -3.8327    0.0000 C   0  0  0  0  0  0  0  0  0  0  0  0
    2.0816   -3.0532    0.0000 C   0  0  0  0  0  0  0  0  0  0  0  0
    3.4319   -4.7682    0.0000 C   0  0  0  0  0  0  0  0  0  0  0  0
    4.2420   -4.9241    0.0000 C   0  0  0  0  0  0  0  0  0  0  0  0
    4.5120   -5.7037    0.0000 C   0  0  0  0  0  0  0  0  0  0  0  0
    3.9720   -6.3273    0.0000 C   0  0  0  0  0  0  0  0  0  0  0  0
    3.1618   -6.1714    0.0000 C   0  0  0  0  0  0  0  0  0  0  0  0
    2.8918   -5.3918    0.0000 C   0  0  0  0  0  0  0  0  0  0  0  0
    4.7821   -4.3005    0.0000 S   0  0  0  0  0  0  0  0  0  0  0  0
    5.3222   -3.6768    0.0000 N   0  0  0  0  0  0  0  0  0  0  0  0
    5.4057   -4.8406    0.0000 O   0  0  0  0  0  0  0  0  0  0  0  0
    4.1584   -3.7604    0.0000 O   0  0  0  0  0  0  0  0  0  0  0  0
    0.1913    0.2209    0.0000 C   0  0  0  0  0  0  0  0  0  0  0  0
   -0.6188    0.3768    0.0000 C   0  0  0  0  0  0  0  0  0  0  0  0
   -0.8889    1.1564    0.0000 C   0  0  0  0  0  0  0  0  0  0  0  0
   -0.3488    1.7800    0.0000 C   0  0  0  0  0  0  0  0  0  0  0  0
    0.4614    1.6241    0.0000 C   0  0  0  0  0  0  0  0  0  0  0  0
    0.7314    0.8446    0.0000 C   0  0  0  0  0  0  0  0  0  0  0  0
   -1.6990    1.3123    0.0000 C   0  0  0  0  0  0  0  0  0  0  0  0
   -2.2391    0.6887    0.0000 N   0  0  0  0  0  0  0  0  0  0  0  0
   -1.9690    2.0918    0.0000 N   0  0  0  0  0  0  0  0  0  0  0  0
  1  2  1  0  0  0  0
  2  3  1  0  0  0  0
  3  4  2  0  0  0  0
  3  5  1  0  0  0  0
  5  6  1  0  0  0  0
  6  7  1  0  0  0  0
  7  8  1  0  0  0  0
  8  9  1  0  0  0  0
  9 10  1  0  0  0  0
 10 11  2  0  0  0  0
 11 12  1  0  0  0  0
 12 13  2  0  0  0  0
 13 14  1  0  0  0  0
 14 15  2  0  0  0  0
 10 15  1  0  0  0  0
 13 16  1  0  0  0  0
 16 17  2  0  0  0  0
 17 18  1  0  0  0  0
 18 19  2  0  0  0  0
 19 20  1  0  0  0  0
 20 21  2  0  0  0  0
 16 21  1  0  0  0  0
 17 22  1  0  0  0  0
 22 23  1  0  0  0  0
 22 24  2  0  0  0  0
 22 25  2  0  0  0  0
  6 26  1  0  0  0  0
 26 27  2  0  0  0  0
 27 28  1  0  0  0  0
 28 29  2  0  0  0  0
 29 30  1  0  0  0  0
 30 31  2  0  0  0  0
 26 31  1  0  0  0  0
 28 32  1  0  0  0  0
 32 33  1  0  0  0  0
 32 34  2  0  0  0  0
M  RAD  1  34   2
M  END
>  <MOLECULEID>
M97339056

>  <CLASS>
Active

$$$$

  Mrv2120 12252111282D          

 36 38  0  0  0  0            999 V2000
    1.4289   -1.6500    0.0000 C   0  0  0  0  0  0  0  0  0  0  0  0
    2.1434   -2.0625    0.0000 C   0  0  0  0  0  0  0  0  0  0  0  0
    2.1434   -2.8875    0.0000 C   0  0  0  0  0  0  0  0  0  0  0  0
    2.8579   -1.6500    0.0000 O   0  0  0  0  0  0  0  0  0  0  0  0
    3.5724   -2.0625    0.0000 C   0  0  0  0  0  0  0  0  0  0  0  0
    3.5724   -2.8875    0.0000 O   0  0  0  0  0  0  0  0  0  0  0  0
    4.2868   -1.6500    0.0000 C   0  0  0  0  0  0  0  0  0  0  0  0
    5.0013   -2.0625    0.0000 N   0  0  0  0  0  0  0  0  0  0  0  0
    5.7158   -1.6500    0.0000 C   0  0  0  0  0  0  0  0  0  0  0  0
    6.4302   -2.0625    0.0000 C   0  0  0  0  0  0  0  0  0  0  0  0
    7.1447   -1.6500    0.0000 O   0  0  0  0  0  0  0  0  0  0  0  0
    7.8592   -2.0625    0.0000 C   0  0  0  0  0  0  0  0  0  0  0  0
    8.5737   -1.6500    0.0000 C   0  0  0  0  0  0  0  0  0  0  0  0
    9.2881   -2.0625    0.0000 C   0  0  0  0  0  0  0  0  0  0  0  0
    9.2881   -2.8875    0.0000 C   0  0  0  0  0  0  0  0  0  0  0  0
    8.5737   -3.3000    0.0000 C   0  0  0  0  0  0  0  0  0  0  0  0
    7.8592   -2.8875    0.0000 C   0  0  0  0  0  0  0  0  0  0  0  0
   10.0026   -3.3000    0.0000 C   0  0  0  0  0  0  0  0  0  0  0  0
   10.7171   -2.8875    0.0000 C   0  0  0  0  0  0  0  0  0  0  0  0
   11.4315   -3.3000    0.0000 C   0  0  0  0  0  0  0  0  0  0  0  0
   11.4315   -4.1250    0.0000 C   0  0  0  0  0  0  0  0  0  0  0  0
   10.7171   -4.5375    0.0000 C   0  0  0  0  0  0  0  0  0  0  0  0
   10.0026   -4.1250    0.0000 C   0  0  0  0  0  0  0  0  0  0  0  0
   10.7171   -2.0625    0.0000 S   0  0  0  0  0  0  0  0  0  0  0  0
   10.7171   -1.2375    0.0000 N   0  0  0  0  0  0  0  0  0  0  0  0
   11.5421   -2.0625    0.0000 O   0  0  0  0  0  0  0  0  0  0  0  0
    9.8921   -2.0625    0.0000 O   0  0  0  0  0  0  0  0  0  0  0  0
    5.0013   -2.8875    0.0000 C   0  0  0  0  0  0  0  0  0  0  0  0
    5.7158   -3.3000    0.0000 C   0  0  0  0  0  0  0  0  0  0  0  0
    5.7158   -4.1250    0.0000 C   0  0  0  0  0  0  0  0  0  0  0  0
    5.0013   -4.5375    0.0000 C   0  0  0  0  0  0  0  0  0  0  0  0
    4.2868   -4.1250    0.0000 C   0  0  0  0  0  0  0  0  0  0  0  0
    4.2868   -3.3000    0.0000 C   0  0  0  0  0  0  0  0  0  0  0  0
    6.4302   -4.5375    0.0000 C   0  0  0  0  0  0  0  0  0  0  0  0
    6.4302   -5.3625    0.0000 N   0  0  0  0  0  0  0  0  0  0  0  0
    7.1447   -4.1250    0.0000 N   0  0  0  0  0  0  0  0  0  0  0  0
  1  2  1  0  0  0  0
  2  3  1  0  0  0  0
  2  4  1  0  0  0  0
  4  5  1  0  0  0  0
  5  6  2  0  0  0  0
  5  7  1  0  0  0  0
  7  8  1  0  0  0  0
  8  9  1  0  0  0  0
  9 10  1  0  0  0  0
 10 11  1  0  0  0  0
 11 12  1  0  0  0  0
 12 13  2  0  0  0  0
 13 14  1  0  0  0  0
 14 15  2  0  0  0  0
 15 16  1  0  0  0  0
 16 17  2  0  0  0  0
 12 17  1  0  0  0  0
 15 18  1  0  0  0  0
 18 19  2  0  0  0  0
 19 20  1  0  0  0  0
 20 21  2  0  0  0  0
 21 22  1  0  0  0  0
 22 23  2  0  0  0  0
 18 23  1  0  0  0  0
 19 24  1  0  0  0  0
 24 25  1  0  0  0  0
 24 26  2  0  0  0  0
 24 27  2  0  0  0  0
  8 28  1  0  0  0  0
 28 29  2  0  0  0  0
 29 30  1  0  0  0  0
 30 31  2  0  0  0  0
 31 32  1  0  0  0  0
 32 33  2  0  0  0  0
 28 33  1  0  0  0  0
 30 34  1  0  0  0  0
 34 35  1  0  0  0  0
 34 36  2  0  0  0  0
M  RAD  1  36   2
M  END
>  <MOLECULEID>
M97339057

>  <CLASS>
Active

$$$$

  Mrv2120 12252111282D          

 35 37  0  0  0  0            999 V2000
   -1.7946   -2.1730    0.0000 C   0  0  0  0  0  0  0  0  0  0  0  0
   -0.9845   -2.0171    0.0000 O   0  0  0  0  0  0  0  0  0  0  0  0
   -0.7145   -1.2375    0.0000 C   0  0  0  0  0  0  0  0  0  0  0  0
   -1.2546   -0.6139    0.0000 O   0  0  0  0  0  0  0  0  0  0  0  0
    0.0957   -1.0816    0.0000 C   0  0  0  0  0  0  0  0  0  0  0  0
    0.3657   -0.3020    0.0000 N   0  0  0  0  0  0  0  0  0  0  0  0
    1.1758   -0.1461    0.0000 C   0  0  0  0  0  0  0  0  0  0  0  0
    1.7159   -0.7698    0.0000 C   0  0  0  0  0  0  0  0  0  0  0  0
    2.5261   -0.6139    0.0000 C   0  0  0  0  0  0  0  0  0  0  0  0
    3.0662   -1.2375    0.0000 O   0  0  0  0  0  0  0  0  0  0  0  0
    3.8763   -1.0816    0.0000 C   0  0  0  0  0  0  0  0  0  0  0  0
    4.1463   -0.3020    0.0000 C   0  0  0  0  0  0  0  0  0  0  0  0
    4.9565   -0.1461    0.0000 C   0  0  0  0  0  0  0  0  0  0  0  0
    5.4966   -0.7698    0.0000 C   0  0  0  0  0  0  0  0  0  0  0  0
    5.2265   -1.5493    0.0000 C   0  0  0  0  0  0  0  0  0  0  0  0
    4.4164   -1.7052    0.0000 C   0  0  0  0  0  0  0  0  0  0  0  0
    6.3067   -0.6139    0.0000 C   0  0  0  0  0  0  0  0  0  0  0  0
    6.5767    0.1657    0.0000 C   0  0  0  0  0  0  0  0  0  0  0  0
    7.3869    0.3216    0.0000 C   0  0  0  0  0  0  0  0  0  0  0  0
    7.9270   -0.3020    0.0000 C   0  0  0  0  0  0  0  0  0  0  0  0
    7.6569   -1.0816    0.0000 C   0  0  0  0  0  0  0  0  0  0  0  0
    6.8468   -1.2375    0.0000 C   0  0  0  0  0  0  0  0  0  0  0  0
    6.0366    0.7893    0.0000 S   0  0  0  0  0  0  0  0  0  0  0  0
    5.4966    1.4130    0.0000 N   0  0  0  0  0  0  0  0  0  0  0  0
    6.6603    1.3294    0.0000 O   0  0  0  0  0  0  0  0  0  0  0  0
    5.4130    0.2492    0.0000 O   0  0  0  0  0  0  0  0  0  0  0  0
   -0.1744    0.3216    0.0000 C   0  0  0  0  0  0  0  0  0  0  0  0
   -0.9845    0.1657    0.0000 C   0  0  0  0  0  0  0  0  0  0  0  0
   -1.5246    0.7893    0.0000 C   0  0  0  0  0  0  0  0  0  0  0  0
   -1.2546    1.5689    0.0000 C   0  0  0  0  0  0  0  0  0  0  0  0
   -0.4444    1.7248    0.0000 C   0  0  0  0  0  0  0  0  0  0  0  0
    0.0957    1.1012    0.0000 C   0  0  0  0  0  0  0  0  0  0  0  0
   -2.3347    0.6334    0.0000 C   0  0  0  0  0  0  0  0  0  0  0  0
   -2.6048   -0.1461    0.0000 N   0  0  0  0  0  0  0  0  0  0  0  0
   -2.8748    1.2571    0.0000 N   0  0  0  0  0  0  0  0  0  0  0  0
  1  2  1  0  0  0  0
  2  3  1  0  0  0  0
  3  4  2  0  0  0  0
  3  5  1  0  0  0  0
  5  6  1  0  0  0  0
  6  7  1  0  0  0  0
  7  8  1  0  0  0  0
  8  9  1  0  0  0  0
  9 10  1  0  0  0  0
 10 11  1  0  0  0  0
 11 12  2  0  0  0  0
 12 13  1  0  0  0  0
 13 14  2  0  0  0  0
 14 15  1  0  0  0  0
 15 16  2  0  0  0  0
 11 16  1  0  0  0  0
 14 17  1  0  0  0  0
 17 18  2  0  0  0  0
 18 19  1  0  0  0  0
 19 20  2  0  0  0  0
 20 21  1  0  0  0  0
 21 22  2  0  0  0  0
 17 22  1  0  0  0  0
 18 23  1  0  0  0  0
 23 24  1  0  0  0  0
 23 25  2  0  0  0  0
 23 26  2  0  0  0  0
  6 27  1  0  0  0  0
 27 28  2  0  0  0  0
 28 29  1  0  0  0  0
 29 30  2  0  0  0  0
 30 31  1  0  0  0  0
 31 32  2  0  0  0  0
 27 32  1  0  0  0  0
 29 33  1  0  0  0  0
 33 34  1  0  0  0  0
 33 35  2  0  0  0  0
M  RAD  1  35   2
M  END
>  <MOLECULEID>
M97339058

>  <CLASS>
Active

$$$$

  Mrv2120 12252111282D          

 38 41  0  0  0  0            999 V2000
    0.2424   -2.9305    0.0000 C   0  0  0  0  0  0  0  0  0  0  0  0
   -0.0125   -3.7151    0.0000 O   0  0  0  0  0  0  0  0  0  0  0  0
    0.5395   -4.3282    0.0000 C   0  0  0  0  0  0  0  0  0  0  0  0
    0.2846   -5.1128    0.0000 O   0  0  0  0  0  0  0  0  0  0  0  0
    1.3465   -4.1566    0.0000 C   0  0  0  0  0  0  0  0  0  0  0  0
    1.8985   -4.7697    0.0000 C   0  0  0  0  0  0  0  0  0  0  0  0
    2.5660   -5.2547    0.0000 C   0  0  0  0  0  0  0  0  0  0  0  0
    2.3110   -6.0393    0.0000 C   0  0  0  0  0  0  0  0  0  0  0  0
    1.4860   -6.0393    0.0000 N   0  0  0  0  0  0  0  0  0  0  0  0
    1.2311   -5.2547    0.0000 O   0  0  0  0  0  0  0  0  0  0  0  0
    2.7960   -6.7067    0.0000 C   0  0  0  0  0  0  0  0  0  0  0  0
    3.6164   -6.6205    0.0000 C   0  0  0  0  0  0  0  0  0  0  0  0
    4.1014   -7.2879    0.0000 C   0  0  0  0  0  0  0  0  0  0  0  0
    3.7658   -8.0416    0.0000 C   0  0  0  0  0  0  0  0  0  0  0  0
    2.9453   -8.1278    0.0000 C   0  0  0  0  0  0  0  0  0  0  0  0
    2.4604   -7.4604    0.0000 C   0  0  0  0  0  0  0  0  0  0  0  0
    4.9218   -7.2017    0.0000 C   0  0  0  0  0  0  0  0  0  0  0  0
    5.4068   -7.8691    0.0000 N   0  0  0  0  0  0  0  0  0  0  0  0
    5.2574   -6.4480    0.0000 N   0  0  0  0  0  0  0  0  0  0  0  0
    2.4506   -4.1566    0.0000 C   0  0  0  0  0  0  0  0  0  0  0  0
    3.2575   -4.3282    0.0000 O   0  0  0  0  0  0  0  0  0  0  0  0
    2.1956   -3.3720    0.0000 N   0  0  0  0  0  0  0  0  0  0  0  0
    2.7477   -2.7589    0.0000 C   0  0  0  0  0  0  0  0  0  0  0  0
    2.4927   -1.9743    0.0000 C   0  0  0  0  0  0  0  0  0  0  0  0
    3.0447   -1.3612    0.0000 C   0  0  0  0  0  0  0  0  0  0  0  0
    3.8517   -1.5327    0.0000 C   0  0  0  0  0  0  0  0  0  0  0  0
    4.1067   -2.3174    0.0000 C   0  0  0  0  0  0  0  0  0  0  0  0
    3.5546   -2.9305    0.0000 C   0  0  0  0  0  0  0  0  0  0  0  0
    4.4038   -0.9196    0.0000 C   0  0  0  0  0  0  0  0  0  0  0  0
    4.1488   -0.1350    0.0000 C   0  0  0  0  0  0  0  0  0  0  0  0
    4.7008    0.4781    0.0000 C   0  0  0  0  0  0  0  0  0  0  0  0
    5.5078    0.3065    0.0000 C   0  0  0  0  0  0  0  0  0  0  0  0
    5.7628   -0.4781    0.0000 C   0  0  0  0  0  0  0  0  0  0  0  0
    5.2107   -1.0912    0.0000 C   0  0  0  0  0  0  0  0  0  0  0  0
    3.3418    0.0365    0.0000 S   0  0  0  0  0  0  0  0  0  0  0  0
    2.5349    0.2080    0.0000 N   0  0  0  0  0  0  0  0  0  0  0  0
    3.5134    0.8435    0.0000 O   0  0  0  0  0  0  0  0  0  0  0  0
    3.1703   -0.7705    0.0000 O   0  0  0  0  0  0  0  0  0  0  0  0
  1  2  1  0  0  0  0
  2  3  1  0  0  0  0
  3  4  2  0  0  0  0
  3  5  1  0  0  0  0
  5  6  1  0  0  0  0
  6  7  1  0  0  0  0
  7  8  1  0  0  0  0
  8  9  2  0  0  0  0
  9 10  1  0  0  0  0
  6 10  1  0  0  0  0
  8 11  1  0  0  0  0
 11 12  2  0  0  0  0
 12 13  1  0  0  0  0
 13 14  2  0  0  0  0
 14 15  1  0  0  0  0
 15 16  2  0  0  0  0
 11 16  1  0  0  0  0
 13 17  1  0  0  0  0
 17 18  1  0  0  0  0
 17 19  2  0  0  0  0
  6 20  1  0  0  0  0
 20 21  2  0  0  0  0
 20 22  1  0  0  0  0
 22 23  1  0  0  0  0
 23 24  2  0  0  0  0
 24 25  1  0  0  0  0
 25 26  2  0  0  0  0
 26 27  1  0  0  0  0
 27 28  2  0  0  0  0
 23 28  1  0  0  0  0
 26 29  1  0  0  0  0
 29 30  2  0  0  0  0
 30 31  1  0  0  0  0
 31 32  2  0  0  0  0
 32 33  1  0  0  0  0
 33 34  2  0  0  0  0
 29 34  1  0  0  0  0
 30 35  1  0  0  0  0
 35 36  1  0  0  0  0
 35 37  2  0  0  0  0
 35 38  2  0  0  0  0
M  RAD  1  19   2
M  END
>  <MOLECULEID>
M97339059

>  <CLASS>
Active

$$$$

  Mrv2120 12252111282D          

 34 36  0  0  0  0            999 V2000
   -2.2391   -1.4941    0.0000 C   0  0  0  0  0  0  0  0  0  0  0  0
   -1.4289   -1.6500    0.0000 O   0  0  0  0  0  0  0  0  0  0  0  0
   -0.8889   -1.0264    0.0000 C   0  0  0  0  0  0  0  0  0  0  0  0
   -1.1589   -0.2468    0.0000 O   0  0  0  0  0  0  0  0  0  0  0  0
   -0.0787   -1.1823    0.0000 C   0  0  0  0  0  0  0  0  0  0  0  0
    0.4614   -0.5586    0.0000 N   0  0  0  0  0  0  0  0  0  0  0  0
    1.2715   -0.7145    0.0000 C   0  0  0  0  0  0  0  0  0  0  0  0
    1.5415   -1.4941    0.0000 C   0  0  0  0  0  0  0  0  0  0  0  0
    2.3517   -1.6500    0.0000 C   0  0  0  0  0  0  0  0  0  0  0  0
    2.6217   -2.4296    0.0000 C   0  0  0  0  0  0  0  0  0  0  0  0
    3.4319   -2.5855    0.0000 C   0  0  0  0  0  0  0  0  0  0  0  0
    3.7019   -3.3650    0.0000 C   0  0  0  0  0  0  0  0  0  0  0  0
    3.1618   -3.9887    0.0000 C   0  0  0  0  0  0  0  0  0  0  0  0
    2.3517   -3.8327    0.0000 C   0  0  0  0  0  0  0  0  0  0  0  0
    2.0816   -3.0532    0.0000 C   0  0  0  0  0  0  0  0  0  0  0  0
    3.4319   -4.7682    0.0000 C   0  0  0  0  0  0  0  0  0  0  0  0
    4.2420   -4.9241    0.0000 C   0  0  0  0  0  0  0  0  0  0  0  0
    4.5120   -5.7037    0.0000 C   0  0  0  0  0  0  0  0  0  0  0  0
    3.9720   -6.3273    0.0000 C   0  0  0  0  0  0  0  0  0  0  0  0
    3.1618   -6.1714    0.0000 C   0  0  0  0  0  0  0  0  0  0  0  0
    2.8918   -5.3918    0.0000 C   0  0  0  0  0  0  0  0  0  0  0  0
    4.7821   -4.3005    0.0000 S   0  0  0  0  0  0  0  0  0  0  0  0
    5.3222   -3.6768    0.0000 N   0  0  0  0  0  0  0  0  0  0  0  0
    5.4057   -4.8406    0.0000 O   0  0  0  0  0  0  0  0  0  0  0  0
    4.1584   -3.7604    0.0000 O   0  0  0  0  0  0  0  0  0  0  0  0
    0.1913    0.2209    0.0000 C   0  0  0  0  0  0  0  0  0  0  0  0
   -0.6188    0.3768    0.0000 C   0  0  0  0  0  0  0  0  0  0  0  0
   -0.8889    1.1564    0.0000 C   0  0  0  0  0  0  0  0  0  0  0  0
   -0.3488    1.7800    0.0000 C   0  0  0  0  0  0  0  0  0  0  0  0
    0.4614    1.6241    0.0000 C   0  0  0  0  0  0  0  0  0  0  0  0
    0.7314    0.8446    0.0000 C   0  0  0  0  0  0  0  0  0  0  0  0
   -1.6990    1.3123    0.0000 C   0  0  0  0  0  0  0  0  0  0  0  0
   -2.2391    0.6887    0.0000 N   0  0  0  0  0  0  0  0  0  0  0  0
   -1.9690    2.0918    0.0000 N   0  0  0  0  0  0  0  0  0  0  0  0
  1  2  1  0  0  0  0
  2  3  1  0  0  0  0
  3  4  2  0  0  0  0
  3  5  1  0  0  0  0
  5  6  1  0  0  0  0
  6  7  1  0  0  0  0
  7  8  1  0  0  0  0
  8  9  1  0  0  0  0
  9 10  1  0  0  0  0
 10 11  2  0  0  0  0
 11 12  1  0  0  0  0
 12 13  2  0  0  0  0
 13 14  1  0  0  0  0
 14 15  2  0  0  0  0
 10 15  1  0  0  0  0
 13 16  1  0  0  0  0
 16 17  2  0  0  0  0
 17 18  1  0  0  0  0
 18 19  2  0  0  0  0
 19 20  1  0  0  0  0
 20 21  2  0  0  0  0
 16 21  1  0  0  0  0
 17 22  1  0  0  0  0
 22 23  1  0  0  0  0
 22 24  2  0  0  0  0
 22 25  2  0  0  0  0
  6 26  1  0  0  0  0
 26 27  2  0  0  0  0
 27 28  1  0  0  0  0
 28 29  2  0  0  0  0
 29 30  1  0  0  0  0
 30 31  2  0  0  0  0
 26 31  1  0  0  0  0
 28 32  1  0  0  0  0
 32 33  1  0  0  0  0
 32 34  2  0  0  0  0
M  RAD  1  34   2
M  END
>  <MOLECULEID>
M97339060

>  <CLASS>
Active

$$$$

  Mrv2120 12252111282D          

 35 38  0  0  1  0            999 V2000
    0.0000    0.8250    0.0000 C   0  0  0  0  0  0  0  0  0  0  0  0
    0.0000   -0.0000    0.0000 O   0  0  0  0  0  0  0  0  0  0  0  0
    0.7145   -0.4125    0.0000 C   0  0  0  0  0  0  0  0  0  0  0  0
    1.4289   -0.0000    0.0000 O   0  0  0  0  0  0  0  0  0  0  0  0
    0.7145   -1.2375    0.0000 C   0  0  1  0  0  0  0  0  0  0  0  0
    1.3819   -1.7224    0.0000 C   0  0  0  0  0  0  0  0  0  0  0  0
    1.1270   -2.5070    0.0000 N   0  0  0  0  0  0  0  0  0  0  0  0
    1.6119   -3.1745    0.0000 C   0  0  0  0  0  0  0  0  0  0  0  0
    2.4324   -3.0882    0.0000 C   0  0  0  0  0  0  0  0  0  0  0  0
    2.7679   -2.3346    0.0000 C   0  0  0  0  0  0  0  0  0  0  0  0
    3.5884   -2.2483    0.0000 C   0  0  0  0  0  0  0  0  0  0  0  0
    4.0733   -2.9158    0.0000 C   0  0  0  0  0  0  0  0  0  0  0  0
    3.7378   -3.6695    0.0000 C   0  0  0  0  0  0  0  0  0  0  0  0
    2.9173   -3.7557    0.0000 C   0  0  0  0  0  0  0  0  0  0  0  0
    4.8938   -2.8295    0.0000 C   0  0  0  0  0  0  0  0  0  0  0  0
    5.2294   -2.0759    0.0000 C   0  0  0  0  0  0  0  0  0  0  0  0
    6.0499   -1.9896    0.0000 C   0  0  0  0  0  0  0  0  0  0  0  0
    6.5348   -2.6571    0.0000 C   0  0  0  0  0  0  0  0  0  0  0  0
    6.1992   -3.4107    0.0000 C   0  0  0  0  0  0  0  0  0  0  0  0
    5.3787   -3.4970    0.0000 C   0  0  0  0  0  0  0  0  0  0  0  0
    4.7445   -1.4084    0.0000 S   0  0  0  0  0  0  0  0  0  0  0  0
    4.2595   -0.7410    0.0000 N   0  0  0  0  0  0  0  0  0  0  0  0
    5.4119   -0.9235    0.0000 O   0  0  0  0  0  0  0  0  0  0  0  0
    4.0770   -1.8933    0.0000 O   0  0  0  0  0  0  0  0  0  0  0  0
    0.3020   -2.5070    0.0000 C   0  0  0  0  0  0  0  0  0  0  0  0
    0.0470   -1.7224    0.0000 C   0  0  2  0  0  0  0  0  0  0  0  0
   -0.7376   -1.4675    0.0000 C   0  0  0  0  0  0  0  0  0  0  0  0
   -1.3507   -2.0195    0.0000 C   0  0  0  0  0  0  0  0  0  0  0  0
   -2.1353   -1.7646    0.0000 C   0  0  0  0  0  0  0  0  0  0  0  0
   -2.3068   -0.9576    0.0000 C   0  0  0  0  0  0  0  0  0  0  0  0
   -1.6937   -0.4056    0.0000 C   0  0  0  0  0  0  0  0  0  0  0  0
   -0.9091   -0.6605    0.0000 C   0  0  0  0  0  0  0  0  0  0  0  0
   -2.7484   -2.3166    0.0000 C   0  0  0  0  0  0  0  0  0  0  0  0
   -2.5769   -3.1236    0.0000 N   0  0  0  0  0  0  0  0  0  0  0  0
   -3.5330   -2.0617    0.0000 N   0  0  0  0  0  0  0  0  0  0  0  0
  1  2  1  0  0  0  0
  2  3  1  0  0  0  0
  3  4  2  0  0  0  0
  5  3  1  1  0  0  0
  5  6  1  0  0  0  0
  6  7  1  0  0  0  0
  7  8  1  0  0  0  0
  8  9  1  0  0  0  0
  9 10  2  0  0  0  0
 10 11  1  0  0  0  0
 11 12  2  0  0  0  0
 12 13  1  0  0  0  0
 13 14  2  0  0  0  0
  9 14  1  0  0  0  0
 12 15  1  0  0  0  0
 15 16  2  0  0  0  0
 16 17  1  0  0  0  0
 17 18  2  0  0  0  0
 18 19  1  0  0  0  0
 19 20  2  0  0  0  0
 15 20  1  0  0  0  0
 16 21  1  0  0  0  0
 21 22  1  0  0  0  0
 21 23  2  0  0  0  0
 21 24  2  0  0  0  0
  7 25  1  0  0  0  0
 26 25  1  0  0  0  0
  5 26  1  0  0  0  0
 26 27  1  6  0  0  0
 27 28  2  0  0  0  0
 28 29  1  0  0  0  0
 29 30  2  0  0  0  0
 30 31  1  0  0  0  0
 31 32  2  0  0  0  0
 27 32  1  0  0  0  0
 29 33  1  0  0  0  0
 33 34  1  0  0  0  0
 33 35  2  0  0  0  0
M  RAD  1  35   2
M  END
>  <MOLECULEID>
M97339061

>  <CLASS>
Active

$$$$

  Mrv2120 12252111282D          

 37 40  0  0  1  0            999 V2000
   -0.7145    1.2375    0.0000 C   0  0  0  0  0  0  0  0  0  0  0  0
    0.0000    0.8250    0.0000 C   0  0  0  0  0  0  0  0  0  0  0  0
    0.7145    1.2375    0.0000 C   0  0  0  0  0  0  0  0  0  0  0  0
    0.0000   -0.0000    0.0000 O   0  0  0  0  0  0  0  0  0  0  0  0
    0.7145   -0.4125    0.0000 C   0  0  0  0  0  0  0  0  0  0  0  0
    1.4289   -0.0000    0.0000 O   0  0  0  0  0  0  0  0  0  0  0  0
    0.7145   -1.2375    0.0000 C   0  0  1  0  0  0  0  0  0  0  0  0
    1.3819   -1.7224    0.0000 C   0  0  0  0  0  0  0  0  0  0  0  0
    1.1270   -2.5070    0.0000 N   0  0  0  0  0  0  0  0  0  0  0  0
    1.6119   -3.1745    0.0000 C   0  0  0  0  0  0  0  0  0  0  0  0
    2.4324   -3.0882    0.0000 C   0  0  0  0  0  0  0  0  0  0  0  0
    2.7679   -2.3346    0.0000 C   0  0  0  0  0  0  0  0  0  0  0  0
    3.5884   -2.2483    0.0000 C   0  0  0  0  0  0  0  0  0  0  0  0
    4.0733   -2.9158    0.0000 C   0  0  0  0  0  0  0  0  0  0  0  0
    3.7378   -3.6695    0.0000 C   0  0  0  0  0  0  0  0  0  0  0  0
    2.9173   -3.7557    0.0000 C   0  0  0  0  0  0  0  0  0  0  0  0
    4.8938   -2.8295    0.0000 C   0  0  0  0  0  0  0  0  0  0  0  0
    5.2294   -2.0759    0.0000 C   0  0  0  0  0  0  0  0  0  0  0  0
    6.0499   -1.9896    0.0000 C   0  0  0  0  0  0  0  0  0  0  0  0
    6.5348   -2.6571    0.0000 C   0  0  0  0  0  0  0  0  0  0  0  0
    6.1992   -3.4107    0.0000 C   0  0  0  0  0  0  0  0  0  0  0  0
    5.3787   -3.4970    0.0000 C   0  0  0  0  0  0  0  0  0  0  0  0
    4.7445   -1.4084    0.0000 S   0  0  0  0  0  0  0  0  0  0  0  0
    4.2595   -0.7410    0.0000 N   0  0  0  0  0  0  0  0  0  0  0  0
    5.4119   -0.9235    0.0000 O   0  0  0  0  0  0  0  0  0  0  0  0
    4.0770   -1.8933    0.0000 O   0  0  0  0  0  0  0  0  0  0  0  0
    0.3020   -2.5070    0.0000 C   0  0  0  0  0  0  0  0  0  0  0  0
    0.0470   -1.7224    0.0000 C   0  0  2  0  0  0  0  0  0  0  0  0
   -0.7376   -1.4675    0.0000 C   0  0  0  0  0  0  0  0  0  0  0  0
   -1.3507   -2.0195    0.0000 C   0  0  0  0  0  0  0  0  0  0  0  0
   -2.1353   -1.7646    0.0000 C   0  0  0  0  0  0  0  0  0  0  0  0
   -2.3068   -0.9576    0.0000 C   0  0  0  0  0  0  0  0  0  0  0  0
   -1.6937   -0.4056    0.0000 C   0  0  0  0  0  0  0  0  0  0  0  0
   -0.9091   -0.6605    0.0000 C   0  0  0  0  0  0  0  0  0  0  0  0
   -2.7484   -2.3166    0.0000 C   0  0  0  0  0  0  0  0  0  0  0  0
   -2.5769   -3.1236    0.0000 N   0  0  0  0  0  0  0  0  0  0  0  0
   -3.5330   -2.0617    0.0000 N   0  0  0  0  0  0  0  0  0  0  0  0
  1  2  1  0  0  0  0
  2  3  1  0  0  0  0
  2  4  1  0  0  0  0
  4  5  1  0  0  0  0
  5  6  2  0  0  0  0
  7  5  1  1  0  0  0
  7  8  1  0  0  0  0
  8  9  1  0  0  0  0
  9 10  1  0  0  0  0
 10 11  1  0  0  0  0
 11 12  2  0  0  0  0
 12 13  1  0  0  0  0
 13 14  2  0  0  0  0
 14 15  1  0  0  0  0
 15 16  2  0  0  0  0
 11 16  1  0  0  0  0
 14 17  1  0  0  0  0
 17 18  2  0  0  0  0
 18 19  1  0  0  0  0
 19 20  2  0  0  0  0
 20 21  1  0  0  0  0
 21 22  2  0  0  0  0
 17 22  1  0  0  0  0
 18 23  1  0  0  0  0
 23 24  1  0  0  0  0
 23 25  2  0  0  0  0
 23 26  2  0  0  0  0
  9 27  1  0  0  0  0
 28 27  1  0  0  0  0
  7 28  1  0  0  0  0
 28 29  1  6  0  0  0
 29 30  2  0  0  0  0
 30 31  1  0  0  0  0
 31 32  2  0  0  0  0
 32 33  1  0  0  0  0
 33 34  2  0  0  0  0
 29 34  1  0  0  0  0
 31 35  1  0  0  0  0
 35 36  1  0  0  0  0
 35 37  2  0  0  0  0
M  RAD  1  37   2
M  END
>  <MOLECULEID>
M97339062

>  <CLASS>
Active

$$$$

  Mrv2120 12252111282D          

 35 38  0  0  1  0            999 V2000
    0.0000    0.8250    0.0000 C   0  0  0  0  0  0  0  0  0  0  0  0
    0.0000   -0.0000    0.0000 O   0  0  0  0  0  0  0  0  0  0  0  0
    0.7145   -0.4125    0.0000 C   0  0  0  0  0  0  0  0  0  0  0  0
    1.4289   -0.0000    0.0000 O   0  0  0  0  0  0  0  0  0  0  0  0
    0.7145   -1.2375    0.0000 C   0  0  1  0  0  0  0  0  0  0  0  0
    1.3819   -1.7224    0.0000 C   0  0  0  0  0  0  0  0  0  0  0  0
    1.1270   -2.5070    0.0000 N   0  0  0  0  0  0  0  0  0  0  0  0
    1.6119   -3.1745    0.0000 C   0  0  0  0  0  0  0  0  0  0  0  0
    2.4324   -3.0882    0.0000 C   0  0  0  0  0  0  0  0  0  0  0  0
    2.7679   -2.3346    0.0000 C   0  0  0  0  0  0  0  0  0  0  0  0
    3.5884   -2.2483    0.0000 C   0  0  0  0  0  0  0  0  0  0  0  0
    4.0733   -2.9158    0.0000 C   0  0  0  0  0  0  0  0  0  0  0  0
    3.7378   -3.6695    0.0000 C   0  0  0  0  0  0  0  0  0  0  0  0
    2.9173   -3.7557    0.0000 C   0  0  0  0  0  0  0  0  0  0  0  0
    4.8938   -2.8295    0.0000 C   0  0  0  0  0  0  0  0  0  0  0  0
    5.2294   -2.0759    0.0000 C   0  0  0  0  0  0  0  0  0  0  0  0
    6.0499   -1.9896    0.0000 C   0  0  0  0  0  0  0  0  0  0  0  0
    6.5348   -2.6571    0.0000 C   0  0  0  0  0  0  0  0  0  0  0  0
    6.1992   -3.4107    0.0000 C   0  0  0  0  0  0  0  0  0  0  0  0
    5.3787   -3.4970    0.0000 C   0  0  0  0  0  0  0  0  0  0  0  0
    4.7445   -1.4084    0.0000 S   0  0  0  0  0  0  0  0  0  0  0  0
    4.2595   -0.7410    0.0000 N   0  0  0  0  0  0  0  0  0  0  0  0
    5.4119   -0.9235    0.0000 O   0  0  0  0  0  0  0  0  0  0  0  0
    4.0770   -1.8933    0.0000 O   0  0  0  0  0  0  0  0  0  0  0  0
    0.3020   -2.5070    0.0000 O   0  0  0  0  0  0  0  0  0  0  0  0
    0.0470   -1.7224    0.0000 C   0  0  2  0  0  0  0  0  0  0  0  0
   -0.7376   -1.4675    0.0000 C   0  0  0  0  0  0  0  0  0  0  0  0
   -1.3507   -2.0195    0.0000 C   0  0  0  0  0  0  0  0  0  0  0  0
   -2.1353   -1.7646    0.0000 C   0  0  0  0  0  0  0  0  0  0  0  0
   -2.3068   -0.9576    0.0000 C   0  0  0  0  0  0  0  0  0  0  0  0
   -1.6937   -0.4056    0.0000 C   0  0  0  0  0  0  0  0  0  0  0  0
   -0.9091   -0.6605    0.0000 C   0  0  0  0  0  0  0  0  0  0  0  0
   -2.7484   -2.3166    0.0000 C   0  0  0  0  0  0  0  0  0  0  0  0
   -2.5769   -3.1236    0.0000 N   0  0  0  0  0  0  0  0  0  0  0  0
   -3.5330   -2.0617    0.0000 N   0  0  0  0  0  0  0  0  0  0  0  0
  1  2  1  0  0  0  0
  2  3  1  0  0  0  0
  3  4  2  0  0  0  0
  5  3  1  1  0  0  0
  5  6  1  0  0  0  0
  6  7  1  0  0  0  0
  7  8  1  0  0  0  0
  8  9  1  0  0  0  0
  9 10  2  0  0  0  0
 10 11  1  0  0  0  0
 11 12  2  0  0  0  0
 12 13  1  0  0  0  0
 13 14  2  0  0  0  0
  9 14  1  0  0  0  0
 12 15  1  0  0  0  0
 15 16  2  0  0  0  0
 16 17  1  0  0  0  0
 17 18  2  0  0  0  0
 18 19  1  0  0  0  0
 19 20  2  0  0  0  0
 15 20  1  0  0  0  0
 16 21  1  0  0  0  0
 21 22  1  0  0  0  0
 21 23  2  0  0  0  0
 21 24  2  0  0  0  0
  7 25  1  0  0  0  0
 26 25  1  0  0  0  0
  5 26  1  0  0  0  0
 26 27  1  6  0  0  0
 27 28  2  0  0  0  0
 28 29  1  0  0  0  0
 29 30  2  0  0  0  0
 30 31  1  0  0  0  0
 31 32  2  0  0  0  0
 27 32  1  0  0  0  0
 29 33  1  0  0  0  0
 33 34  1  0  0  0  0
 33 35  2  0  0  0  0
M  RAD  1  35   2
M  END
>  <MOLECULEID>
M97339063

>  <CLASS>
Active

$$$$

  Mrv2120 12252111282D          

 37 40  0  0  1  0            999 V2000
   -0.7145    1.2375    0.0000 C   0  0  0  0  0  0  0  0  0  0  0  0
    0.0000    0.8250    0.0000 C   0  0  0  0  0  0  0  0  0  0  0  0
    0.7145    1.2375    0.0000 C   0  0  0  0  0  0  0  0  0  0  0  0
    0.0000   -0.0000    0.0000 O   0  0  0  0  0  0  0  0  0  0  0  0
    0.7145   -0.4125    0.0000 C   0  0  0  0  0  0  0  0  0  0  0  0
    1.4289   -0.0000    0.0000 O   0  0  0  0  0  0  0  0  0  0  0  0
    0.7145   -1.2375    0.0000 C   0  0  1  0  0  0  0  0  0  0  0  0
    1.3819   -1.7224    0.0000 C   0  0  0  0  0  0  0  0  0  0  0  0
    1.1270   -2.5070    0.0000 N   0  0  0  0  0  0  0  0  0  0  0  0
    1.6119   -3.1745    0.0000 C   0  0  0  0  0  0  0  0  0  0  0  0
    2.4324   -3.0882    0.0000 C   0  0  0  0  0  0  0  0  0  0  0  0
    2.7679   -2.3346    0.0000 C   0  0  0  0  0  0  0  0  0  0  0  0
    3.5884   -2.2483    0.0000 C   0  0  0  0  0  0  0  0  0  0  0  0
    4.0733   -2.9158    0.0000 C   0  0  0  0  0  0  0  0  0  0  0  0
    3.7378   -3.6695    0.0000 C   0  0  0  0  0  0  0  0  0  0  0  0
    2.9173   -3.7557    0.0000 C   0  0  0  0  0  0  0  0  0  0  0  0
    4.8938   -2.8295    0.0000 C   0  0  0  0  0  0  0  0  0  0  0  0
    5.2294   -2.0759    0.0000 C   0  0  0  0  0  0  0  0  0  0  0  0
    6.0499   -1.9896    0.0000 C   0  0  0  0  0  0  0  0  0  0  0  0
    6.5348   -2.6571    0.0000 C   0  0  0  0  0  0  0  0  0  0  0  0
    6.1992   -3.4107    0.0000 C   0  0  0  0  0  0  0  0  0  0  0  0
    5.3787   -3.4970    0.0000 C   0  0  0  0  0  0  0  0  0  0  0  0
    4.7445   -1.4084    0.0000 S   0  0  0  0  0  0  0  0  0  0  0  0
    4.2595   -0.7410    0.0000 N   0  0  0  0  0  0  0  0  0  0  0  0
    5.4119   -0.9235    0.0000 O   0  0  0  0  0  0  0  0  0  0  0  0
    4.0770   -1.8933    0.0000 O   0  0  0  0  0  0  0  0  0  0  0  0
    0.3020   -2.5070    0.0000 O   0  0  0  0  0  0  0  0  0  0  0  0
    0.0470   -1.7224    0.0000 C   0  0  2  0  0  0  0  0  0  0  0  0
   -0.7376   -1.4675    0.0000 C   0  0  0  0  0  0  0  0  0  0  0  0
   -1.3507   -2.0195    0.0000 C   0  0  0  0  0  0  0  0  0  0  0  0
   -2.1353   -1.7646    0.0000 C   0  0  0  0  0  0  0  0  0  0  0  0
   -2.3068   -0.9576    0.0000 C   0  0  0  0  0  0  0  0  0  0  0  0
   -1.6937   -0.4056    0.0000 C   0  0  0  0  0  0  0  0  0  0  0  0
   -0.9091   -0.6605    0.0000 C   0  0  0  0  0  0  0  0  0  0  0  0
   -2.7484   -2.3166    0.0000 C   0  0  0  0  0  0  0  0  0  0  0  0
   -2.5769   -3.1236    0.0000 N   0  0  0  0  0  0  0  0  0  0  0  0
   -3.5330   -2.0617    0.0000 N   0  0  0  0  0  0  0  0  0  0  0  0
  1  2  1  0  0  0  0
  2  3  1  0  0  0  0
  2  4  1  0  0  0  0
  4  5  1  0  0  0  0
  5  6  2  0  0  0  0
  7  5  1  1  0  0  0
  7  8  1  0  0  0  0
  8  9  1  0  0  0  0
  9 10  1  0  0  0  0
 10 11  1  0  0  0  0
 11 12  2  0  0  0  0
 12 13  1  0  0  0  0
 13 14  2  0  0  0  0
 14 15  1  0  0  0  0
 15 16  2  0  0  0  0
 11 16  1  0  0  0  0
 14 17  1  0  0  0  0
 17 18  2  0  0  0  0
 18 19  1  0  0  0  0
 19 20  2  0  0  0  0
 20 21  1  0  0  0  0
 21 22  2  0  0  0  0
 17 22  1  0  0  0  0
 18 23  1  0  0  0  0
 23 24  1  0  0  0  0
 23 25  2  0  0  0  0
 23 26  2  0  0  0  0
  9 27  1  0  0  0  0
 28 27  1  0  0  0  0
  7 28  1  0  0  0  0
 28 29  1  6  0  0  0
 29 30  2  0  0  0  0
 30 31  1  0  0  0  0
 31 32  2  0  0  0  0
 32 33  1  0  0  0  0
 33 34  2  0  0  0  0
 29 34  1  0  0  0  0
 31 35  1  0  0  0  0
 35 36  1  0  0  0  0
 35 37  2  0  0  0  0
M  RAD  1  37   2
M  END
>  <MOLECULEID>
M97339064

>  <CLASS>
Active

$$$$

  Mrv2120 12252111282D          

 33 36  0  0  0  0            999 V2000
    0.0000   -1.6500    0.0000 N   0  0  0  0  0  0  0  0  0  0  0  0
    0.0000   -2.4750    0.0000 C   0  0  0  0  0  0  0  0  0  0  0  0
   -0.7145   -2.8875    0.0000 N   0  0  0  0  0  0  0  0  0  0  0  0
    0.7145   -2.8875    0.0000 C   0  0  0  0  0  0  0  0  0  0  0  0
    1.4289   -2.4750    0.0000 C   0  0  0  0  0  0  0  0  0  0  0  0
    2.1434   -2.8875    0.0000 C   0  0  0  0  0  0  0  0  0  0  0  0
    2.1434   -3.7125    0.0000 C   0  0  0  0  0  0  0  0  0  0  0  0
    1.4289   -4.1250    0.0000 C   0  0  0  0  0  0  0  0  0  0  0  0
    0.7145   -3.7125    0.0000 C   0  0  0  0  0  0  0  0  0  0  0  0
    1.4289   -4.9500    0.0000 C   0  0  0  0  0  0  0  0  0  0  0  0
    2.0964   -5.4349    0.0000 C   0  0  0  0  0  0  0  0  0  0  0  0
    1.8414   -6.2195    0.0000 N   0  0  0  0  0  0  0  0  0  0  0  0
    1.0164   -6.2195    0.0000 C   0  0  0  0  0  0  0  0  0  0  0  0
    0.7615   -5.4349    0.0000 O   0  0  0  0  0  0  0  0  0  0  0  0
    2.8810   -5.1800    0.0000 C   0  0  0  0  0  0  0  0  0  0  0  0
    3.4941   -5.7320    0.0000 O   0  0  0  0  0  0  0  0  0  0  0  0
    3.0525   -4.3730    0.0000 N   0  0  0  0  0  0  0  0  0  0  0  0
    3.8372   -4.1181    0.0000 C   0  0  0  0  0  0  0  0  0  0  0  0
    4.0087   -3.3111    0.0000 C   0  0  0  0  0  0  0  0  0  0  0  0
    4.7933   -3.0562    0.0000 C   0  0  0  0  0  0  0  0  0  0  0  0
    5.4064   -3.6082    0.0000 C   0  0  0  0  0  0  0  0  0  0  0  0
    5.2349   -4.4152    0.0000 C   0  0  0  0  0  0  0  0  0  0  0  0
    4.4502   -4.6701    0.0000 C   0  0  0  0  0  0  0  0  0  0  0  0
    6.1910   -3.3533    0.0000 C   0  0  0  0  0  0  0  0  0  0  0  0
    6.3625   -2.5463    0.0000 C   0  0  0  0  0  0  0  0  0  0  0  0
    7.1472   -2.2913    0.0000 C   0  0  0  0  0  0  0  0  0  0  0  0
    7.7603   -2.8434    0.0000 C   0  0  0  0  0  0  0  0  0  0  0  0
    7.5887   -3.6503    0.0000 C   0  0  0  0  0  0  0  0  0  0  0  0
    6.8041   -3.9053    0.0000 C   0  0  0  0  0  0  0  0  0  0  0  0
    5.7494   -1.9943    0.0000 S   0  0  0  0  0  0  0  0  0  0  0  0
    5.1364   -1.4422    0.0000 N   0  0  0  0  0  0  0  0  0  0  0  0
    6.3015   -1.3812    0.0000 O   0  0  0  0  0  0  0  0  0  0  0  0
    5.1974   -2.6073    0.0000 O   0  0  0  0  0  0  0  0  0  0  0  0
  1  2  1  0  0  0  0
  2  3  2  0  0  0  0
  2  4  1  0  0  0  0
  4  5  2  0  0  0  0
  5  6  1  0  0  0  0
  6  7  2  0  0  0  0
  7  8  1  0  0  0  0
  8  9  2  0  0  0  0
  4  9  1  0  0  0  0
  8 10  1  0  0  0  0
 10 11  2  0  0  0  0
 11 12  1  0  0  0  0
 12 13  2  0  0  0  0
 13 14  1  0  0  0  0
 10 14  1  0  0  0  0
 11 15  1  0  0  0  0
 15 16  2  0  0  0  0
 15 17  1  0  0  0  0
 17 18  1  0  0  0  0
 18 19  2  0  0  0  0
 19 20  1  0  0  0  0
 20 21  2  0  0  0  0
 21 22  1  0  0  0  0
 22 23  2  0  0  0  0
 18 23  1  0  0  0  0
 21 24  1  0  0  0  0
 24 25  2  0  0  0  0
 25 26  1  0  0  0  0
 26 27  2  0  0  0  0
 27 28  1  0  0  0  0
 28 29  2  0  0  0  0
 24 29  1  0  0  0  0
 25 30  1  0  0  0  0
 30 31  1  0  0  0  0
 30 32  2  0  0  0  0
 30 33  2  0  0  0  0
M  RAD  1   3   2
M  END
>  <MOLECULEID>
M97339065

>  <CLASS>
Active

$$$$

  Mrv2120 12252111282D          

 34 37  0  0  0  0            999 V2000
    0.7145   -0.4125    0.0000 C   0  0  0  0  0  0  0  0  0  0  0  0
    0.7145   -1.2375    0.0000 N   0  0  0  0  0  0  0  0  0  0  0  0
    1.3819   -1.7224    0.0000 C   0  0  0  0  0  0  0  0  0  0  0  0
    1.1270   -2.5070    0.0000 C   0  0  0  0  0  0  0  0  0  0  0  0
    1.6119   -3.1745    0.0000 C   0  0  0  0  0  0  0  0  0  0  0  0
    1.2763   -3.9282    0.0000 O   0  0  0  0  0  0  0  0  0  0  0  0
    2.4324   -3.0882    0.0000 N   0  0  0  0  0  0  0  0  0  0  0  0
    2.9173   -3.7557    0.0000 C   0  0  0  0  0  0  0  0  0  0  0  0
    3.7378   -3.6695    0.0000 C   0  0  0  0  0  0  0  0  0  0  0  0
    4.2227   -4.3369    0.0000 C   0  0  0  0  0  0  0  0  0  0  0  0
    3.8871   -5.0906    0.0000 C   0  0  0  0  0  0  0  0  0  0  0  0
    3.0667   -5.1768    0.0000 C   0  0  0  0  0  0  0  0  0  0  0  0
    2.5817   -4.5094    0.0000 C   0  0  0  0  0  0  0  0  0  0  0  0
    4.3721   -5.7580    0.0000 C   0  0  0  0  0  0  0  0  0  0  0  0
    5.1925   -5.6718    0.0000 C   0  0  0  0  0  0  0  0  0  0  0  0
    5.6775   -6.3392    0.0000 C   0  0  0  0  0  0  0  0  0  0  0  0
    5.3419   -7.0929    0.0000 C   0  0  0  0  0  0  0  0  0  0  0  0
    4.5214   -7.1791    0.0000 C   0  0  0  0  0  0  0  0  0  0  0  0
    4.0365   -6.5117    0.0000 C   0  0  0  0  0  0  0  0  0  0  0  0
    5.5281   -4.9181    0.0000 S   0  0  0  0  0  0  0  0  0  0  0  0
    5.8637   -4.1644    0.0000 N   0  0  0  0  0  0  0  0  0  0  0  0
    6.2818   -5.2537    0.0000 O   0  0  0  0  0  0  0  0  0  0  0  0
    4.7744   -4.5825    0.0000 O   0  0  0  0  0  0  0  0  0  0  0  0
    0.3020   -2.5070    0.0000 C   0  0  0  0  0  0  0  0  0  0  0  0
    0.0470   -1.7224    0.0000 N   0  0  0  0  0  0  0  0  0  0  0  0
   -0.1830   -3.1745    0.0000 C   0  0  0  0  0  0  0  0  0  0  0  0
    0.1526   -3.9282    0.0000 C   0  0  0  0  0  0  0  0  0  0  0  0
   -0.3323   -4.5956    0.0000 C   0  0  0  0  0  0  0  0  0  0  0  0
   -1.1528   -4.5094    0.0000 C   0  0  0  0  0  0  0  0  0  0  0  0
   -1.4884   -3.7557    0.0000 C   0  0  0  0  0  0  0  0  0  0  0  0
   -1.0034   -3.0882    0.0000 C   0  0  0  0  0  0  0  0  0  0  0  0
    0.0032   -5.3493    0.0000 C   0  0  0  0  0  0  0  0  0  0  0  0
    0.8237   -5.4355    0.0000 N   0  0  0  0  0  0  0  0  0  0  0  0
   -0.4817   -6.0167    0.0000 N   0  0  0  0  0  0  0  0  0  0  0  0
  1  2  1  0  0  0  0
  2  3  1  0  0  0  0
  3  4  2  0  0  0  0
  4  5  1  0  0  0  0
  5  6  2  0  0  0  0
  5  7  1  0  0  0  0
  7  8  1  0  0  0  0
  8  9  2  0  0  0  0
  9 10  1  0  0  0  0
 10 11  2  0  0  0  0
 11 12  1  0  0  0  0
 12 13  2  0  0  0  0
  8 13  1  0  0  0  0
 11 14  1  0  0  0  0
 14 15  2  0  0  0  0
 15 16  1  0  0  0  0
 16 17  2  0  0  0  0
 17 18  1  0  0  0  0
 18 19  2  0  0  0  0
 14 19  1  0  0  0  0
 15 20  1  0  0  0  0
 20 21  1  0  0  0  0
 20 22  2  0  0  0  0
 20 23  2  0  0  0  0
  4 24  1  0  0  0  0
 24 25  2  0  0  0  0
  2 25  1  0  0  0  0
 24 26  1  0  0  0  0
 26 27  2  0  0  0  0
 27 28  1  0  0  0  0
 28 29  2  0  0  0  0
 29 30  1  0  0  0  0
 30 31  2  0  0  0  0
 26 31  1  0  0  0  0
 28 32  1  0  0  0  0
 32 33  1  0  0  0  0
 32 34  2  0  0  0  0
M  RAD  1  34   2
M  END
>  <MOLECULEID>
M97339066

>  <CLASS>
Active

$$$$

  Mrv2120 12252111282D          

 34 37  0  0  0  0            999 V2000
    0.0000   -1.6500    0.0000 N   0  0  0  0  0  0  0  0  0  0  0  0
    0.0000   -2.4750    0.0000 C   0  0  0  0  0  0  0  0  0  0  0  0
   -0.7145   -2.8875    0.0000 N   0  0  0  0  0  0  0  0  0  0  0  0
    0.7145   -2.8875    0.0000 C   0  0  0  0  0  0  0  0  0  0  0  0
    1.4289   -2.4750    0.0000 C   0  0  0  0  0  0  0  0  0  0  0  0
    2.1434   -2.8875    0.0000 C   0  0  0  0  0  0  0  0  0  0  0  0
    2.1434   -3.7125    0.0000 C   0  0  0  0  0  0  0  0  0  0  0  0
    1.4289   -4.1250    0.0000 C   0  0  0  0  0  0  0  0  0  0  0  0
    0.7145   -3.7125    0.0000 C   0  0  0  0  0  0  0  0  0  0  0  0
    1.4289   -4.9500    0.0000 C   0  0  0  0  0  0  0  0  0  0  0  0
    2.0964   -5.4349    0.0000 C   0  0  0  0  0  0  0  0  0  0  0  0
    1.8414   -6.2195    0.0000 N   0  0  0  0  0  0  0  0  0  0  0  0
    1.0164   -6.2195    0.0000 C   0  0  0  0  0  0  0  0  0  0  0  0
    0.5315   -6.8870    0.0000 O   0  0  0  0  0  0  0  0  0  0  0  0
    0.7615   -5.4349    0.0000 N   0  0  0  0  0  0  0  0  0  0  0  0
    2.8810   -5.1800    0.0000 C   0  0  0  0  0  0  0  0  0  0  0  0
    3.4941   -5.7320    0.0000 O   0  0  0  0  0  0  0  0  0  0  0  0
    3.0525   -4.3730    0.0000 N   0  0  0  0  0  0  0  0  0  0  0  0
    3.8372   -4.1181    0.0000 C   0  0  0  0  0  0  0  0  0  0  0  0
    4.0087   -3.3111    0.0000 C   0  0  0  0  0  0  0  0  0  0  0  0
    4.7933   -3.0562    0.0000 C   0  0  0  0  0  0  0  0  0  0  0  0
    5.4064   -3.6082    0.0000 C   0  0  0  0  0  0  0  0  0  0  0  0
    5.2349   -4.4152    0.0000 C   0  0  0  0  0  0  0  0  0  0  0  0
    4.4502   -4.6701    0.0000 C   0  0  0  0  0  0  0  0  0  0  0  0
    6.1910   -3.3533    0.0000 C   0  0  0  0  0  0  0  0  0  0  0  0
    6.3625   -2.5463    0.0000 C   0  0  0  0  0  0  0  0  0  0  0  0
    7.1472   -2.2913    0.0000 C   0  0  0  0  0  0  0  0  0  0  0  0
    7.7603   -2.8434    0.0000 C   0  0  0  0  0  0  0  0  0  0  0  0
    7.5887   -3.6503    0.0000 C   0  0  0  0  0  0  0  0  0  0  0  0
    6.8041   -3.9053    0.0000 C   0  0  0  0  0  0  0  0  0  0  0  0
    5.7494   -1.9943    0.0000 S   0  0  0  0  0  0  0  0  0  0  0  0
    5.1364   -1.4422    0.0000 N   0  0  0  0  0  0  0  0  0  0  0  0
    6.3015   -1.3812    0.0000 O   0  0  0  0  0  0  0  0  0  0  0  0
    5.1974   -2.6073    0.0000 O   0  0  0  0  0  0  0  0  0  0  0  0
  1  2  1  0  0  0  0
  2  3  2  0  0  0  0
  2  4  1  0  0  0  0
  4  5  2  0  0  0  0
  5  6  1  0  0  0  0
  6  7  2  0  0  0  0
  7  8  1  0  0  0  0
  8  9  2  0  0  0  0
  4  9  1  0  0  0  0
  8 10  1  0  0  0  0
 10 11  2  0  0  0  0
 11 12  1  0  0  0  0
 12 13  1  0  0  0  0
 13 14  2  0  0  0  0
 13 15  1  0  0  0  0
 10 15  1  0  0  0  0
 11 16  1  0  0  0  0
 16 17  2  0  0  0  0
 16 18  1  0  0  0  0
 18 19  1  0  0  0  0
 19 20  2  0  0  0  0
 20 21  1  0  0  0  0
 21 22  2  0  0  0  0
 22 23  1  0  0  0  0
 23 24  2  0  0  0  0
 19 24  1  0  0  0  0
 22 25  1  0  0  0  0
 25 26  2  0  0  0  0
 26 27  1  0  0  0  0
 27 28  2  0  0  0  0
 28 29  1  0  0  0  0
 29 30  2  0  0  0  0
 25 30  1  0  0  0  0
 26 31  1  0  0  0  0
 31 32  1  0  0  0  0
 31 33  2  0  0  0  0
 31 34  2  0  0  0  0
M  RAD  1   3   2
M  END
>  <MOLECULEID>
M97339067

>  <CLASS>
Active

$$$$

  Mrv2120 12252111282D          

 34 37  0  0  0  0            999 V2000
    0.7145   -0.4125    0.0000 C   0  0  0  0  0  0  0  0  0  0  0  0
    0.7145   -1.2375    0.0000 C   0  0  0  0  0  0  0  0  0  0  0  0
    1.3819   -1.7224    0.0000 N   0  0  0  0  0  0  0  0  0  0  0  0
    1.1270   -2.5070    0.0000 C   0  0  0  0  0  0  0  0  0  0  0  0
    0.3020   -2.5070    0.0000 C   0  0  0  0  0  0  0  0  0  0  0  0
    0.0470   -1.7224    0.0000 N   0  0  0  0  0  0  0  0  0  0  0  0
   -0.1830   -3.1745    0.0000 C   0  0  0  0  0  0  0  0  0  0  0  0
    0.1526   -3.9282    0.0000 O   0  0  0  0  0  0  0  0  0  0  0  0
   -1.0034   -3.0882    0.0000 N   0  0  0  0  0  0  0  0  0  0  0  0
   -1.4884   -3.7557    0.0000 C   0  0  0  0  0  0  0  0  0  0  0  0
   -1.1528   -4.5094    0.0000 C   0  0  0  0  0  0  0  0  0  0  0  0
   -1.6377   -5.1768    0.0000 C   0  0  0  0  0  0  0  0  0  0  0  0
   -2.4582   -5.0906    0.0000 C   0  0  0  0  0  0  0  0  0  0  0  0
   -2.7938   -4.3369    0.0000 C   0  0  0  0  0  0  0  0  0  0  0  0
   -2.3088   -3.6695    0.0000 C   0  0  0  0  0  0  0  0  0  0  0  0
   -2.9431   -5.7580    0.0000 C   0  0  0  0  0  0  0  0  0  0  0  0
   -2.6076   -6.5117    0.0000 C   0  0  0  0  0  0  0  0  0  0  0  0
   -3.0925   -7.1791    0.0000 C   0  0  0  0  0  0  0  0  0  0  0  0
   -3.9130   -7.0929    0.0000 C   0  0  0  0  0  0  0  0  0  0  0  0
   -4.2485   -6.3392    0.0000 C   0  0  0  0  0  0  0  0  0  0  0  0
   -3.7636   -5.6718    0.0000 C   0  0  0  0  0  0  0  0  0  0  0  0
   -1.7871   -6.5979    0.0000 S   0  0  0  0  0  0  0  0  0  0  0  0
   -0.9666   -6.6842    0.0000 N   0  0  0  0  0  0  0  0  0  0  0  0
   -1.8733   -7.4184    0.0000 O   0  0  0  0  0  0  0  0  0  0  0  0
   -1.7008   -5.7774    0.0000 O   0  0  0  0  0  0  0  0  0  0  0  0
    1.6119   -3.1745    0.0000 C   0  0  0  0  0  0  0  0  0  0  0  0
    2.4324   -3.0882    0.0000 C   0  0  0  0  0  0  0  0  0  0  0  0
    2.9173   -3.7557    0.0000 C   0  0  0  0  0  0  0  0  0  0  0  0
    2.5817   -4.5094    0.0000 C   0  0  0  0  0  0  0  0  0  0  0  0
    1.7613   -4.5956    0.0000 C   0  0  0  0  0  0  0  0  0  0  0  0
    1.2763   -3.9282    0.0000 C   0  0  0  0  0  0  0  0  0  0  0  0
    3.7378   -3.6695    0.0000 C   0  0  0  0  0  0  0  0  0  0  0  0
    4.0733   -2.9158    0.0000 N   0  0  0  0  0  0  0  0  0  0  0  0
    4.2227   -4.3369    0.0000 N   0  0  0  0  0  0  0  0  0  0  0  0
  1  2  1  0  0  0  0
  2  3  2  0  0  0  0
  3  4  1  0  0  0  0
  4  5  2  0  0  0  0
  5  6  1  0  0  0  0
  2  6  1  0  0  0  0
  5  7  1  0  0  0  0
  7  8  2  0  0  0  0
  7  9  1  0  0  0  0
  9 10  1  0  0  0  0
 10 11  2  0  0  0  0
 11 12  1  0  0  0  0
 12 13  2  0  0  0  0
 13 14  1  0  0  0  0
 14 15  2  0  0  0  0
 10 15  1  0  0  0  0
 13 16  1  0  0  0  0
 16 17  2  0  0  0  0
 17 18  1  0  0  0  0
 18 19  2  0  0  0  0
 19 20  1  0  0  0  0
 20 21  2  0  0  0  0
 16 21  1  0  0  0  0
 17 22  1  0  0  0  0
 22 23  1  0  0  0  0
 22 24  2  0  0  0  0
 22 25  2  0  0  0  0
  4 26  1  0  0  0  0
 26 27  2  0  0  0  0
 27 28  1  0  0  0  0
 28 29  2  0  0  0  0
 29 30  1  0  0  0  0
 30 31  2  0  0  0  0
 26 31  1  0  0  0  0
 28 32  1  0  0  0  0
 32 33  1  0  0  0  0
 32 34  2  0  0  0  0
M  RAD  1  34   2
M  END
>  <MOLECULEID>
M97339068

>  <CLASS>
Active

$$$$

  Mrv2120 12252111282D          

 34 37  0  0  0  0            999 V2000
    0.7145   -0.4125    0.0000 C   0  0  0  0  0  0  0  0  0  0  0  0
    0.7145   -1.2375    0.0000 C   0  0  0  0  0  0  0  0  0  0  0  0
    1.3819   -1.7224    0.0000 N   0  0  0  0  0  0  0  0  0  0  0  0
    1.1270   -2.5070    0.0000 C   0  0  0  0  0  0  0  0  0  0  0  0
    0.3020   -2.5070    0.0000 C   0  0  0  0  0  0  0  0  0  0  0  0
    0.0470   -1.7224    0.0000 O   0  0  0  0  0  0  0  0  0  0  0  0
   -0.1830   -3.1745    0.0000 C   0  0  0  0  0  0  0  0  0  0  0  0
    0.1526   -3.9282    0.0000 O   0  0  0  0  0  0  0  0  0  0  0  0
   -1.0034   -3.0882    0.0000 N   0  0  0  0  0  0  0  0  0  0  0  0
   -1.4884   -3.7557    0.0000 C   0  0  0  0  0  0  0  0  0  0  0  0
   -1.1528   -4.5094    0.0000 C   0  0  0  0  0  0  0  0  0  0  0  0
   -1.6377   -5.1768    0.0000 C   0  0  0  0  0  0  0  0  0  0  0  0
   -2.4582   -5.0906    0.0000 C   0  0  0  0  0  0  0  0  0  0  0  0
   -2.7938   -4.3369    0.0000 C   0  0  0  0  0  0  0  0  0  0  0  0
   -2.3088   -3.6695    0.0000 C   0  0  0  0  0  0  0  0  0  0  0  0
   -2.9431   -5.7580    0.0000 C   0  0  0  0  0  0  0  0  0  0  0  0
   -2.6076   -6.5117    0.0000 C   0  0  0  0  0  0  0  0  0  0  0  0
   -3.0925   -7.1791    0.0000 C   0  0  0  0  0  0  0  0  0  0  0  0
   -3.9130   -7.0929    0.0000 C   0  0  0  0  0  0  0  0  0  0  0  0
   -4.2485   -6.3392    0.0000 C   0  0  0  0  0  0  0  0  0  0  0  0
   -3.7636   -5.6718    0.0000 C   0  0  0  0  0  0  0  0  0  0  0  0
   -1.7871   -6.5979    0.0000 S   0  0  0  0  0  0  0  0  0  0  0  0
   -0.9666   -6.6842    0.0000 N   0  0  0  0  0  0  0  0  0  0  0  0
   -1.8733   -7.4184    0.0000 O   0  0  0  0  0  0  0  0  0  0  0  0
   -1.7008   -5.7774    0.0000 O   0  0  0  0  0  0  0  0  0  0  0  0
    1.6119   -3.1745    0.0000 C   0  0  0  0  0  0  0  0  0  0  0  0
    2.4324   -3.0882    0.0000 C   0  0  0  0  0  0  0  0  0  0  0  0
    2.9173   -3.7557    0.0000 C   0  0  0  0  0  0  0  0  0  0  0  0
    2.5817   -4.5094    0.0000 C   0  0  0  0  0  0  0  0  0  0  0  0
    1.7613   -4.5956    0.0000 C   0  0  0  0  0  0  0  0  0  0  0  0
    1.2763   -3.9282    0.0000 C   0  0  0  0  0  0  0  0  0  0  0  0
    3.7378   -3.6695    0.0000 C   0  0  0  0  0  0  0  0  0  0  0  0
    4.0733   -2.9158    0.0000 N   0  0  0  0  0  0  0  0  0  0  0  0
    4.2227   -4.3369    0.0000 N   0  0  0  0  0  0  0  0  0  0  0  0
  1  2  1  0  0  0  0
  2  3  2  0  0  0  0
  3  4  1  0  0  0  0
  4  5  2  0  0  0  0
  5  6  1  0  0  0  0
  2  6  1  0  0  0  0
  5  7  1  0  0  0  0
  7  8  2  0  0  0  0
  7  9  1  0  0  0  0
  9 10  1  0  0  0  0
 10 11  2  0  0  0  0
 11 12  1  0  0  0  0
 12 13  2  0  0  0  0
 13 14  1  0  0  0  0
 14 15  2  0  0  0  0
 10 15  1  0  0  0  0
 13 16  1  0  0  0  0
 16 17  2  0  0  0  0
 17 18  1  0  0  0  0
 18 19  2  0  0  0  0
 19 20  1  0  0  0  0
 20 21  2  0  0  0  0
 16 21  1  0  0  0  0
 17 22  1  0  0  0  0
 22 23  1  0  0  0  0
 22 24  2  0  0  0  0
 22 25  2  0  0  0  0
  4 26  1  0  0  0  0
 26 27  2  0  0  0  0
 27 28  1  0  0  0  0
 28 29  2  0  0  0  0
 29 30  1  0  0  0  0
 30 31  2  0  0  0  0
 26 31  1  0  0  0  0
 28 32  1  0  0  0  0
 32 33  1  0  0  0  0
 32 34  2  0  0  0  0
M  RAD  1  34   2
M  END
>  <MOLECULEID>
M97339069

>  <CLASS>
Active

$$$$

  Mrv2120 12252111282D          

 34 37  0  0  0  0            999 V2000
    0.7145   -0.4125    0.0000 C   0  0  0  0  0  0  0  0  0  0  0  0
    0.7145   -1.2375    0.0000 C   0  0  0  0  0  0  0  0  0  0  0  0
    1.3819   -1.7224    0.0000 N   0  0  0  0  0  0  0  0  0  0  0  0
    1.1270   -2.5070    0.0000 C   0  0  0  0  0  0  0  0  0  0  0  0
    0.3020   -2.5070    0.0000 C   0  0  0  0  0  0  0  0  0  0  0  0
    0.0470   -1.7224    0.0000 S   0  0  0  0  0  0  0  0  0  0  0  0
   -0.1830   -3.1745    0.0000 C   0  0  0  0  0  0  0  0  0  0  0  0
    0.1526   -3.9282    0.0000 O   0  0  0  0  0  0  0  0  0  0  0  0
   -1.0034   -3.0882    0.0000 N   0  0  0  0  0  0  0  0  0  0  0  0
   -1.4884   -3.7557    0.0000 C   0  0  0  0  0  0  0  0  0  0  0  0
   -1.1528   -4.5094    0.0000 C   0  0  0  0  0  0  0  0  0  0  0  0
   -1.6377   -5.1768    0.0000 C   0  0  0  0  0  0  0  0  0  0  0  0
   -2.4582   -5.0906    0.0000 C   0  0  0  0  0  0  0  0  0  0  0  0
   -2.7938   -4.3369    0.0000 C   0  0  0  0  0  0  0  0  0  0  0  0
   -2.3088   -3.6695    0.0000 C   0  0  0  0  0  0  0  0  0  0  0  0
   -2.9431   -5.7580    0.0000 C   0  0  0  0  0  0  0  0  0  0  0  0
   -2.6076   -6.5117    0.0000 C   0  0  0  0  0  0  0  0  0  0  0  0
   -3.0925   -7.1791    0.0000 C   0  0  0  0  0  0  0  0  0  0  0  0
   -3.9130   -7.0929    0.0000 C   0  0  0  0  0  0  0  0  0  0  0  0
   -4.2485   -6.3392    0.0000 C   0  0  0  0  0  0  0  0  0  0  0  0
   -3.7636   -5.6718    0.0000 C   0  0  0  0  0  0  0  0  0  0  0  0
   -1.7871   -6.5979    0.0000 S   0  0  0  0  0  0  0  0  0  0  0  0
   -0.9666   -6.6842    0.0000 N   0  0  0  0  0  0  0  0  0  0  0  0
   -1.8733   -7.4184    0.0000 O   0  0  0  0  0  0  0  0  0  0  0  0
   -1.7008   -5.7774    0.0000 O   0  0  0  0  0  0  0  0  0  0  0  0
    1.6119   -3.1745    0.0000 C   0  0  0  0  0  0  0  0  0  0  0  0
    2.4324   -3.0882    0.0000 C   0  0  0  0  0  0  0  0  0  0  0  0
    2.9173   -3.7557    0.0000 C   0  0  0  0  0  0  0  0  0  0  0  0
    2.5817   -4.5094    0.0000 C   0  0  0  0  0  0  0  0  0  0  0  0
    1.7613   -4.5956    0.0000 C   0  0  0  0  0  0  0  0  0  0  0  0
    1.2763   -3.9282    0.0000 C   0  0  0  0  0  0  0  0  0  0  0  0
    3.7378   -3.6695    0.0000 C   0  0  0  0  0  0  0  0  0  0  0  0
    4.0733   -2.9158    0.0000 N   0  0  0  0  0  0  0  0  0  0  0  0
    4.2227   -4.3369    0.0000 N   0  0  0  0  0  0  0  0  0  0  0  0
  1  2  1  0  0  0  0
  2  3  2  0  0  0  0
  3  4  1  0  0  0  0
  4  5  2  0  0  0  0
  5  6  1  0  0  0  0
  2  6  1  0  0  0  0
  5  7  1  0  0  0  0
  7  8  2  0  0  0  0
  7  9  1  0  0  0  0
  9 10  1  0  0  0  0
 10 11  2  0  0  0  0
 11 12  1  0  0  0  0
 12 13  2  0  0  0  0
 13 14  1  0  0  0  0
 14 15  2  0  0  0  0
 10 15  1  0  0  0  0
 13 16  1  0  0  0  0
 16 17  2  0  0  0  0
 17 18  1  0  0  0  0
 18 19  2  0  0  0  0
 19 20  1  0  0  0  0
 20 21  2  0  0  0  0
 16 21  1  0  0  0  0
 17 22  1  0  0  0  0
 22 23  1  0  0  0  0
 22 24  2  0  0  0  0
 22 25  2  0  0  0  0
  4 26  1  0  0  0  0
 26 27  2  0  0  0  0
 27 28  1  0  0  0  0
 28 29  2  0  0  0  0
 29 30  1  0  0  0  0
 30 31  2  0  0  0  0
 26 31  1  0  0  0  0
 28 32  1  0  0  0  0
 32 33  1  0  0  0  0
 32 34  2  0  0  0  0
M  RAD  1  34   2
M  END
>  <MOLECULEID>
M97339070

>  <CLASS>
Active

$$$$

  Mrv2120 12252111282D          

 33 36  0  0  0  0            999 V2000
    0.0000   -1.6500    0.0000 N   0  0  0  0  0  0  0  0  0  0  0  0
    0.0000   -2.4750    0.0000 C   0  0  0  0  0  0  0  0  0  0  0  0
   -0.7145   -2.8875    0.0000 N   0  0  0  0  0  0  0  0  0  0  0  0
    0.7145   -2.8875    0.0000 C   0  0  0  0  0  0  0  0  0  0  0  0
    1.4289   -2.4750    0.0000 C   0  0  0  0  0  0  0  0  0  0  0  0
    2.1434   -2.8875    0.0000 C   0  0  0  0  0  0  0  0  0  0  0  0
    2.1434   -3.7125    0.0000 C   0  0  0  0  0  0  0  0  0  0  0  0
    1.4289   -4.1250    0.0000 C   0  0  0  0  0  0  0  0  0  0  0  0
    0.7145   -3.7125    0.0000 C   0  0  0  0  0  0  0  0  0  0  0  0
    1.4289   -4.9500    0.0000 C   0  0  0  0  0  0  0  0  0  0  0  0
    2.0964   -5.4349    0.0000 C   0  0  0  0  0  0  0  0  0  0  0  0
    1.8414   -6.2195    0.0000 S   0  0  0  0  0  0  0  0  0  0  0  0
    1.0164   -6.2195    0.0000 C   0  0  0  0  0  0  0  0  0  0  0  0
    0.7615   -5.4349    0.0000 N   0  0  0  0  0  0  0  0  0  0  0  0
    2.8810   -5.1800    0.0000 C   0  0  0  0  0  0  0  0  0  0  0  0
    3.4941   -5.7320    0.0000 O   0  0  0  0  0  0  0  0  0  0  0  0
    3.0525   -4.3730    0.0000 N   0  0  0  0  0  0  0  0  0  0  0  0
    3.8372   -4.1181    0.0000 C   0  0  0  0  0  0  0  0  0  0  0  0
    4.0087   -3.3111    0.0000 C   0  0  0  0  0  0  0  0  0  0  0  0
    4.7933   -3.0562    0.0000 C   0  0  0  0  0  0  0  0  0  0  0  0
    5.4064   -3.6082    0.0000 C   0  0  0  0  0  0  0  0  0  0  0  0
    5.2349   -4.4152    0.0000 C   0  0  0  0  0  0  0  0  0  0  0  0
    4.4502   -4.6701    0.0000 C   0  0  0  0  0  0  0  0  0  0  0  0
    6.1910   -3.3533    0.0000 C   0  0  0  0  0  0  0  0  0  0  0  0
    6.3625   -2.5463    0.0000 C   0  0  0  0  0  0  0  0  0  0  0  0
    7.1472   -2.2913    0.0000 C   0  0  0  0  0  0  0  0  0  0  0  0
    7.7603   -2.8434    0.0000 C   0  0  0  0  0  0  0  0  0  0  0  0
    7.5887   -3.6503    0.0000 C   0  0  0  0  0  0  0  0  0  0  0  0
    6.8041   -3.9053    0.0000 C   0  0  0  0  0  0  0  0  0  0  0  0
    5.7494   -1.9943    0.0000 S   0  0  0  0  0  0  0  0  0  0  0  0
    5.1364   -1.4422    0.0000 N   0  0  0  0  0  0  0  0  0  0  0  0
    6.3015   -1.3812    0.0000 O   0  0  0  0  0  0  0  0  0  0  0  0
    5.1974   -2.6073    0.0000 O   0  0  0  0  0  0  0  0  0  0  0  0
  1  2  1  0  0  0  0
  2  3  2  0  0  0  0
  2  4  1  0  0  0  0
  4  5  2  0  0  0  0
  5  6  1  0  0  0  0
  6  7  2  0  0  0  0
  7  8  1  0  0  0  0
  8  9  2  0  0  0  0
  4  9  1  0  0  0  0
  8 10  1  0  0  0  0
 10 11  2  0  0  0  0
 11 12  1  0  0  0  0
 12 13  1  0  0  0  0
 13 14  2  0  0  0  0
 10 14  1  0  0  0  0
 11 15  1  0  0  0  0
 15 16  2  0  0  0  0
 15 17  1  0  0  0  0
 17 18  1  0  0  0  0
 18 19  2  0  0  0  0
 19 20  1  0  0  0  0
 20 21  2  0  0  0  0
 21 22  1  0  0  0  0
 22 23  2  0  0  0  0
 18 23  1  0  0  0  0
 21 24  1  0  0  0  0
 24 25  2  0  0  0  0
 25 26  1  0  0  0  0
 26 27  2  0  0  0  0
 27 28  1  0  0  0  0
 28 29  2  0  0  0  0
 24 29  1  0  0  0  0
 25 30  1  0  0  0  0
 30 31  1  0  0  0  0
 30 32  2  0  0  0  0
 30 33  2  0  0  0  0
M  RAD  1   3   2
M  END
>  <MOLECULEID>
M97339071

>  <CLASS>
Active

$$$$

  Mrv2120 12252111282D          

 34 37  0  0  0  0            999 V2000
    0.0000   -2.4750    0.0000 N   0  0  0  0  0  0  0  0  0  0  0  0
   -0.7145   -2.8875    0.0000 C   0  0  0  0  0  0  0  0  0  0  0  0
   -1.4289   -2.4750    0.0000 N   0  0  0  0  0  0  0  0  0  0  0  0
   -0.7145   -3.7125    0.0000 C   0  0  0  0  0  0  0  0  0  0  0  0
    0.0000   -4.1250    0.0000 C   0  0  0  0  0  0  0  0  0  0  0  0
    0.0000   -4.9500    0.0000 C   0  0  0  0  0  0  0  0  0  0  0  0
   -0.7145   -5.3625    0.0000 C   0  0  0  0  0  0  0  0  0  0  0  0
   -1.4289   -4.9500    0.0000 C   0  0  0  0  0  0  0  0  0  0  0  0
   -1.4289   -4.1250    0.0000 C   0  0  0  0  0  0  0  0  0  0  0  0
   -2.1434   -5.3625    0.0000 C   0  0  0  0  0  0  0  0  0  0  0  0
   -2.1434   -6.1875    0.0000 C   0  0  0  0  0  0  0  0  0  0  0  0
   -2.8579   -6.6000    0.0000 C   0  0  0  0  0  0  0  0  0  0  0  0
   -3.5724   -6.1875    0.0000 C   0  0  0  0  0  0  0  0  0  0  0  0
   -3.5724   -5.3625    0.0000 C   0  0  0  0  0  0  0  0  0  0  0  0
   -2.8579   -4.9500    0.0000 N   0  0  0  0  0  0  0  0  0  0  0  0
   -1.4289   -6.6000    0.0000 C   0  0  0  0  0  0  0  0  0  0  0  0
   -1.4289   -7.4250    0.0000 O   0  0  0  0  0  0  0  0  0  0  0  0
   -0.7145   -6.1875    0.0000 N   0  0  0  0  0  0  0  0  0  0  0  0
    0.0000   -6.6000    0.0000 C   0  0  0  0  0  0  0  0  0  0  0  0
    0.7145   -6.1875    0.0000 C   0  0  0  0  0  0  0  0  0  0  0  0
    1.4289   -6.6000    0.0000 C   0  0  0  0  0  0  0  0  0  0  0  0
    1.4289   -7.4250    0.0000 C   0  0  0  0  0  0  0  0  0  0  0  0
    0.7145   -7.8375    0.0000 C   0  0  0  0  0  0  0  0  0  0  0  0
    0.0000   -7.4250    0.0000 C   0  0  0  0  0  0  0  0  0  0  0  0
    2.1434   -7.8375    0.0000 C   0  0  0  0  0  0  0  0  0  0  0  0
    2.8579   -7.4250    0.0000 C   0  0  0  0  0  0  0  0  0  0  0  0
    3.5724   -7.8375    0.0000 C   0  0  0  0  0  0  0  0  0  0  0  0
    3.5724   -8.6625    0.0000 C   0  0  0  0  0  0  0  0  0  0  0  0
    2.8579   -9.0750    0.0000 C   0  0  0  0  0  0  0  0  0  0  0  0
    2.1434   -8.6625    0.0000 C   0  0  0  0  0  0  0  0  0  0  0  0
    2.8579   -6.6000    0.0000 S   0  0  0  0  0  0  0  0  0  0  0  0
    2.8579   -5.7750    0.0000 N   0  0  0  0  0  0  0  0  0  0  0  0
    3.6829   -6.6000    0.0000 O   0  0  0  0  0  0  0  0  0  0  0  0
    2.0329   -6.6000    0.0000 O   0  0  0  0  0  0  0  0  0  0  0  0
  1  2  1  0  0  0  0
  2  3  2  0  0  0  0
  2  4  1  0  0  0  0
  4  5  2  0  0  0  0
  5  6  1  0  0  0  0
  6  7  2  0  0  0  0
  7  8  1  0  0  0  0
  8  9  2  0  0  0  0
  4  9  1  0  0  0  0
  8 10  1  0  0  0  0
 10 11  2  0  0  0  0
 11 12  1  0  0  0  0
 12 13  2  0  0  0  0
 13 14  1  0  0  0  0
 14 15  2  0  0  0  0
 10 15  1  0  0  0  0
 11 16  1  0  0  0  0
 16 17  2  0  0  0  0
 16 18  1  0  0  0  0
 18 19  1  0  0  0  0
 19 20  2  0  0  0  0
 20 21  1  0  0  0  0
 21 22  2  0  0  0  0
 22 23  1  0  0  0  0
 23 24  2  0  0  0  0
 19 24  1  0  0  0  0
 22 25  1  0  0  0  0
 25 26  2  0  0  0  0
 26 27  1  0  0  0  0
 27 28  2  0  0  0  0
 28 29  1  0  0  0  0
 29 30  2  0  0  0  0
 25 30  1  0  0  0  0
 26 31  1  0  0  0  0
 31 32  1  0  0  0  0
 31 33  2  0  0  0  0
 31 34  2  0  0  0  0
M  RAD  1   3   2
M  END
>  <MOLECULEID>
M97339072

>  <CLASS>
Active

$$$$

  Mrv2120 12252111282D          

 34 37  0  0  0  0            999 V2000
    0.0000   -2.4750    0.0000 N   0  0  0  0  0  0  0  0  0  0  0  0
   -0.7145   -2.8875    0.0000 C   0  0  0  0  0  0  0  0  0  0  0  0
   -1.4289   -2.4750    0.0000 N   0  0  0  0  0  0  0  0  0  0  0  0
   -0.7145   -3.7125    0.0000 C   0  0  0  0  0  0  0  0  0  0  0  0
    0.0000   -4.1250    0.0000 C   0  0  0  0  0  0  0  0  0  0  0  0
    0.0000   -4.9500    0.0000 C   0  0  0  0  0  0  0  0  0  0  0  0
   -0.7145   -5.3625    0.0000 C   0  0  0  0  0  0  0  0  0  0  0  0
   -1.4289   -4.9500    0.0000 C   0  0  0  0  0  0  0  0  0  0  0  0
   -1.4289   -4.1250    0.0000 C   0  0  0  0  0  0  0  0  0  0  0  0
   -2.1434   -5.3625    0.0000 C   0  0  0  0  0  0  0  0  0  0  0  0
   -2.1434   -6.1875    0.0000 C   0  0  0  0  0  0  0  0  0  0  0  0
   -2.8579   -6.6000    0.0000 C   0  0  0  0  0  0  0  0  0  0  0  0
   -3.5724   -6.1875    0.0000 C   0  0  0  0  0  0  0  0  0  0  0  0
   -3.5724   -5.3625    0.0000 C   0  0  0  0  0  0  0  0  0  0  0  0
   -2.8579   -4.9500    0.0000 C   0  0  0  0  0  0  0  0  0  0  0  0
   -1.4289   -6.6000    0.0000 C   0  0  0  0  0  0  0  0  0  0  0  0
   -1.4289   -7.4250    0.0000 O   0  0  0  0  0  0  0  0  0  0  0  0
   -0.7145   -6.1875    0.0000 N   0  0  0  0  0  0  0  0  0  0  0  0
    0.0000   -6.6000    0.0000 C   0  0  0  0  0  0  0  0  0  0  0  0
    0.7145   -6.1875    0.0000 C   0  0  0  0  0  0  0  0  0  0  0  0
    1.4289   -6.6000    0.0000 C   0  0  0  0  0  0  0  0  0  0  0  0
    1.4289   -7.4250    0.0000 C   0  0  0  0  0  0  0  0  0  0  0  0
    0.7145   -7.8375    0.0000 C   0  0  0  0  0  0  0  0  0  0  0  0
    0.0000   -7.4250    0.0000 C   0  0  0  0  0  0  0  0  0  0  0  0
    2.1434   -7.8375    0.0000 C   0  0  0  0  0  0  0  0  0  0  0  0
    2.8579   -7.4250    0.0000 C   0  0  0  0  0  0  0  0  0  0  0  0
    3.5724   -7.8375    0.0000 C   0  0  0  0  0  0  0  0  0  0  0  0
    3.5724   -8.6625    0.0000 C   0  0  0  0  0  0  0  0  0  0  0  0
    2.8579   -9.0750    0.0000 C   0  0  0  0  0  0  0  0  0  0  0  0
    2.1434   -8.6625    0.0000 C   0  0  0  0  0  0  0  0  0  0  0  0
    2.8579   -6.6000    0.0000 S   0  0  0  0  0  0  0  0  0  0  0  0
    2.8579   -5.7750    0.0000 N   0  0  0  0  0  0  0  0  0  0  0  0
    3.6829   -6.6000    0.0000 O   0  0  0  0  0  0  0  0  0  0  0  0
    2.0329   -6.6000    0.0000 O   0  0  0  0  0  0  0  0  0  0  0  0
  1  2  1  0  0  0  0
  2  3  2  0  0  0  0
  2  4  1  0  0  0  0
  4  5  2  0  0  0  0
  5  6  1  0  0  0  0
  6  7  2  0  0  0  0
  7  8  1  0  0  0  0
  8  9  2  0  0  0  0
  4  9  1  0  0  0  0
  8 10  1  0  0  0  0
 10 11  2  0  0  0  0
 11 12  1  0  0  0  0
 12 13  2  0  0  0  0
 13 14  1  0  0  0  0
 14 15  2  0  0  0  0
 10 15  1  0  0  0  0
 11 16  1  0  0  0  0
 16 17  2  0  0  0  0
 16 18  1  0  0  0  0
 18 19  1  0  0  0  0
 19 20  2  0  0  0  0
 20 21  1  0  0  0  0
 21 22  2  0  0  0  0
 22 23  1  0  0  0  0
 23 24  2  0  0  0  0
 19 24  1  0  0  0  0
 22 25  1  0  0  0  0
 25 26  2  0  0  0  0
 26 27  1  0  0  0  0
 27 28  2  0  0  0  0
 28 29  1  0  0  0  0
 29 30  2  0  0  0  0
 25 30  1  0  0  0  0
 26 31  1  0  0  0  0
 31 32  1  0  0  0  0
 31 33  2  0  0  0  0
 31 34  2  0  0  0  0
M  RAD  1   3   2
M  END
>  <MOLECULEID>
M97339073

>  <CLASS>
Active

$$$$

  Mrv2120 12252111282D          

 33 36  0  0  0  0            999 V2000
    0.0000   -1.6500    0.0000 N   0  0  0  0  0  0  0  0  0  0  0  0
    0.0000   -2.4750    0.0000 C   0  0  0  0  0  0  0  0  0  0  0  0
   -0.7145   -2.8875    0.0000 N   0  0  0  0  0  0  0  0  0  0  0  0
    0.7145   -2.8875    0.0000 C   0  0  0  0  0  0  0  0  0  0  0  0
    1.4289   -2.4750    0.0000 C   0  0  0  0  0  0  0  0  0  0  0  0
    2.1434   -2.8875    0.0000 C   0  0  0  0  0  0  0  0  0  0  0  0
    2.1434   -3.7125    0.0000 C   0  0  0  0  0  0  0  0  0  0  0  0
    1.4289   -4.1250    0.0000 C   0  0  0  0  0  0  0  0  0  0  0  0
    0.7145   -3.7125    0.0000 C   0  0  0  0  0  0  0  0  0  0  0  0
    1.4289   -4.9500    0.0000 N   0  0  0  0  0  0  0  0  0  0  0  0
    2.0964   -5.4349    0.0000 C   0  0  0  0  0  0  0  0  0  0  0  0
    1.8414   -6.2195    0.0000 C   0  0  0  0  0  0  0  0  0  0  0  0
    1.0164   -6.2195    0.0000 N   0  0  0  0  0  0  0  0  0  0  0  0
    0.7615   -5.4349    0.0000 C   0  0  0  0  0  0  0  0  0  0  0  0
   -0.0231   -5.1800    0.0000 C   0  0  0  0  0  0  0  0  0  0  0  0
   -0.1946   -4.3730    0.0000 O   0  0  0  0  0  0  0  0  0  0  0  0
   -0.6362   -5.7320    0.0000 N   0  0  0  0  0  0  0  0  0  0  0  0
   -1.4208   -5.4771    0.0000 C   0  0  0  0  0  0  0  0  0  0  0  0
   -2.0339   -6.0291    0.0000 C   0  0  0  0  0  0  0  0  0  0  0  0
   -2.8186   -5.7742    0.0000 C   0  0  0  0  0  0  0  0  0  0  0  0
   -2.9901   -4.9672    0.0000 C   0  0  0  0  0  0  0  0  0  0  0  0
   -2.3770   -4.4152    0.0000 C   0  0  0  0  0  0  0  0  0  0  0  0
   -1.5924   -4.6701    0.0000 C   0  0  0  0  0  0  0  0  0  0  0  0
   -3.7747   -4.7123    0.0000 C   0  0  0  0  0  0  0  0  0  0  0  0
   -4.3878   -5.2643    0.0000 C   0  0  0  0  0  0  0  0  0  0  0  0
   -5.1724   -5.0094    0.0000 C   0  0  0  0  0  0  0  0  0  0  0  0
   -5.3439   -4.2024    0.0000 C   0  0  0  0  0  0  0  0  0  0  0  0
   -4.7308   -3.6503    0.0000 C   0  0  0  0  0  0  0  0  0  0  0  0
   -3.9462   -3.9053    0.0000 C   0  0  0  0  0  0  0  0  0  0  0  0
   -4.2163   -6.0713    0.0000 S   0  0  0  0  0  0  0  0  0  0  0  0
   -4.0447   -6.8782    0.0000 N   0  0  0  0  0  0  0  0  0  0  0  0
   -5.0232   -6.2428    0.0000 O   0  0  0  0  0  0  0  0  0  0  0  0
   -3.4093   -5.8997    0.0000 O   0  0  0  0  0  0  0  0  0  0  0  0
  1  2  1  0  0  0  0
  2  3  2  0  0  0  0
  2  4  1  0  0  0  0
  4  5  2  0  0  0  0
  5  6  1  0  0  0  0
  6  7  2  0  0  0  0
  7  8  1  0  0  0  0
  8  9  2  0  0  0  0
  4  9  1  0  0  0  0
  8 10  1  0  0  0  0
 10 11  1  0  0  0  0
 11 12  2  0  0  0  0
 12 13  1  0  0  0  0
 13 14  2  0  0  0  0
 10 14  1  0  0  0  0
 14 15  1  0  0  0  0
 15 16  2  0  0  0  0
 15 17  1  0  0  0  0
 17 18  1  0  0  0  0
 18 19  2  0  0  0  0
 19 20  1  0  0  0  0
 20 21  2  0  0  0  0
 21 22  1  0  0  0  0
 22 23  2  0  0  0  0
 18 23  1  0  0  0  0
 21 24  1  0  0  0  0
 24 25  2  0  0  0  0
 25 26  1  0  0  0  0
 26 27  2  0  0  0  0
 27 28  1  0  0  0  0
 28 29  2  0  0  0  0
 24 29  1  0  0  0  0
 25 30  1  0  0  0  0
 30 31  1  0  0  0  0
 30 32  2  0  0  0  0
 30 33  2  0  0  0  0
M  RAD  1   3   2
M  END
>  <MOLECULEID>
M97339074

>  <CLASS>
Active

$$$$

  Mrv2120 12252111282D          

 34 37  0  0  0  0            999 V2000
    0.7145   -0.4125    0.0000 C   0  0  0  0  0  0  0  0  0  0  0  0
    0.7145   -1.2375    0.0000 C   0  0  0  0  0  0  0  0  0  0  0  0
    1.3819   -1.7224    0.0000 C   0  0  0  0  0  0  0  0  0  0  0  0
    1.1270   -2.5070    0.0000 N   0  0  0  0  0  0  0  0  0  0  0  0
    0.3020   -2.5070    0.0000 C   0  0  0  0  0  0  0  0  0  0  0  0
    0.0470   -1.7224    0.0000 N   0  0  0  0  0  0  0  0  0  0  0  0
   -0.1830   -3.1745    0.0000 C   0  0  0  0  0  0  0  0  0  0  0  0
    0.1526   -3.9282    0.0000 O   0  0  0  0  0  0  0  0  0  0  0  0
   -1.0034   -3.0882    0.0000 N   0  0  0  0  0  0  0  0  0  0  0  0
   -1.4884   -3.7557    0.0000 C   0  0  0  0  0  0  0  0  0  0  0  0
   -1.1528   -4.5094    0.0000 C   0  0  0  0  0  0  0  0  0  0  0  0
   -1.6377   -5.1768    0.0000 C   0  0  0  0  0  0  0  0  0  0  0  0
   -2.4582   -5.0906    0.0000 C   0  0  0  0  0  0  0  0  0  0  0  0
   -2.7938   -4.3369    0.0000 C   0  0  0  0  0  0  0  0  0  0  0  0
   -2.3088   -3.6695    0.0000 C   0  0  0  0  0  0  0  0  0  0  0  0
   -2.9431   -5.7580    0.0000 C   0  0  0  0  0  0  0  0  0  0  0  0
   -2.6076   -6.5117    0.0000 C   0  0  0  0  0  0  0  0  0  0  0  0
   -3.0925   -7.1791    0.0000 C   0  0  0  0  0  0  0  0  0  0  0  0
   -3.9130   -7.0929    0.0000 C   0  0  0  0  0  0  0  0  0  0  0  0
   -4.2485   -6.3392    0.0000 C   0  0  0  0  0  0  0  0  0  0  0  0
   -3.7636   -5.6718    0.0000 C   0  0  0  0  0  0  0  0  0  0  0  0
   -1.7871   -6.5979    0.0000 S   0  0  0  0  0  0  0  0  0  0  0  0
   -0.9666   -6.6842    0.0000 N   0  0  0  0  0  0  0  0  0  0  0  0
   -1.8733   -7.4184    0.0000 O   0  0  0  0  0  0  0  0  0  0  0  0
   -1.7008   -5.7774    0.0000 O   0  0  0  0  0  0  0  0  0  0  0  0
    1.6119   -3.1745    0.0000 C   0  0  0  0  0  0  0  0  0  0  0  0
    2.4324   -3.0882    0.0000 C   0  0  0  0  0  0  0  0  0  0  0  0
    2.9173   -3.7557    0.0000 C   0  0  0  0  0  0  0  0  0  0  0  0
    2.5817   -4.5094    0.0000 C   0  0  0  0  0  0  0  0  0  0  0  0
    1.7613   -4.5956    0.0000 C   0  0  0  0  0  0  0  0  0  0  0  0
    1.2763   -3.9282    0.0000 C   0  0  0  0  0  0  0  0  0  0  0  0
    3.7378   -3.6695    0.0000 C   0  0  0  0  0  0  0  0  0  0  0  0
    4.0733   -2.9158    0.0000 N   0  0  0  0  0  0  0  0  0  0  0  0
    4.2227   -4.3369    0.0000 N   0  0  0  0  0  0  0  0  0  0  0  0
  1  2  1  0  0  0  0
  2  3  2  0  0  0  0
  3  4  1  0  0  0  0
  4  5  1  0  0  0  0
  5  6  2  0  0  0  0
  2  6  1  0  0  0  0
  5  7  1  0  0  0  0
  7  8  2  0  0  0  0
  7  9  1  0  0  0  0
  9 10  1  0  0  0  0
 10 11  2  0  0  0  0
 11 12  1  0  0  0  0
 12 13  2  0  0  0  0
 13 14  1  0  0  0  0
 14 15  2  0  0  0  0
 10 15  1  0  0  0  0
 13 16  1  0  0  0  0
 16 17  2  0  0  0  0
 17 18  1  0  0  0  0
 18 19  2  0  0  0  0
 19 20  1  0  0  0  0
 20 21  2  0  0  0  0
 16 21  1  0  0  0  0
 17 22  1  0  0  0  0
 22 23  1  0  0  0  0
 22 24  2  0  0  0  0
 22 25  2  0  0  0  0
  4 26  1  0  0  0  0
 26 27  2  0  0  0  0
 27 28  1  0  0  0  0
 28 29  2  0  0  0  0
 29 30  1  0  0  0  0
 30 31  2  0  0  0  0
 26 31  1  0  0  0  0
 28 32  1  0  0  0  0
 32 33  1  0  0  0  0
 32 34  2  0  0  0  0
M  RAD  1  34   2
M  END
>  <MOLECULEID>
M97339075

>  <CLASS>
Active

$$$$

  Mrv2120 12252111282D          

 33 36  0  0  0  0            999 V2000
    0.0000   -1.6500    0.0000 N   0  0  0  0  0  0  0  0  0  0  0  0
    0.0000   -2.4750    0.0000 C   0  0  0  0  0  0  0  0  0  0  0  0
   -0.7145   -2.8875    0.0000 N   0  0  0  0  0  0  0  0  0  0  0  0
    0.7145   -2.8875    0.0000 C   0  0  0  0  0  0  0  0  0  0  0  0
    1.4289   -2.4750    0.0000 C   0  0  0  0  0  0  0  0  0  0  0  0
    2.1434   -2.8875    0.0000 C   0  0  0  0  0  0  0  0  0  0  0  0
    2.1434   -3.7125    0.0000 C   0  0  0  0  0  0  0  0  0  0  0  0
    1.4289   -4.1250    0.0000 C   0  0  0  0  0  0  0  0  0  0  0  0
    0.7145   -3.7125    0.0000 C   0  0  0  0  0  0  0  0  0  0  0  0
    1.4289   -4.9500    0.0000 N   0  0  0  0  0  0  0  0  0  0  0  0
    2.0964   -5.4349    0.0000 C   0  0  0  0  0  0  0  0  0  0  0  0
    1.8414   -6.2195    0.0000 N   0  0  0  0  0  0  0  0  0  0  0  0
    1.0164   -6.2195    0.0000 C   0  0  0  0  0  0  0  0  0  0  0  0
    0.7615   -5.4349    0.0000 C   0  0  0  0  0  0  0  0  0  0  0  0
   -0.0231   -5.1800    0.0000 C   0  0  0  0  0  0  0  0  0  0  0  0
   -0.1946   -4.3730    0.0000 O   0  0  0  0  0  0  0  0  0  0  0  0
   -0.6362   -5.7320    0.0000 N   0  0  0  0  0  0  0  0  0  0  0  0
   -1.4208   -5.4771    0.0000 C   0  0  0  0  0  0  0  0  0  0  0  0
   -2.0339   -6.0291    0.0000 C   0  0  0  0  0  0  0  0  0  0  0  0
   -2.8186   -5.7742    0.0000 C   0  0  0  0  0  0  0  0  0  0  0  0
   -2.9901   -4.9672    0.0000 C   0  0  0  0  0  0  0  0  0  0  0  0
   -2.3770   -4.4152    0.0000 C   0  0  0  0  0  0  0  0  0  0  0  0
   -1.5924   -4.6701    0.0000 C   0  0  0  0  0  0  0  0  0  0  0  0
   -3.7747   -4.7123    0.0000 C   0  0  0  0  0  0  0  0  0  0  0  0
   -4.3878   -5.2643    0.0000 C   0  0  0  0  0  0  0  0  0  0  0  0
   -5.1724   -5.0094    0.0000 C   0  0  0  0  0  0  0  0  0  0  0  0
   -5.3439   -4.2024    0.0000 C   0  0  0  0  0  0  0  0  0  0  0  0
   -4.7308   -3.6503    0.0000 C   0  0  0  0  0  0  0  0  0  0  0  0
   -3.9462   -3.9053    0.0000 C   0  0  0  0  0  0  0  0  0  0  0  0
   -4.2163   -6.0713    0.0000 S   0  0  0  0  0  0  0  0  0  0  0  0
   -4.0447   -6.8782    0.0000 N   0  0  0  0  0  0  0  0  0  0  0  0
   -5.0232   -6.2428    0.0000 O   0  0  0  0  0  0  0  0  0  0  0  0
   -3.4093   -5.8997    0.0000 O   0  0  0  0  0  0  0  0  0  0  0  0
  1  2  1  0  0  0  0
  2  3  2  0  0  0  0
  2  4  1  0  0  0  0
  4  5  2  0  0  0  0
  5  6  1  0  0  0  0
  6  7  2  0  0  0  0
  7  8  1  0  0  0  0
  8  9  2  0  0  0  0
  4  9  1  0  0  0  0
  8 10  1  0  0  0  0
 10 11  1  0  0  0  0
 11 12  2  0  0  0  0
 12 13  1  0  0  0  0
 13 14  2  0  0  0  0
 10 14  1  0  0  0  0
 14 15  1  0  0  0  0
 15 16  2  0  0  0  0
 15 17  1  0  0  0  0
 17 18  1  0  0  0  0
 18 19  2  0  0  0  0
 19 20  1  0  0  0  0
 20 21  2  0  0  0  0
 21 22  1  0  0  0  0
 22 23  2  0  0  0  0
 18 23  1  0  0  0  0
 21 24  1  0  0  0  0
 24 25  2  0  0  0  0
 25 26  1  0  0  0  0
 26 27  2  0  0  0  0
 27 28  1  0  0  0  0
 28 29  2  0  0  0  0
 24 29  1  0  0  0  0
 25 30  1  0  0  0  0
 30 31  1  0  0  0  0
 30 32  2  0  0  0  0
 30 33  2  0  0  0  0
M  RAD  1   3   2
M  END
>  <MOLECULEID>
M97339076

>  <CLASS>
Active

$$$$

  Mrv2120 12252111282D          

 33 36  0  0  0  0            999 V2000
    0.0000   -1.6500    0.0000 N   0  0  0  0  0  0  0  0  0  0  0  0
    0.0000   -2.4750    0.0000 C   0  0  0  0  0  0  0  0  0  0  0  0
   -0.7145   -2.8875    0.0000 N   0  0  0  0  0  0  0  0  0  0  0  0
    0.7145   -2.8875    0.0000 C   0  0  0  0  0  0  0  0  0  0  0  0
    1.4289   -2.4750    0.0000 C   0  0  0  0  0  0  0  0  0  0  0  0
    2.1434   -2.8875    0.0000 C   0  0  0  0  0  0  0  0  0  0  0  0
    2.1434   -3.7125    0.0000 C   0  0  0  0  0  0  0  0  0  0  0  0
    1.4289   -4.1250    0.0000 C   0  0  0  0  0  0  0  0  0  0  0  0
    0.7145   -3.7125    0.0000 C   0  0  0  0  0  0  0  0  0  0  0  0
    1.4289   -4.9500    0.0000 N   0  0  0  0  0  0  0  0  0  0  0  0
    2.0964   -5.4349    0.0000 N   0  0  0  0  0  0  0  0  0  0  0  0
    1.8414   -6.2195    0.0000 N   0  0  0  0  0  0  0  0  0  0  0  0
    1.0164   -6.2195    0.0000 C   0  0  0  0  0  0  0  0  0  0  0  0
    0.7615   -5.4349    0.0000 C   0  0  0  0  0  0  0  0  0  0  0  0
   -0.0231   -5.1800    0.0000 C   0  0  0  0  0  0  0  0  0  0  0  0
   -0.1946   -4.3730    0.0000 O   0  0  0  0  0  0  0  0  0  0  0  0
   -0.6362   -5.7320    0.0000 N   0  0  0  0  0  0  0  0  0  0  0  0
   -1.4208   -5.4771    0.0000 C   0  0  0  0  0  0  0  0  0  0  0  0
   -2.0339   -6.0291    0.0000 C   0  0  0  0  0  0  0  0  0  0  0  0
   -2.8186   -5.7742    0.0000 C   0  0  0  0  0  0  0  0  0  0  0  0
   -2.9901   -4.9672    0.0000 C   0  0  0  0  0  0  0  0  0  0  0  0
   -2.3770   -4.4152    0.0000 C   0  0  0  0  0  0  0  0  0  0  0  0
   -1.5924   -4.6701    0.0000 C   0  0  0  0  0  0  0  0  0  0  0  0
   -3.7747   -4.7123    0.0000 C   0  0  0  0  0  0  0  0  0  0  0  0
   -4.3878   -5.2643    0.0000 C   0  0  0  0  0  0  0  0  0  0  0  0
   -5.1724   -5.0094    0.0000 C   0  0  0  0  0  0  0  0  0  0  0  0
   -5.3439   -4.2024    0.0000 C   0  0  0  0  0  0  0  0  0  0  0  0
   -4.7308   -3.6503    0.0000 C   0  0  0  0  0  0  0  0  0  0  0  0
   -3.9462   -3.9053    0.0000 C   0  0  0  0  0  0  0  0  0  0  0  0
   -4.2163   -6.0713    0.0000 S   0  0  0  0  0  0  0  0  0  0  0  0
   -4.0447   -6.8782    0.0000 N   0  0  0  0  0  0  0  0  0  0  0  0
   -5.0232   -6.2428    0.0000 O   0  0  0  0  0  0  0  0  0  0  0  0
   -3.4093   -5.8997    0.0000 O   0  0  0  0  0  0  0  0  0  0  0  0
  1  2  1  0  0  0  0
  2  3  2  0  0  0  0
  2  4  1  0  0  0  0
  4  5  2  0  0  0  0
  5  6  1  0  0  0  0
  6  7  2  0  0  0  0
  7  8  1  0  0  0  0
  8  9  2  0  0  0  0
  4  9  1  0  0  0  0
  8 10  1  0  0  0  0
 10 11  1  0  0  0  0
 11 12  2  0  0  0  0
 12 13  1  0  0  0  0
 13 14  2  0  0  0  0
 10 14  1  0  0  0  0
 14 15  1  0  0  0  0
 15 16  2  0  0  0  0
 15 17  1  0  0  0  0
 17 18  1  0  0  0  0
 18 19  2  0  0  0  0
 19 20  1  0  0  0  0
 20 21  2  0  0  0  0
 21 22  1  0  0  0  0
 22 23  2  0  0  0  0
 18 23  1  0  0  0  0
 21 24  1  0  0  0  0
 24 25  2  0  0  0  0
 25 26  1  0  0  0  0
 26 27  2  0  0  0  0
 27 28  1  0  0  0  0
 28 29  2  0  0  0  0
 24 29  1  0  0  0  0
 25 30  1  0  0  0  0
 30 31  1  0  0  0  0
 30 32  2  0  0  0  0
 30 33  2  0  0  0  0
M  RAD  1   3   2
M  END
>  <MOLECULEID>
M97339077

>  <CLASS>
Active

$$$$

  Mrv2120 12252111282D          

 33 36  0  0  0  0            999 V2000
    0.0000   -1.6500    0.0000 N   0  0  0  0  0  0  0  0  0  0  0  0
    0.0000   -2.4750    0.0000 C   0  0  0  0  0  0  0  0  0  0  0  0
   -0.7145   -2.8875    0.0000 N   0  0  0  0  0  0  0  0  0  0  0  0
    0.7145   -2.8875    0.0000 C   0  0  0  0  0  0  0  0  0  0  0  0
    1.4289   -2.4750    0.0000 C   0  0  0  0  0  0  0  0  0  0  0  0
    2.1434   -2.8875    0.0000 C   0  0  0  0  0  0  0  0  0  0  0  0
    2.1434   -3.7125    0.0000 C   0  0  0  0  0  0  0  0  0  0  0  0
    1.4289   -4.1250    0.0000 C   0  0  0  0  0  0  0  0  0  0  0  0
    0.7145   -3.7125    0.0000 C   0  0  0  0  0  0  0  0  0  0  0  0
    1.4289   -4.9500    0.0000 N   0  0  0  0  0  0  0  0  0  0  0  0
    2.0964   -5.4349    0.0000 N   0  0  0  0  0  0  0  0  0  0  0  0
    1.8414   -6.2195    0.0000 N   0  0  0  0  0  0  0  0  0  0  0  0
    1.0164   -6.2195    0.0000 N   0  0  0  0  0  0  0  0  0  0  0  0
    0.7615   -5.4349    0.0000 C   0  0  0  0  0  0  0  0  0  0  0  0
   -0.0231   -5.1800    0.0000 C   0  0  0  0  0  0  0  0  0  0  0  0
   -0.1946   -4.3730    0.0000 O   0  0  0  0  0  0  0  0  0  0  0  0
   -0.6362   -5.7320    0.0000 N   0  0  0  0  0  0  0  0  0  0  0  0
   -1.4208   -5.4771    0.0000 C   0  0  0  0  0  0  0  0  0  0  0  0
   -2.0339   -6.0291    0.0000 C   0  0  0  0  0  0  0  0  0  0  0  0
   -2.8186   -5.7742    0.0000 C   0  0  0  0  0  0  0  0  0  0  0  0
   -2.9901   -4.9672    0.0000 C   0  0  0  0  0  0  0  0  0  0  0  0
   -2.3770   -4.4152    0.0000 C   0  0  0  0  0  0  0  0  0  0  0  0
   -1.5924   -4.6701    0.0000 C   0  0  0  0  0  0  0  0  0  0  0  0
   -3.7747   -4.7123    0.0000 C   0  0  0  0  0  0  0  0  0  0  0  0
   -4.3878   -5.2643    0.0000 C   0  0  0  0  0  0  0  0  0  0  0  0
   -5.1724   -5.0094    0.0000 C   0  0  0  0  0  0  0  0  0  0  0  0
   -5.3439   -4.2024    0.0000 C   0  0  0  0  0  0  0  0  0  0  0  0
   -4.7308   -3.6503    0.0000 C   0  0  0  0  0  0  0  0  0  0  0  0
   -3.9462   -3.9053    0.0000 C   0  0  0  0  0  0  0  0  0  0  0  0
   -4.2163   -6.0713    0.0000 S   0  0  0  0  0  0  0  0  0  0  0  0
   -4.0447   -6.8782    0.0000 N   0  0  0  0  0  0  0  0  0  0  0  0
   -5.0232   -6.2428    0.0000 O   0  0  0  0  0  0  0  0  0  0  0  0
   -3.4093   -5.8997    0.0000 O   0  0  0  0  0  0  0  0  0  0  0  0
  1  2  1  0  0  0  0
  2  3  2  0  0  0  0
  2  4  1  0  0  0  0
  4  5  2  0  0  0  0
  5  6  1  0  0  0  0
  6  7  2  0  0  0  0
  7  8  1  0  0  0  0
  8  9  2  0  0  0  0
  4  9  1  0  0  0  0
  8 10  1  0  0  0  0
 10 11  1  0  0  0  0
 11 12  2  0  0  0  0
 12 13  1  0  0  0  0
 13 14  2  0  0  0  0
 10 14  1  0  0  0  0
 14 15  1  0  0  0  0
 15 16  2  0  0  0  0
 15 17  1  0  0  0  0
 17 18  1  0  0  0  0
 18 19  2  0  0  0  0
 19 20  1  0  0  0  0
 20 21  2  0  0  0  0
 21 22  1  0  0  0  0
 22 23  2  0  0  0  0
 18 23  1  0  0  0  0
 21 24  1  0  0  0  0
 24 25  2  0  0  0  0
 25 26  1  0  0  0  0
 26 27  2  0  0  0  0
 27 28  1  0  0  0  0
 28 29  2  0  0  0  0
 24 29  1  0  0  0  0
 25 30  1  0  0  0  0
 30 31  1  0  0  0  0
 30 32  2  0  0  0  0
 30 33  2  0  0  0  0
M  RAD  1   3   2
M  END
>  <MOLECULEID>
M97339078

>  <CLASS>
Active

$$$$

  Mrv2120 12252111282D          

 33 34  0  0  0  0            999 V2000
    0.0000   -3.3000    0.0000 C   0  0  0  0  0  0  0  0  0  0  0  0
    0.0000   -4.1250    0.0000 C   0  0  0  0  0  0  0  0  0  0  0  0
    0.7145   -4.5375    0.0000 O   0  0  0  0  0  0  0  0  0  0  0  0
    0.7145   -5.3625    0.0000 C   0  0  0  0  0  0  0  0  0  0  0  0
    0.0000   -5.7750    0.0000 O   0  0  0  0  0  0  0  0  0  0  0  0
    1.4289   -5.7750    0.0000 C   0  0  0  0  0  0  0  0  0  0  0  0
    1.4289   -6.6000    0.0000 C   0  0  0  0  0  0  0  0  0  0  0  0
    0.7145   -7.0125    0.0000 C   0  0  0  0  0  0  0  0  0  0  0  0
    0.7145   -7.8375    0.0000 C   0  0  0  0  0  0  0  0  0  0  0  0
    0.0000   -8.2500    0.0000 C   0  0  0  0  0  0  0  0  0  0  0  0
   -0.7145   -7.8375    0.0000 C   0  0  0  0  0  0  0  0  0  0  0  0
   -0.7145   -7.0125    0.0000 C   0  0  0  0  0  0  0  0  0  0  0  0
    0.0000   -6.6000    0.0000 C   0  0  0  0  0  0  0  0  0  0  0  0
   -1.4289   -8.2500    0.0000 C   0  0  0  0  0  0  0  0  0  0  0  0
   -2.1434   -7.8375    0.0000 N   0  0  0  0  0  0  0  0  0  0  0  0
   -1.4289   -9.0750    0.0000 N   0  0  0  0  0  0  0  0  0  0  0  0
    2.1434   -5.3625    0.0000 N   0  0  0  0  0  0  0  0  0  0  0  0
    2.1434   -4.5375    0.0000 C   0  0  0  0  0  0  0  0  0  0  0  0
    1.4289   -4.1250    0.0000 O   0  0  0  0  0  0  0  0  0  0  0  0
    2.8579   -4.1250    0.0000 C   0  0  0  0  0  0  0  0  0  0  0  0
    2.8579   -3.3000    0.0000 N   0  0  0  0  0  0  0  0  0  0  0  0
    3.5724   -2.8875    0.0000 S   0  0  0  0  0  0  0  0  0  0  0  0
    3.9849   -3.6020    0.0000 O   0  0  0  0  0  0  0  0  0  0  0  0
    3.1599   -2.1730    0.0000 O   0  0  0  0  0  0  0  0  0  0  0  0
    4.2868   -2.4750    0.0000 C   0  0  0  0  0  0  0  0  0  0  0  0
    4.2868   -1.6500    0.0000 C   0  0  0  0  0  0  0  0  0  0  0  0
    5.0013   -1.2375    0.0000 C   0  0  0  0  0  0  0  0  0  0  0  0
    5.7158   -1.6500    0.0000 C   0  0  0  0  0  0  0  0  0  0  0  0
    5.7158   -2.4750    0.0000 C   0  0  0  0  0  0  0  0  0  0  0  0
    5.0013   -2.8875    0.0000 C   0  0  0  0  0  0  0  0  0  0  0  0
    6.4302   -1.2375    0.0000 C   0  0  0  0  0  0  0  0  0  0  0  0
    6.4302   -0.4125    0.0000 N   0  0  0  0  0  0  0  0  0  0  0  0
    7.1447   -1.6500    0.0000 S   0  0  0  0  0  0  0  0  0  0  0  0
  1  2  1  0  0  0  0
  2  3  1  0  0  0  0
  3  4  1  0  0  0  0
  4  5  2  0  0  0  0
  4  6  1  0  0  0  0
  6  7  1  0  0  0  0
  7  8  1  0  0  0  0
  8  9  2  0  0  0  0
  9 10  1  0  0  0  0
 10 11  2  0  0  0  0
 11 12  1  0  0  0  0
 12 13  2  0  0  0  0
  8 13  1  0  0  0  0
 11 14  1  0  0  0  0
 14 15  1  0  0  0  0
 14 16  2  0  0  0  0
  6 17  1  0  0  0  0
 17 18  1  0  0  0  0
 18 19  2  0  0  0  0
 18 20  1  0  0  0  0
 20 21  1  0  0  0  0
 21 22  1  0  0  0  0
 22 23  2  0  0  0  0
 22 24  2  0  0  0  0
 22 25  1  0  0  0  0
 25 26  2  0  0  0  0
 26 27  1  0  0  0  0
 27 28  2  0  0  0  0
 28 29  1  0  0  0  0
 29 30  2  0  0  0  0
 25 30  1  0  0  0  0
 28 31  1  0  0  0  0
 31 32  1  0  0  0  0
 31 33  2  0  0  0  0
M  RAD  1  16   2
M  END
>  <MOLECULEID>
M97339079

>  <CLASS>
Inactive

$$$$

  Mrv2120 12252111282D          

 32 33  0  0  0  0            999 V2000
    0.0000   -3.3000    0.0000 C   0  0  0  0  0  0  0  0  0  0  0  0
    0.0000   -4.1250    0.0000 C   0  0  0  0  0  0  0  0  0  0  0  0
    0.7145   -4.5375    0.0000 O   0  0  0  0  0  0  0  0  0  0  0  0
    0.7145   -5.3625    0.0000 C   0  0  0  0  0  0  0  0  0  0  0  0
    0.0000   -5.7750    0.0000 O   0  0  0  0  0  0  0  0  0  0  0  0
    1.4289   -5.7750    0.0000 C   0  0  0  0  0  0  0  0  0  0  0  0
    1.4289   -6.6000    0.0000 C   0  0  0  0  0  0  0  0  0  0  0  0
    0.7145   -7.0125    0.0000 C   0  0  0  0  0  0  0  0  0  0  0  0
    0.7145   -7.8375    0.0000 C   0  0  0  0  0  0  0  0  0  0  0  0
    0.0000   -8.2500    0.0000 C   0  0  0  0  0  0  0  0  0  0  0  0
   -0.7145   -7.8375    0.0000 C   0  0  0  0  0  0  0  0  0  0  0  0
   -0.7145   -7.0125    0.0000 C   0  0  0  0  0  0  0  0  0  0  0  0
    0.0000   -6.6000    0.0000 C   0  0  0  0  0  0  0  0  0  0  0  0
   -1.4289   -8.2500    0.0000 C   0  0  0  0  0  0  0  0  0  0  0  0
   -2.1434   -7.8375    0.0000 N   0  0  0  0  0  0  0  0  0  0  0  0
   -1.4289   -9.0750    0.0000 N   0  0  0  0  0  0  0  0  0  0  0  0
    2.1434   -5.3625    0.0000 N   0  0  0  0  0  0  0  0  0  0  0  0
    2.1434   -4.5375    0.0000 C   0  0  0  0  0  0  0  0  0  0  0  0
    1.4289   -4.1250    0.0000 O   0  0  0  0  0  0  0  0  0  0  0  0
    2.8579   -4.1250    0.0000 C   0  0  0  0  0  0  0  0  0  0  0  0
    2.8579   -3.3000    0.0000 N   0  0  0  0  0  0  0  0  0  0  0  0
    3.5724   -2.8875    0.0000 S   0  0  0  0  0  0  0  0  0  0  0  0
    3.9849   -3.6020    0.0000 O   0  0  0  0  0  0  0  0  0  0  0  0
    3.1599   -2.1730    0.0000 O   0  0  0  0  0  0  0  0  0  0  0  0
    4.2868   -2.4750    0.0000 C   0  0  0  0  0  0  0  0  0  0  0  0
    4.2868   -1.6500    0.0000 C   0  0  0  0  0  0  0  0  0  0  0  0
    5.0013   -1.2375    0.0000 C   0  0  0  0  0  0  0  0  0  0  0  0
    5.7158   -1.6500    0.0000 C   0  0  0  0  0  0  0  0  0  0  0  0
    5.7158   -2.4750    0.0000 C   0  0  0  0  0  0  0  0  0  0  0  0
    5.0013   -2.8875    0.0000 C   0  0  0  0  0  0  0  0  0  0  0  0
    6.4302   -1.2375    0.0000 C   0  0  0  0  0  0  0  0  0  0  0  0
    7.1447   -0.8250    0.0000 N   0  0  0  0  0  0  0  0  0  0  0  0
  1  2  1  0  0  0  0
  2  3  1  0  0  0  0
  3  4  1  0  0  0  0
  4  5  2  0  0  0  0
  4  6  1  0  0  0  0
  6  7  1  0  0  0  0
  7  8  1  0  0  0  0
  8  9  2  0  0  0  0
  9 10  1  0  0  0  0
 10 11  2  0  0  0  0
 11 12  1  0  0  0  0
 12 13  2  0  0  0  0
  8 13  1  0  0  0  0
 11 14  1  0  0  0  0
 14 15  1  0  0  0  0
 14 16  2  0  0  0  0
  6 17  1  0  0  0  0
 17 18  1  0  0  0  0
 18 19  2  0  0  0  0
 18 20  1  0  0  0  0
 20 21  1  0  0  0  0
 21 22  1  0  0  0  0
 22 23  2  0  0  0  0
 22 24  2  0  0  0  0
 22 25  1  0  0  0  0
 25 26  2  0  0  0  0
 26 27  1  0  0  0  0
 27 28  2  0  0  0  0
 28 29  1  0  0  0  0
 29 30  2  0  0  0  0
 25 30  1  0  0  0  0
 28 31  1  0  0  0  0
 31 32  3  0  0  0  0
M  RAD  1  16   2
M  END
>  <MOLECULEID>
M97339080

>  <CLASS>
Inactive

$$$$

  Mrv2120 12252111282D          

 32 33  0  0  0  0            999 V2000
    0.0000   -3.3000    0.0000 C   0  0  0  0  0  0  0  0  0  0  0  0
    0.0000   -4.1250    0.0000 C   0  0  0  0  0  0  0  0  0  0  0  0
    0.7145   -4.5375    0.0000 O   0  0  0  0  0  0  0  0  0  0  0  0
    0.7145   -5.3625    0.0000 C   0  0  0  0  0  0  0  0  0  0  0  0
    0.0000   -5.7750    0.0000 O   0  0  0  0  0  0  0  0  0  0  0  0
    1.4289   -5.7750    0.0000 C   0  0  0  0  0  0  0  0  0  0  0  0
    1.4289   -6.6000    0.0000 C   0  0  0  0  0  0  0  0  0  0  0  0
    0.7145   -7.0125    0.0000 C   0  0  0  0  0  0  0  0  0  0  0  0
    0.7145   -7.8375    0.0000 C   0  0  0  0  0  0  0  0  0  0  0  0
    0.0000   -8.2500    0.0000 C   0  0  0  0  0  0  0  0  0  0  0  0
   -0.7145   -7.8375    0.0000 C   0  0  0  0  0  0  0  0  0  0  0  0
   -0.7145   -7.0125    0.0000 C   0  0  0  0  0  0  0  0  0  0  0  0
    0.0000   -6.6000    0.0000 C   0  0  0  0  0  0  0  0  0  0  0  0
    0.0000   -9.0750    0.0000 C   0  0  0  0  0  0  0  0  0  0  0  0
   -0.7145   -9.4875    0.0000 N   0  0  0  0  0  0  0  0  0  0  0  0
    0.7145   -9.4875    0.0000 N   0  0  0  0  0  0  0  0  0  0  0  0
    2.1434   -5.3625    0.0000 N   0  0  0  0  0  0  0  0  0  0  0  0
    2.1434   -4.5375    0.0000 C   0  0  0  0  0  0  0  0  0  0  0  0
    1.4289   -4.1250    0.0000 O   0  0  0  0  0  0  0  0  0  0  0  0
    2.8579   -4.1250    0.0000 C   0  0  0  0  0  0  0  0  0  0  0  0
    2.8579   -3.3000    0.0000 N   0  0  0  0  0  0  0  0  0  0  0  0
    3.5724   -2.8875    0.0000 S   0  0  0  0  0  0  0  0  0  0  0  0
    3.9849   -3.6020    0.0000 O   0  0  0  0  0  0  0  0  0  0  0  0
    3.1599   -2.1730    0.0000 O   0  0  0  0  0  0  0  0  0  0  0  0
    4.2868   -2.4750    0.0000 C   0  0  0  0  0  0  0  0  0  0  0  0
    4.2868   -1.6500    0.0000 C   0  0  0  0  0  0  0  0  0  0  0  0
    5.0013   -1.2375    0.0000 C   0  0  0  0  0  0  0  0  0  0  0  0
    5.7158   -1.6500    0.0000 C   0  0  0  0  0  0  0  0  0  0  0  0
    5.7158   -2.4750    0.0000 C   0  0  0  0  0  0  0  0  0  0  0  0
    5.0013   -2.8875    0.0000 C   0  0  0  0  0  0  0  0  0  0  0  0
    6.4302   -1.2375    0.0000 C   0  0  0  0  0  0  0  0  0  0  0  0
    7.1447   -0.8250    0.0000 N   0  0  0  0  0  0  0  0  0  0  0  0
  1  2  1  0  0  0  0
  2  3  1  0  0  0  0
  3  4  1  0  0  0  0
  4  5  2  0  0  0  0
  4  6  1  0  0  0  0
  6  7  1  0  0  0  0
  7  8  1  0  0  0  0
  8  9  2  0  0  0  0
  9 10  1  0  0  0  0
 10 11  2  0  0  0  0
 11 12  1  0  0  0  0
 12 13  2  0  0  0  0
  8 13  1  0  0  0  0
 10 14  1  0  0  0  0
 14 15  1  0  0  0  0
 14 16  2  0  0  0  0
  6 17  1  0  0  0  0
 17 18  1  0  0  0  0
 18 19  2  0  0  0  0
 18 20  1  0  0  0  0
 20 21  1  0  0  0  0
 21 22  1  0  0  0  0
 22 23  2  0  0  0  0
 22 24  2  0  0  0  0
 22 25  1  0  0  0  0
 25 26  2  0  0  0  0
 26 27  1  0  0  0  0
 27 28  2  0  0  0  0
 28 29  1  0  0  0  0
 29 30  2  0  0  0  0
 25 30  1  0  0  0  0
 28 31  1  0  0  0  0
 31 32  3  0  0  0  0
M  RAD  1  16   2
M  END
>  <MOLECULEID>
M97339081

>  <CLASS>
Inactive

$$$$

  Mrv2120 12252111282D          

 26 28  0  0  0  0            999 V2000
   -0.4366   -0.0605    0.0000 N   0  0  0  0  0  0  0  0  0  0  0  0
    0.2779   -0.4730    0.0000 C   0  0  0  0  0  0  0  0  0  0  0  0
    0.9923   -0.0605    0.0000 N   0  0  0  0  0  0  0  0  0  0  0  0
    0.2779   -1.2980    0.0000 N   0  0  0  0  0  0  0  0  0  0  0  0
    0.9923   -1.7105    0.0000 C   0  0  0  0  0  0  0  0  0  0  0  0
    0.9923   -2.5355    0.0000 C   0  0  0  0  0  0  0  0  0  0  0  0
    0.2779   -2.9480    0.0000 C   0  0  0  0  0  0  0  0  0  0  0  0
   -0.4366   -2.5355    0.0000 C   0  0  0  0  0  0  0  0  0  0  0  0
   -0.4366   -1.7105    0.0000 C   0  0  0  0  0  0  0  0  0  0  0  0
    0.2779   -3.7730    0.0000 N   0  0  0  0  0  0  0  0  0  0  0  0
    1.0212   -4.1310    0.0000 C   0  0  0  0  0  0  0  0  0  0  0  0
    1.2047   -4.9353    0.0000 C   0  0  0  0  0  0  0  0  0  0  0  0
    0.6904   -5.5803    0.0000 C   0  0  0  0  0  0  0  0  0  0  0  0
   -0.1346   -5.5803    0.0000 C   0  0  0  0  0  0  0  0  0  0  0  0
   -0.6490   -4.9353    0.0000 N   0  0  0  0  0  0  0  0  0  0  0  0
   -1.4533   -5.1189    0.0000 C   0  0  0  0  0  0  0  0  0  0  0  0
   -1.6965   -5.9072    0.0000 C   0  0  0  0  0  0  0  0  0  0  0  0
   -2.5008   -6.0908    0.0000 C   0  0  0  0  0  0  0  0  0  0  0  0
   -3.0620   -5.4860    0.0000 C   0  0  0  0  0  0  0  0  0  0  0  0
   -2.8188   -4.6977    0.0000 C   0  0  0  0  0  0  0  0  0  0  0  0
   -2.0145   -4.5141    0.0000 C   0  0  0  0  0  0  0  0  0  0  0  0
   -2.7440   -6.8791    0.0000 C   0  0  0  0  0  0  0  0  0  0  0  0
   -2.1829   -7.4839    0.0000 N   0  0  0  0  0  0  0  0  0  0  0  0
   -3.5483   -7.0627    0.0000 N   0  0  0  0  0  0  0  0  0  0  0  0
   -0.4654   -4.1310    0.0000 C   0  0  0  0  0  0  0  0  0  0  0  0
   -1.1105   -3.6166    0.0000 O   0  0  0  0  0  0  0  0  0  0  0  0
  1  2  1  0  0  0  0
  2  3  2  0  0  0  0
  2  4  1  0  0  0  0
  4  5  1  0  0  0  0
  5  6  1  0  0  0  0
  6  7  1  0  0  0  0
  7  8  1  0  0  0  0
  8  9  1  0  0  0  0
  4  9  1  0  0  0  0
  7 10  1  0  0  0  0
 10 11  1  0  0  0  0
 11 12  1  0  0  0  0
 12 13  1  0  0  0  0
 13 14  1  0  0  0  0
 14 15  1  0  0  0  0
 15 16  1  0  0  0  0
 16 17  2  0  0  0  0
 17 18  1  0  0  0  0
 18 19  2  0  0  0  0
 19 20  1  0  0  0  0
 20 21  2  0  0  0  0
 16 21  1  0  0  0  0
 18 22  1  0  0  0  0
 22 23  1  0  0  0  0
 22 24  2  0  0  0  0
 15 25  1  0  0  0  0
 10 25  1  0  0  0  0
 25 26  2  0  0  0  0
M  RAD  2   3   2  24   2
M  END
>  <MOLECULEID>
M97339082

>  <CLASS>
Inactive

$$$$

  Mrv2120 12252111282D          

 26 28  0  0  0  0            999 V2000
   -2.1434   -3.7125    0.0000 N   0  0  0  0  0  0  0  0  0  0  0  0
   -2.8579   -4.1250    0.0000 C   0  0  0  0  0  0  0  0  0  0  0  0
   -3.5724   -3.7125    0.0000 N   0  0  0  0  0  0  0  0  0  0  0  0
   -2.8579   -4.9500    0.0000 C   0  0  0  0  0  0  0  0  0  0  0  0
   -2.1434   -5.3625    0.0000 C   0  0  0  0  0  0  0  0  0  0  0  0
   -2.1434   -6.1875    0.0000 C   0  0  0  0  0  0  0  0  0  0  0  0
   -2.8579   -6.6000    0.0000 C   0  0  0  0  0  0  0  0  0  0  0  0
   -3.5724   -6.1875    0.0000 C   0  0  0  0  0  0  0  0  0  0  0  0
   -4.2868   -6.6000    0.0000 N   0  0  0  0  0  0  0  0  0  0  0  0
   -5.0013   -6.1875    0.0000 C   0  0  0  0  0  0  0  0  0  0  0  0
   -5.0013   -5.3625    0.0000 O   0  0  0  0  0  0  0  0  0  0  0  0
   -5.7158   -6.6000    0.0000 N   0  0  0  0  0  0  0  0  0  0  0  0
   -6.4302   -6.1875    0.0000 C   0  0  0  0  0  0  0  0  0  0  0  0
   -7.1447   -6.6000    0.0000 C   0  0  0  0  0  0  0  0  0  0  0  0
   -7.8592   -6.1875    0.0000 C   0  0  0  0  0  0  0  0  0  0  0  0
   -7.8592   -5.3625    0.0000 N   0  0  0  0  0  0  0  0  0  0  0  0
   -8.5737   -4.9500    0.0000 C   0  0  0  0  0  0  0  0  0  0  0  0
   -9.2881   -5.3625    0.0000 C   0  0  0  0  0  0  0  0  0  0  0  0
   -9.2881   -6.1875    0.0000 C   0  0  0  0  0  0  0  0  0  0  0  0
  -10.0026   -6.6000    0.0000 C   0  0  0  0  0  0  0  0  0  0  0  0
  -10.7171   -6.1875    0.0000 C   0  0  0  0  0  0  0  0  0  0  0  0
  -10.7171   -5.3625    0.0000 C   0  0  0  0  0  0  0  0  0  0  0  0
  -10.0026   -4.9500    0.0000 C   0  0  0  0  0  0  0  0  0  0  0  0
   -7.1447   -4.9500    0.0000 C   0  0  0  0  0  0  0  0  0  0  0  0
   -6.4302   -5.3625    0.0000 C   0  0  0  0  0  0  0  0  0  0  0  0
   -3.5724   -5.3625    0.0000 C   0  0  0  0  0  0  0  0  0  0  0  0
  1  2  1  0  0  0  0
  2  3  2  0  0  0  0
  2  4  1  0  0  0  0
  4  5  2  0  0  0  0
  5  6  1  0  0  0  0
  6  7  2  0  0  0  0
  7  8  1  0  0  0  0
  8  9  1  0  0  0  0
  9 10  1  0  0  0  0
 10 11  2  0  0  0  0
 10 12  1  0  0  0  0
 12 13  1  0  0  0  0
 13 14  1  0  0  0  0
 14 15  1  0  0  0  0
 15 16  1  0  0  0  0
 16 17  1  0  0  0  0
 17 18  1  0  0  0  0
 18 19  2  0  0  0  0
 19 20  1  0  0  0  0
 20 21  2  0  0  0  0
 21 22  1  0  0  0  0
 22 23  2  0  0  0  0
 18 23  1  0  0  0  0
 16 24  1  0  0  0  0
 24 25  1  0  0  0  0
 13 25  1  0  0  0  0
  8 26  2  0  0  0  0
  4 26  1  0  0  0  0
M  RAD  1   3   2
M  END
>  <MOLECULEID>
M97339083

>  <CLASS>
Inactive

$$$$

  Mrv2120 12252111282D          

 28 31  0  0  0  0            999 V2000
    2.7512    0.7634    0.0000 N   0  0  0  0  0  0  0  0  0  0  0  0
    2.7512   -0.0616    0.0000 C   0  0  0  0  0  0  0  0  0  0  0  0
    2.0367   -0.4741    0.0000 N   0  0  0  0  0  0  0  0  0  0  0  0
    3.4656   -0.4741    0.0000 C   0  0  0  0  0  0  0  0  0  0  0  0
    4.1801   -0.0616    0.0000 C   0  0  0  0  0  0  0  0  0  0  0  0
    4.8946   -0.4741    0.0000 C   0  0  0  0  0  0  0  0  0  0  0  0
    4.8946   -1.2991    0.0000 C   0  0  0  0  0  0  0  0  0  0  0  0
    4.1801   -1.7116    0.0000 C   0  0  0  0  0  0  0  0  0  0  0  0
    3.4656   -1.2991    0.0000 C   0  0  0  0  0  0  0  0  0  0  0  0
    4.1801   -2.5366    0.0000 N   0  0  0  0  0  0  0  0  0  0  0  0
    4.8476   -3.0215    0.0000 C   0  0  0  0  0  0  0  0  0  0  0  0
    4.5926   -3.8062    0.0000 C   0  0  0  0  0  0  0  0  0  0  0  0
    3.7676   -3.8062    0.0000 N   0  0  0  0  0  0  0  0  0  0  0  0
    3.2827   -4.4736    0.0000 C   0  0  0  0  0  0  0  0  0  0  0  0
    3.6183   -5.2273    0.0000 C   0  0  0  0  0  0  0  0  0  0  0  0
    3.1333   -5.8947    0.0000 C   0  0  0  0  0  0  0  0  0  0  0  0
    2.3129   -5.8085    0.0000 N   0  0  0  0  0  0  0  0  0  0  0  0
    1.8279   -6.4759    0.0000 C   0  0  0  0  0  0  0  0  0  0  0  0
    1.0074   -6.3897    0.0000 C   0  0  0  0  0  0  0  0  0  0  0  0
    0.5225   -7.0571    0.0000 C   0  0  0  0  0  0  0  0  0  0  0  0
   -0.2980   -6.9709    0.0000 C   0  0  0  0  0  0  0  0  0  0  0  0
   -0.6335   -6.2172    0.0000 C   0  0  0  0  0  0  0  0  0  0  0  0
   -0.1486   -5.5498    0.0000 C   0  0  0  0  0  0  0  0  0  0  0  0
    0.6719   -5.6360    0.0000 C   0  0  0  0  0  0  0  0  0  0  0  0
    1.9773   -5.0548    0.0000 C   0  0  0  0  0  0  0  0  0  0  0  0
    2.4622   -4.3874    0.0000 C   0  0  0  0  0  0  0  0  0  0  0  0
    3.5127   -3.0215    0.0000 C   0  0  0  0  0  0  0  0  0  0  0  0
    2.7281   -2.7666    0.0000 O   0  0  0  0  0  0  0  0  0  0  0  0
  1  2  1  0  0  0  0
  2  3  2  0  0  0  0
  2  4  1  0  0  0  0
  4  5  2  0  0  0  0
  5  6  1  0  0  0  0
  6  7  2  0  0  0  0
  7  8  1  0  0  0  0
  8  9  2  0  0  0  0
  4  9  1  0  0  0  0
  8 10  1  0  0  0  0
 10 11  1  0  0  0  0
 11 12  1  0  0  0  0
 12 13  1  0  0  0  0
 13 14  1  0  0  0  0
 14 15  1  0  0  0  0
 15 16  1  0  0  0  0
 16 17  1  0  0  0  0
 17 18  1  0  0  0  0
 18 19  1  0  0  0  0
 19 20  2  0  0  0  0
 20 21  1  0  0  0  0
 21 22  2  0  0  0  0
 22 23  1  0  0  0  0
 23 24  2  0  0  0  0
 19 24  1  0  0  0  0
 17 25  1  0  0  0  0
 25 26  1  0  0  0  0
 14 26  1  0  0  0  0
 13 27  1  0  0  0  0
 10 27  1  0  0  0  0
 27 28  2  0  0  0  0
M  RAD  1   3   2
M  END
>  <MOLECULEID>
M97339084

>  <CLASS>
Inactive

$$$$

  Mrv2120 12252111282D          

 30 33  0  0  0  0            999 V2000
   -0.4366   -0.0605    0.0000 N   0  0  0  0  0  0  0  0  0  0  0  0
    0.2779   -0.4730    0.0000 C   0  0  0  0  0  0  0  0  0  0  0  0
    0.9923   -0.0605    0.0000 N   0  0  0  0  0  0  0  0  0  0  0  0
    0.2779   -1.2980    0.0000 C   0  0  0  0  0  0  0  0  0  0  0  0
    0.9923   -1.7105    0.0000 C   0  0  0  0  0  0  0  0  0  0  0  0
    0.9923   -2.5355    0.0000 C   0  0  0  0  0  0  0  0  0  0  0  0
    0.2779   -2.9480    0.0000 C   0  0  0  0  0  0  0  0  0  0  0  0
   -0.4366   -2.5355    0.0000 C   0  0  0  0  0  0  0  0  0  0  0  0
   -0.4366   -1.7105    0.0000 C   0  0  0  0  0  0  0  0  0  0  0  0
    0.2779   -3.7730    0.0000 N   0  0  0  0  0  0  0  0  0  0  0  0
    1.0212   -4.1310    0.0000 C   0  0  0  0  0  0  0  0  0  0  0  0
    1.2047   -4.9353    0.0000 C   0  0  0  0  0  0  0  0  0  0  0  0
    0.6904   -5.5803    0.0000 C   0  0  0  0  0  0  0  0  0  0  0  0
   -0.1346   -5.5803    0.0000 C   0  0  0  0  0  0  0  0  0  0  0  0
   -0.6490   -4.9353    0.0000 N   0  0  0  0  0  0  0  0  0  0  0  0
   -1.4533   -5.1189    0.0000 C   0  0  0  0  0  0  0  0  0  0  0  0
   -1.6965   -5.9072    0.0000 C   0  0  0  0  0  0  0  0  0  0  0  0
   -2.5008   -6.0908    0.0000 C   0  0  0  0  0  0  0  0  0  0  0  0
   -3.0620   -5.4860    0.0000 N   0  0  0  0  0  0  0  0  0  0  0  0
   -3.8663   -5.6696    0.0000 C   0  0  0  0  0  0  0  0  0  0  0  0
   -4.4274   -5.0648    0.0000 C   0  0  0  0  0  0  0  0  0  0  0  0
   -5.2317   -5.2484    0.0000 C   0  0  0  0  0  0  0  0  0  0  0  0
   -5.7929   -4.6436    0.0000 C   0  0  0  0  0  0  0  0  0  0  0  0
   -5.5497   -3.8553    0.0000 C   0  0  0  0  0  0  0  0  0  0  0  0
   -4.7454   -3.6717    0.0000 C   0  0  0  0  0  0  0  0  0  0  0  0
   -4.1843   -4.2765    0.0000 C   0  0  0  0  0  0  0  0  0  0  0  0
   -2.8188   -4.6977    0.0000 C   0  0  0  0  0  0  0  0  0  0  0  0
   -2.0145   -4.5141    0.0000 C   0  0  0  0  0  0  0  0  0  0  0  0
   -0.4654   -4.1310    0.0000 C   0  0  0  0  0  0  0  0  0  0  0  0
   -1.1105   -3.6166    0.0000 O   0  0  0  0  0  0  0  0  0  0  0  0
  1  2  1  0  0  0  0
  2  3  2  0  0  0  0
  2  4  1  0  0  0  0
  4  5  2  0  0  0  0
  5  6  1  0  0  0  0
  6  7  2  0  0  0  0
  7  8  1  0  0  0  0
  8  9  2  0  0  0  0
  4  9  1  0  0  0  0
  7 10  1  0  0  0  0
 10 11  1  0  0  0  0
 11 12  1  0  0  0  0
 12 13  1  0  0  0  0
 13 14  1  0  0  0  0
 14 15  1  0  0  0  0
 15 16  1  0  0  0  0
 16 17  1  0  0  0  0
 17 18  1  0  0  0  0
 18 19  1  0  0  0  0
 19 20  1  0  0  0  0
 20 21  1  0  0  0  0
 21 22  2  0  0  0  0
 22 23  1  0  0  0  0
 23 24  2  0  0  0  0
 24 25  1  0  0  0  0
 25 26  2  0  0  0  0
 21 26  1  0  0  0  0
 19 27  1  0  0  0  0
 27 28  1  0  0  0  0
 16 28  1  0  0  0  0
 15 29  1  0  0  0  0
 10 29  1  0  0  0  0
 29 30  2  0  0  0  0
M  RAD  1   3   2
M  END
>  <MOLECULEID>
M97339085

>  <CLASS>
Inactive

$$$$

  Mrv2120 12252111282D          

 31 34  0  0  0  0            999 V2000
    0.9923   -0.0605    0.0000 N   0  0  0  0  0  0  0  0  0  0  0  0
    0.2779   -0.4730    0.0000 C   0  0  0  0  0  0  0  0  0  0  0  0
   -0.4366   -0.0605    0.0000 N   0  0  0  0  0  0  0  0  0  0  0  0
    0.2779   -1.2980    0.0000 C   0  0  0  0  0  0  0  0  0  0  0  0
    0.9923   -1.7105    0.0000 C   0  0  0  0  0  0  0  0  0  0  0  0
    0.9923   -2.5355    0.0000 C   0  0  0  0  0  0  0  0  0  0  0  0
    0.2779   -2.9480    0.0000 C   0  0  0  0  0  0  0  0  0  0  0  0
   -0.4366   -2.5355    0.0000 C   0  0  0  0  0  0  0  0  0  0  0  0
   -0.4366   -1.7105    0.0000 C   0  0  0  0  0  0  0  0  0  0  0  0
   -1.1511   -2.9480    0.0000 N   0  0  0  0  0  0  0  0  0  0  0  0
   -1.0894   -3.7707    0.0000 C   0  0  0  0  0  0  0  0  0  0  0  0
   -1.6942   -4.3318    0.0000 C   0  0  0  0  0  0  0  0  0  0  0  0
   -2.5100   -4.2089    0.0000 C   0  0  0  0  0  0  0  0  0  0  0  0
   -2.9225   -3.4944    0.0000 C   0  0  0  0  0  0  0  0  0  0  0  0
   -2.6211   -2.7264    0.0000 N   0  0  0  0  0  0  0  0  0  0  0  0
   -3.1822   -2.1217    0.0000 C   0  0  0  0  0  0  0  0  0  0  0  0
   -3.9865   -2.3053    0.0000 C   0  0  0  0  0  0  0  0  0  0  0  0
   -4.5477   -1.7005    0.0000 C   0  0  0  0  0  0  0  0  0  0  0  0
   -4.3045   -0.9121    0.0000 N   0  0  0  0  0  0  0  0  0  0  0  0
   -3.5002   -0.7286    0.0000 C   0  0  0  0  0  0  0  0  0  0  0  0
   -2.9391   -1.3333    0.0000 C   0  0  0  0  0  0  0  0  0  0  0  0
   -4.8657   -0.3074    0.0000 C   0  0  0  0  0  0  0  0  0  0  0  0
   -5.6700   -0.4910    0.0000 O   0  0  0  0  0  0  0  0  0  0  0  0
   -4.6225    0.4810    0.0000 C   0  0  0  0  0  0  0  0  0  0  0  0
   -5.1836    1.0857    0.0000 C   0  0  0  0  0  0  0  0  0  0  0  0
   -4.9405    1.8741    0.0000 C   0  0  0  0  0  0  0  0  0  0  0  0
   -4.1361    2.0577    0.0000 C   0  0  0  0  0  0  0  0  0  0  0  0
   -3.5750    1.4529    0.0000 C   0  0  0  0  0  0  0  0  0  0  0  0
   -3.8182    0.6646    0.0000 C   0  0  0  0  0  0  0  0  0  0  0  0
   -1.8327   -2.4833    0.0000 C   0  0  0  0  0  0  0  0  0  0  0  0
   -1.7098   -1.6675    0.0000 O   0  0  0  0  0  0  0  0  0  0  0  0
  1  2  1  0  0  0  0
  2  3  2  0  0  0  0
  2  4  1  0  0  0  0
  4  5  2  0  0  0  0
  5  6  1  0  0  0  0
  6  7  2  0  0  0  0
  7  8  1  0  0  0  0
  8  9  2  0  0  0  0
  4  9  1  0  0  0  0
  8 10  1  0  0  0  0
 10 11  1  0  0  0  0
 11 12  1  0  0  0  0
 12 13  1  0  0  0  0
 13 14  1  0  0  0  0
 14 15  1  0  0  0  0
 15 16  1  0  0  0  0
 16 17  1  0  0  0  0
 17 18  1  0  0  0  0
 18 19  1  0  0  0  0
 19 20  1  0  0  0  0
 20 21  1  0  0  0  0
 16 21  1  0  0  0  0
 19 22  1  0  0  0  0
 22 23  2  0  0  0  0
 22 24  1  0  0  0  0
 24 25  2  0  0  0  0
 25 26  1  0  0  0  0
 26 27  2  0  0  0  0
 27 28  1  0  0  0  0
 28 29  2  0  0  0  0
 24 29  1  0  0  0  0
 15 30  1  0  0  0  0
 10 30  1  0  0  0  0
 30 31  2  0  0  0  0
M  RAD  1   3   2
M  END
>  <MOLECULEID>
M97339086

>  <CLASS>
Inactive

$$$$

  Mrv2120 12252111282D          

 36 38  0  0  1  0            999 V2000
   -1.4289   -6.3789    0.0000 C   0  0  0  0  0  0  0  0  0  0  0  0
   -1.0164   -5.6645    0.0000 O   0  0  0  0  0  0  0  0  0  0  0  0
   -1.4289   -4.9500    0.0000 C   0  0  0  0  0  0  0  0  0  0  0  0
   -2.2539   -4.9500    0.0000 O   0  0  0  0  0  0  0  0  0  0  0  0
   -1.0164   -4.2355    0.0000 C   0  0  2  0  0  0  0  0  0  0  0  0
   -1.4289   -3.5211    0.0000 C   0  0  0  0  0  0  0  0  0  0  0  0
   -2.2539   -3.5211    0.0000 C   0  0  0  0  0  0  0  0  0  0  0  0
   -2.6664   -4.2355    0.0000 C   0  0  0  0  0  0  0  0  0  0  0  0
   -3.4914   -4.2355    0.0000 C   0  0  0  0  0  0  0  0  0  0  0  0
   -3.9039   -3.5211    0.0000 C   0  0  0  0  0  0  0  0  0  0  0  0
   -3.4914   -2.8066    0.0000 C   0  0  0  0  0  0  0  0  0  0  0  0
   -2.6664   -2.8066    0.0000 C   0  0  0  0  0  0  0  0  0  0  0  0
   -2.2539   -2.0921    0.0000 O   0  0  0  0  0  0  0  0  0  0  0  0
   -3.9039   -4.9500    0.0000 C   0  0  0  0  0  0  0  0  0  0  0  0
   -4.7289   -4.9500    0.0000 N   0  0  0  0  0  0  0  0  0  0  0  0
   -3.4914   -5.6645    0.0000 N   0  0  0  0  0  0  0  0  0  0  0  0
   -0.1914   -4.2355    0.0000 C   0  0  1  0  0  0  0  0  0  0  0  0
    0.2211   -3.5211    0.0000 C   0  0  0  0  0  0  0  0  0  0  0  0
    0.2211   -4.9500    0.0000 N   0  0  0  0  0  0  0  0  0  0  0  0
    1.0461   -4.9500    0.0000 C   0  0  0  0  0  0  0  0  0  0  0  0
    1.4586   -5.6645    0.0000 O   0  0  0  0  0  0  0  0  0  0  0  0
    1.4586   -4.2355    0.0000 C   0  0  0  0  0  0  0  0  0  0  0  0
    1.0461   -3.5211    0.0000 C   0  0  0  0  0  0  0  0  0  0  0  0
    1.4586   -2.8066    0.0000 C   0  0  0  0  0  0  0  0  0  0  0  0
    2.2836   -2.8066    0.0000 C   0  0  0  0  0  0  0  0  0  0  0  0
    2.6961   -3.5211    0.0000 C   0  0  0  0  0  0  0  0  0  0  0  0
    2.2836   -4.2355    0.0000 C   0  0  0  0  0  0  0  0  0  0  0  0
    2.6961   -2.0921    0.0000 C   0  0  0  0  0  0  0  0  0  0  0  0
    2.2836   -1.3776    0.0000 C   0  0  0  0  0  0  0  0  0  0  0  0
    2.6961   -0.6632    0.0000 C   0  0  0  0  0  0  0  0  0  0  0  0
    3.5211   -0.6632    0.0000 C   0  0  0  0  0  0  0  0  0  0  0  0
    3.9336   -1.3776    0.0000 C   0  0  0  0  0  0  0  0  0  0  0  0
    3.5211   -2.0921    0.0000 C   0  0  0  0  0  0  0  0  0  0  0  0
    4.7586   -1.3776    0.0000 C   0  0  0  0  0  0  0  0  0  0  0  0
    5.1711   -0.6632    0.0000 N   0  0  0  0  0  0  0  0  0  0  0  0
    5.1711   -2.0921    0.0000 O   0  0  0  0  0  0  0  0  0  0  0  0
  1  2  1  0  0  0  0
  2  3  1  0  0  0  0
  3  4  2  0  0  0  0
  5  3  1  6  0  0  0
  5  6  1  0  0  0  0
  6  7  1  0  0  0  0
  7  8  2  0  0  0  0
  8  9  1  0  0  0  0
  9 10  2  0  0  0  0
 10 11  1  0  0  0  0
 11 12  2  0  0  0  0
  7 12  1  0  0  0  0
 12 13  1  0  0  0  0
  9 14  1  0  0  0  0
 14 15  1  0  0  0  0
 14 16  2  0  0  0  0
  5 17  1  0  0  0  0
 17 18  1  1  0  0  0
 17 19  1  0  0  0  0
 19 20  1  0  0  0  0
 20 21  2  0  0  0  0
 20 22  1  0  0  0  0
 22 23  2  0  0  0  0
 23 24  1  0  0  0  0
 24 25  2  0  0  0  0
 25 26  1  0  0  0  0
 26 27  2  0  0  0  0
 22 27  1  0  0  0  0
 25 28  1  0  0  0  0
 28 29  2  0  0  0  0
 29 30  1  0  0  0  0
 30 31  2  0  0  0  0
 31 32  1  0  0  0  0
 32 33  2  0  0  0  0
 28 33  1  0  0  0  0
 32 34  1  0  0  0  0
 34 35  1  0  0  0  0
 34 36  2  0  0  0  0
M  RAD  1  16   2
M  END
>  <MOLECULEID>
M97339087

>  <CLASS>
Active

$$$$

  Mrv2120 12252111282D          

 32 34  0  0  1  0            999 V2000
   -1.4289   -6.3789    0.0000 C   0  0  0  0  0  0  0  0  0  0  0  0
   -1.0164   -5.6645    0.0000 O   0  0  0  0  0  0  0  0  0  0  0  0
   -1.4289   -4.9500    0.0000 C   0  0  0  0  0  0  0  0  0  0  0  0
   -2.2539   -4.9500    0.0000 O   0  0  0  0  0  0  0  0  0  0  0  0
   -1.0164   -4.2355    0.0000 C   0  0  2  0  0  0  0  0  0  0  0  0
   -1.4289   -3.5211    0.0000 C   0  0  0  0  0  0  0  0  0  0  0  0
   -2.2539   -3.5211    0.0000 C   0  0  0  0  0  0  0  0  0  0  0  0
   -2.6664   -4.2355    0.0000 C   0  0  0  0  0  0  0  0  0  0  0  0
   -3.4914   -4.2355    0.0000 C   0  0  0  0  0  0  0  0  0  0  0  0
   -3.9039   -3.5211    0.0000 C   0  0  0  0  0  0  0  0  0  0  0  0
   -3.4914   -2.8066    0.0000 C   0  0  0  0  0  0  0  0  0  0  0  0
   -2.6664   -2.8066    0.0000 C   0  0  0  0  0  0  0  0  0  0  0  0
   -3.9039   -4.9500    0.0000 C   0  0  0  0  0  0  0  0  0  0  0  0
   -4.7289   -4.9500    0.0000 N   0  0  0  0  0  0  0  0  0  0  0  0
   -3.4914   -5.6645    0.0000 N   0  0  0  0  0  0  0  0  0  0  0  0
   -0.1914   -4.2355    0.0000 C   0  0  1  0  0  0  0  0  0  0  0  0
    0.2211   -3.5211    0.0000 C   0  0  0  0  0  0  0  0  0  0  0  0
    0.2211   -4.9500    0.0000 N   0  0  0  0  0  0  0  0  0  0  0  0
    1.0461   -4.9500    0.0000 C   0  0  0  0  0  0  0  0  0  0  0  0
    1.4586   -5.6645    0.0000 O   0  0  0  0  0  0  0  0  0  0  0  0
    1.4586   -4.2355    0.0000 C   0  0  0  0  0  0  0  0  0  0  0  0
    1.0461   -3.5211    0.0000 C   0  0  0  0  0  0  0  0  0  0  0  0
    1.4586   -2.8066    0.0000 C   0  0  0  0  0  0  0  0  0  0  0  0
    2.2836   -2.8066    0.0000 C   0  0  0  0  0  0  0  0  0  0  0  0
    2.6961   -3.5211    0.0000 C   0  0  0  0  0  0  0  0  0  0  0  0
    2.2836   -4.2355    0.0000 C   0  0  0  0  0  0  0  0  0  0  0  0
    2.6961   -2.0921    0.0000 C   0  0  0  0  0  0  0  0  0  0  0  0
    2.2836   -1.3776    0.0000 C   0  0  0  0  0  0  0  0  0  0  0  0
    2.6961   -0.6632    0.0000 C   0  0  0  0  0  0  0  0  0  0  0  0
    3.5211   -0.6632    0.0000 C   0  0  0  0  0  0  0  0  0  0  0  0
    3.9336   -1.3776    0.0000 C   0  0  0  0  0  0  0  0  0  0  0  0
    3.5211   -2.0921    0.0000 C   0  0  0  0  0  0  0  0  0  0  0  0
  1  2  1  0  0  0  0
  2  3  1  0  0  0  0
  3  4  2  0  0  0  0
  5  3  1  6  0  0  0
  5  6  1  0  0  0  0
  6  7  1  0  0  0  0
  7  8  2  0  0  0  0
  8  9  1  0  0  0  0
  9 10  2  0  0  0  0
 10 11  1  0  0  0  0
 11 12  2  0  0  0  0
  7 12  1  0  0  0  0
  9 13  1  0  0  0  0
 13 14  1  0  0  0  0
 13 15  2  0  0  0  0
  5 16  1  0  0  0  0
 16 17  1  1  0  0  0
 16 18  1  0  0  0  0
 18 19  1  0  0  0  0
 19 20  2  0  0  0  0
 19 21  1  0  0  0  0
 21 22  2  0  0  0  0
 22 23  1  0  0  0  0
 23 24  2  0  0  0  0
 24 25  1  0  0  0  0
 25 26  2  0  0  0  0
 21 26  1  0  0  0  0
 24 27  1  0  0  0  0
 27 28  2  0  0  0  0
 28 29  1  0  0  0  0
 29 30  2  0  0  0  0
 30 31  1  0  0  0  0
 31 32  2  0  0  0  0
 27 32  1  0  0  0  0
M  RAD  1  15   2
M  END
>  <MOLECULEID>
M97339088

>  <CLASS>
Active

$$$$

  Mrv2120 12252111282D          

 27 29  0  0  0  0            999 V2000
    0.0000   -9.0750    0.0000 N   0  0  0  0  0  0  0  0  0  0  0  0
    0.7145   -8.6625    0.0000 C   0  0  0  0  0  0  0  0  0  0  0  0
    1.4289   -9.0750    0.0000 N   0  0  0  0  0  0  0  0  0  0  0  0
    0.7145   -7.8375    0.0000 C   0  0  0  0  0  0  0  0  0  0  0  0
    0.0000   -7.4250    0.0000 C   0  0  0  0  0  0  0  0  0  0  0  0
    0.0000   -6.6000    0.0000 C   0  0  0  0  0  0  0  0  0  0  0  0
    0.7145   -6.1875    0.0000 C   0  0  0  0  0  0  0  0  0  0  0  0
    1.4289   -6.6000    0.0000 C   0  0  0  0  0  0  0  0  0  0  0  0
    2.1434   -6.1875    0.0000 C   0  0  0  0  0  0  0  0  0  0  0  0
    2.8579   -6.6000    0.0000 C   0  0  0  0  0  0  0  0  0  0  0  0
    3.5724   -6.1875    0.0000 C   0  0  0  0  0  0  0  0  0  0  0  0
    4.2868   -6.6000    0.0000 N   0  0  0  0  0  0  0  0  0  0  0  0
    5.0013   -6.1875    0.0000 C   0  0  0  0  0  0  0  0  0  0  0  0
    5.0013   -5.3625    0.0000 O   0  0  0  0  0  0  0  0  0  0  0  0
    5.7158   -6.6000    0.0000 C   0  0  0  0  0  0  0  0  0  0  0  0
    6.4302   -6.1875    0.0000 C   0  0  0  0  0  0  0  0  0  0  0  0
    7.1447   -6.6000    0.0000 C   0  0  0  0  0  0  0  0  0  0  0  0
    7.1447   -7.4250    0.0000 C   0  0  0  0  0  0  0  0  0  0  0  0
    6.4302   -7.8375    0.0000 C   0  0  0  0  0  0  0  0  0  0  0  0
    5.7158   -7.4250    0.0000 C   0  0  0  0  0  0  0  0  0  0  0  0
    7.8592   -7.8375    0.0000 C   0  0  0  0  0  0  0  0  0  0  0  0
    8.5737   -7.4250    0.0000 C   0  0  0  0  0  0  0  0  0  0  0  0
    9.2881   -7.8375    0.0000 C   0  0  0  0  0  0  0  0  0  0  0  0
    9.2881   -8.6625    0.0000 C   0  0  0  0  0  0  0  0  0  0  0  0
    8.5737   -9.0750    0.0000 C   0  0  0  0  0  0  0  0  0  0  0  0
    7.8592   -8.6625    0.0000 C   0  0  0  0  0  0  0  0  0  0  0  0
    1.4289   -7.4250    0.0000 C   0  0  0  0  0  0  0  0  0  0  0  0
  1  2  1  0  0  0  0
  2  3  2  0  0  0  0
  2  4  1  0  0  0  0
  4  5  2  0  0  0  0
  5  6  1  0  0  0  0
  6  7  2  0  0  0  0
  7  8  1  0  0  0  0
  8  9  1  0  0  0  0
  9 10  1  0  0  0  0
 10 11  1  0  0  0  0
 11 12  1  0  0  0  0
 12 13  1  0  0  0  0
 13 14  2  0  0  0  0
 13 15  1  0  0  0  0
 15 16  2  0  0  0  0
 16 17  1  0  0  0  0
 17 18  2  0  0  0  0
 18 19  1  0  0  0  0
 19 20  2  0  0  0  0
 15 20  1  0  0  0  0
 18 21  1  0  0  0  0
 21 22  2  0  0  0  0
 22 23  1  0  0  0  0
 23 24  2  0  0  0  0
 24 25  1  0  0  0  0
 25 26  2  0  0  0  0
 21 26  1  0  0  0  0
  8 27  2  0  0  0  0
  4 27  1  0  0  0  0
M  RAD  1   3   2
M  END
>  <MOLECULEID>
M97339089

>  <CLASS>
Inactive

$$$$

  Mrv2120 12252111282D          

 31 33  0  0  0  0            999 V2000
    0.0000   -9.0750    0.0000 N   0  0  0  0  0  0  0  0  0  0  0  0
    0.7145   -8.6625    0.0000 C   0  0  0  0  0  0  0  0  0  0  0  0
    1.4289   -9.0750    0.0000 N   0  0  0  0  0  0  0  0  0  0  0  0
    0.7145   -7.8375    0.0000 C   0  0  0  0  0  0  0  0  0  0  0  0
    0.0000   -7.4250    0.0000 C   0  0  0  0  0  0  0  0  0  0  0  0
    0.0000   -6.6000    0.0000 C   0  0  0  0  0  0  0  0  0  0  0  0
    0.7145   -6.1875    0.0000 C   0  0  0  0  0  0  0  0  0  0  0  0
    0.7145   -5.3625    0.0000 O   0  0  0  0  0  0  0  0  0  0  0  0
    1.4289   -6.6000    0.0000 C   0  0  0  0  0  0  0  0  0  0  0  0
    2.1434   -6.1875    0.0000 C   0  0  0  0  0  0  0  0  0  0  0  0
    2.8579   -6.6000    0.0000 C   0  0  0  0  0  0  0  0  0  0  0  0
    3.5724   -6.1875    0.0000 C   0  0  0  0  0  0  0  0  0  0  0  0
    4.2868   -6.6000    0.0000 N   0  0  0  0  0  0  0  0  0  0  0  0
    5.0013   -6.1875    0.0000 C   0  0  0  0  0  0  0  0  0  0  0  0
    5.0013   -5.3625    0.0000 O   0  0  0  0  0  0  0  0  0  0  0  0
    5.7158   -6.6000    0.0000 C   0  0  0  0  0  0  0  0  0  0  0  0
    6.4302   -6.1875    0.0000 C   0  0  0  0  0  0  0  0  0  0  0  0
    7.1447   -6.6000    0.0000 C   0  0  0  0  0  0  0  0  0  0  0  0
    7.1447   -7.4250    0.0000 C   0  0  0  0  0  0  0  0  0  0  0  0
    6.4302   -7.8375    0.0000 C   0  0  0  0  0  0  0  0  0  0  0  0
    5.7158   -7.4250    0.0000 C   0  0  0  0  0  0  0  0  0  0  0  0
    7.8592   -7.8375    0.0000 C   0  0  0  0  0  0  0  0  0  0  0  0
    8.5737   -7.4250    0.0000 C   0  0  0  0  0  0  0  0  0  0  0  0
    9.2881   -7.8375    0.0000 C   0  0  0  0  0  0  0  0  0  0  0  0
    9.2881   -8.6625    0.0000 C   0  0  0  0  0  0  0  0  0  0  0  0
    8.5737   -9.0750    0.0000 C   0  0  0  0  0  0  0  0  0  0  0  0
    7.8592   -8.6625    0.0000 C   0  0  0  0  0  0  0  0  0  0  0  0
    8.5737   -9.9000    0.0000 C   0  0  0  0  0  0  0  0  0  0  0  0
    9.2881  -10.3125    0.0000 N   0  0  0  0  0  0  0  0  0  0  0  0
    7.8592  -10.3125    0.0000 O   0  0  0  0  0  0  0  0  0  0  0  0
    1.4289   -7.4250    0.0000 C   0  0  0  0  0  0  0  0  0  0  0  0
  1  2  1  0  0  0  0
  2  3  2  0  0  0  0
  2  4  1  0  0  0  0
  4  5  2  0  0  0  0
  5  6  1  0  0  0  0
  6  7  2  0  0  0  0
  7  8  1  0  0  0  0
  7  9  1  0  0  0  0
  9 10  1  0  0  0  0
 10 11  1  0  0  0  0
 11 12  1  0  0  0  0
 12 13  1  0  0  0  0
 13 14  1  0  0  0  0
 14 15  2  0  0  0  0
 14 16  1  0  0  0  0
 16 17  2  0  0  0  0
 17 18  1  0  0  0  0
 18 19  2  0  0  0  0
 19 20  1  0  0  0  0
 20 21  2  0  0  0  0
 16 21  1  0  0  0  0
 19 22  1  0  0  0  0
 22 23  2  0  0  0  0
 23 24  1  0  0  0  0
 24 25  2  0  0  0  0
 25 26  1  0  0  0  0
 26 27  2  0  0  0  0
 22 27  1  0  0  0  0
 26 28  1  0  0  0  0
 28 29  1  0  0  0  0
 28 30  2  0  0  0  0
  9 31  2  0  0  0  0
  4 31  1  0  0  0  0
M  RAD  1   3   2
M  END
>  <MOLECULEID>
M97339090

>  <CLASS>
Active

$$$$

  Mrv2120 12252111282D          

 31 33  0  0  0  0            999 V2000
   -2.8579   -2.4750    0.0000 N   0  0  0  0  0  0  0  0  0  0  0  0
   -3.5724   -2.8875    0.0000 C   0  0  0  0  0  0  0  0  0  0  0  0
   -4.2868   -2.4750    0.0000 N   0  0  0  0  0  0  0  0  0  0  0  0
   -3.5724   -3.7125    0.0000 C   0  0  0  0  0  0  0  0  0  0  0  0
   -2.8579   -4.1250    0.0000 C   0  0  0  0  0  0  0  0  0  0  0  0
   -2.8579   -4.9500    0.0000 C   0  0  0  0  0  0  0  0  0  0  0  0
   -3.5724   -5.3625    0.0000 C   0  0  0  0  0  0  0  0  0  0  0  0
   -3.5724   -6.1875    0.0000 O   0  0  0  0  0  0  0  0  0  0  0  0
   -4.2868   -4.9500    0.0000 C   0  0  0  0  0  0  0  0  0  0  0  0
   -5.0013   -5.3625    0.0000 C   0  0  0  0  0  0  0  0  0  0  0  0
   -5.7158   -4.9500    0.0000 C   0  0  0  0  0  0  0  0  0  0  0  0
   -6.4302   -5.3625    0.0000 C   0  0  0  0  0  0  0  0  0  0  0  0
   -7.1447   -4.9500    0.0000 N   0  0  0  0  0  0  0  0  0  0  0  0
   -7.8592   -5.3625    0.0000 C   0  0  0  0  0  0  0  0  0  0  0  0
   -8.5737   -4.9500    0.0000 O   0  0  0  0  0  0  0  0  0  0  0  0
   -7.8592   -6.1875    0.0000 C   0  0  0  0  0  0  0  0  0  0  0  0
   -7.1447   -6.6000    0.0000 C   0  0  0  0  0  0  0  0  0  0  0  0
   -7.1447   -7.4250    0.0000 C   0  0  0  0  0  0  0  0  0  0  0  0
   -7.8592   -7.8375    0.0000 C   0  0  0  0  0  0  0  0  0  0  0  0
   -8.5737   -7.4250    0.0000 C   0  0  0  0  0  0  0  0  0  0  0  0
   -8.5737   -6.6000    0.0000 C   0  0  0  0  0  0  0  0  0  0  0  0
   -7.8592   -8.6625    0.0000 C   0  0  0  0  0  0  0  0  0  0  0  0
   -7.1447   -9.0750    0.0000 C   0  0  0  0  0  0  0  0  0  0  0  0
   -7.1447   -9.9000    0.0000 C   0  0  0  0  0  0  0  0  0  0  0  0
   -7.8592  -10.3125    0.0000 C   0  0  0  0  0  0  0  0  0  0  0  0
   -8.5737   -9.9000    0.0000 C   0  0  0  0  0  0  0  0  0  0  0  0
   -8.5737   -9.0750    0.0000 C   0  0  0  0  0  0  0  0  0  0  0  0
   -9.2881  -10.3125    0.0000 C   0  0  0  0  0  0  0  0  0  0  0  0
   -9.2881  -11.1375    0.0000 N   0  0  0  0  0  0  0  0  0  0  0  0
  -10.0026   -9.9000    0.0000 O   0  0  0  0  0  0  0  0  0  0  0  0
   -4.2868   -4.1250    0.0000 C   0  0  0  0  0  0  0  0  0  0  0  0
  1  2  1  0  0  0  0
  2  3  2  0  0  0  0
  2  4  1  0  0  0  0
  4  5  2  0  0  0  0
  5  6  1  0  0  0  0
  6  7  2  0  0  0  0
  7  8  1  0  0  0  0
  7  9  1  0  0  0  0
  9 10  1  0  0  0  0
 10 11  2  0  0  0  0
 11 12  1  0  0  0  0
 12 13  1  0  0  0  0
 13 14  1  0  0  0  0
 14 15  2  0  0  0  0
 14 16  1  0  0  0  0
 16 17  2  0  0  0  0
 17 18  1  0  0  0  0
 18 19  2  0  0  0  0
 19 20  1  0  0  0  0
 20 21  2  0  0  0  0
 16 21  1  0  0  0  0
 19 22  1  0  0  0  0
 22 23  2  0  0  0  0
 23 24  1  0  0  0  0
 24 25  2  0  0  0  0
 25 26  1  0  0  0  0
 26 27  2  0  0  0  0
 22 27  1  0  0  0  0
 26 28  1  0  0  0  0
 28 29  1  0  0  0  0
 28 30  2  0  0  0  0
  9 31  2  0  0  0  0
  4 31  1  0  0  0  0
M  RAD  1   3   2
M  END
>  <MOLECULEID>
M97339091

>  <CLASS>
Active

$$$$

  Mrv2120 12252111282D          

 31 33  0  0  0  0            999 V2000
   -2.8579   -2.4750    0.0000 N   0  0  0  0  0  0  0  0  0  0  0  0
   -3.5724   -2.8875    0.0000 C   0  0  0  0  0  0  0  0  0  0  0  0
   -4.2868   -2.4750    0.0000 N   0  0  0  0  0  0  0  0  0  0  0  0
   -3.5724   -3.7125    0.0000 C   0  0  0  0  0  0  0  0  0  0  0  0
   -2.8579   -4.1250    0.0000 C   0  0  0  0  0  0  0  0  0  0  0  0
   -2.8579   -4.9500    0.0000 C   0  0  0  0  0  0  0  0  0  0  0  0
   -3.5724   -5.3625    0.0000 C   0  0  0  0  0  0  0  0  0  0  0  0
   -3.5724   -6.1875    0.0000 O   0  0  0  0  0  0  0  0  0  0  0  0
   -4.2868   -4.9500    0.0000 C   0  0  0  0  0  0  0  0  0  0  0  0
   -5.0013   -5.3625    0.0000 C   0  0  0  0  0  0  0  0  0  0  0  0
   -5.7158   -4.9500    0.0000 C   0  0  0  0  0  0  0  0  0  0  0  0
   -6.4302   -5.3625    0.0000 C   0  0  0  0  0  0  0  0  0  0  0  0
   -7.1447   -4.9500    0.0000 N   0  0  0  0  0  0  0  0  0  0  0  0
   -7.8592   -5.3625    0.0000 C   0  0  0  0  0  0  0  0  0  0  0  0
   -8.5737   -4.9500    0.0000 O   0  0  0  0  0  0  0  0  0  0  0  0
   -7.8592   -6.1875    0.0000 C   0  0  0  0  0  0  0  0  0  0  0  0
   -7.1447   -6.6000    0.0000 C   0  0  0  0  0  0  0  0  0  0  0  0
   -7.1447   -7.4250    0.0000 C   0  0  0  0  0  0  0  0  0  0  0  0
   -7.8592   -7.8375    0.0000 C   0  0  0  0  0  0  0  0  0  0  0  0
   -8.5737   -7.4250    0.0000 C   0  0  0  0  0  0  0  0  0  0  0  0
   -8.5737   -6.6000    0.0000 C   0  0  0  0  0  0  0  0  0  0  0  0
   -7.8592   -8.6625    0.0000 C   0  0  0  0  0  0  0  0  0  0  0  0
   -7.1447   -9.0750    0.0000 C   0  0  0  0  0  0  0  0  0  0  0  0
   -7.1447   -9.9000    0.0000 C   0  0  0  0  0  0  0  0  0  0  0  0
   -7.8592  -10.3125    0.0000 N   0  0  0  0  0  0  0  0  0  0  0  0
   -8.5737   -9.9000    0.0000 C   0  0  0  0  0  0  0  0  0  0  0  0
   -8.5737   -9.0750    0.0000 C   0  0  0  0  0  0  0  0  0  0  0  0
   -9.2881  -10.3125    0.0000 C   0  0  0  0  0  0  0  0  0  0  0  0
   -9.2881  -11.1375    0.0000 N   0  0  0  0  0  0  0  0  0  0  0  0
  -10.0026   -9.9000    0.0000 O   0  0  0  0  0  0  0  0  0  0  0  0
   -4.2868   -4.1250    0.0000 C   0  0  0  0  0  0  0  0  0  0  0  0
  1  2  1  0  0  0  0
  2  3  2  0  0  0  0
  2  4  1  0  0  0  0
  4  5  2  0  0  0  0
  5  6  1  0  0  0  0
  6  7  2  0  0  0  0
  7  8  1  0  0  0  0
  7  9  1  0  0  0  0
  9 10  1  0  0  0  0
 10 11  2  0  0  0  0
 11 12  1  0  0  0  0
 12 13  1  0  0  0  0
 13 14  1  0  0  0  0
 14 15  2  0  0  0  0
 14 16  1  0  0  0  0
 16 17  2  0  0  0  0
 17 18  1  0  0  0  0
 18 19  2  0  0  0  0
 19 20  1  0  0  0  0
 20 21  2  0  0  0  0
 16 21  1  0  0  0  0
 19 22  1  0  0  0  0
 22 23  2  0  0  0  0
 23 24  1  0  0  0  0
 24 25  2  0  0  0  0
 25 26  1  0  0  0  0
 26 27  2  0  0  0  0
 22 27  1  0  0  0  0
 26 28  1  0  0  0  0
 28 29  1  0  0  0  0
 28 30  2  0  0  0  0
  9 31  2  0  0  0  0
  4 31  1  0  0  0  0
M  RAD  1   3   2
M  END
>  <MOLECULEID>
M97339092

>  <CLASS>
Active

$$$$

  Mrv2120 12252111282D          

 32 34  0  0  0  0            999 V2000
    4.2868   -4.9500    0.0000 N   0  0  0  0  0  0  0  0  0  0  0  0
    3.5724   -5.3625    0.0000 C   0  0  0  0  0  0  0  0  0  0  0  0
    2.8579   -4.9500    0.0000 N   0  0  0  0  0  0  0  0  0  0  0  0
    3.5724   -6.1875    0.0000 C   0  0  0  0  0  0  0  0  0  0  0  0
    4.2868   -6.6000    0.0000 C   0  0  0  0  0  0  0  0  0  0  0  0
    4.2868   -7.4250    0.0000 C   0  0  0  0  0  0  0  0  0  0  0  0
    3.5724   -7.8375    0.0000 C   0  0  0  0  0  0  0  0  0  0  0  0
    3.5724   -8.6625    0.0000 O   0  0  0  0  0  0  0  0  0  0  0  0
    2.8579   -7.4250    0.0000 C   0  0  0  0  0  0  0  0  0  0  0  0
    2.1434   -7.8375    0.0000 C   0  0  0  0  0  0  0  0  0  0  0  0
    1.4289   -7.4250    0.0000 C   0  0  0  0  0  0  0  0  0  0  0  0
    0.7145   -7.8375    0.0000 C   0  0  0  0  0  0  0  0  0  0  0  0
    0.0000   -7.4250    0.0000 N   0  0  0  0  0  0  0  0  0  0  0  0
   -0.7145   -7.8375    0.0000 C   0  0  0  0  0  0  0  0  0  0  0  0
   -0.7145   -8.6625    0.0000 O   0  0  0  0  0  0  0  0  0  0  0  0
   -1.4289   -7.4250    0.0000 C   0  0  0  0  0  0  0  0  0  0  0  0
   -2.1434   -7.8375    0.0000 C   0  0  0  0  0  0  0  0  0  0  0  0
   -2.8579   -7.4250    0.0000 C   0  0  0  0  0  0  0  0  0  0  0  0
   -2.8579   -6.6000    0.0000 C   0  0  0  0  0  0  0  0  0  0  0  0
   -2.1434   -6.1875    0.0000 C   0  0  0  0  0  0  0  0  0  0  0  0
   -1.4289   -6.6000    0.0000 C   0  0  0  0  0  0  0  0  0  0  0  0
   -3.5724   -6.1875    0.0000 C   0  0  0  0  0  0  0  0  0  0  0  0
   -4.2868   -6.6000    0.0000 C   0  0  0  0  0  0  0  0  0  0  0  0
   -5.0013   -6.1875    0.0000 C   0  0  0  0  0  0  0  0  0  0  0  0
   -5.0013   -5.3625    0.0000 C   0  0  0  0  0  0  0  0  0  0  0  0
   -4.2868   -4.9500    0.0000 C   0  0  0  0  0  0  0  0  0  0  0  0
   -3.5724   -5.3625    0.0000 C   0  0  0  0  0  0  0  0  0  0  0  0
   -4.2868   -4.1250    0.0000 S   0  0  0  0  0  0  0  0  0  0  0  0
   -4.2868   -3.3000    0.0000 N   0  0  0  0  0  0  0  0  0  0  0  0
   -3.4618   -4.1250    0.0000 O   0  0  0  0  0  0  0  0  0  0  0  0
   -5.1118   -4.1250    0.0000 O   0  0  0  0  0  0  0  0  0  0  0  0
    2.8579   -6.6000    0.0000 C   0  0  0  0  0  0  0  0  0  0  0  0
  1  2  1  0  0  0  0
  2  3  2  0  0  0  0
  2  4  1  0  0  0  0
  4  5  2  0  0  0  0
  5  6  1  0  0  0  0
  6  7  2  0  0  0  0
  7  8  1  0  0  0  0
  7  9  1  0  0  0  0
  9 10  1  0  0  0  0
 10 11  2  0  0  0  0
 11 12  1  0  0  0  0
 12 13  1  0  0  0  0
 13 14  1  0  0  0  0
 14 15  2  0  0  0  0
 14 16  1  0  0  0  0
 16 17  2  0  0  0  0
 17 18  1  0  0  0  0
 18 19  2  0  0  0  0
 19 20  1  0  0  0  0
 20 21  2  0  0  0  0
 16 21  1  0  0  0  0
 19 22  1  0  0  0  0
 22 23  2  0  0  0  0
 23 24  1  0  0  0  0
 24 25  2  0  0  0  0
 25 26  1  0  0  0  0
 26 27  2  0  0  0  0
 22 27  1  0  0  0  0
 26 28  1  0  0  0  0
 28 29  1  0  0  0  0
 28 30  2  0  0  0  0
 28 31  2  0  0  0  0
  9 32  2  0  0  0  0
  4 32  1  0  0  0  0
M  RAD  1   3   2
M  END
>  <MOLECULEID>
M97339093

>  <CLASS>
Active

$$$$

  Mrv2120 12252111282D          

 32 34  0  0  0  0            999 V2000
    4.2868   -4.9500    0.0000 N   0  0  0  0  0  0  0  0  0  0  0  0
    3.5724   -5.3625    0.0000 C   0  0  0  0  0  0  0  0  0  0  0  0
    2.8579   -4.9500    0.0000 N   0  0  0  0  0  0  0  0  0  0  0  0
    3.5724   -6.1875    0.0000 C   0  0  0  0  0  0  0  0  0  0  0  0
    4.2868   -6.6000    0.0000 C   0  0  0  0  0  0  0  0  0  0  0  0
    4.2868   -7.4250    0.0000 C   0  0  0  0  0  0  0  0  0  0  0  0
    3.5724   -7.8375    0.0000 C   0  0  0  0  0  0  0  0  0  0  0  0
    3.5724   -8.6625    0.0000 O   0  0  0  0  0  0  0  0  0  0  0  0
    2.8579   -7.4250    0.0000 C   0  0  0  0  0  0  0  0  0  0  0  0
    2.1434   -7.8375    0.0000 C   0  0  0  0  0  0  0  0  0  0  0  0
    1.4289   -7.4250    0.0000 C   0  0  0  0  0  0  0  0  0  0  0  0
    0.7145   -7.8375    0.0000 C   0  0  0  0  0  0  0  0  0  0  0  0
    0.0000   -7.4250    0.0000 N   0  0  0  0  0  0  0  0  0  0  0  0
   -0.7145   -7.8375    0.0000 C   0  0  0  0  0  0  0  0  0  0  0  0
   -0.7145   -8.6625    0.0000 O   0  0  0  0  0  0  0  0  0  0  0  0
   -1.4289   -7.4250    0.0000 C   0  0  0  0  0  0  0  0  0  0  0  0
   -2.1434   -7.8375    0.0000 C   0  0  0  0  0  0  0  0  0  0  0  0
   -2.8579   -7.4250    0.0000 C   0  0  0  0  0  0  0  0  0  0  0  0
   -2.8579   -6.6000    0.0000 C   0  0  0  0  0  0  0  0  0  0  0  0
   -2.1434   -6.1875    0.0000 C   0  0  0  0  0  0  0  0  0  0  0  0
   -1.4289   -6.6000    0.0000 C   0  0  0  0  0  0  0  0  0  0  0  0
   -3.5724   -6.1875    0.0000 C   0  0  0  0  0  0  0  0  0  0  0  0
   -4.2868   -6.6000    0.0000 C   0  0  0  0  0  0  0  0  0  0  0  0
   -5.0013   -6.1875    0.0000 C   0  0  0  0  0  0  0  0  0  0  0  0
   -5.0013   -5.3625    0.0000 C   0  0  0  0  0  0  0  0  0  0  0  0
   -4.2868   -4.9500    0.0000 C   0  0  0  0  0  0  0  0  0  0  0  0
   -3.5724   -5.3625    0.0000 C   0  0  0  0  0  0  0  0  0  0  0  0
   -2.8579   -4.9500    0.0000 S   0  0  0  0  0  0  0  0  0  0  0  0
   -2.1434   -4.5375    0.0000 N   0  0  0  0  0  0  0  0  0  0  0  0
   -2.4454   -5.6645    0.0000 O   0  0  0  0  0  0  0  0  0  0  0  0
   -3.2704   -4.2355    0.0000 O   0  0  0  0  0  0  0  0  0  0  0  0
    2.8579   -6.6000    0.0000 C   0  0  0  0  0  0  0  0  0  0  0  0
  1  2  1  0  0  0  0
  2  3  2  0  0  0  0
  2  4  1  0  0  0  0
  4  5  2  0  0  0  0
  5  6  1  0  0  0  0
  6  7  2  0  0  0  0
  7  8  1  0  0  0  0
  7  9  1  0  0  0  0
  9 10  1  0  0  0  0
 10 11  2  0  0  0  0
 11 12  1  0  0  0  0
 12 13  1  0  0  0  0
 13 14  1  0  0  0  0
 14 15  2  0  0  0  0
 14 16  1  0  0  0  0
 16 17  2  0  0  0  0
 17 18  1  0  0  0  0
 18 19  2  0  0  0  0
 19 20  1  0  0  0  0
 20 21  2  0  0  0  0
 16 21  1  0  0  0  0
 19 22  1  0  0  0  0
 22 23  2  0  0  0  0
 23 24  1  0  0  0  0
 24 25  2  0  0  0  0
 25 26  1  0  0  0  0
 26 27  2  0  0  0  0
 22 27  1  0  0  0  0
 27 28  1  0  0  0  0
 28 29  1  0  0  0  0
 28 30  2  0  0  0  0
 28 31  2  0  0  0  0
  9 32  2  0  0  0  0
  4 32  1  0  0  0  0
M  RAD  1   3   2
M  END
>  <MOLECULEID>
M97339094

>  <CLASS>
Active

$$$$

  Mrv2120 12252111282D          

 31 33  0  0  1  0            999 V2000
   -1.4289   -3.9039    0.0000 C   0  0  0  0  0  0  0  0  0  0  0  0
   -1.0164   -3.1895    0.0000 O   0  0  0  0  0  0  0  0  0  0  0  0
   -1.4289   -2.4750    0.0000 C   0  0  0  0  0  0  0  0  0  0  0  0
   -2.2539   -2.4750    0.0000 O   0  0  0  0  0  0  0  0  0  0  0  0
   -1.0164   -1.7605    0.0000 C   0  0  2  0  0  0  0  0  0  0  0  0
   -1.4289   -1.0461    0.0000 C   0  0  0  0  0  0  0  0  0  0  0  0
   -2.2539   -1.0461    0.0000 C   0  0  0  0  0  0  0  0  0  0  0  0
   -2.6664   -1.7605    0.0000 C   0  0  0  0  0  0  0  0  0  0  0  0
   -3.4914   -1.7605    0.0000 C   0  0  0  0  0  0  0  0  0  0  0  0
   -3.9039   -1.0461    0.0000 C   0  0  0  0  0  0  0  0  0  0  0  0
   -3.4914   -0.3316    0.0000 C   0  0  0  0  0  0  0  0  0  0  0  0
   -2.6664   -0.3316    0.0000 C   0  0  0  0  0  0  0  0  0  0  0  0
   -3.9039   -2.4750    0.0000 C   0  0  0  0  0  0  0  0  0  0  0  0
   -4.7289   -2.4750    0.0000 N   0  0  0  0  0  0  0  0  0  0  0  0
   -3.4914   -3.1895    0.0000 N   0  0  0  0  0  0  0  0  0  0  0  0
   -0.1914   -1.7605    0.0000 C   0  0  1  0  0  0  0  0  0  0  0  0
    0.2211   -1.0461    0.0000 C   0  0  0  0  0  0  0  0  0  0  0  0
    0.2211   -2.4750    0.0000 N   0  0  0  0  0  0  0  0  0  0  0  0
    1.0461   -2.4750    0.0000 C   0  0  0  0  0  0  0  0  0  0  0  0
    1.4586   -3.1895    0.0000 O   0  0  0  0  0  0  0  0  0  0  0  0
    1.4586   -1.7605    0.0000 C   0  0  0  0  0  0  0  0  0  0  0  0
    1.0461   -1.0461    0.0000 C   0  0  0  0  0  0  0  0  0  0  0  0
    1.4586   -0.3316    0.0000 C   0  0  0  0  0  0  0  0  0  0  0  0
    2.2836   -0.3316    0.0000 C   0  0  0  0  0  0  0  0  0  0  0  0
    2.6961   -1.0461    0.0000 C   0  0  0  0  0  0  0  0  0  0  0  0
    2.2836   -1.7605    0.0000 C   0  0  0  0  0  0  0  0  0  0  0  0
    2.6961    0.3829    0.0000 N   0  0  0  0  0  0  0  0  0  0  0  0
    2.3605    1.1366    0.0000 C   0  0  0  0  0  0  0  0  0  0  0  0
    2.9736    1.6886    0.0000 C   0  0  0  0  0  0  0  0  0  0  0  0
    3.6881    1.2761    0.0000 N   0  0  0  0  0  0  0  0  0  0  0  0
    3.5165    0.4691    0.0000 C   0  0  0  0  0  0  0  0  0  0  0  0
  1  2  1  0  0  0  0
  2  3  1  0  0  0  0
  3  4  2  0  0  0  0
  5  3  1  6  0  0  0
  5  6  1  0  0  0  0
  6  7  1  0  0  0  0
  7  8  2  0  0  0  0
  8  9  1  0  0  0  0
  9 10  2  0  0  0  0
 10 11  1  0  0  0  0
 11 12  2  0  0  0  0
  7 12  1  0  0  0  0
  9 13  1  0  0  0  0
 13 14  1  0  0  0  0
 13 15  2  0  0  0  0
  5 16  1  0  0  0  0
 16 17  1  1  0  0  0
 16 18  1  0  0  0  0
 18 19  1  0  0  0  0
 19 20  2  0  0  0  0
 19 21  1  0  0  0  0
 21 22  2  0  0  0  0
 22 23  1  0  0  0  0
 23 24  2  0  0  0  0
 24 25  1  0  0  0  0
 25 26  2  0  0  0  0
 21 26  1  0  0  0  0
 24 27  1  0  0  0  0
 27 28  1  0  0  0  0
 28 29  2  0  0  0  0
 29 30  1  0  0  0  0
 30 31  2  0  0  0  0
 27 31  1  0  0  0  0
M  RAD  1  15   2
M  END
>  <MOLECULEID>
M97339095

>  <CLASS>
Active

$$$$

  Mrv2120 12252111282D          

 31 33  0  0  1  0            999 V2000
   -1.4289   -3.9039    0.0000 C   0  0  0  0  0  0  0  0  0  0  0  0
   -1.0164   -3.1895    0.0000 O   0  0  0  0  0  0  0  0  0  0  0  0
   -1.4289   -2.4750    0.0000 C   0  0  0  0  0  0  0  0  0  0  0  0
   -2.2539   -2.4750    0.0000 O   0  0  0  0  0  0  0  0  0  0  0  0
   -1.0164   -1.7605    0.0000 C   0  0  2  0  0  0  0  0  0  0  0  0
   -1.4289   -1.0461    0.0000 C   0  0  0  0  0  0  0  0  0  0  0  0
   -2.2539   -1.0461    0.0000 C   0  0  0  0  0  0  0  0  0  0  0  0
   -2.6664   -1.7605    0.0000 C   0  0  0  0  0  0  0  0  0  0  0  0
   -3.4914   -1.7605    0.0000 C   0  0  0  0  0  0  0  0  0  0  0  0
   -3.9039   -1.0461    0.0000 C   0  0  0  0  0  0  0  0  0  0  0  0
   -3.4914   -0.3316    0.0000 C   0  0  0  0  0  0  0  0  0  0  0  0
   -2.6664   -0.3316    0.0000 C   0  0  0  0  0  0  0  0  0  0  0  0
   -3.9039   -2.4750    0.0000 C   0  0  0  0  0  0  0  0  0  0  0  0
   -4.7289   -2.4750    0.0000 N   0  0  0  0  0  0  0  0  0  0  0  0
   -3.4914   -3.1895    0.0000 N   0  0  0  0  0  0  0  0  0  0  0  0
   -0.1914   -1.7605    0.0000 C   0  0  1  0  0  0  0  0  0  0  0  0
    0.2211   -1.0461    0.0000 C   0  0  0  0  0  0  0  0  0  0  0  0
    0.2211   -2.4750    0.0000 N   0  0  0  0  0  0  0  0  0  0  0  0
    1.0461   -2.4750    0.0000 C   0  0  0  0  0  0  0  0  0  0  0  0
    1.4586   -3.1895    0.0000 O   0  0  0  0  0  0  0  0  0  0  0  0
    1.4586   -1.7605    0.0000 C   0  0  0  0  0  0  0  0  0  0  0  0
    1.0461   -1.0461    0.0000 C   0  0  0  0  0  0  0  0  0  0  0  0
    1.4586   -0.3316    0.0000 C   0  0  0  0  0  0  0  0  0  0  0  0
    2.2836   -0.3316    0.0000 C   0  0  0  0  0  0  0  0  0  0  0  0
    2.6961   -1.0461    0.0000 C   0  0  0  0  0  0  0  0  0  0  0  0
    2.2836   -1.7605    0.0000 C   0  0  0  0  0  0  0  0  0  0  0  0
    2.6961    0.3829    0.0000 C   0  0  0  0  0  0  0  0  0  0  0  0
    2.3605    1.1366    0.0000 C   0  0  0  0  0  0  0  0  0  0  0  0
    2.9736    1.6886    0.0000 N   0  0  0  0  0  0  0  0  0  0  0  0
    3.6881    1.2761    0.0000 C   0  0  0  0  0  0  0  0  0  0  0  0
    3.5165    0.4691    0.0000 N   0  0  0  0  0  0  0  0  0  0  0  0
  1  2  1  0  0  0  0
  2  3  1  0  0  0  0
  3  4  2  0  0  0  0
  5  3  1  6  0  0  0
  5  6  1  0  0  0  0
  6  7  1  0  0  0  0
  7  8  2  0  0  0  0
  8  9  1  0  0  0  0
  9 10  2  0  0  0  0
 10 11  1  0  0  0  0
 11 12  2  0  0  0  0
  7 12  1  0  0  0  0
  9 13  1  0  0  0  0
 13 14  1  0  0  0  0
 13 15  2  0  0  0  0
  5 16  1  0  0  0  0
 16 17  1  1  0  0  0
 16 18  1  0  0  0  0
 18 19  1  0  0  0  0
 19 20  2  0  0  0  0
 19 21  1  0  0  0  0
 21 22  2  0  0  0  0
 22 23  1  0  0  0  0
 23 24  2  0  0  0  0
 24 25  1  0  0  0  0
 25 26  2  0  0  0  0
 21 26  1  0  0  0  0
 24 27  1  0  0  0  0
 27 28  2  0  0  0  0
 28 29  1  0  0  0  0
 29 30  2  0  0  0  0
 30 31  1  0  0  0  0
 27 31  1  0  0  0  0
M  RAD  1  15   2
M  END
>  <MOLECULEID>
M97339096

>  <CLASS>
Active

$$$$

  Mrv2120 12252111282D          

 32 34  0  0  1  0            999 V2000
   -1.4289   -6.3789    0.0000 C   0  0  0  0  0  0  0  0  0  0  0  0
   -1.0164   -5.6645    0.0000 O   0  0  0  0  0  0  0  0  0  0  0  0
   -1.4289   -4.9500    0.0000 C   0  0  0  0  0  0  0  0  0  0  0  0
   -2.2539   -4.9500    0.0000 O   0  0  0  0  0  0  0  0  0  0  0  0
   -1.0164   -4.2355    0.0000 C   0  0  2  0  0  0  0  0  0  0  0  0
   -1.4289   -3.5211    0.0000 C   0  0  0  0  0  0  0  0  0  0  0  0
   -2.2539   -3.5211    0.0000 C   0  0  0  0  0  0  0  0  0  0  0  0
   -2.6664   -4.2355    0.0000 C   0  0  0  0  0  0  0  0  0  0  0  0
   -3.4914   -4.2355    0.0000 C   0  0  0  0  0  0  0  0  0  0  0  0
   -3.9039   -3.5211    0.0000 C   0  0  0  0  0  0  0  0  0  0  0  0
   -3.4914   -2.8066    0.0000 C   0  0  0  0  0  0  0  0  0  0  0  0
   -2.6664   -2.8066    0.0000 C   0  0  0  0  0  0  0  0  0  0  0  0
   -3.9039   -4.9500    0.0000 C   0  0  0  0  0  0  0  0  0  0  0  0
   -4.7289   -4.9500    0.0000 N   0  0  0  0  0  0  0  0  0  0  0  0
   -3.4914   -5.6645    0.0000 N   0  0  0  0  0  0  0  0  0  0  0  0
   -0.1914   -4.2355    0.0000 C   0  0  1  0  0  0  0  0  0  0  0  0
    0.2211   -3.5211    0.0000 C   0  0  0  0  0  0  0  0  0  0  0  0
    0.2211   -4.9500    0.0000 N   0  0  0  0  0  0  0  0  0  0  0  0
    1.0461   -4.9500    0.0000 C   0  0  0  0  0  0  0  0  0  0  0  0
    1.4586   -5.6645    0.0000 O   0  0  0  0  0  0  0  0  0  0  0  0
    1.4586   -4.2355    0.0000 C   0  0  0  0  0  0  0  0  0  0  0  0
    1.0461   -3.5211    0.0000 C   0  0  0  0  0  0  0  0  0  0  0  0
    1.4586   -2.8066    0.0000 C   0  0  0  0  0  0  0  0  0  0  0  0
    2.2836   -2.8066    0.0000 C   0  0  0  0  0  0  0  0  0  0  0  0
    2.6961   -3.5211    0.0000 C   0  0  0  0  0  0  0  0  0  0  0  0
    2.2836   -4.2355    0.0000 C   0  0  0  0  0  0  0  0  0  0  0  0
    2.6961   -2.0921    0.0000 C   0  0  0  0  0  0  0  0  0  0  0  0
    2.2836   -1.3776    0.0000 C   0  0  0  0  0  0  0  0  0  0  0  0
    2.6961   -0.6632    0.0000 C   0  0  0  0  0  0  0  0  0  0  0  0
    3.5211   -0.6632    0.0000 C   0  0  0  0  0  0  0  0  0  0  0  0
    3.9336   -1.3776    0.0000 C   0  0  0  0  0  0  0  0  0  0  0  0
    3.5211   -2.0921    0.0000 N   0  0  0  0  0  0  0  0  0  0  0  0
  1  2  1  0  0  0  0
  2  3  1  0  0  0  0
  3  4  2  0  0  0  0
  5  3  1  6  0  0  0
  5  6  1  0  0  0  0
  6  7  1  0  0  0  0
  7  8  2  0  0  0  0
  8  9  1  0  0  0  0
  9 10  2  0  0  0  0
 10 11  1  0  0  0  0
 11 12  2  0  0  0  0
  7 12  1  0  0  0  0
  9 13  1  0  0  0  0
 13 14  1  0  0  0  0
 13 15  2  0  0  0  0
  5 16  1  0  0  0  0
 16 17  1  1  0  0  0
 16 18  1  0  0  0  0
 18 19  1  0  0  0  0
 19 20  2  0  0  0  0
 19 21  1  0  0  0  0
 21 22  2  0  0  0  0
 22 23  1  0  0  0  0
 23 24  2  0  0  0  0
 24 25  1  0  0  0  0
 25 26  2  0  0  0  0
 21 26  1  0  0  0  0
 24 27  1  0  0  0  0
 27 28  2  0  0  0  0
 28 29  1  0  0  0  0
 29 30  2  0  0  0  0
 30 31  1  0  0  0  0
 31 32  2  0  0  0  0
 27 32  1  0  0  0  0
M  RAD  1  15   2
M  END
>  <MOLECULEID>
M97339097

>  <CLASS>
Active

$$$$

  Mrv2120 12252111282D          

 32 34  0  0  1  0            999 V2000
   -1.4289   -6.3789    0.0000 C   0  0  0  0  0  0  0  0  0  0  0  0
   -1.0164   -5.6645    0.0000 O   0  0  0  0  0  0  0  0  0  0  0  0
   -1.4289   -4.9500    0.0000 C   0  0  0  0  0  0  0  0  0  0  0  0
   -2.2539   -4.9500    0.0000 O   0  0  0  0  0  0  0  0  0  0  0  0
   -1.0164   -4.2355    0.0000 C   0  0  2  0  0  0  0  0  0  0  0  0
   -1.4289   -3.5211    0.0000 C   0  0  0  0  0  0  0  0  0  0  0  0
   -2.2539   -3.5211    0.0000 C   0  0  0  0  0  0  0  0  0  0  0  0
   -2.6664   -4.2355    0.0000 C   0  0  0  0  0  0  0  0  0  0  0  0
   -3.4914   -4.2355    0.0000 C   0  0  0  0  0  0  0  0  0  0  0  0
   -3.9039   -3.5211    0.0000 C   0  0  0  0  0  0  0  0  0  0  0  0
   -3.4914   -2.8066    0.0000 C   0  0  0  0  0  0  0  0  0  0  0  0
   -2.6664   -2.8066    0.0000 C   0  0  0  0  0  0  0  0  0  0  0  0
   -3.9039   -4.9500    0.0000 C   0  0  0  0  0  0  0  0  0  0  0  0
   -4.7289   -4.9500    0.0000 N   0  0  0  0  0  0  0  0  0  0  0  0
   -3.4914   -5.6645    0.0000 N   0  0  0  0  0  0  0  0  0  0  0  0
   -0.1914   -4.2355    0.0000 C   0  0  1  0  0  0  0  0  0  0  0  0
    0.2211   -3.5211    0.0000 C   0  0  0  0  0  0  0  0  0  0  0  0
    0.2211   -4.9500    0.0000 N   0  0  0  0  0  0  0  0  0  0  0  0
    1.0461   -4.9500    0.0000 C   0  0  0  0  0  0  0  0  0  0  0  0
    1.4586   -5.6645    0.0000 O   0  0  0  0  0  0  0  0  0  0  0  0
    1.4586   -4.2355    0.0000 C   0  0  0  0  0  0  0  0  0  0  0  0
    1.0461   -3.5211    0.0000 C   0  0  0  0  0  0  0  0  0  0  0  0
    1.4586   -2.8066    0.0000 C   0  0  0  0  0  0  0  0  0  0  0  0
    2.2836   -2.8066    0.0000 C   0  0  0  0  0  0  0  0  0  0  0  0
    2.6961   -3.5211    0.0000 C   0  0  0  0  0  0  0  0  0  0  0  0
    2.2836   -4.2355    0.0000 C   0  0  0  0  0  0  0  0  0  0  0  0
    2.6961   -2.0921    0.0000 C   0  0  0  0  0  0  0  0  0  0  0  0
    2.2836   -1.3776    0.0000 C   0  0  0  0  0  0  0  0  0  0  0  0
    2.6961   -0.6632    0.0000 C   0  0  0  0  0  0  0  0  0  0  0  0
    3.5211   -0.6632    0.0000 C   0  0  0  0  0  0  0  0  0  0  0  0
    3.9336   -1.3776    0.0000 N   0  0  0  0  0  0  0  0  0  0  0  0
    3.5211   -2.0921    0.0000 C   0  0  0  0  0  0  0  0  0  0  0  0
  1  2  1  0  0  0  0
  2  3  1  0  0  0  0
  3  4  2  0  0  0  0
  5  3  1  6  0  0  0
  5  6  1  0  0  0  0
  6  7  1  0  0  0  0
  7  8  2  0  0  0  0
  8  9  1  0  0  0  0
  9 10  2  0  0  0  0
 10 11  1  0  0  0  0
 11 12  2  0  0  0  0
  7 12  1  0  0  0  0
  9 13  1  0  0  0  0
 13 14  1  0  0  0  0
 13 15  2  0  0  0  0
  5 16  1  0  0  0  0
 16 17  1  1  0  0  0
 16 18  1  0  0  0  0
 18 19  1  0  0  0  0
 19 20  2  0  0  0  0
 19 21  1  0  0  0  0
 21 22  2  0  0  0  0
 22 23  1  0  0  0  0
 23 24  2  0  0  0  0
 24 25  1  0  0  0  0
 25 26  2  0  0  0  0
 21 26  1  0  0  0  0
 24 27  1  0  0  0  0
 27 28  2  0  0  0  0
 28 29  1  0  0  0  0
 29 30  2  0  0  0  0
 30 31  1  0  0  0  0
 31 32  2  0  0  0  0
 27 32  1  0  0  0  0
M  RAD  1  15   2
M  END
>  <MOLECULEID>
M97339098

>  <CLASS>
Active

$$$$

  Mrv2120 12252111282D          

 32 34  0  0  1  0            999 V2000
   -1.4289   -6.3789    0.0000 C   0  0  0  0  0  0  0  0  0  0  0  0
   -1.0164   -5.6645    0.0000 O   0  0  0  0  0  0  0  0  0  0  0  0
   -1.4289   -4.9500    0.0000 C   0  0  0  0  0  0  0  0  0  0  0  0
   -2.2539   -4.9500    0.0000 O   0  0  0  0  0  0  0  0  0  0  0  0
   -1.0164   -4.2355    0.0000 C   0  0  2  0  0  0  0  0  0  0  0  0
   -1.4289   -3.5211    0.0000 C   0  0  0  0  0  0  0  0  0  0  0  0
   -2.2539   -3.5211    0.0000 C   0  0  0  0  0  0  0  0  0  0  0  0
   -2.6664   -4.2355    0.0000 C   0  0  0  0  0  0  0  0  0  0  0  0
   -3.4914   -4.2355    0.0000 C   0  0  0  0  0  0  0  0  0  0  0  0
   -3.9039   -3.5211    0.0000 C   0  0  0  0  0  0  0  0  0  0  0  0
   -3.4914   -2.8066    0.0000 C   0  0  0  0  0  0  0  0  0  0  0  0
   -2.6664   -2.8066    0.0000 C   0  0  0  0  0  0  0  0  0  0  0  0
   -3.9039   -4.9500    0.0000 C   0  0  0  0  0  0  0  0  0  0  0  0
   -4.7289   -4.9500    0.0000 N   0  0  0  0  0  0  0  0  0  0  0  0
   -3.4914   -5.6645    0.0000 N   0  0  0  0  0  0  0  0  0  0  0  0
   -0.1914   -4.2355    0.0000 C   0  0  1  0  0  0  0  0  0  0  0  0
    0.2211   -3.5211    0.0000 C   0  0  0  0  0  0  0  0  0  0  0  0
    0.2211   -4.9500    0.0000 N   0  0  0  0  0  0  0  0  0  0  0  0
    1.0461   -4.9500    0.0000 C   0  0  0  0  0  0  0  0  0  0  0  0
    1.4586   -5.6645    0.0000 O   0  0  0  0  0  0  0  0  0  0  0  0
    1.4586   -4.2355    0.0000 C   0  0  0  0  0  0  0  0  0  0  0  0
    1.0461   -3.5211    0.0000 C   0  0  0  0  0  0  0  0  0  0  0  0
    1.4586   -2.8066    0.0000 C   0  0  0  0  0  0  0  0  0  0  0  0
    2.2836   -2.8066    0.0000 C   0  0  0  0  0  0  0  0  0  0  0  0
    2.6961   -3.5211    0.0000 C   0  0  0  0  0  0  0  0  0  0  0  0
    2.2836   -4.2355    0.0000 C   0  0  0  0  0  0  0  0  0  0  0  0
    2.6961   -2.0921    0.0000 C   0  0  0  0  0  0  0  0  0  0  0  0
    2.2836   -1.3776    0.0000 C   0  0  0  0  0  0  0  0  0  0  0  0
    2.6961   -0.6632    0.0000 C   0  0  0  0  0  0  0  0  0  0  0  0
    3.5211   -0.6632    0.0000 N   0  0  0  0  0  0  0  0  0  0  0  0
    3.9336   -1.3776    0.0000 C   0  0  0  0  0  0  0  0  0  0  0  0
    3.5211   -2.0921    0.0000 C   0  0  0  0  0  0  0  0  0  0  0  0
  1  2  1  0  0  0  0
  2  3  1  0  0  0  0
  3  4  2  0  0  0  0
  5  3  1  6  0  0  0
  5  6  1  0  0  0  0
  6  7  1  0  0  0  0
  7  8  2  0  0  0  0
  8  9  1  0  0  0  0
  9 10  2  0  0  0  0
 10 11  1  0  0  0  0
 11 12  2  0  0  0  0
  7 12  1  0  0  0  0
  9 13  1  0  0  0  0
 13 14  1  0  0  0  0
 13 15  2  0  0  0  0
  5 16  1  0  0  0  0
 16 17  1  1  0  0  0
 16 18  1  0  0  0  0
 18 19  1  0  0  0  0
 19 20  2  0  0  0  0
 19 21  1  0  0  0  0
 21 22  2  0  0  0  0
 22 23  1  0  0  0  0
 23 24  2  0  0  0  0
 24 25  1  0  0  0  0
 25 26  2  0  0  0  0
 21 26  1  0  0  0  0
 24 27  1  0  0  0  0
 27 28  2  0  0  0  0
 28 29  1  0  0  0  0
 29 30  2  0  0  0  0
 30 31  1  0  0  0  0
 31 32  2  0  0  0  0
 27 32  1  0  0  0  0
M  RAD  1  15   2
M  END
>  <MOLECULEID>
M97339099

>  <CLASS>
Active

$$$$

  Mrv2120 12252111282D          

 33 35  0  0  1  0            999 V2000
   -1.4289   -6.3789    0.0000 C   0  0  0  0  0  0  0  0  0  0  0  0
   -1.0164   -5.6645    0.0000 O   0  0  0  0  0  0  0  0  0  0  0  0
   -1.4289   -4.9500    0.0000 C   0  0  0  0  0  0  0  0  0  0  0  0
   -2.2539   -4.9500    0.0000 O   0  0  0  0  0  0  0  0  0  0  0  0
   -1.0164   -4.2355    0.0000 C   0  0  2  0  0  0  0  0  0  0  0  0
   -1.4289   -3.5211    0.0000 C   0  0  0  0  0  0  0  0  0  0  0  0
   -2.2539   -3.5211    0.0000 C   0  0  0  0  0  0  0  0  0  0  0  0
   -2.6664   -4.2355    0.0000 C   0  0  0  0  0  0  0  0  0  0  0  0
   -3.4914   -4.2355    0.0000 C   0  0  0  0  0  0  0  0  0  0  0  0
   -3.9039   -3.5211    0.0000 C   0  0  0  0  0  0  0  0  0  0  0  0
   -3.4914   -2.8066    0.0000 C   0  0  0  0  0  0  0  0  0  0  0  0
   -2.6664   -2.8066    0.0000 C   0  0  0  0  0  0  0  0  0  0  0  0
   -3.9039   -4.9500    0.0000 C   0  0  0  0  0  0  0  0  0  0  0  0
   -4.7289   -4.9500    0.0000 N   0  0  0  0  0  0  0  0  0  0  0  0
   -3.4914   -5.6645    0.0000 N   0  0  0  0  0  0  0  0  0  0  0  0
   -0.1914   -4.2355    0.0000 C   0  0  1  0  0  0  0  0  0  0  0  0
    0.2211   -3.5211    0.0000 C   0  0  0  0  0  0  0  0  0  0  0  0
    0.2211   -4.9500    0.0000 N   0  0  0  0  0  0  0  0  0  0  0  0
    1.0461   -4.9500    0.0000 C   0  0  0  0  0  0  0  0  0  0  0  0
    1.4586   -5.6645    0.0000 O   0  0  0  0  0  0  0  0  0  0  0  0
    1.4586   -4.2355    0.0000 C   0  0  0  0  0  0  0  0  0  0  0  0
    1.0461   -3.5211    0.0000 C   0  0  0  0  0  0  0  0  0  0  0  0
    1.4586   -2.8066    0.0000 C   0  0  0  0  0  0  0  0  0  0  0  0
    2.2836   -2.8066    0.0000 C   0  0  0  0  0  0  0  0  0  0  0  0
    2.6961   -3.5211    0.0000 C   0  0  0  0  0  0  0  0  0  0  0  0
    2.2836   -4.2355    0.0000 C   0  0  0  0  0  0  0  0  0  0  0  0
    2.6961   -2.0921    0.0000 C   0  0  0  0  0  0  0  0  0  0  0  0
    2.2836   -1.3776    0.0000 C   0  0  0  0  0  0  0  0  0  0  0  0
    2.6961   -0.6632    0.0000 C   0  0  0  0  0  0  0  0  0  0  0  0
    3.5211   -0.6632    0.0000 C   0  0  0  0  0  0  0  0  0  0  0  0
    3.9336   -1.3776    0.0000 C   0  0  0  0  0  0  0  0  0  0  0  0
    3.5211   -2.0921    0.0000 N   0  3  0  0  0  0  0  0  0  0  0  0
    3.9336   -2.8066    0.0000 C   0  0  0  0  0  0  0  0  0  0  0  0
  1  2  1  0  0  0  0
  2  3  1  0  0  0  0
  3  4  2  0  0  0  0
  5  3  1  6  0  0  0
  5  6  1  0  0  0  0
  6  7  1  0  0  0  0
  7  8  2  0  0  0  0
  8  9  1  0  0  0  0
  9 10  2  0  0  0  0
 10 11  1  0  0  0  0
 11 12  2  0  0  0  0
  7 12  1  0  0  0  0
  9 13  1  0  0  0  0
 13 14  1  0  0  0  0
 13 15  2  0  0  0  0
  5 16  1  0  0  0  0
 16 17  1  1  0  0  0
 16 18  1  0  0  0  0
 18 19  1  0  0  0  0
 19 20  2  0  0  0  0
 19 21  1  0  0  0  0
 21 22  2  0  0  0  0
 22 23  1  0  0  0  0
 23 24  2  0  0  0  0
 24 25  1  0  0  0  0
 25 26  2  0  0  0  0
 21 26  1  0  0  0  0
 24 27  1  0  0  0  0
 27 28  2  0  0  0  0
 28 29  1  0  0  0  0
 29 30  2  0  0  0  0
 30 31  1  0  0  0  0
 31 32  2  0  0  0  0
 27 32  1  0  0  0  0
 32 33  1  0  0  0  0
M  CHG  1  32   1
M  RAD  1  15   2
M  END
>  <MOLECULEID>
M97339100

>  <CLASS>
Active

$$$$

  Mrv2120 12252111282D          

 33 35  0  0  1  0            999 V2000
   -1.4289   -6.3789    0.0000 C   0  0  0  0  0  0  0  0  0  0  0  0
   -1.0164   -5.6645    0.0000 O   0  0  0  0  0  0  0  0  0  0  0  0
   -1.4289   -4.9500    0.0000 C   0  0  0  0  0  0  0  0  0  0  0  0
   -2.2539   -4.9500    0.0000 O   0  0  0  0  0  0  0  0  0  0  0  0
   -1.0164   -4.2355    0.0000 C   0  0  2  0  0  0  0  0  0  0  0  0
   -1.4289   -3.5211    0.0000 C   0  0  0  0  0  0  0  0  0  0  0  0
   -2.2539   -3.5211    0.0000 C   0  0  0  0  0  0  0  0  0  0  0  0
   -2.6664   -4.2355    0.0000 C   0  0  0  0  0  0  0  0  0  0  0  0
   -3.4914   -4.2355    0.0000 C   0  0  0  0  0  0  0  0  0  0  0  0
   -3.9039   -3.5211    0.0000 C   0  0  0  0  0  0  0  0  0  0  0  0
   -3.4914   -2.8066    0.0000 C   0  0  0  0  0  0  0  0  0  0  0  0
   -2.6664   -2.8066    0.0000 C   0  0  0  0  0  0  0  0  0  0  0  0
   -3.9039   -4.9500    0.0000 C   0  0  0  0  0  0  0  0  0  0  0  0
   -4.7289   -4.9500    0.0000 N   0  0  0  0  0  0  0  0  0  0  0  0
   -3.4914   -5.6645    0.0000 N   0  0  0  0  0  0  0  0  0  0  0  0
   -0.1914   -4.2355    0.0000 C   0  0  1  0  0  0  0  0  0  0  0  0
    0.2211   -3.5211    0.0000 C   0  0  0  0  0  0  0  0  0  0  0  0
    0.2211   -4.9500    0.0000 N   0  0  0  0  0  0  0  0  0  0  0  0
    1.0461   -4.9500    0.0000 C   0  0  0  0  0  0  0  0  0  0  0  0
    1.4586   -5.6645    0.0000 O   0  0  0  0  0  0  0  0  0  0  0  0
    1.4586   -4.2355    0.0000 C   0  0  0  0  0  0  0  0  0  0  0  0
    1.0461   -3.5211    0.0000 C   0  0  0  0  0  0  0  0  0  0  0  0
    1.4586   -2.8066    0.0000 C   0  0  0  0  0  0  0  0  0  0  0  0
    2.2836   -2.8066    0.0000 C   0  0  0  0  0  0  0  0  0  0  0  0
    2.6961   -3.5211    0.0000 C   0  0  0  0  0  0  0  0  0  0  0  0
    2.2836   -4.2355    0.0000 C   0  0  0  0  0  0  0  0  0  0  0  0
    2.6961   -2.0921    0.0000 C   0  0  0  0  0  0  0  0  0  0  0  0
    2.2836   -1.3776    0.0000 C   0  0  0  0  0  0  0  0  0  0  0  0
    2.6961   -0.6632    0.0000 C   0  0  0  0  0  0  0  0  0  0  0  0
    3.5211   -0.6632    0.0000 C   0  0  0  0  0  0  0  0  0  0  0  0
    3.9336   -1.3776    0.0000 N   0  3  0  0  0  0  0  0  0  0  0  0
    4.7586   -1.3776    0.0000 C   0  0  0  0  0  0  0  0  0  0  0  0
    3.5211   -2.0921    0.0000 C   0  0  0  0  0  0  0  0  0  0  0  0
  1  2  1  0  0  0  0
  2  3  1  0  0  0  0
  3  4  2  0  0  0  0
  5  3  1  6  0  0  0
  5  6  1  0  0  0  0
  6  7  1  0  0  0  0
  7  8  2  0  0  0  0
  8  9  1  0  0  0  0
  9 10  2  0  0  0  0
 10 11  1  0  0  0  0
 11 12  2  0  0  0  0
  7 12  1  0  0  0  0
  9 13  1  0  0  0  0
 13 14  1  0  0  0  0
 13 15  2  0  0  0  0
  5 16  1  0  0  0  0
 16 17  1  1  0  0  0
 16 18  1  0  0  0  0
 18 19  1  0  0  0  0
 19 20  2  0  0  0  0
 19 21  1  0  0  0  0
 21 22  2  0  0  0  0
 22 23  1  0  0  0  0
 23 24  2  0  0  0  0
 24 25  1  0  0  0  0
 25 26  2  0  0  0  0
 21 26  1  0  0  0  0
 24 27  1  0  0  0  0
 27 28  2  0  0  0  0
 28 29  1  0  0  0  0
 29 30  2  0  0  0  0
 30 31  1  0  0  0  0
 31 32  1  0  0  0  0
 31 33  2  0  0  0  0
 27 33  1  0  0  0  0
M  CHG  1  31   1
M  RAD  1  15   2
M  END
>  <MOLECULEID>
M97339101

>  <CLASS>
Active

$$$$

  Mrv2120 12252111282D          

 33 35  0  0  1  0            999 V2000
   -1.4289   -6.3789    0.0000 C   0  0  0  0  0  0  0  0  0  0  0  0
   -1.0164   -5.6645    0.0000 O   0  0  0  0  0  0  0  0  0  0  0  0
   -1.4289   -4.9500    0.0000 C   0  0  0  0  0  0  0  0  0  0  0  0
   -2.2539   -4.9500    0.0000 O   0  0  0  0  0  0  0  0  0  0  0  0
   -1.0164   -4.2355    0.0000 C   0  0  2  0  0  0  0  0  0  0  0  0
   -1.4289   -3.5211    0.0000 C   0  0  0  0  0  0  0  0  0  0  0  0
   -2.2539   -3.5211    0.0000 C   0  0  0  0  0  0  0  0  0  0  0  0
   -2.6664   -4.2355    0.0000 C   0  0  0  0  0  0  0  0  0  0  0  0
   -3.4914   -4.2355    0.0000 C   0  0  0  0  0  0  0  0  0  0  0  0
   -3.9039   -3.5211    0.0000 C   0  0  0  0  0  0  0  0  0  0  0  0
   -3.4914   -2.8066    0.0000 C   0  0  0  0  0  0  0  0  0  0  0  0
   -2.6664   -2.8066    0.0000 C   0  0  0  0  0  0  0  0  0  0  0  0
   -3.9039   -4.9500    0.0000 C   0  0  0  0  0  0  0  0  0  0  0  0
   -4.7289   -4.9500    0.0000 N   0  0  0  0  0  0  0  0  0  0  0  0
   -3.4914   -5.6645    0.0000 N   0  0  0  0  0  0  0  0  0  0  0  0
   -0.1914   -4.2355    0.0000 C   0  0  1  0  0  0  0  0  0  0  0  0
    0.2211   -3.5211    0.0000 C   0  0  0  0  0  0  0  0  0  0  0  0
    0.2211   -4.9500    0.0000 N   0  0  0  0  0  0  0  0  0  0  0  0
    1.0461   -4.9500    0.0000 C   0  0  0  0  0  0  0  0  0  0  0  0
    1.4586   -5.6645    0.0000 O   0  0  0  0  0  0  0  0  0  0  0  0
    1.4586   -4.2355    0.0000 C   0  0  0  0  0  0  0  0  0  0  0  0
    1.0461   -3.5211    0.0000 C   0  0  0  0  0  0  0  0  0  0  0  0
    1.4586   -2.8066    0.0000 C   0  0  0  0  0  0  0  0  0  0  0  0
    2.2836   -2.8066    0.0000 C   0  0  0  0  0  0  0  0  0  0  0  0
    2.6961   -3.5211    0.0000 C   0  0  0  0  0  0  0  0  0  0  0  0
    2.2836   -4.2355    0.0000 C   0  0  0  0  0  0  0  0  0  0  0  0
    2.6961   -2.0921    0.0000 C   0  0  0  0  0  0  0  0  0  0  0  0
    2.2836   -1.3776    0.0000 C   0  0  0  0  0  0  0  0  0  0  0  0
    2.6961   -0.6632    0.0000 C   0  0  0  0  0  0  0  0  0  0  0  0
    3.5211   -0.6632    0.0000 N   0  3  0  0  0  0  0  0  0  0  0  0
    3.9336    0.0513    0.0000 C   0  0  0  0  0  0  0  0  0  0  0  0
    3.9336   -1.3776    0.0000 C   0  0  0  0  0  0  0  0  0  0  0  0
    3.5211   -2.0921    0.0000 C   0  0  0  0  0  0  0  0  0  0  0  0
  1  2  1  0  0  0  0
  2  3  1  0  0  0  0
  3  4  2  0  0  0  0
  5  3  1  6  0  0  0
  5  6  1  0  0  0  0
  6  7  1  0  0  0  0
  7  8  2  0  0  0  0
  8  9  1  0  0  0  0
  9 10  2  0  0  0  0
 10 11  1  0  0  0  0
 11 12  2  0  0  0  0
  7 12  1  0  0  0  0
  9 13  1  0  0  0  0
 13 14  1  0  0  0  0
 13 15  2  0  0  0  0
  5 16  1  0  0  0  0
 16 17  1  1  0  0  0
 16 18  1  0  0  0  0
 18 19  1  0  0  0  0
 19 20  2  0  0  0  0
 19 21  1  0  0  0  0
 21 22  2  0  0  0  0
 22 23  1  0  0  0  0
 23 24  2  0  0  0  0
 24 25  1  0  0  0  0
 25 26  2  0  0  0  0
 21 26  1  0  0  0  0
 24 27  1  0  0  0  0
 27 28  2  0  0  0  0
 28 29  1  0  0  0  0
 29 30  2  0  0  0  0
 30 31  1  0  0  0  0
 30 32  1  0  0  0  0
 32 33  2  0  0  0  0
 27 33  1  0  0  0  0
M  CHG  1  30   1
M  RAD  1  15   2
M  END
>  <MOLECULEID>
M97339102

>  <CLASS>
Active

$$$$

  Mrv2120 12252111282D          

 33 35  0  0  1  0            999 V2000
   -1.4289   -6.3789    0.0000 C   0  0  0  0  0  0  0  0  0  0  0  0
   -1.0164   -5.6645    0.0000 O   0  0  0  0  0  0  0  0  0  0  0  0
   -1.4289   -4.9500    0.0000 C   0  0  0  0  0  0  0  0  0  0  0  0
   -2.2539   -4.9500    0.0000 O   0  0  0  0  0  0  0  0  0  0  0  0
   -1.0164   -4.2355    0.0000 C   0  0  2  0  0  0  0  0  0  0  0  0
   -1.4289   -3.5211    0.0000 C   0  0  0  0  0  0  0  0  0  0  0  0
   -2.2539   -3.5211    0.0000 C   0  0  0  0  0  0  0  0  0  0  0  0
   -2.6664   -4.2355    0.0000 C   0  0  0  0  0  0  0  0  0  0  0  0
   -3.4914   -4.2355    0.0000 C   0  0  0  0  0  0  0  0  0  0  0  0
   -3.9039   -3.5211    0.0000 C   0  0  0  0  0  0  0  0  0  0  0  0
   -3.4914   -2.8066    0.0000 C   0  0  0  0  0  0  0  0  0  0  0  0
   -2.6664   -2.8066    0.0000 C   0  0  0  0  0  0  0  0  0  0  0  0
   -3.9039   -4.9500    0.0000 C   0  0  0  0  0  0  0  0  0  0  0  0
   -4.7289   -4.9500    0.0000 N   0  0  0  0  0  0  0  0  0  0  0  0
   -3.4914   -5.6645    0.0000 N   0  0  0  0  0  0  0  0  0  0  0  0
   -0.1914   -4.2355    0.0000 C   0  0  1  0  0  0  0  0  0  0  0  0
    0.2211   -3.5211    0.0000 C   0  0  0  0  0  0  0  0  0  0  0  0
    0.2211   -4.9500    0.0000 N   0  0  0  0  0  0  0  0  0  0  0  0
    1.0461   -4.9500    0.0000 C   0  0  0  0  0  0  0  0  0  0  0  0
    1.4586   -5.6645    0.0000 O   0  0  0  0  0  0  0  0  0  0  0  0
    1.4586   -4.2355    0.0000 C   0  0  0  0  0  0  0  0  0  0  0  0
    1.0461   -3.5211    0.0000 C   0  0  0  0  0  0  0  0  0  0  0  0
    1.4586   -2.8066    0.0000 C   0  0  0  0  0  0  0  0  0  0  0  0
    2.2836   -2.8066    0.0000 C   0  0  0  0  0  0  0  0  0  0  0  0
    2.6961   -3.5211    0.0000 C   0  0  0  0  0  0  0  0  0  0  0  0
    2.2836   -4.2355    0.0000 C   0  0  0  0  0  0  0  0  0  0  0  0
    2.6961   -2.0921    0.0000 C   0  0  0  0  0  0  0  0  0  0  0  0
    2.2836   -1.3776    0.0000 C   0  0  0  0  0  0  0  0  0  0  0  0
    2.6961   -0.6632    0.0000 C   0  0  0  0  0  0  0  0  0  0  0  0
    3.5211   -0.6632    0.0000 C   0  0  0  0  0  0  0  0  0  0  0  0
    3.9336   -1.3776    0.0000 C   0  0  0  0  0  0  0  0  0  0  0  0
    3.5211   -2.0921    0.0000 N   0  3  0  0  0  0  0  0  0  0  0  0
    3.9336   -2.8066    0.0000 O   0  5  0  0  0  0  0  0  0  0  0  0
  1  2  1  0  0  0  0
  2  3  1  0  0  0  0
  3  4  2  0  0  0  0
  5  3  1  6  0  0  0
  5  6  1  0  0  0  0
  6  7  1  0  0  0  0
  7  8  2  0  0  0  0
  8  9  1  0  0  0  0
  9 10  2  0  0  0  0
 10 11  1  0  0  0  0
 11 12  2  0  0  0  0
  7 12  1  0  0  0  0
  9 13  1  0  0  0  0
 13 14  1  0  0  0  0
 13 15  2  0  0  0  0
  5 16  1  0  0  0  0
 16 17  1  1  0  0  0
 16 18  1  0  0  0  0
 18 19  1  0  0  0  0
 19 20  2  0  0  0  0
 19 21  1  0  0  0  0
 21 22  2  0  0  0  0
 22 23  1  0  0  0  0
 23 24  2  0  0  0  0
 24 25  1  0  0  0  0
 25 26  2  0  0  0  0
 21 26  1  0  0  0  0
 24 27  1  0  0  0  0
 27 28  2  0  0  0  0
 28 29  1  0  0  0  0
 29 30  2  0  0  0  0
 30 31  1  0  0  0  0
 31 32  2  0  0  0  0
 27 32  1  0  0  0  0
 32 33  1  0  0  0  0
M  CHG  2  32   1  33  -1
M  RAD  1  15   2
M  END
>  <MOLECULEID>
M97339103

>  <CLASS>
Active

$$$$

  Mrv2120 12252111282D          

 33 35  0  0  1  0            999 V2000
   -1.4289   -6.3789    0.0000 C   0  0  0  0  0  0  0  0  0  0  0  0
   -1.0164   -5.6645    0.0000 O   0  0  0  0  0  0  0  0  0  0  0  0
   -1.4289   -4.9500    0.0000 C   0  0  0  0  0  0  0  0  0  0  0  0
   -2.2539   -4.9500    0.0000 O   0  0  0  0  0  0  0  0  0  0  0  0
   -1.0164   -4.2355    0.0000 C   0  0  2  0  0  0  0  0  0  0  0  0
   -1.4289   -3.5211    0.0000 C   0  0  0  0  0  0  0  0  0  0  0  0
   -2.2539   -3.5211    0.0000 C   0  0  0  0  0  0  0  0  0  0  0  0
   -2.6664   -4.2355    0.0000 C   0  0  0  0  0  0  0  0  0  0  0  0
   -3.4914   -4.2355    0.0000 C   0  0  0  0  0  0  0  0  0  0  0  0
   -3.9039   -3.5211    0.0000 C   0  0  0  0  0  0  0  0  0  0  0  0
   -3.4914   -2.8066    0.0000 C   0  0  0  0  0  0  0  0  0  0  0  0
   -2.6664   -2.8066    0.0000 C   0  0  0  0  0  0  0  0  0  0  0  0
   -3.9039   -4.9500    0.0000 C   0  0  0  0  0  0  0  0  0  0  0  0
   -4.7289   -4.9500    0.0000 N   0  0  0  0  0  0  0  0  0  0  0  0
   -3.4914   -5.6645    0.0000 N   0  0  0  0  0  0  0  0  0  0  0  0
   -0.1914   -4.2355    0.0000 C   0  0  1  0  0  0  0  0  0  0  0  0
    0.2211   -3.5211    0.0000 C   0  0  0  0  0  0  0  0  0  0  0  0
    0.2211   -4.9500    0.0000 N   0  0  0  0  0  0  0  0  0  0  0  0
    1.0461   -4.9500    0.0000 C   0  0  0  0  0  0  0  0  0  0  0  0
    1.4586   -5.6645    0.0000 O   0  0  0  0  0  0  0  0  0  0  0  0
    1.4586   -4.2355    0.0000 C   0  0  0  0  0  0  0  0  0  0  0  0
    1.0461   -3.5211    0.0000 C   0  0  0  0  0  0  0  0  0  0  0  0
    1.4586   -2.8066    0.0000 C   0  0  0  0  0  0  0  0  0  0  0  0
    2.2836   -2.8066    0.0000 C   0  0  0  0  0  0  0  0  0  0  0  0
    2.6961   -3.5211    0.0000 C   0  0  0  0  0  0  0  0  0  0  0  0
    2.2836   -4.2355    0.0000 C   0  0  0  0  0  0  0  0  0  0  0  0
    2.6961   -2.0921    0.0000 C   0  0  0  0  0  0  0  0  0  0  0  0
    2.2836   -1.3776    0.0000 C   0  0  0  0  0  0  0  0  0  0  0  0
    2.6961   -0.6632    0.0000 C   0  0  0  0  0  0  0  0  0  0  0  0
    3.5211   -0.6632    0.0000 C   0  0  0  0  0  0  0  0  0  0  0  0
    3.9336   -1.3776    0.0000 N   0  3  0  0  0  0  0  0  0  0  0  0
    4.7586   -1.3776    0.0000 O   0  5  0  0  0  0  0  0  0  0  0  0
    3.5211   -2.0921    0.0000 C   0  0  0  0  0  0  0  0  0  0  0  0
  1  2  1  0  0  0  0
  2  3  1  0  0  0  0
  3  4  2  0  0  0  0
  5  3  1  6  0  0  0
  5  6  1  0  0  0  0
  6  7  1  0  0  0  0
  7  8  2  0  0  0  0
  8  9  1  0  0  0  0
  9 10  2  0  0  0  0
 10 11  1  0  0  0  0
 11 12  2  0  0  0  0
  7 12  1  0  0  0  0
  9 13  1  0  0  0  0
 13 14  1  0  0  0  0
 13 15  2  0  0  0  0
  5 16  1  0  0  0  0
 16 17  1  1  0  0  0
 16 18  1  0  0  0  0
 18 19  1  0  0  0  0
 19 20  2  0  0  0  0
 19 21  1  0  0  0  0
 21 22  2  0  0  0  0
 22 23  1  0  0  0  0
 23 24  2  0  0  0  0
 24 25  1  0  0  0  0
 25 26  2  0  0  0  0
 21 26  1  0  0  0  0
 24 27  1  0  0  0  0
 27 28  2  0  0  0  0
 28 29  1  0  0  0  0
 29 30  2  0  0  0  0
 30 31  1  0  0  0  0
 31 32  1  0  0  0  0
 31 33  2  0  0  0  0
 27 33  1  0  0  0  0
M  CHG  2  31   1  32  -1
M  RAD  1  15   2
M  END
>  <MOLECULEID>
M97339104

>  <CLASS>
Active

$$$$

  Mrv2120 12252111282D          

 33 35  0  0  1  0            999 V2000
   -1.4289   -6.3789    0.0000 C   0  0  0  0  0  0  0  0  0  0  0  0
   -1.0164   -5.6645    0.0000 O   0  0  0  0  0  0  0  0  0  0  0  0
   -1.4289   -4.9500    0.0000 C   0  0  0  0  0  0  0  0  0  0  0  0
   -2.2539   -4.9500    0.0000 O   0  0  0  0  0  0  0  0  0  0  0  0
   -1.0164   -4.2355    0.0000 C   0  0  2  0  0  0  0  0  0  0  0  0
   -1.4289   -3.5211    0.0000 C   0  0  0  0  0  0  0  0  0  0  0  0
   -2.2539   -3.5211    0.0000 C   0  0  0  0  0  0  0  0  0  0  0  0
   -2.6664   -4.2355    0.0000 C   0  0  0  0  0  0  0  0  0  0  0  0
   -3.4914   -4.2355    0.0000 C   0  0  0  0  0  0  0  0  0  0  0  0
   -3.9039   -3.5211    0.0000 C   0  0  0  0  0  0  0  0  0  0  0  0
   -3.4914   -2.8066    0.0000 C   0  0  0  0  0  0  0  0  0  0  0  0
   -2.6664   -2.8066    0.0000 C   0  0  0  0  0  0  0  0  0  0  0  0
   -3.9039   -4.9500    0.0000 C   0  0  0  0  0  0  0  0  0  0  0  0
   -4.7289   -4.9500    0.0000 N   0  0  0  0  0  0  0  0  0  0  0  0
   -3.4914   -5.6645    0.0000 N   0  0  0  0  0  0  0  0  0  0  0  0
   -0.1914   -4.2355    0.0000 C   0  0  1  0  0  0  0  0  0  0  0  0
    0.2211   -3.5211    0.0000 C   0  0  0  0  0  0  0  0  0  0  0  0
    0.2211   -4.9500    0.0000 N   0  0  0  0  0  0  0  0  0  0  0  0
    1.0461   -4.9500    0.0000 C   0  0  0  0  0  0  0  0  0  0  0  0
    1.4586   -5.6645    0.0000 O   0  0  0  0  0  0  0  0  0  0  0  0
    1.4586   -4.2355    0.0000 C   0  0  0  0  0  0  0  0  0  0  0  0
    1.0461   -3.5211    0.0000 C   0  0  0  0  0  0  0  0  0  0  0  0
    1.4586   -2.8066    0.0000 C   0  0  0  0  0  0  0  0  0  0  0  0
    2.2836   -2.8066    0.0000 C   0  0  0  0  0  0  0  0  0  0  0  0
    2.6961   -3.5211    0.0000 C   0  0  0  0  0  0  0  0  0  0  0  0
    2.2836   -4.2355    0.0000 C   0  0  0  0  0  0  0  0  0  0  0  0
    2.6961   -2.0921    0.0000 C   0  0  0  0  0  0  0  0  0  0  0  0
    2.2836   -1.3776    0.0000 C   0  0  0  0  0  0  0  0  0  0  0  0
    2.6961   -0.6632    0.0000 C   0  0  0  0  0  0  0  0  0  0  0  0
    3.5211   -0.6632    0.0000 N   0  3  0  0  0  0  0  0  0  0  0  0
    3.9336    0.0513    0.0000 O   0  5  0  0  0  0  0  0  0  0  0  0
    3.9336   -1.3776    0.0000 C   0  0  0  0  0  0  0  0  0  0  0  0
    3.5211   -2.0921    0.0000 C   0  0  0  0  0  0  0  0  0  0  0  0
  1  2  1  0  0  0  0
  2  3  1  0  0  0  0
  3  4  2  0  0  0  0
  5  3  1  6  0  0  0
  5  6  1  0  0  0  0
  6  7  1  0  0  0  0
  7  8  2  0  0  0  0
  8  9  1  0  0  0  0
  9 10  2  0  0  0  0
 10 11  1  0  0  0  0
 11 12  2  0  0  0  0
  7 12  1  0  0  0  0
  9 13  1  0  0  0  0
 13 14  1  0  0  0  0
 13 15  2  0  0  0  0
  5 16  1  0  0  0  0
 16 17  1  1  0  0  0
 16 18  1  0  0  0  0
 18 19  1  0  0  0  0
 19 20  2  0  0  0  0
 19 21  1  0  0  0  0
 21 22  2  0  0  0  0
 22 23  1  0  0  0  0
 23 24  2  0  0  0  0
 24 25  1  0  0  0  0
 25 26  2  0  0  0  0
 21 26  1  0  0  0  0
 24 27  1  0  0  0  0
 27 28  2  0  0  0  0
 28 29  1  0  0  0  0
 29 30  2  0  0  0  0
 30 31  1  0  0  0  0
 30 32  1  0  0  0  0
 32 33  2  0  0  0  0
 27 33  1  0  0  0  0
M  CHG  2  30   1  31  -1
M  RAD  1  15   2
M  END
>  <MOLECULEID>
M97339105

>  <CLASS>
Active

$$$$

  Mrv2120 12252111282D          

 29 31  0  0  0  0            999 V2000
    0.9565    0.4465    0.0000 C   0  0  0  0  0  0  0  0  0  0  0  0
    0.9565   -0.3785    0.0000 N   0  0  0  0  0  0  0  0  0  0  0  0
    1.6710   -0.7910    0.0000 C   0  0  0  0  0  0  0  0  0  0  0  0
    2.3854   -0.3785    0.0000 N   0  0  0  0  0  0  0  0  0  0  0  0
    1.6710   -1.6160    0.0000 C   0  0  0  0  0  0  0  0  0  0  0  0
    2.3854   -2.0285    0.0000 C   0  0  0  0  0  0  0  0  0  0  0  0
    2.3854   -2.8535    0.0000 C   0  0  0  0  0  0  0  0  0  0  0  0
    1.6710   -3.2660    0.0000 C   0  0  0  0  0  0  0  0  0  0  0  0
    1.6710   -4.0910    0.0000 C   0  0  0  0  0  0  0  0  0  0  0  0
    0.9565   -4.5035    0.0000 C   0  0  0  0  0  0  0  0  0  0  0  0
    1.0181   -5.3262    0.0000 C   0  0  0  0  0  0  0  0  0  0  0  0
    0.4134   -5.8873    0.0000 C   0  0  0  0  0  0  0  0  0  0  0  0
   -0.4024   -5.7644    0.0000 C   0  0  0  0  0  0  0  0  0  0  0  0
   -0.8149   -5.0499    0.0000 C   0  0  0  0  0  0  0  0  0  0  0  0
   -0.5135   -4.2819    0.0000 C   0  0  0  0  0  0  0  0  0  0  0  0
   -1.0746   -3.6771    0.0000 C   0  0  0  0  0  0  0  0  0  0  0  0
   -1.8790   -3.8607    0.0000 C   0  0  0  0  0  0  0  0  0  0  0  0
   -2.1221   -4.6491    0.0000 C   0  0  0  0  0  0  0  0  0  0  0  0
   -2.9264   -4.8327    0.0000 C   0  0  0  0  0  0  0  0  0  0  0  0
   -3.4876   -4.2279    0.0000 C   0  0  0  0  0  0  0  0  0  0  0  0
   -3.2444   -3.4395    0.0000 C   0  0  0  0  0  0  0  0  0  0  0  0
   -2.4401   -3.2560    0.0000 C   0  0  0  0  0  0  0  0  0  0  0  0
   -4.2919   -4.4115    0.0000 C   0  0  0  0  0  0  0  0  0  0  0  0
   -4.5351   -5.1998    0.0000 N   0  0  0  0  0  0  0  0  0  0  0  0
   -4.8530   -3.8067    0.0000 N   0  0  0  0  0  0  0  0  0  0  0  0
    0.2748   -4.0387    0.0000 C   0  0  0  0  0  0  0  0  0  0  0  0
    0.3978   -3.2230    0.0000 O   0  0  0  0  0  0  0  0  0  0  0  0
    0.9565   -2.8535    0.0000 C   0  0  0  0  0  0  0  0  0  0  0  0
    0.9565   -2.0285    0.0000 C   0  0  0  0  0  0  0  0  0  0  0  0
  1  2  1  0  0  0  0
  2  3  1  0  0  0  0
  3  4  2  0  0  0  0
  3  5  1  0  0  0  0
  5  6  2  0  0  0  0
  6  7  1  0  0  0  0
  7  8  2  0  0  0  0
  8  9  1  0  0  0  0
  9 10  2  0  0  0  0
 10 11  1  0  0  0  0
 11 12  1  0  0  0  0
 12 13  1  0  0  0  0
 13 14  1  0  0  0  0
 14 15  1  0  0  0  0
 15 16  2  0  0  0  0
 16 17  1  0  0  0  0
 17 18  2  0  0  0  0
 18 19  1  0  0  0  0
 19 20  2  0  0  0  0
 20 21  1  0  0  0  0
 21 22  2  0  0  0  0
 17 22  1  0  0  0  0
 20 23  1  0  0  0  0
 23 24  1  0  0  0  0
 23 25  2  0  0  0  0
 15 26  1  0  0  0  0
 10 26  1  0  0  0  0
 26 27  2  0  0  0  0
  8 28  1  0  0  0  0
 28 29  2  0  0  0  0
  5 29  1  0  0  0  0
M  RAD  2   4   2  25   2
M  END
>  <MOLECULEID>
M97339106

>  <CLASS>
Inactive

$$$$

  Mrv2120 12252111282D          

 27 30  0  0  0  0            999 V2000
    4.0668    3.1729    0.0000 N   0  0  0  0  0  0  0  0  0  0  0  0
    4.0668    2.3479    0.0000 C   0  0  0  0  0  0  0  0  0  0  0  0
    4.7812    1.9354    0.0000 N   0  0  0  0  0  0  0  0  0  0  0  0
    3.3523    1.9354    0.0000 C   0  0  0  0  0  0  0  0  0  0  0  0
    3.3523    1.1104    0.0000 C   0  0  0  0  0  0  0  0  0  0  0  0
    2.6378    0.6979    0.0000 C   0  0  0  0  0  0  0  0  0  0  0  0
    1.9233    1.1104    0.0000 C   0  0  0  0  0  0  0  0  0  0  0  0
    1.1387    0.8555    0.0000 N   0  0  0  0  0  0  0  0  0  0  0  0
    0.8838    0.0709    0.0000 C   0  0  0  0  0  0  0  0  0  0  0  0
    1.4358   -0.5422    0.0000 C   0  0  0  0  0  0  0  0  0  0  0  0
    2.2428   -0.3707    0.0000 O   0  0  0  0  0  0  0  0  0  0  0  0
    1.1809   -1.3268    0.0000 C   0  0  0  0  0  0  0  0  0  0  0  0
    1.7329   -1.9399    0.0000 C   0  0  0  0  0  0  0  0  0  0  0  0
    1.4780   -2.7246    0.0000 C   0  0  0  0  0  0  0  0  0  0  0  0
    0.6710   -2.8961    0.0000 C   0  0  0  0  0  0  0  0  0  0  0  0
    0.1190   -2.2830    0.0000 C   0  0  0  0  0  0  0  0  0  0  0  0
    0.3739   -1.4984    0.0000 C   0  0  0  0  0  0  0  0  0  0  0  0
    0.4161   -3.6807    0.0000 C   0  0  0  0  0  0  0  0  0  0  0  0
    0.9681   -4.2938    0.0000 C   0  0  0  0  0  0  0  0  0  0  0  0
    0.7132   -5.0784    0.0000 C   0  0  0  0  0  0  0  0  0  0  0  0
   -0.0938   -5.2499    0.0000 C   0  0  0  0  0  0  0  0  0  0  0  0
   -0.6459   -4.6368    0.0000 C   0  0  0  0  0  0  0  0  0  0  0  0
   -0.3909   -3.8522    0.0000 C   0  0  0  0  0  0  0  0  0  0  0  0
    0.6538    1.5229    0.0000 C   0  0  0  0  0  0  0  0  0  0  0  0
    1.1387    2.1904    0.0000 N   0  0  0  0  0  0  0  0  0  0  0  0
    1.9233    1.9354    0.0000 C   0  0  0  0  0  0  0  0  0  0  0  0
    2.6378    2.3479    0.0000 C   0  0  0  0  0  0  0  0  0  0  0  0
  1  2  1  0  0  0  0
  2  3  2  0  0  0  0
  2  4  1  0  0  0  0
  4  5  2  0  0  0  0
  5  6  1  0  0  0  0
  6  7  2  0  0  0  0
  7  8  1  0  0  0  0
  8  9  1  0  0  0  0
  9 10  1  0  0  0  0
 10 11  2  0  0  0  0
 10 12  1  0  0  0  0
 12 13  2  0  0  0  0
 13 14  1  0  0  0  0
 14 15  2  0  0  0  0
 15 16  1  0  0  0  0
 16 17  2  0  0  0  0
 12 17  1  0  0  0  0
 15 18  1  0  0  0  0
 18 19  2  0  0  0  0
 19 20  1  0  0  0  0
 20 21  2  0  0  0  0
 21 22  1  0  0  0  0
 22 23  2  0  0  0  0
 18 23  1  0  0  0  0
  8 24  1  0  0  0  0
 24 25  2  0  0  0  0
 25 26  1  0  0  0  0
  7 26  1  0  0  0  0
 26 27  2  0  0  0  0
  4 27  1  0  0  0  0
M  RAD  1   3   2
M  END
>  <MOLECULEID>
M97339107

>  <CLASS>
Inactive

$$$$

  Mrv2120 12252111282D          

 28 31  0  0  0  0            999 V2000
    4.0668    3.1729    0.0000 N   0  0  0  0  0  0  0  0  0  0  0  0
    4.0668    2.3479    0.0000 C   0  0  0  0  0  0  0  0  0  0  0  0
    4.7812    1.9354    0.0000 N   0  0  0  0  0  0  0  0  0  0  0  0
    3.3523    1.9354    0.0000 C   0  0  0  0  0  0  0  0  0  0  0  0
    3.3523    1.1104    0.0000 C   0  0  0  0  0  0  0  0  0  0  0  0
    2.6378    0.6979    0.0000 C   0  0  0  0  0  0  0  0  0  0  0  0
    1.9233    1.1104    0.0000 C   0  0  0  0  0  0  0  0  0  0  0  0
    1.1387    0.8555    0.0000 N   0  0  0  0  0  0  0  0  0  0  0  0
    0.8838    0.0709    0.0000 C   0  0  0  0  0  0  0  0  0  0  0  0
    0.0768   -0.1006    0.0000 C   0  0  0  0  0  0  0  0  0  0  0  0
   -0.4752    0.5124    0.0000 O   0  0  0  0  0  0  0  0  0  0  0  0
   -0.1781   -0.8853    0.0000 N   0  0  0  0  0  0  0  0  0  0  0  0
   -0.9851   -1.0568    0.0000 C   0  0  0  0  0  0  0  0  0  0  0  0
   -1.2400   -1.8414    0.0000 C   0  0  0  0  0  0  0  0  0  0  0  0
   -2.0470   -2.0129    0.0000 C   0  0  0  0  0  0  0  0  0  0  0  0
   -2.5990   -1.3998    0.0000 C   0  0  0  0  0  0  0  0  0  0  0  0
   -2.3441   -0.6152    0.0000 C   0  0  0  0  0  0  0  0  0  0  0  0
   -1.5371   -0.4437    0.0000 C   0  0  0  0  0  0  0  0  0  0  0  0
   -3.4060   -1.5714    0.0000 C   0  0  0  0  0  0  0  0  0  0  0  0
   -3.6610   -2.3560    0.0000 C   0  0  0  0  0  0  0  0  0  0  0  0
   -4.4679   -2.5275    0.0000 C   0  0  0  0  0  0  0  0  0  0  0  0
   -5.0200   -1.9144    0.0000 C   0  0  0  0  0  0  0  0  0  0  0  0
   -4.7650   -1.1298    0.0000 C   0  0  0  0  0  0  0  0  0  0  0  0
   -3.9580   -0.9583    0.0000 C   0  0  0  0  0  0  0  0  0  0  0  0
    0.6538    1.5229    0.0000 C   0  0  0  0  0  0  0  0  0  0  0  0
    1.1387    2.1904    0.0000 N   0  0  0  0  0  0  0  0  0  0  0  0
    1.9233    1.9354    0.0000 C   0  0  0  0  0  0  0  0  0  0  0  0
    2.6378    2.3479    0.0000 C   0  0  0  0  0  0  0  0  0  0  0  0
  1  2  1  0  0  0  0
  2  3  2  0  0  0  0
  2  4  1  0  0  0  0
  4  5  2  0  0  0  0
  5  6  1  0  0  0  0
  6  7  2  0  0  0  0
  7  8  1  0  0  0  0
  8  9  1  0  0  0  0
  9 10  1  0  0  0  0
 10 11  2  0  0  0  0
 10 12  1  0  0  0  0
 12 13  1  0  0  0  0
 13 14  2  0  0  0  0
 14 15  1  0  0  0  0
 15 16  2  0  0  0  0
 16 17  1  0  0  0  0
 17 18  2  0  0  0  0
 13 18  1  0  0  0  0
 16 19  1  0  0  0  0
 19 20  2  0  0  0  0
 20 21  1  0  0  0  0
 21 22  2  0  0  0  0
 22 23  1  0  0  0  0
 23 24  2  0  0  0  0
 19 24  1  0  0  0  0
  8 25  1  0  0  0  0
 25 26  2  0  0  0  0
 26 27  1  0  0  0  0
  7 27  1  0  0  0  0
 27 28  2  0  0  0  0
  4 28  1  0  0  0  0
M  RAD  1   3   2
M  END
>  <MOLECULEID>
M97339108

>  <CLASS>
Inactive

$$$$

  Mrv2120 12252111282D          

 32 35  0  0  0  0            999 V2000
    4.7812    1.9354    0.0000 N   0  0  0  0  0  0  0  0  0  0  0  0
    4.0668    2.3479    0.0000 C   0  0  0  0  0  0  0  0  0  0  0  0
    4.0668    3.1729    0.0000 N   0  0  0  0  0  0  0  0  0  0  0  0
    3.3523    1.9354    0.0000 C   0  0  0  0  0  0  0  0  0  0  0  0
    3.3523    1.1104    0.0000 C   0  0  0  0  0  0  0  0  0  0  0  0
    2.6378    0.6979    0.0000 C   0  0  0  0  0  0  0  0  0  0  0  0
    1.9233    1.1104    0.0000 C   0  0  0  0  0  0  0  0  0  0  0  0
    1.1387    0.8555    0.0000 N   0  0  0  0  0  0  0  0  0  0  0  0
    0.6538    1.5229    0.0000 C   0  0  0  0  0  0  0  0  0  0  0  0
    1.1387    2.1904    0.0000 N   0  0  0  0  0  0  0  0  0  0  0  0
    0.8838    2.9750    0.0000 C   0  0  0  0  0  0  0  0  0  0  0  0
    1.4358    3.5881    0.0000 C   0  0  0  0  0  0  0  0  0  0  0  0
    2.2428    3.4166    0.0000 O   0  0  0  0  0  0  0  0  0  0  0  0
    1.1809    4.3727    0.0000 N   0  0  0  0  0  0  0  0  0  0  0  0
    1.7329    4.9858    0.0000 C   0  0  0  0  0  0  0  0  0  0  0  0
    1.4780    5.7704    0.0000 C   0  0  0  0  0  0  0  0  0  0  0  0
    2.0300    6.3835    0.0000 C   0  0  0  0  0  0  0  0  0  0  0  0
    2.8370    6.2120    0.0000 C   0  0  0  0  0  0  0  0  0  0  0  0
    3.0919    5.4274    0.0000 C   0  0  0  0  0  0  0  0  0  0  0  0
    2.5399    4.8143    0.0000 C   0  0  0  0  0  0  0  0  0  0  0  0
    3.3890    6.8251    0.0000 C   0  0  0  0  0  0  0  0  0  0  0  0
    3.1341    7.6097    0.0000 C   0  0  0  0  0  0  0  0  0  0  0  0
    3.6861    8.2228    0.0000 C   0  0  0  0  0  0  0  0  0  0  0  0
    4.4931    8.0513    0.0000 C   0  0  0  0  0  0  0  0  0  0  0  0
    4.7480    7.2667    0.0000 C   0  0  0  0  0  0  0  0  0  0  0  0
    4.1960    6.6536    0.0000 C   0  0  0  0  0  0  0  0  0  0  0  0
    2.3271    7.7812    0.0000 S   0  0  0  0  0  0  0  0  0  0  0  0
    1.5201    7.9528    0.0000 N   0  0  0  0  0  0  0  0  0  0  0  0
    2.4986    8.5882    0.0000 O   0  0  0  0  0  0  0  0  0  0  0  0
    2.1556    6.9743    0.0000 O   0  0  0  0  0  0  0  0  0  0  0  0
    1.9233    1.9354    0.0000 C   0  0  0  0  0  0  0  0  0  0  0  0
    2.6378    2.3479    0.0000 C   0  0  0  0  0  0  0  0  0  0  0  0
  1  2  1  0  0  0  0
  2  3  2  0  0  0  0
  2  4  1  0  0  0  0
  4  5  2  0  0  0  0
  5  6  1  0  0  0  0
  6  7  2  0  0  0  0
  7  8  1  0  0  0  0
  8  9  2  0  0  0  0
  9 10  1  0  0  0  0
 10 11  1  0  0  0  0
 11 12  1  0  0  0  0
 12 13  2  0  0  0  0
 12 14  1  0  0  0  0
 14 15  1  0  0  0  0
 15 16  2  0  0  0  0
 16 17  1  0  0  0  0
 17 18  2  0  0  0  0
 18 19  1  0  0  0  0
 19 20  2  0  0  0  0
 15 20  1  0  0  0  0
 18 21  1  0  0  0  0
 21 22  2  0  0  0  0
 22 23  1  0  0  0  0
 23 24  2  0  0  0  0
 24 25  1  0  0  0  0
 25 26  2  0  0  0  0
 21 26  1  0  0  0  0
 22 27  1  0  0  0  0
 27 28  1  0  0  0  0
 27 29  2  0  0  0  0
 27 30  2  0  0  0  0
 10 31  1  0  0  0  0
  7 31  1  0  0  0  0
 31 32  2  0  0  0  0
  4 32  1  0  0  0  0
M  RAD  1   3   2
M  END
>  <MOLECULEID>
M97339109

>  <CLASS>
Active

$$$$

  Mrv2120 12252111282D          

 32 35  0  0  0  0            999 V2000
    4.7812    1.9354    0.0000 N   0  0  0  0  0  0  0  0  0  0  0  0
    4.0668    2.3479    0.0000 C   0  0  0  0  0  0  0  0  0  0  0  0
    4.0668    3.1729    0.0000 N   0  0  0  0  0  0  0  0  0  0  0  0
    3.3523    1.9354    0.0000 C   0  0  0  0  0  0  0  0  0  0  0  0
    3.3523    1.1104    0.0000 C   0  0  0  0  0  0  0  0  0  0  0  0
    2.6378    0.6979    0.0000 C   0  0  0  0  0  0  0  0  0  0  0  0
    1.9233    1.1104    0.0000 C   0  0  0  0  0  0  0  0  0  0  0  0
    1.1387    0.8555    0.0000 N   0  0  0  0  0  0  0  0  0  0  0  0
    0.6538    1.5229    0.0000 C   0  0  0  0  0  0  0  0  0  0  0  0
    1.1387    2.1904    0.0000 C   0  0  0  0  0  0  0  0  0  0  0  0
    0.8838    2.9750    0.0000 C   0  0  0  0  0  0  0  0  0  0  0  0
    1.4358    3.5881    0.0000 C   0  0  0  0  0  0  0  0  0  0  0  0
    2.2428    3.4166    0.0000 O   0  0  0  0  0  0  0  0  0  0  0  0
    1.1809    4.3727    0.0000 N   0  0  0  0  0  0  0  0  0  0  0  0
    1.7329    4.9858    0.0000 C   0  0  0  0  0  0  0  0  0  0  0  0
    1.4780    5.7704    0.0000 C   0  0  0  0  0  0  0  0  0  0  0  0
    2.0300    6.3835    0.0000 C   0  0  0  0  0  0  0  0  0  0  0  0
    2.8370    6.2120    0.0000 C   0  0  0  0  0  0  0  0  0  0  0  0
    3.0919    5.4274    0.0000 C   0  0  0  0  0  0  0  0  0  0  0  0
    2.5399    4.8143    0.0000 C   0  0  0  0  0  0  0  0  0  0  0  0
    3.3890    6.8251    0.0000 C   0  0  0  0  0  0  0  0  0  0  0  0
    3.1341    7.6097    0.0000 C   0  0  0  0  0  0  0  0  0  0  0  0
    3.6861    8.2228    0.0000 C   0  0  0  0  0  0  0  0  0  0  0  0
    4.4931    8.0513    0.0000 C   0  0  0  0  0  0  0  0  0  0  0  0
    4.7480    7.2667    0.0000 C   0  0  0  0  0  0  0  0  0  0  0  0
    4.1960    6.6536    0.0000 C   0  0  0  0  0  0  0  0  0  0  0  0
    2.3271    7.7812    0.0000 S   0  0  0  0  0  0  0  0  0  0  0  0
    1.5201    7.9528    0.0000 N   0  0  0  0  0  0  0  0  0  0  0  0
    2.4986    8.5882    0.0000 O   0  0  0  0  0  0  0  0  0  0  0  0
    2.1556    6.9743    0.0000 O   0  0  0  0  0  0  0  0  0  0  0  0
    1.9233    1.9354    0.0000 C   0  0  0  0  0  0  0  0  0  0  0  0
    2.6378    2.3479    0.0000 C   0  0  0  0  0  0  0  0  0  0  0  0
  1  2  1  0  0  0  0
  2  3  2  0  0  0  0
  2  4  1  0  0  0  0
  4  5  2  0  0  0  0
  5  6  1  0  0  0  0
  6  7  2  0  0  0  0
  7  8  1  0  0  0  0
  8  9  1  0  0  0  0
  9 10  2  0  0  0  0
 10 11  1  0  0  0  0
 11 12  1  0  0  0  0
 12 13  2  0  0  0  0
 12 14  1  0  0  0  0
 14 15  1  0  0  0  0
 15 16  2  0  0  0  0
 16 17  1  0  0  0  0
 17 18  2  0  0  0  0
 18 19  1  0  0  0  0
 19 20  2  0  0  0  0
 15 20  1  0  0  0  0
 18 21  1  0  0  0  0
 21 22  2  0  0  0  0
 22 23  1  0  0  0  0
 23 24  2  0  0  0  0
 24 25  1  0  0  0  0
 25 26  2  0  0  0  0
 21 26  1  0  0  0  0
 22 27  1  0  0  0  0
 27 28  1  0  0  0  0
 27 29  2  0  0  0  0
 27 30  2  0  0  0  0
 10 31  1  0  0  0  0
  7 31  1  0  0  0  0
 31 32  2  0  0  0  0
  4 32  1  0  0  0  0
M  RAD  1   3   2
M  END
>  <MOLECULEID>
M97339110

>  <CLASS>
Active

$$$$

  Mrv2120 12252111282D          

 32 35  0  0  0  0            999 V2000
    3.4990    1.1104    0.0000 N   0  0  0  0  0  0  0  0  0  0  0  0
    2.7845    0.6979    0.0000 C   0  0  0  0  0  0  0  0  0  0  0  0
    2.7845   -0.1271    0.0000 N   0  0  0  0  0  0  0  0  0  0  0  0
    2.0701    1.1104    0.0000 C   0  0  0  0  0  0  0  0  0  0  0  0
    1.3556    0.6979    0.0000 C   0  0  0  0  0  0  0  0  0  0  0  0
    0.6411    1.1104    0.0000 C   0  0  0  0  0  0  0  0  0  0  0  0
    0.6411    1.9354    0.0000 C   0  0  0  0  0  0  0  0  0  0  0  0
   -0.1435    2.1904    0.0000 N   0  0  0  0  0  0  0  0  0  0  0  0
   -0.6284    1.5229    0.0000 C   0  0  0  0  0  0  0  0  0  0  0  0
   -0.1435    0.8555    0.0000 C   0  0  0  0  0  0  0  0  0  0  0  0
   -0.3984    0.0709    0.0000 C   0  0  0  0  0  0  0  0  0  0  0  0
   -1.2054   -0.1006    0.0000 C   0  0  0  0  0  0  0  0  0  0  0  0
   -1.7575    0.5124    0.0000 O   0  0  0  0  0  0  0  0  0  0  0  0
   -1.4604   -0.8853    0.0000 N   0  0  0  0  0  0  0  0  0  0  0  0
   -2.2673   -1.0568    0.0000 C   0  0  0  0  0  0  0  0  0  0  0  0
   -2.5223   -1.8414    0.0000 C   0  0  0  0  0  0  0  0  0  0  0  0
   -3.3292   -2.0129    0.0000 C   0  0  0  0  0  0  0  0  0  0  0  0
   -3.8813   -1.3998    0.0000 C   0  0  0  0  0  0  0  0  0  0  0  0
   -3.6263   -0.6152    0.0000 C   0  0  0  0  0  0  0  0  0  0  0  0
   -2.8194   -0.4437    0.0000 C   0  0  0  0  0  0  0  0  0  0  0  0
   -4.6882   -1.5714    0.0000 C   0  0  0  0  0  0  0  0  0  0  0  0
   -4.9432   -2.3560    0.0000 C   0  0  0  0  0  0  0  0  0  0  0  0
   -5.7502   -2.5275    0.0000 C   0  0  0  0  0  0  0  0  0  0  0  0
   -6.3022   -1.9144    0.0000 C   0  0  0  0  0  0  0  0  0  0  0  0
   -6.0472   -1.1298    0.0000 C   0  0  0  0  0  0  0  0  0  0  0  0
   -5.2403   -0.9583    0.0000 C   0  0  0  0  0  0  0  0  0  0  0  0
   -4.3912   -2.9691    0.0000 S   0  0  0  0  0  0  0  0  0  0  0  0
   -3.8391   -3.5822    0.0000 N   0  0  0  0  0  0  0  0  0  0  0  0
   -5.0042   -3.5211    0.0000 O   0  0  0  0  0  0  0  0  0  0  0  0
   -3.7781   -2.4171    0.0000 O   0  0  0  0  0  0  0  0  0  0  0  0
    1.3556    2.3479    0.0000 C   0  0  0  0  0  0  0  0  0  0  0  0
    2.0701    1.9354    0.0000 C   0  0  0  0  0  0  0  0  0  0  0  0
  1  2  1  0  0  0  0
  2  3  2  0  0  0  0
  2  4  1  0  0  0  0
  4  5  2  0  0  0  0
  5  6  1  0  0  0  0
  6  7  2  0  0  0  0
  7  8  1  0  0  0  0
  8  9  1  0  0  0  0
  9 10  1  0  0  0  0
  6 10  1  0  0  0  0
 10 11  1  0  0  0  0
 11 12  1  0  0  0  0
 12 13  2  0  0  0  0
 12 14  1  0  0  0  0
 14 15  1  0  0  0  0
 15 16  2  0  0  0  0
 16 17  1  0  0  0  0
 17 18  2  0  0  0  0
 18 19  1  0  0  0  0
 19 20  2  0  0  0  0
 15 20  1  0  0  0  0
 18 21  1  0  0  0  0
 21 22  2  0  0  0  0
 22 23  1  0  0  0  0
 23 24  2  0  0  0  0
 24 25  1  0  0  0  0
 25 26  2  0  0  0  0
 21 26  1  0  0  0  0
 22 27  1  0  0  0  0
 27 28  1  0  0  0  0
 27 29  2  0  0  0  0
 27 30  2  0  0  0  0
  7 31  1  0  0  0  0
 31 32  2  0  0  0  0
  4 32  1  0  0  0  0
M  RAD  1   3   2
M  END
>  <MOLECULEID>
M97339111

>  <CLASS>
Active

$$$$

  Mrv2120 12252111282D          

 32 35  0  0  0  0            999 V2000
    4.7812    1.9354    0.0000 N   0  0  0  0  0  0  0  0  0  0  0  0
    4.0668    2.3479    0.0000 C   0  0  0  0  0  0  0  0  0  0  0  0
    4.0668    3.1729    0.0000 N   0  0  0  0  0  0  0  0  0  0  0  0
    3.3523    1.9354    0.0000 C   0  0  0  0  0  0  0  0  0  0  0  0
    3.3523    1.1104    0.0000 C   0  0  0  0  0  0  0  0  0  0  0  0
    2.6378    0.6979    0.0000 C   0  0  0  0  0  0  0  0  0  0  0  0
    1.9233    1.1104    0.0000 C   0  0  0  0  0  0  0  0  0  0  0  0
    1.1387    0.8555    0.0000 C   0  0  0  0  0  0  0  0  0  0  0  0
    0.6538    1.5229    0.0000 N   0  0  0  0  0  0  0  0  0  0  0  0
    1.1387    2.1904    0.0000 N   0  0  0  0  0  0  0  0  0  0  0  0
    0.8838    2.9750    0.0000 C   0  0  0  0  0  0  0  0  0  0  0  0
    1.4358    3.5881    0.0000 C   0  0  0  0  0  0  0  0  0  0  0  0
    2.2428    3.4166    0.0000 O   0  0  0  0  0  0  0  0  0  0  0  0
    1.1809    4.3727    0.0000 N   0  0  0  0  0  0  0  0  0  0  0  0
    1.7329    4.9858    0.0000 C   0  0  0  0  0  0  0  0  0  0  0  0
    1.4780    5.7704    0.0000 C   0  0  0  0  0  0  0  0  0  0  0  0
    2.0300    6.3835    0.0000 C   0  0  0  0  0  0  0  0  0  0  0  0
    2.8370    6.2120    0.0000 C   0  0  0  0  0  0  0  0  0  0  0  0
    3.0919    5.4274    0.0000 C   0  0  0  0  0  0  0  0  0  0  0  0
    2.5399    4.8143    0.0000 N   0  0  0  0  0  0  0  0  0  0  0  0
    3.3890    6.8251    0.0000 C   0  0  0  0  0  0  0  0  0  0  0  0
    3.1341    7.6097    0.0000 C   0  0  0  0  0  0  0  0  0  0  0  0
    3.6861    8.2228    0.0000 C   0  0  0  0  0  0  0  0  0  0  0  0
    4.4931    8.0513    0.0000 C   0  0  0  0  0  0  0  0  0  0  0  0
    4.7480    7.2667    0.0000 C   0  0  0  0  0  0  0  0  0  0  0  0
    4.1960    6.6536    0.0000 C   0  0  0  0  0  0  0  0  0  0  0  0
    2.3271    7.7812    0.0000 S   0  0  0  0  0  0  0  0  0  0  0  0
    1.5201    7.9528    0.0000 N   0  0  0  0  0  0  0  0  0  0  0  0
    2.4986    8.5882    0.0000 O   0  0  0  0  0  0  0  0  0  0  0  0
    2.1556    6.9743    0.0000 O   0  0  0  0  0  0  0  0  0  0  0  0
    1.9233    1.9354    0.0000 C   0  0  0  0  0  0  0  0  0  0  0  0
    2.6378    2.3479    0.0000 C   0  0  0  0  0  0  0  0  0  0  0  0
  1  2  1  0  0  0  0
  2  3  2  0  0  0  0
  2  4  1  0  0  0  0
  4  5  2  0  0  0  0
  5  6  1  0  0  0  0
  6  7  2  0  0  0  0
  7  8  1  0  0  0  0
  8  9  2  0  0  0  0
  9 10  1  0  0  0  0
 10 11  1  0  0  0  0
 11 12  1  0  0  0  0
 12 13  2  0  0  0  0
 12 14  1  0  0  0  0
 14 15  1  0  0  0  0
 15 16  2  0  0  0  0
 16 17  1  0  0  0  0
 17 18  2  0  0  0  0
 18 19  1  0  0  0  0
 19 20  2  0  0  0  0
 15 20  1  0  0  0  0
 18 21  1  0  0  0  0
 21 22  2  0  0  0  0
 22 23  1  0  0  0  0
 23 24  2  0  0  0  0
 24 25  1  0  0  0  0
 25 26  2  0  0  0  0
 21 26  1  0  0  0  0
 22 27  1  0  0  0  0
 27 28  1  0  0  0  0
 27 29  2  0  0  0  0
 27 30  2  0  0  0  0
 10 31  1  0  0  0  0
  7 31  1  0  0  0  0
 31 32  2  0  0  0  0
  4 32  1  0  0  0  0
M  RAD  1   3   2
M  END
>  <MOLECULEID>
M97339112

>  <CLASS>
Active

$$$$

  Mrv2120 12252111282D          

 32 35  0  0  0  0            999 V2000
    4.7812    1.9354    0.0000 N   0  0  0  0  0  0  0  0  0  0  0  0
    4.0668    2.3479    0.0000 C   0  0  0  0  0  0  0  0  0  0  0  0
    4.0668    3.1729    0.0000 N   0  0  0  0  0  0  0  0  0  0  0  0
    3.3523    1.9354    0.0000 C   0  0  0  0  0  0  0  0  0  0  0  0
    3.3523    1.1104    0.0000 C   0  0  0  0  0  0  0  0  0  0  0  0
    2.6378    0.6979    0.0000 C   0  0  0  0  0  0  0  0  0  0  0  0
    1.9233    1.1104    0.0000 C   0  0  0  0  0  0  0  0  0  0  0  0
    1.1387    0.8555    0.0000 N   0  0  0  0  0  0  0  0  0  0  0  0
    0.6538    1.5229    0.0000 C   0  0  0  0  0  0  0  0  0  0  0  0
    1.1387    2.1904    0.0000 C   0  0  0  0  0  0  0  0  0  0  0  0
    0.8838    2.9750    0.0000 C   0  0  0  0  0  0  0  0  0  0  0  0
    1.4358    3.5881    0.0000 C   0  0  0  0  0  0  0  0  0  0  0  0
    2.2428    3.4166    0.0000 O   0  0  0  0  0  0  0  0  0  0  0  0
    1.1809    4.3727    0.0000 N   0  0  0  0  0  0  0  0  0  0  0  0
    1.7329    4.9858    0.0000 C   0  0  0  0  0  0  0  0  0  0  0  0
    1.4780    5.7704    0.0000 C   0  0  0  0  0  0  0  0  0  0  0  0
    2.0300    6.3835    0.0000 C   0  0  0  0  0  0  0  0  0  0  0  0
    2.8370    6.2120    0.0000 C   0  0  0  0  0  0  0  0  0  0  0  0
    3.0919    5.4274    0.0000 C   0  0  0  0  0  0  0  0  0  0  0  0
    2.5399    4.8143    0.0000 N   0  0  0  0  0  0  0  0  0  0  0  0
    3.3890    6.8251    0.0000 C   0  0  0  0  0  0  0  0  0  0  0  0
    3.1341    7.6097    0.0000 C   0  0  0  0  0  0  0  0  0  0  0  0
    3.6861    8.2228    0.0000 C   0  0  0  0  0  0  0  0  0  0  0  0
    4.4931    8.0513    0.0000 C   0  0  0  0  0  0  0  0  0  0  0  0
    4.7480    7.2667    0.0000 C   0  0  0  0  0  0  0  0  0  0  0  0
    4.1960    6.6536    0.0000 C   0  0  0  0  0  0  0  0  0  0  0  0
    2.3271    7.7812    0.0000 S   0  0  0  0  0  0  0  0  0  0  0  0
    1.5201    7.9528    0.0000 N   0  0  0  0  0  0  0  0  0  0  0  0
    2.4986    8.5882    0.0000 O   0  0  0  0  0  0  0  0  0  0  0  0
    2.1556    6.9743    0.0000 O   0  0  0  0  0  0  0  0  0  0  0  0
    1.9233    1.9354    0.0000 C   0  0  0  0  0  0  0  0  0  0  0  0
    2.6378    2.3479    0.0000 C   0  0  0  0  0  0  0  0  0  0  0  0
  1  2  1  0  0  0  0
  2  3  2  0  0  0  0
  2  4  1  0  0  0  0
  4  5  2  0  0  0  0
  5  6  1  0  0  0  0
  6  7  2  0  0  0  0
  7  8  1  0  0  0  0
  8  9  1  0  0  0  0
  9 10  2  0  0  0  0
 10 11  1  0  0  0  0
 11 12  1  0  0  0  0
 12 13  2  0  0  0  0
 12 14  1  0  0  0  0
 14 15  1  0  0  0  0
 15 16  2  0  0  0  0
 16 17  1  0  0  0  0
 17 18  2  0  0  0  0
 18 19  1  0  0  0  0
 19 20  2  0  0  0  0
 15 20  1  0  0  0  0
 18 21  1  0  0  0  0
 21 22  2  0  0  0  0
 22 23  1  0  0  0  0
 23 24  2  0  0  0  0
 24 25  1  0  0  0  0
 25 26  2  0  0  0  0
 21 26  1  0  0  0  0
 22 27  1  0  0  0  0
 27 28  1  0  0  0  0
 27 29  2  0  0  0  0
 27 30  2  0  0  0  0
 10 31  1  0  0  0  0
  7 31  1  0  0  0  0
 31 32  2  0  0  0  0
  4 32  1  0  0  0  0
M  RAD  1   3   2
M  END
>  <MOLECULEID>
M97339113

>  <CLASS>
Active

$$$$

  Mrv2120 12252111282D          

 33 36  0  0  0  0            999 V2000
    4.7812    1.9354    0.0000 N   0  0  0  0  0  0  0  0  0  0  0  0
    4.0668    2.3479    0.0000 C   0  0  0  0  0  0  0  0  0  0  0  0
    4.0668    3.1729    0.0000 N   0  0  0  0  0  0  0  0  0  0  0  0
    3.3523    1.9354    0.0000 C   0  0  0  0  0  0  0  0  0  0  0  0
    3.3523    1.1104    0.0000 C   0  0  0  0  0  0  0  0  0  0  0  0
    2.6378    0.6979    0.0000 C   0  0  0  0  0  0  0  0  0  0  0  0
    1.9233    1.1104    0.0000 C   0  0  0  0  0  0  0  0  0  0  0  0
    1.1387    0.8555    0.0000 N   0  0  0  0  0  0  0  0  0  0  0  0
    0.6538    1.5229    0.0000 C   0  0  0  0  0  0  0  0  0  0  0  0
    1.1387    2.1904    0.0000 C   0  0  0  0  0  0  0  0  0  0  0  0
    0.8838    2.9750    0.0000 C   0  0  0  0  0  0  0  0  0  0  0  0
    1.4358    3.5881    0.0000 C   0  0  0  0  0  0  0  0  0  0  0  0
    2.2428    3.4166    0.0000 O   0  0  0  0  0  0  0  0  0  0  0  0
    1.1809    4.3727    0.0000 N   0  0  0  0  0  0  0  0  0  0  0  0
    1.7329    4.9858    0.0000 C   0  0  0  0  0  0  0  0  0  0  0  0
    1.4780    5.7704    0.0000 C   0  0  0  0  0  0  0  0  0  0  0  0
    2.0300    6.3835    0.0000 C   0  0  0  0  0  0  0  0  0  0  0  0
    2.8370    6.2120    0.0000 C   0  0  0  0  0  0  0  0  0  0  0  0
    3.0919    5.4274    0.0000 C   0  0  0  0  0  0  0  0  0  0  0  0
    2.5399    4.8143    0.0000 C   0  0  0  0  0  0  0  0  0  0  0  0
    2.7948    4.0297    0.0000 Br  0  0  0  0  0  0  0  0  0  0  0  0
    3.3890    6.8251    0.0000 C   0  0  0  0  0  0  0  0  0  0  0  0
    3.1341    7.6097    0.0000 C   0  0  0  0  0  0  0  0  0  0  0  0
    3.6861    8.2228    0.0000 C   0  0  0  0  0  0  0  0  0  0  0  0
    4.4931    8.0513    0.0000 C   0  0  0  0  0  0  0  0  0  0  0  0
    4.7480    7.2667    0.0000 C   0  0  0  0  0  0  0  0  0  0  0  0
    4.1960    6.6536    0.0000 C   0  0  0  0  0  0  0  0  0  0  0  0
    2.3271    7.7812    0.0000 S   0  0  0  0  0  0  0  0  0  0  0  0
    1.5201    7.9528    0.0000 N   0  0  0  0  0  0  0  0  0  0  0  0
    2.4986    8.5882    0.0000 O   0  0  0  0  0  0  0  0  0  0  0  0
    2.1556    6.9743    0.0000 O   0  0  0  0  0  0  0  0  0  0  0  0
    1.9233    1.9354    0.0000 C   0  0  0  0  0  0  0  0  0  0  0  0
    2.6378    2.3479    0.0000 C   0  0  0  0  0  0  0  0  0  0  0  0
  1  2  1  0  0  0  0
  2  3  2  0  0  0  0
  2  4  1  0  0  0  0
  4  5  2  0  0  0  0
  5  6  1  0  0  0  0
  6  7  2  0  0  0  0
  7  8  1  0  0  0  0
  8  9  1  0  0  0  0
  9 10  2  0  0  0  0
 10 11  1  0  0  0  0
 11 12  1  0  0  0  0
 12 13  2  0  0  0  0
 12 14  1  0  0  0  0
 14 15  1  0  0  0  0
 15 16  2  0  0  0  0
 16 17  1  0  0  0  0
 17 18  2  0  0  0  0
 18 19  1  0  0  0  0
 19 20  2  0  0  0  0
 15 20  1  0  0  0  0
 20 21  1  0  0  0  0
 18 22  1  0  0  0  0
 22 23  2  0  0  0  0
 23 24  1  0  0  0  0
 24 25  2  0  0  0  0
 25 26  1  0  0  0  0
 26 27  2  0  0  0  0
 22 27  1  0  0  0  0
 23 28  1  0  0  0  0
 28 29  1  0  0  0  0
 28 30  2  0  0  0  0
 28 31  2  0  0  0  0
 10 32  1  0  0  0  0
  7 32  1  0  0  0  0
 32 33  2  0  0  0  0
  4 33  1  0  0  0  0
M  RAD  1   3   2
M  END
>  <MOLECULEID>
M97339114

>  <CLASS>
Active

$$$$

  Mrv2120 12252111282D          

 33 36  0  0  0  0            999 V2000
    4.7812    1.9354    0.0000 N   0  0  0  0  0  0  0  0  0  0  0  0
    4.0668    2.3479    0.0000 C   0  0  0  0  0  0  0  0  0  0  0  0
    4.0668    3.1729    0.0000 N   0  0  0  0  0  0  0  0  0  0  0  0
    3.3523    1.9354    0.0000 C   0  0  0  0  0  0  0  0  0  0  0  0
    3.3523    1.1104    0.0000 C   0  0  0  0  0  0  0  0  0  0  0  0
    2.6378    0.6979    0.0000 C   0  0  0  0  0  0  0  0  0  0  0  0
    1.9233    1.1104    0.0000 C   0  0  0  0  0  0  0  0  0  0  0  0
    1.1387    0.8555    0.0000 N   0  0  0  0  0  0  0  0  0  0  0  0
    0.6538    1.5229    0.0000 C   0  0  0  0  0  0  0  0  0  0  0  0
    1.1387    2.1904    0.0000 C   0  0  0  0  0  0  0  0  0  0  0  0
    0.8838    2.9750    0.0000 C   0  0  0  0  0  0  0  0  0  0  0  0
    1.4358    3.5881    0.0000 C   0  0  0  0  0  0  0  0  0  0  0  0
    2.2428    3.4166    0.0000 O   0  0  0  0  0  0  0  0  0  0  0  0
    1.1809    4.3727    0.0000 N   0  0  0  0  0  0  0  0  0  0  0  0
    1.7329    4.9858    0.0000 C   0  0  0  0  0  0  0  0  0  0  0  0
    1.4780    5.7704    0.0000 C   0  0  0  0  0  0  0  0  0  0  0  0
    2.0300    6.3835    0.0000 C   0  0  0  0  0  0  0  0  0  0  0  0
    2.8370    6.2120    0.0000 C   0  0  0  0  0  0  0  0  0  0  0  0
    3.0919    5.4274    0.0000 C   0  0  0  0  0  0  0  0  0  0  0  0
    2.5399    4.8143    0.0000 C   0  0  0  0  0  0  0  0  0  0  0  0
    2.7948    4.0297    0.0000 I   0  0  0  0  0  0  0  0  0  0  0  0
    3.3890    6.8251    0.0000 C   0  0  0  0  0  0  0  0  0  0  0  0
    3.1341    7.6097    0.0000 C   0  0  0  0  0  0  0  0  0  0  0  0
    3.6861    8.2228    0.0000 C   0  0  0  0  0  0  0  0  0  0  0  0
    4.4931    8.0513    0.0000 C   0  0  0  0  0  0  0  0  0  0  0  0
    4.7480    7.2667    0.0000 C   0  0  0  0  0  0  0  0  0  0  0  0
    4.1960    6.6536    0.0000 C   0  0  0  0  0  0  0  0  0  0  0  0
    2.3271    7.7812    0.0000 S   0  0  0  0  0  0  0  0  0  0  0  0
    1.5201    7.9528    0.0000 N   0  0  0  0  0  0  0  0  0  0  0  0
    2.4986    8.5882    0.0000 O   0  0  0  0  0  0  0  0  0  0  0  0
    2.1556    6.9743    0.0000 O   0  0  0  0  0  0  0  0  0  0  0  0
    1.9233    1.9354    0.0000 C   0  0  0  0  0  0  0  0  0  0  0  0
    2.6378    2.3479    0.0000 C   0  0  0  0  0  0  0  0  0  0  0  0
  1  2  1  0  0  0  0
  2  3  2  0  0  0  0
  2  4  1  0  0  0  0
  4  5  2  0  0  0  0
  5  6  1  0  0  0  0
  6  7  2  0  0  0  0
  7  8  1  0  0  0  0
  8  9  1  0  0  0  0
  9 10  2  0  0  0  0
 10 11  1  0  0  0  0
 11 12  1  0  0  0  0
 12 13  2  0  0  0  0
 12 14  1  0  0  0  0
 14 15  1  0  0  0  0
 15 16  2  0  0  0  0
 16 17  1  0  0  0  0
 17 18  2  0  0  0  0
 18 19  1  0  0  0  0
 19 20  2  0  0  0  0
 15 20  1  0  0  0  0
 20 21  1  0  0  0  0
 18 22  1  0  0  0  0
 22 23  2  0  0  0  0
 23 24  1  0  0  0  0
 24 25  2  0  0  0  0
 25 26  1  0  0  0  0
 26 27  2  0  0  0  0
 22 27  1  0  0  0  0
 23 28  1  0  0  0  0
 28 29  1  0  0  0  0
 28 30  2  0  0  0  0
 28 31  2  0  0  0  0
 10 32  1  0  0  0  0
  7 32  1  0  0  0  0
 32 33  2  0  0  0  0
  4 33  1  0  0  0  0
M  RAD  1   3   2
M  END
>  <MOLECULEID>
M97339115

>  <CLASS>
Active

$$$$

  Mrv2120 12252111282D          

 33 36  0  0  0  0            999 V2000
    4.7812    1.9354    0.0000 N   0  0  0  0  0  0  0  0  0  0  0  0
    4.0668    2.3479    0.0000 C   0  0  0  0  0  0  0  0  0  0  0  0
    4.0668    3.1729    0.0000 N   0  0  0  0  0  0  0  0  0  0  0  0
    3.3523    1.9354    0.0000 C   0  0  0  0  0  0  0  0  0  0  0  0
    3.3523    1.1104    0.0000 C   0  0  0  0  0  0  0  0  0  0  0  0
    2.6378    0.6979    0.0000 C   0  0  0  0  0  0  0  0  0  0  0  0
    1.9233    1.1104    0.0000 C   0  0  0  0  0  0  0  0  0  0  0  0
    1.1387    0.8555    0.0000 N   0  0  0  0  0  0  0  0  0  0  0  0
    0.6538    1.5229    0.0000 C   0  0  0  0  0  0  0  0  0  0  0  0
    1.1387    2.1904    0.0000 C   0  0  0  0  0  0  0  0  0  0  0  0
    0.8838    2.9750    0.0000 C   0  0  0  0  0  0  0  0  0  0  0  0
    1.4358    3.5881    0.0000 C   0  0  0  0  0  0  0  0  0  0  0  0
    2.2428    3.4166    0.0000 O   0  0  0  0  0  0  0  0  0  0  0  0
    1.1809    4.3727    0.0000 N   0  0  0  0  0  0  0  0  0  0  0  0
    1.7329    4.9858    0.0000 C   0  0  0  0  0  0  0  0  0  0  0  0
    1.4780    5.7704    0.0000 C   0  0  0  0  0  0  0  0  0  0  0  0
    2.0300    6.3835    0.0000 C   0  0  0  0  0  0  0  0  0  0  0  0
    2.8370    6.2120    0.0000 C   0  0  0  0  0  0  0  0  0  0  0  0
    3.0919    5.4274    0.0000 C   0  0  0  0  0  0  0  0  0  0  0  0
    2.5399    4.8143    0.0000 C   0  0  0  0  0  0  0  0  0  0  0  0
    2.7948    4.0297    0.0000 Cl  0  0  0  0  0  0  0  0  0  0  0  0
    3.3890    6.8251    0.0000 C   0  0  0  0  0  0  0  0  0  0  0  0
    3.1341    7.6097    0.0000 C   0  0  0  0  0  0  0  0  0  0  0  0
    3.6861    8.2228    0.0000 C   0  0  0  0  0  0  0  0  0  0  0  0
    4.4931    8.0513    0.0000 C   0  0  0  0  0  0  0  0  0  0  0  0
    4.7480    7.2667    0.0000 C   0  0  0  0  0  0  0  0  0  0  0  0
    4.1960    6.6536    0.0000 C   0  0  0  0  0  0  0  0  0  0  0  0
    2.3271    7.7812    0.0000 S   0  0  0  0  0  0  0  0  0  0  0  0
    1.5201    7.9528    0.0000 N   0  0  0  0  0  0  0  0  0  0  0  0
    2.4986    8.5882    0.0000 O   0  0  0  0  0  0  0  0  0  0  0  0
    2.1556    6.9743    0.0000 O   0  0  0  0  0  0  0  0  0  0  0  0
    1.9233    1.9354    0.0000 C   0  0  0  0  0  0  0  0  0  0  0  0
    2.6378    2.3479    0.0000 C   0  0  0  0  0  0  0  0  0  0  0  0
  1  2  1  0  0  0  0
  2  3  2  0  0  0  0
  2  4  1  0  0  0  0
  4  5  2  0  0  0  0
  5  6  1  0  0  0  0
  6  7  2  0  0  0  0
  7  8  1  0  0  0  0
  8  9  1  0  0  0  0
  9 10  2  0  0  0  0
 10 11  1  0  0  0  0
 11 12  1  0  0  0  0
 12 13  2  0  0  0  0
 12 14  1  0  0  0  0
 14 15  1  0  0  0  0
 15 16  2  0  0  0  0
 16 17  1  0  0  0  0
 17 18  2  0  0  0  0
 18 19  1  0  0  0  0
 19 20  2  0  0  0  0
 15 20  1  0  0  0  0
 20 21  1  0  0  0  0
 18 22  1  0  0  0  0
 22 23  2  0  0  0  0
 23 24  1  0  0  0  0
 24 25  2  0  0  0  0
 25 26  1  0  0  0  0
 26 27  2  0  0  0  0
 22 27  1  0  0  0  0
 23 28  1  0  0  0  0
 28 29  1  0  0  0  0
 28 30  2  0  0  0  0
 28 31  2  0  0  0  0
 10 32  1  0  0  0  0
  7 32  1  0  0  0  0
 32 33  2  0  0  0  0
  4 33  1  0  0  0  0
M  RAD  1   3   2
M  END
>  <MOLECULEID>
M97339116

>  <CLASS>
Active

$$$$

  Mrv2120 12252111282D          

 33 36  0  0  0  0            999 V2000
    2.7948   -3.2047    0.0000 C   0  0  0  0  0  0  0  0  0  0  0  0
    2.5399   -3.9893    0.0000 C   0  0  0  0  0  0  0  0  0  0  0  0
    3.0919   -4.6024    0.0000 C   0  0  0  0  0  0  0  0  0  0  0  0
    2.8370   -5.3870    0.0000 C   0  0  0  0  0  0  0  0  0  0  0  0
    2.0300   -5.5585    0.0000 C   0  0  0  0  0  0  0  0  0  0  0  0
    1.4780   -4.9454    0.0000 C   0  0  0  0  0  0  0  0  0  0  0  0
    1.7329   -4.1608    0.0000 C   0  0  0  0  0  0  0  0  0  0  0  0
    1.1809   -3.5477    0.0000 N   0  0  0  0  0  0  0  0  0  0  0  0
    1.4358   -2.7631    0.0000 C   0  0  0  0  0  0  0  0  0  0  0  0
    2.2428   -2.5916    0.0000 O   0  0  0  0  0  0  0  0  0  0  0  0
    0.8838   -2.1500    0.0000 C   0  0  0  0  0  0  0  0  0  0  0  0
    1.1387   -1.3654    0.0000 C   0  0  0  0  0  0  0  0  0  0  0  0
    0.6538   -0.6979    0.0000 C   0  0  0  0  0  0  0  0  0  0  0  0
    1.1387   -0.0305    0.0000 N   0  0  0  0  0  0  0  0  0  0  0  0
    1.9233   -0.2854    0.0000 C   0  0  0  0  0  0  0  0  0  0  0  0
    2.6378    0.1271    0.0000 C   0  0  0  0  0  0  0  0  0  0  0  0
    3.3523   -0.2854    0.0000 C   0  0  0  0  0  0  0  0  0  0  0  0
    3.3523   -1.1104    0.0000 C   0  0  0  0  0  0  0  0  0  0  0  0
    2.6378   -1.5229    0.0000 C   0  0  0  0  0  0  0  0  0  0  0  0
    1.9233   -1.1104    0.0000 C   0  0  0  0  0  0  0  0  0  0  0  0
    4.0668   -1.5229    0.0000 C   0  0  0  0  0  0  0  0  0  0  0  0
    4.7812   -1.1104    0.0000 N   0  0  0  0  0  0  0  0  0  0  0  0
    4.0668   -2.3479    0.0000 N   0  0  0  0  0  0  0  0  0  0  0  0
    3.3890   -6.0001    0.0000 C   0  0  0  0  0  0  0  0  0  0  0  0
    4.1960   -5.8286    0.0000 C   0  0  0  0  0  0  0  0  0  0  0  0
    4.7480   -6.4417    0.0000 C   0  0  0  0  0  0  0  0  0  0  0  0
    4.4931   -7.2263    0.0000 C   0  0  0  0  0  0  0  0  0  0  0  0
    3.6861   -7.3978    0.0000 C   0  0  0  0  0  0  0  0  0  0  0  0
    3.1341   -6.7847    0.0000 C   0  0  0  0  0  0  0  0  0  0  0  0
    4.4509   -5.0439    0.0000 S   0  0  0  0  0  0  0  0  0  0  0  0
    4.7059   -4.2593    0.0000 N   0  0  0  0  0  0  0  0  0  0  0  0
    5.2355   -5.2989    0.0000 O   0  0  0  0  0  0  0  0  0  0  0  0
    3.6663   -4.7890    0.0000 O   0  0  0  0  0  0  0  0  0  0  0  0
  1  2  1  0  0  0  0
  2  3  2  0  0  0  0
  3  4  1  0  0  0  0
  4  5  2  0  0  0  0
  5  6  1  0  0  0  0
  6  7  2  0  0  0  0
  2  7  1  0  0  0  0
  7  8  1  0  0  0  0
  8  9  1  0  0  0  0
  9 10  2  0  0  0  0
  9 11  1  0  0  0  0
 11 12  1  0  0  0  0
 12 13  2  0  0  0  0
 13 14  1  0  0  0  0
 14 15  1  0  0  0  0
 15 16  2  0  0  0  0
 16 17  1  0  0  0  0
 17 18  2  0  0  0  0
 18 19  1  0  0  0  0
 19 20  2  0  0  0  0
 12 20  1  0  0  0  0
 15 20  1  0  0  0  0
 18 21  1  0  0  0  0
 21 22  1  0  0  0  0
 21 23  2  0  0  0  0
  4 24  1  0  0  0  0
 24 25  2  0  0  0  0
 25 26  1  0  0  0  0
 26 27  2  0  0  0  0
 27 28  1  0  0  0  0
 28 29  2  0  0  0  0
 24 29  1  0  0  0  0
 25 30  1  0  0  0  0
 30 31  1  0  0  0  0
 30 32  2  0  0  0  0
 30 33  2  0  0  0  0
M  RAD  1  23   2
M  END
>  <MOLECULEID>
M97339117

>  <CLASS>
Active

$$$$

  Mrv2120 12252111282D          

 33 36  0  0  0  0            999 V2000
    4.7812    1.9354    0.0000 N   0  0  0  0  0  0  0  0  0  0  0  0
    4.0668    2.3479    0.0000 C   0  0  0  0  0  0  0  0  0  0  0  0
    4.0668    3.1729    0.0000 N   0  0  0  0  0  0  0  0  0  0  0  0
    3.3523    1.9354    0.0000 C   0  0  0  0  0  0  0  0  0  0  0  0
    3.3523    1.1104    0.0000 C   0  0  0  0  0  0  0  0  0  0  0  0
    2.6378    0.6979    0.0000 C   0  0  0  0  0  0  0  0  0  0  0  0
    1.9233    1.1104    0.0000 C   0  0  0  0  0  0  0  0  0  0  0  0
    1.1387    0.8555    0.0000 N   0  0  0  0  0  0  0  0  0  0  0  0
    0.6538    1.5229    0.0000 C   0  0  0  0  0  0  0  0  0  0  0  0
    1.1387    2.1904    0.0000 C   0  0  0  0  0  0  0  0  0  0  0  0
    0.8838    2.9750    0.0000 C   0  0  0  0  0  0  0  0  0  0  0  0
    1.4358    3.5881    0.0000 C   0  0  0  0  0  0  0  0  0  0  0  0
    2.2428    3.4166    0.0000 O   0  0  0  0  0  0  0  0  0  0  0  0
    1.1809    4.3727    0.0000 N   0  0  0  0  0  0  0  0  0  0  0  0
    1.7329    4.9858    0.0000 C   0  0  0  0  0  0  0  0  0  0  0  0
    1.4780    5.7704    0.0000 C   0  0  0  0  0  0  0  0  0  0  0  0
    2.0300    6.3835    0.0000 C   0  0  0  0  0  0  0  0  0  0  0  0
    2.8370    6.2120    0.0000 C   0  0  0  0  0  0  0  0  0  0  0  0
    3.0919    5.4274    0.0000 C   0  0  0  0  0  0  0  0  0  0  0  0
    2.5399    4.8143    0.0000 C   0  0  0  0  0  0  0  0  0  0  0  0
    2.7948    4.0297    0.0000 F   0  0  0  0  0  0  0  0  0  0  0  0
    3.3890    6.8251    0.0000 C   0  0  0  0  0  0  0  0  0  0  0  0
    3.1341    7.6097    0.0000 C   0  0  0  0  0  0  0  0  0  0  0  0
    3.6861    8.2228    0.0000 C   0  0  0  0  0  0  0  0  0  0  0  0
    4.4931    8.0513    0.0000 C   0  0  0  0  0  0  0  0  0  0  0  0
    4.7480    7.2667    0.0000 C   0  0  0  0  0  0  0  0  0  0  0  0
    4.1960    6.6536    0.0000 C   0  0  0  0  0  0  0  0  0  0  0  0
    2.3271    7.7812    0.0000 S   0  0  0  0  0  0  0  0  0  0  0  0
    1.5201    7.9528    0.0000 N   0  0  0  0  0  0  0  0  0  0  0  0
    2.4986    8.5882    0.0000 O   0  0  0  0  0  0  0  0  0  0  0  0
    2.1556    6.9743    0.0000 O   0  0  0  0  0  0  0  0  0  0  0  0
    1.9233    1.9354    0.0000 C   0  0  0  0  0  0  0  0  0  0  0  0
    2.6378    2.3479    0.0000 C   0  0  0  0  0  0  0  0  0  0  0  0
  1  2  1  0  0  0  0
  2  3  2  0  0  0  0
  2  4  1  0  0  0  0
  4  5  2  0  0  0  0
  5  6  1  0  0  0  0
  6  7  2  0  0  0  0
  7  8  1  0  0  0  0
  8  9  1  0  0  0  0
  9 10  2  0  0  0  0
 10 11  1  0  0  0  0
 11 12  1  0  0  0  0
 12 13  2  0  0  0  0
 12 14  1  0  0  0  0
 14 15  1  0  0  0  0
 15 16  2  0  0  0  0
 16 17  1  0  0  0  0
 17 18  2  0  0  0  0
 18 19  1  0  0  0  0
 19 20  2  0  0  0  0
 15 20  1  0  0  0  0
 20 21  1  0  0  0  0
 18 22  1  0  0  0  0
 22 23  2  0  0  0  0
 23 24  1  0  0  0  0
 24 25  2  0  0  0  0
 25 26  1  0  0  0  0
 26 27  2  0  0  0  0
 22 27  1  0  0  0  0
 23 28  1  0  0  0  0
 28 29  1  0  0  0  0
 28 30  2  0  0  0  0
 28 31  2  0  0  0  0
 10 32  1  0  0  0  0
  7 32  1  0  0  0  0
 32 33  2  0  0  0  0
  4 33  1  0  0  0  0
M  RAD  1   3   2
M  END
>  <MOLECULEID>
M97339118

>  <CLASS>
Active

$$$$

  Mrv2120 12252111282D          

 33 36  0  0  0  0            999 V2000
   -4.0002   -0.9968    0.0000 C   0  0  0  0  0  0  0  0  0  0  0  0
   -3.4482   -1.6099    0.0000 N   0  0  0  0  0  0  0  0  0  0  0  0
   -3.7031   -2.3945    0.0000 S   0  0  0  0  0  0  0  0  0  0  0  0
   -4.4877   -2.1396    0.0000 O   0  0  0  0  0  0  0  0  0  0  0  0
   -2.9185   -2.6495    0.0000 O   0  0  0  0  0  0  0  0  0  0  0  0
   -3.9580   -3.1792    0.0000 C   0  0  0  0  0  0  0  0  0  0  0  0
   -3.4060   -3.7923    0.0000 C   0  0  0  0  0  0  0  0  0  0  0  0
   -3.6610   -4.5769    0.0000 C   0  0  0  0  0  0  0  0  0  0  0  0
   -4.4679   -4.7484    0.0000 C   0  0  0  0  0  0  0  0  0  0  0  0
   -5.0200   -4.1353    0.0000 C   0  0  0  0  0  0  0  0  0  0  0  0
   -4.7650   -3.3507    0.0000 C   0  0  0  0  0  0  0  0  0  0  0  0
   -2.5990   -3.6207    0.0000 C   0  0  0  0  0  0  0  0  0  0  0  0
   -2.3441   -2.8361    0.0000 C   0  0  0  0  0  0  0  0  0  0  0  0
   -1.5371   -2.6646    0.0000 C   0  0  0  0  0  0  0  0  0  0  0  0
   -0.9851   -3.2777    0.0000 C   0  0  0  0  0  0  0  0  0  0  0  0
   -0.1781   -3.1062    0.0000 N   0  0  0  0  0  0  0  0  0  0  0  0
    0.0768   -2.3215    0.0000 C   0  0  0  0  0  0  0  0  0  0  0  0
   -0.4752   -1.7084    0.0000 O   0  0  0  0  0  0  0  0  0  0  0  0
    0.8838   -2.1500    0.0000 C   0  0  0  0  0  0  0  0  0  0  0  0
    1.1387   -1.3654    0.0000 C   0  0  0  0  0  0  0  0  0  0  0  0
    0.6538   -0.6979    0.0000 C   0  0  0  0  0  0  0  0  0  0  0  0
    1.1387   -0.0305    0.0000 N   0  0  0  0  0  0  0  0  0  0  0  0
    1.9233   -0.2854    0.0000 C   0  0  0  0  0  0  0  0  0  0  0  0
    2.6378    0.1271    0.0000 C   0  0  0  0  0  0  0  0  0  0  0  0
    3.3523   -0.2854    0.0000 C   0  0  0  0  0  0  0  0  0  0  0  0
    3.3523   -1.1104    0.0000 C   0  0  0  0  0  0  0  0  0  0  0  0
    2.6378   -1.5229    0.0000 C   0  0  0  0  0  0  0  0  0  0  0  0
    1.9233   -1.1104    0.0000 C   0  0  0  0  0  0  0  0  0  0  0  0
    4.0668   -1.5229    0.0000 C   0  0  0  0  0  0  0  0  0  0  0  0
    4.7812   -1.1104    0.0000 N   0  0  0  0  0  0  0  0  0  0  0  0
    4.0668   -2.3479    0.0000 N   0  0  0  0  0  0  0  0  0  0  0  0
   -1.2400   -4.0623    0.0000 C   0  0  0  0  0  0  0  0  0  0  0  0
   -2.0470   -4.2338    0.0000 C   0  0  0  0  0  0  0  0  0  0  0  0
  1  2  1  0  0  0  0
  2  3  1  0  0  0  0
  3  4  2  0  0  0  0
  3  5  2  0  0  0  0
  3  6  1  0  0  0  0
  6  7  2  0  0  0  0
  7  8  1  0  0  0  0
  8  9  2  0  0  0  0
  9 10  1  0  0  0  0
 10 11  2  0  0  0  0
  6 11  1  0  0  0  0
  7 12  1  0  0  0  0
 12 13  2  0  0  0  0
 13 14  1  0  0  0  0
 14 15  2  0  0  0  0
 15 16  1  0  0  0  0
 16 17  1  0  0  0  0
 17 18  2  0  0  0  0
 17 19  1  0  0  0  0
 19 20  1  0  0  0  0
 20 21  2  0  0  0  0
 21 22  1  0  0  0  0
 22 23  1  0  0  0  0
 23 24  2  0  0  0  0
 24 25  1  0  0  0  0
 25 26  2  0  0  0  0
 26 27  1  0  0  0  0
 27 28  2  0  0  0  0
 20 28  1  0  0  0  0
 23 28  1  0  0  0  0
 26 29  1  0  0  0  0
 29 30  1  0  0  0  0
 29 31  2  0  0  0  0
 15 32  1  0  0  0  0
 32 33  2  0  0  0  0
 12 33  1  0  0  0  0
M  RAD  1  31   2
M  END
>  <MOLECULEID>
M97339119

>  <CLASS>
Active

$$$$

  Mrv2120 12252111282D          

 34 37  0  0  0  0            999 V2000
   -3.7453   -0.2122    0.0000 C   0  0  0  0  0  0  0  0  0  0  0  0
   -4.0002   -0.9968    0.0000 C   0  0  0  0  0  0  0  0  0  0  0  0
   -3.4482   -1.6099    0.0000 N   0  0  0  0  0  0  0  0  0  0  0  0
   -3.7031   -2.3945    0.0000 S   0  0  0  0  0  0  0  0  0  0  0  0
   -4.4877   -2.1396    0.0000 O   0  0  0  0  0  0  0  0  0  0  0  0
   -2.9185   -2.6495    0.0000 O   0  0  0  0  0  0  0  0  0  0  0  0
   -3.9580   -3.1792    0.0000 C   0  0  0  0  0  0  0  0  0  0  0  0
   -3.4060   -3.7923    0.0000 C   0  0  0  0  0  0  0  0  0  0  0  0
   -3.6610   -4.5769    0.0000 C   0  0  0  0  0  0  0  0  0  0  0  0
   -4.4679   -4.7484    0.0000 C   0  0  0  0  0  0  0  0  0  0  0  0
   -5.0200   -4.1353    0.0000 C   0  0  0  0  0  0  0  0  0  0  0  0
   -4.7650   -3.3507    0.0000 C   0  0  0  0  0  0  0  0  0  0  0  0
   -2.5990   -3.6207    0.0000 C   0  0  0  0  0  0  0  0  0  0  0  0
   -2.3441   -2.8361    0.0000 C   0  0  0  0  0  0  0  0  0  0  0  0
   -1.5371   -2.6646    0.0000 C   0  0  0  0  0  0  0  0  0  0  0  0
   -0.9851   -3.2777    0.0000 C   0  0  0  0  0  0  0  0  0  0  0  0
   -0.1781   -3.1062    0.0000 N   0  0  0  0  0  0  0  0  0  0  0  0
    0.0768   -2.3215    0.0000 C   0  0  0  0  0  0  0  0  0  0  0  0
   -0.4752   -1.7084    0.0000 O   0  0  0  0  0  0  0  0  0  0  0  0
    0.8838   -2.1500    0.0000 C   0  0  0  0  0  0  0  0  0  0  0  0
    1.1387   -1.3654    0.0000 C   0  0  0  0  0  0  0  0  0  0  0  0
    0.6538   -0.6979    0.0000 C   0  0  0  0  0  0  0  0  0  0  0  0
    1.1387   -0.0305    0.0000 N   0  0  0  0  0  0  0  0  0  0  0  0
    1.9233   -0.2854    0.0000 C   0  0  0  0  0  0  0  0  0  0  0  0
    2.6378    0.1271    0.0000 C   0  0  0  0  0  0  0  0  0  0  0  0
    3.3523   -0.2854    0.0000 C   0  0  0  0  0  0  0  0  0  0  0  0
    3.3523   -1.1104    0.0000 C   0  0  0  0  0  0  0  0  0  0  0  0
    2.6378   -1.5229    0.0000 C   0  0  0  0  0  0  0  0  0  0  0  0
    1.9233   -1.1104    0.0000 C   0  0  0  0  0  0  0  0  0  0  0  0
    4.0668   -1.5229    0.0000 C   0  0  0  0  0  0  0  0  0  0  0  0
    4.7812   -1.1104    0.0000 N   0  0  0  0  0  0  0  0  0  0  0  0
    4.0668   -2.3479    0.0000 N   0  0  0  0  0  0  0  0  0  0  0  0
   -1.2400   -4.0623    0.0000 C   0  0  0  0  0  0  0  0  0  0  0  0
   -2.0470   -4.2338    0.0000 C   0  0  0  0  0  0  0  0  0  0  0  0
  1  2  1  0  0  0  0
  2  3  1  0  0  0  0
  3  4  1  0  0  0  0
  4  5  2  0  0  0  0
  4  6  2  0  0  0  0
  4  7  1  0  0  0  0
  7  8  2  0  0  0  0
  8  9  1  0  0  0  0
  9 10  2  0  0  0  0
 10 11  1  0  0  0  0
 11 12  2  0  0  0  0
  7 12  1  0  0  0  0
  8 13  1  0  0  0  0
 13 14  2  0  0  0  0
 14 15  1  0  0  0  0
 15 16  2  0  0  0  0
 16 17  1  0  0  0  0
 17 18  1  0  0  0  0
 18 19  2  0  0  0  0
 18 20  1  0  0  0  0
 20 21  1  0  0  0  0
 21 22  2  0  0  0  0
 22 23  1  0  0  0  0
 23 24  1  0  0  0  0
 24 25  2  0  0  0  0
 25 26  1  0  0  0  0
 26 27  2  0  0  0  0
 27 28  1  0  0  0  0
 28 29  2  0  0  0  0
 21 29  1  0  0  0  0
 24 29  1  0  0  0  0
 27 30  1  0  0  0  0
 30 31  1  0  0  0  0
 30 32  2  0  0  0  0
 16 33  1  0  0  0  0
 33 34  2  0  0  0  0
 13 34  1  0  0  0  0
M  RAD  1  32   2
M  END
>  <MOLECULEID>
M97339120

>  <CLASS>
Active

$$$$

  Mrv2120 12252111282D          

 34 37  0  0  0  0            999 V2000
   -4.0002   -0.9968    0.0000 C   0  0  0  0  0  0  0  0  0  0  0  0
   -3.4482   -1.6099    0.0000 N   0  0  0  0  0  0  0  0  0  0  0  0
   -2.6412   -1.4384    0.0000 C   0  0  0  0  0  0  0  0  0  0  0  0
   -3.7031   -2.3945    0.0000 S   0  0  0  0  0  0  0  0  0  0  0  0
   -4.4877   -2.1396    0.0000 O   0  0  0  0  0  0  0  0  0  0  0  0
   -2.9185   -2.6495    0.0000 O   0  0  0  0  0  0  0  0  0  0  0  0
   -3.9580   -3.1792    0.0000 C   0  0  0  0  0  0  0  0  0  0  0  0
   -3.4060   -3.7923    0.0000 C   0  0  0  0  0  0  0  0  0  0  0  0
   -3.6610   -4.5769    0.0000 C   0  0  0  0  0  0  0  0  0  0  0  0
   -4.4679   -4.7484    0.0000 C   0  0  0  0  0  0  0  0  0  0  0  0
   -5.0200   -4.1353    0.0000 C   0  0  0  0  0  0  0  0  0  0  0  0
   -4.7650   -3.3507    0.0000 C   0  0  0  0  0  0  0  0  0  0  0  0
   -2.5990   -3.6207    0.0000 C   0  0  0  0  0  0  0  0  0  0  0  0
   -2.3441   -2.8361    0.0000 C   0  0  0  0  0  0  0  0  0  0  0  0
   -1.5371   -2.6646    0.0000 C   0  0  0  0  0  0  0  0  0  0  0  0
   -0.9851   -3.2777    0.0000 C   0  0  0  0  0  0  0  0  0  0  0  0
   -0.1781   -3.1062    0.0000 N   0  0  0  0  0  0  0  0  0  0  0  0
    0.0768   -2.3215    0.0000 C   0  0  0  0  0  0  0  0  0  0  0  0
   -0.4752   -1.7084    0.0000 O   0  0  0  0  0  0  0  0  0  0  0  0
    0.8838   -2.1500    0.0000 C   0  0  0  0  0  0  0  0  0  0  0  0
    1.1387   -1.3654    0.0000 C   0  0  0  0  0  0  0  0  0  0  0  0
    0.6538   -0.6979    0.0000 C   0  0  0  0  0  0  0  0  0  0  0  0
    1.1387   -0.0305    0.0000 N   0  0  0  0  0  0  0  0  0  0  0  0
    1.9233   -0.2854    0.0000 C   0  0  0  0  0  0  0  0  0  0  0  0
    2.6378    0.1271    0.0000 C   0  0  0  0  0  0  0  0  0  0  0  0
    3.3523   -0.2854    0.0000 C   0  0  0  0  0  0  0  0  0  0  0  0
    3.3523   -1.1104    0.0000 C   0  0  0  0  0  0  0  0  0  0  0  0
    2.6378   -1.5229    0.0000 C   0  0  0  0  0  0  0  0  0  0  0  0
    1.9233   -1.1104    0.0000 C   0  0  0  0  0  0  0  0  0  0  0  0
    4.0668   -1.5229    0.0000 C   0  0  0  0  0  0  0  0  0  0  0  0
    4.7812   -1.1104    0.0000 N   0  0  0  0  0  0  0  0  0  0  0  0
    4.0668   -2.3479    0.0000 N   0  0  0  0  0  0  0  0  0  0  0  0
   -1.2400   -4.0623    0.0000 C   0  0  0  0  0  0  0  0  0  0  0  0
   -2.0470   -4.2338    0.0000 C   0  0  0  0  0  0  0  0  0  0  0  0
  1  2  1  0  0  0  0
  2  3  1  0  0  0  0
  2  4  1  0  0  0  0
  4  5  2  0  0  0  0
  4  6  2  0  0  0  0
  4  7  1  0  0  0  0
  7  8  2  0  0  0  0
  8  9  1  0  0  0  0
  9 10  2  0  0  0  0
 10 11  1  0  0  0  0
 11 12  2  0  0  0  0
  7 12  1  0  0  0  0
  8 13  1  0  0  0  0
 13 14  2  0  0  0  0
 14 15  1  0  0  0  0
 15 16  2  0  0  0  0
 16 17  1  0  0  0  0
 17 18  1  0  0  0  0
 18 19  2  0  0  0  0
 18 20  1  0  0  0  0
 20 21  1  0  0  0  0
 21 22  2  0  0  0  0
 22 23  1  0  0  0  0
 23 24  1  0  0  0  0
 24 25  2  0  0  0  0
 25 26  1  0  0  0  0
 26 27  2  0  0  0  0
 27 28  1  0  0  0  0
 28 29  2  0  0  0  0
 21 29  1  0  0  0  0
 24 29  1  0  0  0  0
 27 30  1  0  0  0  0
 30 31  1  0  0  0  0
 30 32  2  0  0  0  0
 16 33  1  0  0  0  0
 33 34  2  0  0  0  0
 13 34  1  0  0  0  0
M  RAD  1  32   2
M  END
>  <MOLECULEID>
M97339121

>  <CLASS>
Active

$$$$

  Mrv2120 12252111282D          

 35 38  0  0  0  0            999 V2000
   -4.2973    0.4009    0.0000 C   0  0  0  0  0  0  0  0  0  0  0  0
   -3.7453   -0.2122    0.0000 C   0  0  0  0  0  0  0  0  0  0  0  0
   -4.0002   -0.9968    0.0000 C   0  0  0  0  0  0  0  0  0  0  0  0
   -3.4482   -1.6099    0.0000 N   0  0  0  0  0  0  0  0  0  0  0  0
   -3.7031   -2.3945    0.0000 S   0  0  0  0  0  0  0  0  0  0  0  0
   -4.4877   -2.1396    0.0000 O   0  0  0  0  0  0  0  0  0  0  0  0
   -2.9185   -2.6495    0.0000 O   0  0  0  0  0  0  0  0  0  0  0  0
   -3.9580   -3.1792    0.0000 C   0  0  0  0  0  0  0  0  0  0  0  0
   -3.4060   -3.7923    0.0000 C   0  0  0  0  0  0  0  0  0  0  0  0
   -3.6610   -4.5769    0.0000 C   0  0  0  0  0  0  0  0  0  0  0  0
   -4.4679   -4.7484    0.0000 C   0  0  0  0  0  0  0  0  0  0  0  0
   -5.0200   -4.1353    0.0000 C   0  0  0  0  0  0  0  0  0  0  0  0
   -4.7650   -3.3507    0.0000 C   0  0  0  0  0  0  0  0  0  0  0  0
   -2.5990   -3.6207    0.0000 C   0  0  0  0  0  0  0  0  0  0  0  0
   -2.3441   -2.8361    0.0000 C   0  0  0  0  0  0  0  0  0  0  0  0
   -1.5371   -2.6646    0.0000 C   0  0  0  0  0  0  0  0  0  0  0  0
   -0.9851   -3.2777    0.0000 C   0  0  0  0  0  0  0  0  0  0  0  0
   -0.1781   -3.1062    0.0000 N   0  0  0  0  0  0  0  0  0  0  0  0
    0.0768   -2.3215    0.0000 C   0  0  0  0  0  0  0  0  0  0  0  0
   -0.4752   -1.7084    0.0000 O   0  0  0  0  0  0  0  0  0  0  0  0
    0.8838   -2.1500    0.0000 C   0  0  0  0  0  0  0  0  0  0  0  0
    1.1387   -1.3654    0.0000 C   0  0  0  0  0  0  0  0  0  0  0  0
    0.6538   -0.6979    0.0000 C   0  0  0  0  0  0  0  0  0  0  0  0
    1.1387   -0.0305    0.0000 N   0  0  0  0  0  0  0  0  0  0  0  0
    1.9233   -0.2854    0.0000 C   0  0  0  0  0  0  0  0  0  0  0  0
    2.6378    0.1271    0.0000 C   0  0  0  0  0  0  0  0  0  0  0  0
    3.3523   -0.2854    0.0000 C   0  0  0  0  0  0  0  0  0  0  0  0
    3.3523   -1.1104    0.0000 C   0  0  0  0  0  0  0  0  0  0  0  0
    2.6378   -1.5229    0.0000 C   0  0  0  0  0  0  0  0  0  0  0  0
    1.9233   -1.1104    0.0000 C   0  0  0  0  0  0  0  0  0  0  0  0
    4.0668   -1.5229    0.0000 C   0  0  0  0  0  0  0  0  0  0  0  0
    4.7812   -1.1104    0.0000 N   0  0  0  0  0  0  0  0  0  0  0  0
    4.0668   -2.3479    0.0000 N   0  0  0  0  0  0  0  0  0  0  0  0
   -1.2400   -4.0623    0.0000 C   0  0  0  0  0  0  0  0  0  0  0  0
   -2.0470   -4.2338    0.0000 C   0  0  0  0  0  0  0  0  0  0  0  0
  1  2  1  0  0  0  0
  2  3  1  0  0  0  0
  3  4  1  0  0  0  0
  4  5  1  0  0  0  0
  5  6  2  0  0  0  0
  5  7  2  0  0  0  0
  5  8  1  0  0  0  0
  8  9  2  0  0  0  0
  9 10  1  0  0  0  0
 10 11  2  0  0  0  0
 11 12  1  0  0  0  0
 12 13  2  0  0  0  0
  8 13  1  0  0  0  0
  9 14  1  0  0  0  0
 14 15  2  0  0  0  0
 15 16  1  0  0  0  0
 16 17  2  0  0  0  0
 17 18  1  0  0  0  0
 18 19  1  0  0  0  0
 19 20  2  0  0  0  0
 19 21  1  0  0  0  0
 21 22  1  0  0  0  0
 22 23  2  0  0  0  0
 23 24  1  0  0  0  0
 24 25  1  0  0  0  0
 25 26  2  0  0  0  0
 26 27  1  0  0  0  0
 27 28  2  0  0  0  0
 28 29  1  0  0  0  0
 29 30  2  0  0  0  0
 22 30  1  0  0  0  0
 25 30  1  0  0  0  0
 28 31  1  0  0  0  0
 31 32  1  0  0  0  0
 31 33  2  0  0  0  0
 17 34  1  0  0  0  0
 34 35  2  0  0  0  0
 14 35  1  0  0  0  0
M  RAD  1  33   2
M  END
>  <MOLECULEID>
M97339122

>  <CLASS>
Active

$$$$

  Mrv2120 12252111282D          

 30 33  0  0  0  0            999 V2000
   -4.7087   -4.2703    0.0000 N   0  0  0  0  0  0  0  0  0  0  0  0
   -5.1212   -3.5558    0.0000 C   0  0  0  0  0  0  0  0  0  0  0  0
   -5.9462   -3.5558    0.0000 N   0  0  0  0  0  0  0  0  0  0  0  0
   -4.7087   -2.8414    0.0000 C   0  0  0  0  0  0  0  0  0  0  0  0
   -5.1212   -2.1269    0.0000 C   0  0  0  0  0  0  0  0  0  0  0  0
   -4.7087   -1.4124    0.0000 C   0  0  0  0  0  0  0  0  0  0  0  0
   -3.8837   -1.4124    0.0000 C   0  0  0  0  0  0  0  0  0  0  0  0
   -3.4712   -0.6979    0.0000 C   0  0  0  0  0  0  0  0  0  0  0  0
   -2.6462   -0.6979    0.0000 N   0  0  0  0  0  0  0  0  0  0  0  0
   -2.2337    0.0165    0.0000 C   0  0  0  0  0  0  0  0  0  0  0  0
   -1.4087    0.0165    0.0000 C   0  0  0  0  0  0  0  0  0  0  0  0
   -0.9962   -0.6979    0.0000 N   0  0  0  0  0  0  0  0  0  0  0  0
   -1.4087   -1.4124    0.0000 C   0  0  0  0  0  0  0  0  0  0  0  0
   -2.2337   -1.4124    0.0000 C   0  0  0  0  0  0  0  0  0  0  0  0
   -2.6462   -2.1269    0.0000 O   0  0  0  0  0  0  0  0  0  0  0  0
   -0.1712   -0.6979    0.0000 S   0  0  0  0  0  0  0  0  0  0  0  0
   -0.1712   -1.5229    0.0000 O   0  0  0  0  0  0  0  0  0  0  0  0
   -0.1712    0.1271    0.0000 O   0  0  0  0  0  0  0  0  0  0  0  0
    0.6538   -0.6979    0.0000 C   0  0  0  0  0  0  0  0  0  0  0  0
    1.1387   -0.0305    0.0000 C   0  0  0  0  0  0  0  0  0  0  0  0
    1.9233   -0.2854    0.0000 C   0  0  0  0  0  0  0  0  0  0  0  0
    2.6378    0.1271    0.0000 C   0  0  0  0  0  0  0  0  0  0  0  0
    3.3523   -0.2854    0.0000 C   0  0  0  0  0  0  0  0  0  0  0  0
    3.3523   -1.1104    0.0000 C   0  0  0  0  0  0  0  0  0  0  0  0
    4.0668   -1.5229    0.0000 Cl  0  0  0  0  0  0  0  0  0  0  0  0
    2.6378   -1.5229    0.0000 C   0  0  0  0  0  0  0  0  0  0  0  0
    1.9233   -1.1104    0.0000 C   0  0  0  0  0  0  0  0  0  0  0  0
    1.1387   -1.3654    0.0000 S   0  0  0  0  0  0  0  0  0  0  0  0
   -3.4712   -2.1269    0.0000 C   0  0  0  0  0  0  0  0  0  0  0  0
   -3.8837   -2.8414    0.0000 C   0  0  0  0  0  0  0  0  0  0  0  0
  1  2  1  0  0  0  0
  2  3  2  0  0  0  0
  2  4  1  0  0  0  0
  4  5  2  0  0  0  0
  5  6  1  0  0  0  0
  6  7  2  0  0  0  0
  7  8  1  0  0  0  0
  8  9  1  0  0  0  0
  9 10  1  0  0  0  0
 10 11  1  0  0  0  0
 11 12  1  0  0  0  0
 12 13  1  0  0  0  0
 13 14  1  0  0  0  0
  9 14  1  0  0  0  0
 14 15  2  0  0  0  0
 12 16  1  0  0  0  0
 16 17  2  0  0  0  0
 16 18  2  0  0  0  0
 16 19  1  0  0  0  0
 19 20  2  0  0  0  0
 20 21  1  0  0  0  0
 21 22  2  0  0  0  0
 22 23  1  0  0  0  0
 23 24  2  0  0  0  0
 24 25  1  0  0  0  0
 24 26  1  0  0  0  0
 26 27  2  0  0  0  0
 21 27  1  0  0  0  0
 27 28  1  0  0  0  0
 19 28  1  0  0  0  0
  7 29  1  0  0  0  0
 29 30  2  0  0  0  0
  4 30  1  0  0  0  0
M  RAD  1   3   2
M  END
>  <MOLECULEID>
M97339123

>  <CLASS>
Active

$$$$

  Mrv2120 12252111282D          

 32 35  0  0  0  0            999 V2000
    4.1538   -3.6462    0.0000 N   0  0  0  0  0  0  0  0  0  0  0  0
    3.6018   -3.0331    0.0000 C   0  0  0  0  0  0  0  0  0  0  0  0
    3.8567   -2.2485    0.0000 N   0  0  0  0  0  0  0  0  0  0  0  0
    2.7948   -3.2047    0.0000 C   0  0  0  0  0  0  0  0  0  0  0  0
    2.5399   -3.9893    0.0000 C   0  0  0  0  0  0  0  0  0  0  0  0
    1.7329   -4.1608    0.0000 C   0  0  0  0  0  0  0  0  0  0  0  0
    1.1809   -3.5477    0.0000 C   0  0  0  0  0  0  0  0  0  0  0  0
    1.4358   -2.7631    0.0000 C   0  0  0  0  0  0  0  0  0  0  0  0
    0.8838   -2.1500    0.0000 C   0  0  0  0  0  0  0  0  0  0  0  0
    1.1387   -1.3654    0.0000 N   0  0  0  0  0  0  0  0  0  0  0  0
    0.6538   -0.6979    0.0000 C   0  0  0  0  0  0  0  0  0  0  0  0
    1.1387   -0.0305    0.0000 C   0  0  0  0  0  0  0  0  0  0  0  0
    1.9233   -0.2854    0.0000 C   0  0  0  0  0  0  0  0  0  0  0  0
    2.6378    0.1271    0.0000 C   0  0  0  0  0  0  0  0  0  0  0  0
    2.6378    0.9521    0.0000 O   0  0  0  0  0  0  0  0  0  0  0  0
    3.3523   -0.2854    0.0000 C   0  0  0  0  0  0  0  0  0  0  0  0
    3.3523   -1.1104    0.0000 C   0  0  0  0  0  0  0  0  0  0  0  0
    2.6378   -1.5229    0.0000 C   0  0  0  0  0  0  0  0  0  0  0  0
    1.9233   -1.1104    0.0000 C   0  0  0  0  0  0  0  0  0  0  0  0
   -0.1712   -0.6979    0.0000 C   0  0  0  0  0  0  0  0  0  0  0  0
   -0.5837   -1.4124    0.0000 O   0  0  0  0  0  0  0  0  0  0  0  0
   -0.5837    0.0165    0.0000 N   0  0  0  0  0  0  0  0  0  0  0  0
   -1.4087    0.0165    0.0000 C   0  0  0  0  0  0  0  0  0  0  0  0
   -1.8212    0.7310    0.0000 C   0  0  0  0  0  0  0  0  0  0  0  0
   -2.6462    0.7310    0.0000 C   0  0  0  0  0  0  0  0  0  0  0  0
   -3.0587    1.4455    0.0000 C   0  0  0  0  0  0  0  0  0  0  0  0
   -3.8837    1.4455    0.0000 Cl  0  0  0  0  0  0  0  0  0  0  0  0
   -2.6462    2.1599    0.0000 C   0  0  0  0  0  0  0  0  0  0  0  0
   -1.8212    2.1599    0.0000 C   0  0  0  0  0  0  0  0  0  0  0  0
   -1.4087    2.8744    0.0000 Cl  0  0  0  0  0  0  0  0  0  0  0  0
   -1.4087    1.4455    0.0000 C   0  0  0  0  0  0  0  0  0  0  0  0
    2.2428   -2.5916    0.0000 C   0  0  0  0  0  0  0  0  0  0  0  0
  1  2  1  0  0  0  0
  2  3  2  0  0  0  0
  2  4  1  0  0  0  0
  4  5  2  0  0  0  0
  5  6  1  0  0  0  0
  6  7  2  0  0  0  0
  7  8  1  0  0  0  0
  8  9  1  0  0  0  0
  9 10  1  0  0  0  0
 10 11  1  0  0  0  0
 11 12  2  0  0  0  0
 12 13  1  0  0  0  0
 13 14  2  0  0  0  0
 14 15  1  0  0  0  0
 14 16  1  0  0  0  0
 16 17  2  0  0  0  0
 17 18  1  0  0  0  0
 18 19  2  0  0  0  0
 10 19  1  0  0  0  0
 13 19  1  0  0  0  0
 11 20  1  0  0  0  0
 20 21  2  0  0  0  0
 20 22  1  0  0  0  0
 22 23  1  0  0  0  0
 23 24  1  0  0  0  0
 24 25  2  0  0  0  0
 25 26  1  0  0  0  0
 26 27  1  0  0  0  0
 26 28  2  0  0  0  0
 28 29  1  0  0  0  0
 29 30  1  0  0  0  0
 29 31  2  0  0  0  0
 24 31  1  0  0  0  0
  8 32  2  0  0  0  0
  4 32  1  0  0  0  0
M  RAD  1   3   2
M  END
>  <MOLECULEID>
M97339124

>  <CLASS>
Active

$$$$

  Mrv2120 12252111282D          

 25 26  0  0  0  0            999 V2000
   -2.1434   -2.8875    0.0000 N   0  0  0  0  0  0  0  0  0  0  0  0
   -1.4289   -2.4750    0.0000 C   0  0  0  0  0  0  0  0  0  0  0  0
   -0.7145   -2.8875    0.0000 C   0  0  0  0  0  0  0  0  0  0  0  0
    0.0000   -2.4750    0.0000 C   0  0  0  0  0  0  0  0  0  0  0  0
    0.7145   -2.8875    0.0000 C   0  0  0  0  0  0  0  0  0  0  0  0
    0.7145   -3.7125    0.0000 C   0  0  0  0  0  0  0  0  0  0  0  0
    1.4289   -4.1250    0.0000 C   0  0  0  0  0  0  0  0  0  0  0  0
    2.1434   -3.7125    0.0000 N   0  0  0  0  0  0  0  0  0  0  0  0
    2.8579   -4.1250    0.0000 C   0  0  0  0  0  0  0  0  0  0  0  0
    2.8579   -4.9500    0.0000 O   0  0  0  0  0  0  0  0  0  0  0  0
    3.5724   -3.7125    0.0000 C   0  0  0  0  0  0  0  0  0  0  0  0
    4.2868   -4.1250    0.0000 N   0  0  0  0  0  0  0  0  0  0  0  0
    5.0013   -3.7125    0.0000 C   0  0  0  0  0  0  0  0  0  0  0  0
    5.0013   -2.8875    0.0000 O   0  0  0  0  0  0  0  0  0  0  0  0
    5.7158   -4.1250    0.0000 C   0  0  0  0  0  0  0  0  0  0  0  0
    6.4302   -3.7125    0.0000 C   0  0  0  0  0  0  0  0  0  0  0  0
    7.1447   -4.1250    0.0000 C   0  0  0  0  0  0  0  0  0  0  0  0
    7.1447   -4.9500    0.0000 C   0  0  0  0  0  0  0  0  0  0  0  0
    6.4302   -5.3625    0.0000 C   0  0  0  0  0  0  0  0  0  0  0  0
    5.7158   -4.9500    0.0000 C   0  0  0  0  0  0  0  0  0  0  0  0
    7.8592   -3.7125    0.0000 C   0  0  0  0  0  0  0  0  0  0  0  0
    8.5737   -4.1250    0.0000 N   0  0  0  0  0  0  0  0  0  0  0  0
    7.8592   -2.8875    0.0000 N   0  0  0  0  0  0  0  0  0  0  0  0
    0.0000   -4.1250    0.0000 C   0  0  0  0  0  0  0  0  0  0  0  0
   -0.7145   -3.7125    0.0000 C   0  0  0  0  0  0  0  0  0  0  0  0
  1  2  1  0  0  0  0
  2  3  1  0  0  0  0
  3  4  1  0  0  0  0
  4  5  1  0  0  0  0
  5  6  1  0  0  0  0
  6  7  1  0  0  0  0
  7  8  1  0  0  0  0
  8  9  1  0  0  0  0
  9 10  2  0  0  0  0
  9 11  1  0  0  0  0
 11 12  1  0  0  0  0
 12 13  1  0  0  0  0
 13 14  2  0  0  0  0
 13 15  1  0  0  0  0
 15 16  2  0  0  0  0
 16 17  1  0  0  0  0
 17 18  2  0  0  0  0
 18 19  1  0  0  0  0
 19 20  2  0  0  0  0
 15 20  1  0  0  0  0
 17 21  1  0  0  0  0
 21 22  1  0  0  0  0
 21 23  2  0  0  0  0
  6 24  1  0  0  0  0
 24 25  1  0  0  0  0
  3 25  1  0  0  0  0
M  RAD  1  23   2
M  END
>  <MOLECULEID>
M97339125

>  <CLASS>
Inactive

$$$$

  Mrv2120 12252111282D          

 28 29  0  0  1  0            999 V2000
    3.5724   -5.3625    0.0000 C   0  0  0  0  0  0  0  0  0  0  0  0
    2.8579   -4.9500    0.0000 C   0  0  0  0  0  0  0  0  0  0  0  0
    2.1434   -5.3625    0.0000 C   0  0  0  0  0  0  0  0  0  0  0  0
    2.8579   -4.1250    0.0000 C   0  0  1  0  0  0  0  0  0  0  0  0
    2.1434   -3.7125    0.0000 N   0  0  0  0  0  0  0  0  0  0  0  0
    1.4289   -4.1250    0.0000 C   0  0  0  0  0  0  0  0  0  0  0  0
    1.4289   -4.9500    0.0000 O   0  0  0  0  0  0  0  0  0  0  0  0
    0.7145   -3.7125    0.0000 C   0  0  0  0  0  0  0  0  0  0  0  0
    0.0000   -4.1250    0.0000 C   0  0  0  0  0  0  0  0  0  0  0  0
   -0.7145   -3.7125    0.0000 C   0  0  0  0  0  0  0  0  0  0  0  0
   -0.7145   -2.8875    0.0000 C   0  0  0  0  0  0  0  0  0  0  0  0
    0.0000   -2.4750    0.0000 C   0  0  0  0  0  0  0  0  0  0  0  0
    0.7145   -2.8875    0.0000 C   0  0  0  0  0  0  0  0  0  0  0  0
   -1.4289   -4.1250    0.0000 C   0  0  0  0  0  0  0  0  0  0  0  0
   -2.1434   -3.7125    0.0000 N   0  0  0  0  0  0  0  0  0  0  0  0
   -1.4289   -4.9500    0.0000 N   0  0  0  0  0  0  0  0  0  0  0  0
    3.5724   -3.7125    0.0000 C   0  0  0  0  0  0  0  0  0  0  0  0
    3.5724   -2.8875    0.0000 O   0  0  0  0  0  0  0  0  0  0  0  0
    4.2868   -4.1250    0.0000 N   0  0  0  0  0  0  0  0  0  0  0  0
    5.0013   -3.7125    0.0000 C   0  0  0  0  0  0  0  0  0  0  0  0
    5.7158   -4.1250    0.0000 C   0  0  0  0  0  0  0  0  0  0  0  0
    6.4302   -3.7125    0.0000 C   0  0  0  0  0  0  0  0  0  0  0  0
    7.1447   -4.1250    0.0000 C   0  0  0  0  0  0  0  0  0  0  0  0
    7.1447   -4.9500    0.0000 C   0  0  0  0  0  0  0  0  0  0  0  0
    7.8592   -5.3625    0.0000 C   0  0  0  0  0  0  0  0  0  0  0  0
    8.5737   -4.9500    0.0000 N   0  0  0  0  0  0  0  0  0  0  0  0
    6.4302   -5.3625    0.0000 C   0  0  0  0  0  0  0  0  0  0  0  0
    5.7158   -4.9500    0.0000 C   0  0  0  0  0  0  0  0  0  0  0  0
  1  2  1  0  0  0  0
  2  3  1  0  0  0  0
  4  2  1  0  0  0  0
  4  5  1  1  0  0  0
  5  6  1  0  0  0  0
  6  7  2  0  0  0  0
  6  8  1  0  0  0  0
  8  9  2  0  0  0  0
  9 10  1  0  0  0  0
 10 11  2  0  0  0  0
 11 12  1  0  0  0  0
 12 13  2  0  0  0  0
  8 13  1  0  0  0  0
 10 14  1  0  0  0  0
 14 15  1  0  0  0  0
 14 16  2  0  0  0  0
  4 17  1  0  0  0  0
 17 18  2  0  0  0  0
 17 19  1  0  0  0  0
 19 20  1  0  0  0  0
 20 21  1  0  0  0  0
 21 22  1  0  0  0  0
 22 23  1  0  0  0  0
 23 24  1  0  0  0  0
 24 25  1  0  0  0  0
 25 26  1  0  0  0  0
 24 27  1  0  0  0  0
 27 28  1  0  0  0  0
 21 28  1  0  0  0  0
M  RAD  1  16   2
M  END
>  <MOLECULEID>
M97339126

>  <CLASS>
Inactive

$$$$

  Mrv2120 12252111282D          

 29 30  0  0  1  0            999 V2000
    3.4767   -2.3191    0.0000 C   0  0  0  0  0  0  0  0  0  0  0  0
    4.2868   -2.4750    0.0000 S   0  0  0  0  0  0  0  0  0  0  0  0
    4.8269   -1.8514    0.0000 C   0  0  0  0  0  0  0  0  0  0  0  0
    5.6370   -2.0073    0.0000 C   0  0  0  0  0  0  0  0  0  0  0  0
    6.1771   -1.3836    0.0000 C   0  0  1  0  0  0  0  0  0  0  0  0
    5.9071   -0.6041    0.0000 N   0  0  0  0  0  0  0  0  0  0  0  0
    5.0970   -0.4482    0.0000 C   0  0  0  0  0  0  0  0  0  0  0  0
    4.5569   -1.0718    0.0000 O   0  0  0  0  0  0  0  0  0  0  0  0
    4.8269    0.3314    0.0000 C   0  0  0  0  0  0  0  0  0  0  0  0
    4.0168    0.4873    0.0000 C   0  0  0  0  0  0  0  0  0  0  0  0
    3.7467    1.2668    0.0000 C   0  0  0  0  0  0  0  0  0  0  0  0
    4.2868    1.8905    0.0000 C   0  0  0  0  0  0  0  0  0  0  0  0
    5.0970    1.7346    0.0000 C   0  0  0  0  0  0  0  0  0  0  0  0
    5.3670    0.9550    0.0000 C   0  0  0  0  0  0  0  0  0  0  0  0
    2.9366    1.4228    0.0000 C   0  0  0  0  0  0  0  0  0  0  0  0
    2.6666    2.2023    0.0000 N   0  0  0  0  0  0  0  0  0  0  0  0
    2.3965    0.7991    0.0000 N   0  0  0  0  0  0  0  0  0  0  0  0
    6.9873   -1.5395    0.0000 C   0  0  0  0  0  0  0  0  0  0  0  0
    7.5274   -0.9159    0.0000 O   0  0  0  0  0  0  0  0  0  0  0  0
    7.2573   -2.3191    0.0000 N   0  0  0  0  0  0  0  0  0  0  0  0
    8.0675   -2.4750    0.0000 C   0  0  0  0  0  0  0  0  0  0  0  0
    8.3375   -3.2546    0.0000 C   0  0  0  0  0  0  0  0  0  0  0  0
    9.1476   -3.4105    0.0000 C   0  0  0  0  0  0  0  0  0  0  0  0
    9.4177   -4.1900    0.0000 C   0  0  0  0  0  0  0  0  0  0  0  0
    8.8776   -4.8137    0.0000 C   0  0  0  0  0  0  0  0  0  0  0  0
    9.1476   -5.5932    0.0000 C   0  0  0  0  0  0  0  0  0  0  0  0
    9.9578   -5.7491    0.0000 N   0  0  0  0  0  0  0  0  0  0  0  0
    8.0675   -4.6577    0.0000 C   0  0  0  0  0  0  0  0  0  0  0  0
    7.7974   -3.8782    0.0000 C   0  0  0  0  0  0  0  0  0  0  0  0
  1  2  1  0  0  0  0
  2  3  1  0  0  0  0
  3  4  1  0  0  0  0
  5  4  1  0  0  0  0
  5  6  1  1  0  0  0
  6  7  1  0  0  0  0
  7  8  2  0  0  0  0
  7  9  1  0  0  0  0
  9 10  2  0  0  0  0
 10 11  1  0  0  0  0
 11 12  2  0  0  0  0
 12 13  1  0  0  0  0
 13 14  2  0  0  0  0
  9 14  1  0  0  0  0
 11 15  1  0  0  0  0
 15 16  1  0  0  0  0
 15 17  2  0  0  0  0
  5 18  1  0  0  0  0
 18 19  2  0  0  0  0
 18 20  1  0  0  0  0
 20 21  1  0  0  0  0
 21 22  1  0  0  0  0
 22 23  1  0  0  0  0
 23 24  1  0  0  0  0
 24 25  1  0  0  0  0
 25 26  1  0  0  0  0
 26 27  1  0  0  0  0
 25 28  1  0  0  0  0
 28 29  1  0  0  0  0
 22 29  1  0  0  0  0
M  RAD  1  17   2
M  END
>  <MOLECULEID>
M97339127

>  <CLASS>
Inactive

$$$$

  Mrv2120 12252111282D          

 32 34  0  0  1  0            999 V2000
    2.1434   -7.8375    0.0000 N   0  0  0  0  0  0  0  0  0  0  0  0
    1.4289   -7.4250    0.0000 C   0  0  0  0  0  0  0  0  0  0  0  0
    1.4289   -6.6000    0.0000 C   0  0  0  0  0  0  0  0  0  0  0  0
    0.7145   -6.1875    0.0000 C   0  0  0  0  0  0  0  0  0  0  0  0
    0.7145   -5.3625    0.0000 C   0  0  0  0  0  0  0  0  0  0  0  0
    1.4289   -4.9500    0.0000 C   0  0  0  0  0  0  0  0  0  0  0  0
    1.4289   -4.1250    0.0000 C   0  0  0  0  0  0  0  0  0  0  0  0
    2.1434   -3.7125    0.0000 N   0  0  0  0  0  0  0  0  0  0  0  0
    2.8579   -4.1250    0.0000 C   0  0  0  0  0  0  0  0  0  0  0  0
    2.8579   -4.9500    0.0000 O   0  0  0  0  0  0  0  0  0  0  0  0
    3.5724   -3.7125    0.0000 C   0  0  1  0  0  0  0  0  0  0  0  0
    3.5724   -2.8875    0.0000 C   0  0  0  0  0  0  0  0  0  0  0  0
    2.8579   -2.4750    0.0000 C   0  0  0  0  0  0  0  0  0  0  0  0
    2.1434   -2.8875    0.0000 C   0  0  0  0  0  0  0  0  0  0  0  0
    1.4289   -2.4750    0.0000 C   0  0  0  0  0  0  0  0  0  0  0  0
    1.4289   -1.6500    0.0000 C   0  0  0  0  0  0  0  0  0  0  0  0
    2.1434   -1.2375    0.0000 C   0  0  0  0  0  0  0  0  0  0  0  0
    2.8579   -1.6500    0.0000 C   0  0  0  0  0  0  0  0  0  0  0  0
    4.2868   -4.1250    0.0000 N   0  0  0  0  0  0  0  0  0  0  0  0
    5.0013   -3.7125    0.0000 C   0  0  0  0  0  0  0  0  0  0  0  0
    5.0013   -2.8875    0.0000 O   0  0  0  0  0  0  0  0  0  0  0  0
    5.7158   -4.1250    0.0000 C   0  0  0  0  0  0  0  0  0  0  0  0
    6.4302   -3.7125    0.0000 C   0  0  0  0  0  0  0  0  0  0  0  0
    7.1447   -4.1250    0.0000 C   0  0  0  0  0  0  0  0  0  0  0  0
    7.1447   -4.9500    0.0000 C   0  0  0  0  0  0  0  0  0  0  0  0
    6.4302   -5.3625    0.0000 C   0  0  0  0  0  0  0  0  0  0  0  0
    5.7158   -4.9500    0.0000 C   0  0  0  0  0  0  0  0  0  0  0  0
    7.8592   -3.7125    0.0000 C   0  0  0  0  0  0  0  0  0  0  0  0
    8.5737   -4.1250    0.0000 N   0  0  0  0  0  0  0  0  0  0  0  0
    7.8592   -2.8875    0.0000 N   0  0  0  0  0  0  0  0  0  0  0  0
    2.1434   -5.3625    0.0000 C   0  0  0  0  0  0  0  0  0  0  0  0
    2.1434   -6.1875    0.0000 C   0  0  0  0  0  0  0  0  0  0  0  0
  1  2  1  0  0  0  0
  2  3  1  0  0  0  0
  3  4  1  0  0  0  0
  4  5  1  0  0  0  0
  5  6  1  0  0  0  0
  6  7  1  0  0  0  0
  7  8  1  0  0  0  0
  8  9  1  0  0  0  0
  9 10  2  0  0  0  0
 11  9  1  0  0  0  0
 11 12  1  0  0  0  0
 12 13  1  0  0  0  0
 13 14  2  0  0  0  0
 14 15  1  0  0  0  0
 15 16  2  0  0  0  0
 16 17  1  0  0  0  0
 17 18  2  0  0  0  0
 13 18  1  0  0  0  0
 11 19  1  1  0  0  0
 19 20  1  0  0  0  0
 20 21  2  0  0  0  0
 20 22  1  0  0  0  0
 22 23  2  0  0  0  0
 23 24  1  0  0  0  0
 24 25  2  0  0  0  0
 25 26  1  0  0  0  0
 26 27  2  0  0  0  0
 22 27  1  0  0  0  0
 24 28  1  0  0  0  0
 28 29  1  0  0  0  0
 28 30  2  0  0  0  0
  6 31  1  0  0  0  0
 31 32  1  0  0  0  0
  3 32  1  0  0  0  0
M  RAD  1  30   2
M  END
>  <MOLECULEID>
M97339128

>  <CLASS>
Inactive

$$$$

  Mrv2120 12252111282D          

 24 25  0  0  0  0            999 V2000
   -2.8579   -1.6500    0.0000 C   0  0  0  0  0  0  0  0  0  0  0  0
   -2.1434   -1.2375    0.0000 C   0  0  0  0  0  0  0  0  0  0  0  0
   -1.4289   -1.6500    0.0000 O   0  0  0  0  0  0  0  0  0  0  0  0
   -0.7145   -1.2375    0.0000 C   0  0  0  0  0  0  0  0  0  0  0  0
   -0.7145   -0.4125    0.0000 O   0  0  0  0  0  0  0  0  0  0  0  0
    0.0000   -1.6500    0.0000 C   0  0  0  0  0  0  0  0  0  0  0  0
    0.7145   -1.2375    0.0000 C   0  0  0  0  0  0  0  0  0  0  0  0
    1.4289   -1.6500    0.0000 C   0  0  0  0  0  0  0  0  0  0  0  0
    2.1434   -1.2375    0.0000 C   0  0  0  0  0  0  0  0  0  0  0  0
    2.8579   -1.6500    0.0000 C   0  0  0  0  0  0  0  0  0  0  0  0
    3.5724   -1.2375    0.0000 C   0  0  0  0  0  0  0  0  0  0  0  0
    4.2868   -1.6500    0.0000 C   0  0  0  0  0  0  0  0  0  0  0  0
    4.2868   -2.4750    0.0000 C   0  0  0  0  0  0  0  0  0  0  0  0
    3.5724   -2.8875    0.0000 C   0  0  0  0  0  0  0  0  0  0  0  0
    2.8579   -2.4750    0.0000 C   0  0  0  0  0  0  0  0  0  0  0  0
    5.0013   -2.8875    0.0000 C   0  0  0  0  0  0  0  0  0  0  0  0
    5.7158   -2.4750    0.0000 N   0  0  0  0  0  0  0  0  0  0  0  0
    5.0013   -3.7125    0.0000 N   0  0  0  0  0  0  0  0  0  0  0  0
    0.7145   -0.4125    0.0000 C   0  0  0  0  0  0  0  0  0  0  0  0
    0.0000   -0.0000    0.0000 C   0  0  0  0  0  0  0  0  0  0  0  0
    0.0000    0.8250    0.0000 C   0  0  0  0  0  0  0  0  0  0  0  0
    0.7145    1.2375    0.0000 C   0  0  0  0  0  0  0  0  0  0  0  0
    1.4289    0.8250    0.0000 C   0  0  0  0  0  0  0  0  0  0  0  0
    1.4289   -0.0000    0.0000 C   0  0  0  0  0  0  0  0  0  0  0  0
  1  2  1  0  0  0  0
  2  3  1  0  0  0  0
  3  4  1  0  0  0  0
  4  5  2  0  0  0  0
  4  6  1  0  0  0  0
  6  7  1  0  0  0  0
  7  8  1  0  0  0  0
  8  9  1  0  0  0  0
  9 10  1  0  0  0  0
 10 11  2  0  0  0  0
 11 12  1  0  0  0  0
 12 13  2  0  0  0  0
 13 14  1  0  0  0  0
 14 15  2  0  0  0  0
[truncated: 1,055,400 more chars]
