# Supplementary material for: Graph-Based Feature Selection Approach for Molecular Activity Prediction
Source: J Chem Inf Model. 2022 Mar 22;62(7):1618–32. doi: 10.1021/acs.jcim.1c01578 (PMC9006223; doi:10.1021/acs.jcim.1c01578)
Supplement: Supplementary file 2 — ci1c01578_si_002.zip [file ci1c01578_si_002.zip › DS17.sdf]

  Mrv2120 12252113412D          

 30 34  0  0  0  0            999 V2000
    4.3828   -8.4646    0.0000 O   0  0  0  0  0  0  0  0  0  0  0  0
    4.6377   -7.6799    0.0000 C   0  0  0  0  0  0  0  0  0  0  0  0
    4.1528   -7.0125    0.0000 N   0  0  0  0  0  0  0  0  0  0  0  0
    4.6377   -6.3451    0.0000 C   0  0  0  0  0  0  0  0  0  0  0  0
    5.4223   -6.6000    0.0000 C   0  0  0  0  0  0  0  0  0  0  0  0
    6.1368   -6.1875    0.0000 C   0  0  0  0  0  0  0  0  0  0  0  0
    6.8513   -6.6000    0.0000 C   0  0  0  0  0  0  0  0  0  0  0  0
    6.8513   -7.4250    0.0000 C   0  0  0  0  0  0  0  0  0  0  0  0
    7.5658   -7.8375    0.0000 O   0  0  0  0  0  0  0  0  0  0  0  0
    7.5658   -8.6625    0.0000 C   0  0  0  0  0  0  0  0  0  0  0  0
    8.2802   -9.0750    0.0000 C   0  0  0  0  0  0  0  0  0  0  0  0
    8.2802   -9.9000    0.0000 C   0  0  0  0  0  0  0  0  0  0  0  0
    8.9947  -10.3125    0.0000 C   0  0  0  0  0  0  0  0  0  0  0  0
    8.9947  -11.1375    0.0000 N   0  0  0  0  0  0  0  0  0  0  0  0
    9.7092  -11.5500    0.0000 C   0  0  0  0  0  0  0  0  0  0  0  0
    9.7092  -12.3750    0.0000 C   0  0  0  0  0  0  0  0  0  0  0  0
    8.9947  -12.7875    0.0000 N   0  0  0  0  0  0  0  0  0  0  0  0
    8.2802  -12.3750    0.0000 C   0  0  0  0  0  0  0  0  0  0  0  0
    8.2802  -11.5500    0.0000 C   0  0  0  0  0  0  0  0  0  0  0  0
    8.9947  -13.6125    0.0000 C   0  0  0  0  0  0  0  0  0  0  0  0
    9.7092  -14.0250    0.0000 C   0  0  0  0  0  0  0  0  0  0  0  0
    9.7092  -14.8500    0.0000 C   0  0  0  0  0  0  0  0  0  0  0  0
    8.9947  -15.2625    0.0000 C   0  0  0  0  0  0  0  0  0  0  0  0
    8.2802  -14.8500    0.0000 C   0  0  0  0  0  0  0  0  0  0  0  0
    8.2802  -14.0250    0.0000 C   0  0  0  0  0  0  0  0  0  0  0  0
    7.4956  -13.7701    0.0000 C   0  0  0  0  0  0  0  0  0  0  0  0
    7.0107  -14.4375    0.0000 C   0  0  0  0  0  0  0  0  0  0  0  0
    7.4956  -15.1049    0.0000 C   0  0  0  0  0  0  0  0  0  0  0  0
    6.1368   -7.8375    0.0000 C   0  0  0  0  0  0  0  0  0  0  0  0
    5.4223   -7.4250    0.0000 C   0  0  0  0  0  0  0  0  0  0  0  0
  1  2  2  0  0  0  0
  2  3  1  0  0  0  0
  3  4  1  0  0  0  0
  4  5  1  0  0  0  0
  5  6  2  0  0  0  0
  6  7  1  0  0  0  0
  7  8  2  0  0  0  0
  8  9  1  0  0  0  0
  9 10  1  0  0  0  0
 10 11  1  0  0  0  0
 11 12  1  0  0  0  0
 12 13  1  0  0  0  0
 13 14  1  0  0  0  0
 14 15  1  0  0  0  0
 15 16  1  0  0  0  0
 16 17  1  0  0  0  0
 17 18  1  0  0  0  0
 18 19  1  0  0  0  0
 14 19  1  0  0  0  0
 17 20  1  0  0  0  0
 20 21  2  0  0  0  0
 21 22  1  0  0  0  0
 22 23  2  0  0  0  0
 23 24  1  0  0  0  0
 24 25  2  0  0  0  0
 20 25  1  0  0  0  0
 25 26  1  0  0  0  0
 26 27  1  0  0  0  0
 27 28  1  0  0  0  0
 24 28  1  0  0  0  0
  8 29  1  0  0  0  0
 29 30  2  0  0  0  0
  2 30  1  0  0  0  0
  5 30  1  0  0  0  0
M  END
>  <MOLECULEID>
M3762206

>  <CLASS>
Active

$$$$

  Mrv2120 12252113412D          

 26 29  0  0  0  0            999 V2000
    4.2868   -1.6500    0.0000 O   0  0  0  0  0  0  0  0  0  0  0  0
    4.2868   -2.4750    0.0000 C   0  0  0  0  0  0  0  0  0  0  0  0
    5.0013   -2.8875    0.0000 C   0  0  0  0  0  0  0  0  0  0  0  0
    5.0013   -3.7125    0.0000 C   0  0  0  0  0  0  0  0  0  0  0  0
    4.2868   -4.1250    0.0000 C   0  0  0  0  0  0  0  0  0  0  0  0
    3.5724   -3.7125    0.0000 C   0  0  0  0  0  0  0  0  0  0  0  0
    3.5724   -2.8875    0.0000 C   0  0  0  0  0  0  0  0  0  0  0  0
    4.2868   -4.9500    0.0000 C   0  0  0  0  0  0  0  0  0  0  0  0
    5.0013   -5.3625    0.0000 C   0  0  0  0  0  0  0  0  0  0  0  0
    5.0013   -6.1875    0.0000 C   0  0  0  0  0  0  0  0  0  0  0  0
    4.2868   -6.6000    0.0000 C   0  0  0  0  0  0  0  0  0  0  0  0
    3.5724   -6.1875    0.0000 C   0  0  0  0  0  0  0  0  0  0  0  0
    2.8579   -6.6000    0.0000 C   0  0  0  0  0  0  0  0  0  0  0  0
    2.1434   -6.1875    0.0000 N   0  0  0  0  0  0  0  0  0  0  0  0
    1.4289   -6.6000    0.0000 C   0  0  0  0  0  0  0  0  0  0  0  0
    0.7145   -6.1875    0.0000 C   0  0  0  0  0  0  0  0  0  0  0  0
    0.7145   -5.3625    0.0000 C   0  0  0  0  0  0  0  0  0  0  0  0
    1.4289   -4.9500    0.0000 C   0  0  0  0  0  0  0  0  0  0  0  0
    2.1434   -5.3625    0.0000 C   0  0  0  0  0  0  0  0  0  0  0  0
    0.0000   -4.9500    0.0000 C   0  0  0  0  0  0  0  0  0  0  0  0
   -0.7145   -5.3625    0.0000 C   0  0  0  0  0  0  0  0  0  0  0  0
   -1.4289   -4.9500    0.0000 C   0  0  0  0  0  0  0  0  0  0  0  0
   -1.4289   -4.1250    0.0000 C   0  0  0  0  0  0  0  0  0  0  0  0
   -0.7145   -3.7125    0.0000 C   0  0  0  0  0  0  0  0  0  0  0  0
    0.0000   -4.1250    0.0000 C   0  0  0  0  0  0  0  0  0  0  0  0
    3.5724   -5.3625    0.0000 C   0  0  0  0  0  0  0  0  0  0  0  0
  1  2  1  0  0  0  0
  2  3  2  0  0  0  0
  3  4  1  0  0  0  0
  4  5  2  0  0  0  0
  5  6  1  0  0  0  0
  6  7  2  0  0  0  0
  2  7  1  0  0  0  0
  5  8  1  0  0  0  0
  8  9  2  0  0  0  0
  9 10  1  0  0  0  0
 10 11  1  0  0  0  0
 11 12  1  0  0  0  0
 12 13  1  0  0  0  0
 13 14  1  0  0  0  0
 14 15  1  0  0  0  0
 15 16  1  0  0  0  0
 16 17  1  0  0  0  0
 17 18  2  0  0  0  0
 18 19  1  0  0  0  0
 14 19  1  0  0  0  0
 17 20  1  0  0  0  0
 20 21  2  0  0  0  0
 21 22  1  0  0  0  0
 22 23  2  0  0  0  0
 23 24  1  0  0  0  0
 24 25  2  0  0  0  0
 20 25  1  0  0  0  0
 12 26  1  0  0  0  0
  8 26  1  0  0  0  0
M  END
>  <MOLECULEID>
M96834488

>  <CLASS>
Active

$$$$

  Mrv2120 12252113412D          

 31 34  0  0  0  0            999 V2000
   -2.8579   -4.9500    0.0000 Cl  0  0  0  0  0  0  0  0  0  0  0  0
   -2.1434   -5.3625    0.0000 C   0  0  0  0  0  0  0  0  0  0  0  0
   -1.4289   -4.9500    0.0000 C   0  0  0  0  0  0  0  0  0  0  0  0
   -1.4289   -4.1250    0.0000 Cl  0  0  0  0  0  0  0  0  0  0  0  0
   -0.7145   -5.3625    0.0000 C   0  0  0  0  0  0  0  0  0  0  0  0
   -0.7145   -6.1875    0.0000 C   0  0  0  0  0  0  0  0  0  0  0  0
   -1.4289   -6.6000    0.0000 C   0  0  0  0  0  0  0  0  0  0  0  0
   -2.1434   -6.1875    0.0000 C   0  0  0  0  0  0  0  0  0  0  0  0
    0.0000   -4.9500    0.0000 N   0  0  0  0  0  0  0  0  0  0  0  0
    0.0000   -4.1250    0.0000 C   0  0  0  0  0  0  0  0  0  0  0  0
    0.7145   -3.7125    0.0000 C   0  0  0  0  0  0  0  0  0  0  0  0
    1.4289   -4.1250    0.0000 N   0  0  0  0  0  0  0  0  0  0  0  0
    2.1434   -3.7125    0.0000 C   0  0  0  0  0  0  0  0  0  0  0  0
    2.8579   -4.1250    0.0000 C   0  0  0  0  0  0  0  0  0  0  0  0
    3.5724   -3.7125    0.0000 C   0  0  0  0  0  0  0  0  0  0  0  0
    4.2868   -4.1250    0.0000 C   0  0  0  0  0  0  0  0  0  0  0  0
    5.0013   -3.7125    0.0000 O   0  0  0  0  0  0  0  0  0  0  0  0
    5.7158   -4.1250    0.0000 C   0  0  0  0  0  0  0  0  0  0  0  0
    6.4302   -3.7125    0.0000 C   0  0  0  0  0  0  0  0  0  0  0  0
    7.1447   -4.1250    0.0000 C   0  0  0  0  0  0  0  0  0  0  0  0
    7.9293   -3.8701    0.0000 C   0  0  0  0  0  0  0  0  0  0  0  0
    8.1843   -3.0854    0.0000 C   0  0  0  0  0  0  0  0  0  0  0  0
    8.9912   -2.9139    0.0000 N   0  0  0  0  0  0  0  0  0  0  0  0
    9.2462   -2.1293    0.0000 O   0  0  0  0  0  0  0  0  0  0  0  0
    8.4143   -4.5375    0.0000 C   0  0  0  0  0  0  0  0  0  0  0  0
    7.9293   -5.2049    0.0000 N   0  0  0  0  0  0  0  0  0  0  0  0
    7.1447   -4.9500    0.0000 N   0  0  0  0  0  0  0  0  0  0  0  0
    6.4302   -5.3625    0.0000 C   0  0  0  0  0  0  0  0  0  0  0  0
    5.7158   -4.9500    0.0000 C   0  0  0  0  0  0  0  0  0  0  0  0
    1.4289   -4.9500    0.0000 C   0  0  0  0  0  0  0  0  0  0  0  0
    0.7145   -5.3625    0.0000 C   0  0  0  0  0  0  0  0  0  0  0  0
  1  2  1  0  0  0  0
  2  3  2  0  0  0  0
  3  4  1  0  0  0  0
  3  5  1  0  0  0  0
  5  6  2  0  0  0  0
  6  7  1  0  0  0  0
  7  8  2  0  0  0  0
  2  8  1  0  0  0  0
  5  9  1  0  0  0  0
  9 10  1  0  0  0  0
 10 11  1  0  0  0  0
 11 12  1  0  0  0  0
 12 13  1  0  0  0  0
 13 14  1  0  0  0  0
 14 15  1  0  0  0  0
 15 16  1  0  0  0  0
 16 17  1  0  0  0  0
 17 18  1  0  0  0  0
 18 19  2  0  0  0  0
 19 20  1  0  0  0  0
 20 21  2  0  0  0  0
 21 22  1  0  0  0  0
 22 23  1  0  0  0  0
 23 24  2  0  0  0  0
 21 25  1  0  0  0  0
 25 26  2  0  0  0  0
 26 27  1  0  0  0  0
 20 27  1  0  0  0  0
 27 28  1  0  0  0  0
 28 29  2  0  0  0  0
 18 29  1  0  0  0  0
 12 30  1  0  0  0  0
 30 31  1  0  0  0  0
  9 31  1  0  0  0  0
M  END
>  <MOLECULEID>
M97341298

>  <CLASS>
Active

$$$$

  Mrv2120 12252113412D          

 17 19  0  0  0  0            999 V2000
   -2.1748    0.4728    0.0000 C   0  0  0  0  0  0  0  0  0  0  0  0
   -1.9199   -0.3119    0.0000 C   0  0  0  0  0  0  0  0  0  0  0  0
   -1.1129   -0.4834    0.0000 C   0  0  0  0  0  0  0  0  0  0  0  0
   -0.8580   -1.2680    0.0000 N   0  0  0  0  0  0  0  0  0  0  0  0
   -1.3429   -1.9354    0.0000 C   0  0  0  0  0  0  0  0  0  0  0  0
   -0.8580   -2.6029    0.0000 C   0  0  0  0  0  0  0  0  0  0  0  0
   -0.0734   -2.3479    0.0000 C   0  0  0  0  0  0  0  0  0  0  0  0
    0.6411   -2.7604    0.0000 C   0  0  0  0  0  0  0  0  0  0  0  0
    1.3556   -2.3479    0.0000 C   0  0  0  0  0  0  0  0  0  0  0  0
    1.3556   -1.5229    0.0000 C   0  0  0  0  0  0  0  0  0  0  0  0
    0.6411   -1.1104    0.0000 C   0  0  0  0  0  0  0  0  0  0  0  0
   -0.0734   -1.5229    0.0000 C   0  0  0  0  0  0  0  0  0  0  0  0
    2.0701   -1.1104    0.0000 C   0  0  0  0  0  0  0  0  0  0  0  0
    2.7845   -1.5229    0.0000 C   0  0  0  0  0  0  0  0  0  0  0  0
    2.7845   -2.3479    0.0000 C   0  0  0  0  0  0  0  0  0  0  0  0
    2.0701   -2.7604    0.0000 C   0  0  0  0  0  0  0  0  0  0  0  0
    2.0701   -3.5854    0.0000 O   0  0  0  0  0  0  0  0  0  0  0  0
  1  2  1  0  0  0  0
  2  3  1  0  0  0  0
  3  4  1  0  0  0  0
  4  5  1  0  0  0  0
  5  6  1  0  0  0  0
  6  7  1  0  0  0  0
  7  8  1  0  0  0  0
  8  9  1  0  0  0  0
  9 10  2  0  0  0  0
 10 11  1  0  0  0  0
 11 12  1  0  0  0  0
  4 12  1  0  0  0  0
  7 12  1  0  0  0  0
 10 13  1  0  0  0  0
 13 14  2  0  0  0  0
 14 15  1  0  0  0  0
 15 16  2  0  0  0  0
  9 16  1  0  0  0  0
 16 17  1  0  0  0  0
M  END
>  <MOLECULEID>
M96522686

>  <CLASS>
Active

$$$$

  Mrv2120 12252113412D          

 21 23  0  0  0  0            999 V2000
    1.4289    0.8250    0.0000 C   0  0  0  0  0  0  0  0  0  0  0  0
    1.4289   -0.0000    0.0000 O   0  0  0  0  0  0  0  0  0  0  0  0
    2.1434   -0.4125    0.0000 C   0  0  0  0  0  0  0  0  0  0  0  0
    2.8579    0.0000    0.0000 C   0  0  0  0  0  0  0  0  0  0  0  0
    3.5724   -0.4125    0.0000 C   0  0  0  0  0  0  0  0  0  0  0  0
    3.5724   -1.2375    0.0000 C   0  0  0  0  0  0  0  0  0  0  0  0
    4.2868   -1.6500    0.0000 C   0  0  0  0  0  0  0  0  0  0  0  0
    5.0013   -1.2375    0.0000 C   0  0  0  0  0  0  0  0  0  0  0  0
    5.0013   -0.4125    0.0000 C   0  0  0  0  0  0  0  0  0  0  0  0
    5.7158    0.0000    0.0000 C   0  0  0  0  0  0  0  0  0  0  0  0
    6.4302   -0.4125    0.0000 C   0  0  0  0  0  0  0  0  0  0  0  0
    6.4302   -1.2375    0.0000 C   0  0  0  0  0  0  0  0  0  0  0  0
    5.7158   -1.6500    0.0000 C   0  0  0  0  0  0  0  0  0  0  0  0
    5.7158   -2.4750    0.0000 C   0  0  0  0  0  0  0  0  0  0  0  0
    5.0013   -2.8875    0.0000 C   0  0  0  0  0  0  0  0  0  0  0  0
    4.2868   -2.4750    0.0000 N   0  0  0  0  0  0  0  0  0  0  0  0
    4.7717   -1.8076    0.0000 C   0  0  0  0  0  0  0  0  0  0  0  0
    3.5724   -2.8875    0.0000 C   0  0  0  0  0  0  0  0  0  0  0  0
    2.8579   -2.4750    0.0000 C   0  0  0  0  0  0  0  0  0  0  0  0
    2.8579   -1.6500    0.0000 C   0  0  0  0  0  0  0  0  0  0  0  0
    2.1434   -1.2375    0.0000 C   0  0  0  0  0  0  0  0  0  0  0  0
  1  2  1  0  0  0  0
  2  3  1  0  0  0  0
  3  4  2  0  0  0  0
  4  5  1  0  0  0  0
  5  6  2  0  0  0  0
  6  7  1  0  0  0  0
  7  8  1  0  0  0  0
  8  9  2  0  0  0  0
  9 10  1  0  0  0  0
 10 11  2  0  0  0  0
 11 12  1  0  0  0  0
 12 13  2  0  0  0  0
  8 13  1  0  0  0  0
 13 14  1  0  0  0  0
 14 15  1  0  0  0  0
 15 16  1  0  0  0  0
 16 17  1  0  0  0  0
 16 18  1  0  0  0  0
 18 19  1  0  0  0  0
 19 20  1  0  0  0  0
  6 20  1  0  0  0  0
 20 21  2  0  0  0  0
  3 21  1  0  0  0  0
M  END
>  <MOLECULEID>
M618534

>  <CLASS>
Active

$$$$

  Mrv2120 12252113412D          

 36 39  0  0  0  0            999 V2000
   -3.5032    5.2661    0.0000 C   0  0  0  0  0  0  0  0  0  0  0  0
   -3.0907    4.5517    0.0000 O   0  0  0  0  0  0  0  0  0  0  0  0
   -2.2657    4.5517    0.0000 C   0  0  0  0  0  0  0  0  0  0  0  0
   -1.8532    5.2661    0.0000 C   0  0  0  0  0  0  0  0  0  0  0  0
   -2.2657    5.9806    0.0000 Cl  0  0  0  0  0  0  0  0  0  0  0  0
   -1.0282    5.2661    0.0000 C   0  0  0  0  0  0  0  0  0  0  0  0
   -0.6157    5.9806    0.0000 C   0  0  0  0  0  0  0  0  0  0  0  0
   -0.6157    4.5517    0.0000 C   0  0  0  0  0  0  0  0  0  0  0  0
    0.1913    4.3801    0.0000 C   0  0  0  0  0  0  0  0  0  0  0  0
    0.8044    4.9322    0.0000 N   0  0  0  0  0  0  0  0  0  0  0  0
    0.2775    3.5596    0.0000 C   0  0  0  0  0  0  0  0  0  0  0  0
   -0.4761    3.2241    0.0000 S   0  0  0  0  0  0  0  0  0  0  0  0
   -1.0282    3.8372    0.0000 C   0  0  0  0  0  0  0  0  0  0  0  0
   -1.8532    3.8372    0.0000 N   0  0  0  0  0  0  0  0  0  0  0  0
    0.9920    3.1471    0.0000 C   0  0  0  0  0  0  0  0  0  0  0  0
    0.9920    2.3221    0.0000 O   0  0  0  0  0  0  0  0  0  0  0  0
    1.7065    3.5596    0.0000 N   0  0  0  0  0  0  0  0  0  0  0  0
    2.4209    3.1471    0.0000 C   0  0  0  0  0  0  0  0  0  0  0  0
    3.1354    3.5596    0.0000 C   0  0  0  0  0  0  0  0  0  0  0  0
    3.8499    3.1471    0.0000 C   0  0  0  0  0  0  0  0  0  0  0  0
    4.5644    3.5596    0.0000 C   0  0  0  0  0  0  0  0  0  0  0  0
    5.2788    3.1471    0.0000 C   0  0  0  0  0  0  0  0  0  0  0  0
    5.9933    3.5596    0.0000 C   0  0  0  0  0  0  0  0  0  0  0  0
    6.7078    3.1471    0.0000 N   0  0  0  0  0  0  0  0  0  0  0  0
    7.4222    3.5596    0.0000 C   0  0  0  0  0  0  0  0  0  0  0  0
    8.1367    3.1471    0.0000 C   0  0  0  0  0  0  0  0  0  0  0  0
    8.1367    2.3221    0.0000 C   0  0  0  0  0  0  0  0  0  0  0  0
    7.4222    1.9096    0.0000 C   0  0  0  0  0  0  0  0  0  0  0  0
    6.7078    2.3221    0.0000 C   0  0  0  0  0  0  0  0  0  0  0  0
    8.8512    1.9096    0.0000 C   0  0  0  0  0  0  0  0  0  0  0  0
    9.5657    2.3221    0.0000 C   0  0  0  0  0  0  0  0  0  0  0  0
   10.2801    1.9096    0.0000 C   0  0  0  0  0  0  0  0  0  0  0  0
   10.2801    1.0846    0.0000 C   0  0  0  0  0  0  0  0  0  0  0  0
   10.9946    0.6721    0.0000 Cl  0  0  0  0  0  0  0  0  0  0  0  0
    9.5657    0.6721    0.0000 C   0  0  0  0  0  0  0  0  0  0  0  0
    8.8512    1.0846    0.0000 C   0  0  0  0  0  0  0  0  0  0  0  0
  1  2  1  0  0  0  0
  2  3  1  0  0  0  0
  3  4  2  0  0  0  0
  4  5  1  0  0  0  0
  4  6  1  0  0  0  0
  6  7  1  0  0  0  0
  6  8  2  0  0  0  0
  8  9  1  0  0  0  0
  9 10  1  0  0  0  0
  9 11  2  0  0  0  0
 11 12  1  0  0  0  0
 12 13  1  0  0  0  0
  8 13  1  0  0  0  0
 13 14  2  0  0  0  0
  3 14  1  0  0  0  0
 11 15  1  0  0  0  0
 15 16  2  0  0  0  0
 15 17  1  0  0  0  0
 17 18  1  0  0  0  0
 18 19  1  0  0  0  0
 19 20  1  0  0  0  0
 20 21  1  0  0  0  0
 21 22  1  0  0  0  0
 22 23  1  0  0  0  0
 23 24  1  0  0  0  0
 24 25  1  0  0  0  0
 25 26  1  0  0  0  0
 26 27  1  0  0  0  0
 27 28  1  0  0  0  0
 28 29  1  0  0  0  0
 24 29  1  0  0  0  0
 27 30  1  0  0  0  0
 30 31  2  0  0  0  0
 31 32  1  0  0  0  0
 32 33  2  0  0  0  0
 33 34  1  0  0  0  0
 33 35  1  0  0  0  0
 35 36  2  0  0  0  0
 30 36  1  0  0  0  0
M  END
>  <MOLECULEID>
M96834506

>  <CLASS>
Active

$$$$

  Mrv2120 12252113412D          

 23 24  0  0  0  0            999 V2000
    3.4656   -1.2991    0.0000 C   0  0  0  0  0  0  0  0  0  0  0  0
    2.7512   -1.7116    0.0000 C   0  0  0  0  0  0  0  0  0  0  0  0
    2.7512   -2.5366    0.0000 N   0  0  0  0  0  0  0  0  0  0  0  0
    3.4186   -3.0215    0.0000 C   0  0  0  0  0  0  0  0  0  0  0  0
    3.1637   -3.8062    0.0000 C   0  0  0  0  0  0  0  0  0  0  0  0
    2.3387   -3.8062    0.0000 C   0  0  0  0  0  0  0  0  0  0  0  0
    2.0837   -3.0215    0.0000 C   0  0  0  0  0  0  0  0  0  0  0  0
    1.2991   -2.7666    0.0000 C   0  0  0  0  0  0  0  0  0  0  0  0
    1.1276   -1.9596    0.0000 N   0  0  0  0  0  0  0  0  0  0  0  0
    0.3430   -1.7047    0.0000 C   0  0  0  0  0  0  0  0  0  0  0  0
   -0.2701   -2.2567    0.0000 O   0  0  0  0  0  0  0  0  0  0  0  0
    0.1714   -0.8977    0.0000 C   0  0  0  0  0  0  0  0  0  0  0  0
   -0.6132   -0.6428    0.0000 C   0  0  0  0  0  0  0  0  0  0  0  0
   -1.2263   -1.1948    0.0000 O   0  0  0  0  0  0  0  0  0  0  0  0
   -2.0109   -0.9399    0.0000 C   0  0  0  0  0  0  0  0  0  0  0  0
   -0.7847    0.1642    0.0000 C   0  0  0  0  0  0  0  0  0  0  0  0
   -1.5693    0.4191    0.0000 O   0  0  0  0  0  0  0  0  0  0  0  0
   -2.1824   -0.1329    0.0000 C   0  0  0  0  0  0  0  0  0  0  0  0
   -0.1716    0.7162    0.0000 C   0  0  0  0  0  0  0  0  0  0  0  0
    0.6130    0.4613    0.0000 C   0  0  0  0  0  0  0  0  0  0  0  0
    1.2261    1.0133    0.0000 Br  0  0  0  0  0  0  0  0  0  0  0  0
    0.7845   -0.3457    0.0000 C   0  0  0  0  0  0  0  0  0  0  0  0
    1.5692   -0.6006    0.0000 O   0  0  0  0  0  0  0  0  0  0  0  0
  1  2  1  0  0  0  0
  2  3  1  0  0  0  0
  3  4  1  0  0  0  0
  4  5  1  0  0  0  0
  5  6  1  0  0  0  0
  6  7  1  0  0  0  0
  3  7  1  0  0  0  0
  7  8  1  0  0  0  0
  8  9  1  0  0  0  0
  9 10  1  0  0  0  0
 10 11  2  0  0  0  0
 10 12  1  0  0  0  0
 12 13  2  0  0  0  0
 13 14  1  0  0  0  0
 14 15  1  0  0  0  0
 13 16  1  0  0  0  0
 16 17  1  0  0  0  0
 17 18  1  0  0  0  0
 16 19  2  0  0  0  0
 19 20  1  0  0  0  0
 20 21  1  0  0  0  0
 20 22  2  0  0  0  0
 12 22  1  0  0  0  0
 22 23  1  0  0  0  0
M  END
>  <MOLECULEID>
M160348

>  <CLASS>
Active

$$$$

  Mrv2120 12252113412D          

 25 28  0  0  0  0            999 V2000
    6.1368    3.7125    0.0000 C   0  0  0  0  0  0  0  0  0  0  0  0
    5.4223    3.3000    0.0000 C   0  0  0  0  0  0  0  0  0  0  0  0
    5.4223    2.4750    0.0000 N   0  0  0  0  0  0  0  0  0  0  0  0
    6.1368    2.0625    0.0000 C   0  0  0  0  0  0  0  0  0  0  0  0
    6.1368    1.2375    0.0000 C   0  0  0  0  0  0  0  0  0  0  0  0
    4.7079    2.0625    0.0000 C   0  0  0  0  0  0  0  0  0  0  0  0
    3.9934    2.4750    0.0000 O   0  0  0  0  0  0  0  0  0  0  0  0
    4.7079    1.2375    0.0000 N   0  0  0  0  0  0  0  0  0  0  0  0
    3.9934    0.8250    0.0000 C   0  0  0  0  0  0  0  0  0  0  0  0
    3.9934    0.0000    0.0000 C   0  0  0  0  0  0  0  0  0  0  0  0
    3.2789   -0.4125    0.0000 N   0  0  0  0  0  0  0  0  0  0  0  0
    3.2789   -1.2375    0.0000 C   0  0  0  0  0  0  0  0  0  0  0  0
    2.5645   -0.0000    0.0000 C   0  0  0  0  0  0  0  0  0  0  0  0
    1.8500   -0.4125    0.0000 C   0  0  0  0  0  0  0  0  0  0  0  0
    1.1355   -0.0000    0.0000 C   0  0  0  0  0  0  0  0  0  0  0  0
    0.3509   -0.2549    0.0000 C   0  0  0  0  0  0  0  0  0  0  0  0
   -0.1340    0.4125    0.0000 N   0  0  0  0  0  0  0  0  0  0  0  0
    0.3509    1.0799    0.0000 C   0  0  0  0  0  0  0  0  0  0  0  0
    0.1794    1.8869    0.0000 C   0  0  0  0  0  0  0  0  0  0  0  0
    0.7925    2.4389    0.0000 C   0  0  0  0  0  0  0  0  0  0  0  0
    1.5771    2.1840    0.0000 C   0  0  0  0  0  0  0  0  0  0  0  0
    1.8500    1.2375    0.0000 C   0  0  0  0  0  0  0  0  0  0  0  0
    1.1355    0.8250    0.0000 C   0  0  0  0  0  0  0  0  0  0  0  0
    2.5645    0.8250    0.0000 C   0  0  0  0  0  0  0  0  0  0  0  0
    3.2789    1.2375    0.0000 C   0  0  0  0  0  0  0  0  0  0  0  0
  1  2  1  0  0  0  0
  2  3  1  0  0  0  0
  3  4  1  0  0  0  0
  4  5  1  0  0  0  0
  3  6  1  0  0  0  0
  6  7  2  0  0  0  0
  6  8  1  0  0  0  0
  8  9  1  0  0  0  0
  9 10  1  0  0  0  0
 10 11  1  0  0  0  0
 11 12  1  0  0  0  0
 11 13  1  0  0  0  0
 13 14  1  0  0  0  0
 14 15  1  0  0  0  0
 15 16  2  0  0  0  0
 16 17  1  0  0  0  0
 17 18  1  0  0  0  0
 18 19  2  0  0  0  0
 19 20  1  0  0  0  0
 20 21  2  0  0  0  0
 21 22  1  0  0  0  0
 22 23  2  0  0  0  0
 15 23  1  0  0  0  0
 18 23  1  0  0  0  0
 22 24  1  0  0  0  0
 13 24  1  0  0  0  0
 24 25  2  0  0  0  0
  9 25  1  0  0  0  0
M  END
>  <MOLECULEID>
M836

>  <CLASS>
Active

$$$$

  Mrv2120 12252113412D          

 22 24  0  0  0  0            999 V2000
    2.8579   -3.3000    0.0000 C   0  0  0  0  0  0  0  0  0  0  0  0
    3.5724   -2.8875    0.0000 C   0  0  0  0  0  0  0  0  0  0  0  0
    3.5724   -2.0625    0.0000 C   0  0  0  0  0  0  0  0  0  0  0  0
    4.2868   -1.6500    0.0000 N   0  0  0  0  0  0  0  0  0  0  0  0
    5.0013   -2.0625    0.0000 C   0  0  0  0  0  0  0  0  0  0  0  0
    5.0013   -2.8875    0.0000 C   0  0  0  0  0  0  0  0  0  0  0  0
    5.7158   -3.3000    0.0000 C   0  0  0  0  0  0  0  0  0  0  0  0
    6.4694   -2.9644    0.0000 C   0  0  0  0  0  0  0  0  0  0  0  0
    7.0215   -3.5775    0.0000 C   0  0  0  0  0  0  0  0  0  0  0  0
    6.6090   -4.2920    0.0000 C   0  0  0  0  0  0  0  0  0  0  0  0
    5.8020   -4.1205    0.0000 S   0  0  0  0  0  0  0  0  0  0  0  0
    4.2868   -0.8250    0.0000 C   0  0  0  0  0  0  0  0  0  0  0  0
    3.5724   -0.4125    0.0000 C   0  0  0  0  0  0  0  0  0  0  0  0
    3.5724    0.4125    0.0000 C   0  0  0  0  0  0  0  0  0  0  0  0
    4.2868    0.8250    0.0000 C   0  0  0  0  0  0  0  0  0  0  0  0
    4.2868    1.6500    0.0000 C   0  0  0  0  0  0  0  0  0  0  0  0
    5.0013    2.0625    0.0000 C   0  0  0  0  0  0  0  0  0  0  0  0
    5.7158    1.6500    0.0000 C   0  0  0  0  0  0  0  0  0  0  0  0
    6.4302    2.0625    0.0000 O   0  0  0  0  0  0  0  0  0  0  0  0
    5.7158    0.8250    0.0000 C   0  0  0  0  0  0  0  0  0  0  0  0
    5.0013    0.4125    0.0000 C   0  0  0  0  0  0  0  0  0  0  0  0
    5.0013   -0.4125    0.0000 C   0  0  0  0  0  0  0  0  0  0  0  0
  1  2  1  0  0  0  0
  2  3  1  0  0  0  0
  3  4  1  0  0  0  0
  4  5  1  0  0  0  0
  5  6  1  0  0  0  0
  6  7  1  0  0  0  0
  7  8  2  0  0  0  0
  8  9  1  0  0  0  0
  9 10  2  0  0  0  0
 10 11  1  0  0  0  0
  7 11  1  0  0  0  0
  4 12  1  0  0  0  0
 12 13  1  0  0  0  0
 13 14  1  0  0  0  0
 14 15  1  0  0  0  0
 15 16  2  0  0  0  0
 16 17  1  0  0  0  0
 17 18  2  0  0  0  0
 18 19  1  0  0  0  0
 18 20  1  0  0  0  0
 20 21  2  0  0  0  0
 15 21  1  0  0  0  0
 21 22  1  0  0  0  0
 12 22  1  0  0  0  0
M  END
>  <MOLECULEID>
M231977

>  <CLASS>
Active

$$$$

  Mrv2120 12252113412D          

 29 32  0  0  0  0            999 V2000
   -2.4036   -8.3405    0.0000 C   0  0  0  0  0  0  0  0  0  0  0  0
   -2.4036   -7.5155    0.0000 S   0  0  0  0  0  0  0  0  0  0  0  0
   -3.1181   -7.1030    0.0000 C   0  0  0  0  0  0  0  0  0  0  0  0
   -3.8326   -7.5155    0.0000 C   0  0  0  0  0  0  0  0  0  0  0  0
   -4.5470   -7.1030    0.0000 C   0  0  0  0  0  0  0  0  0  0  0  0
   -4.5470   -6.2780    0.0000 C   0  0  0  0  0  0  0  0  0  0  0  0
   -3.8326   -5.8655    0.0000 C   0  0  0  0  0  0  0  0  0  0  0  0
   -3.1181   -6.2780    0.0000 C   0  0  0  0  0  0  0  0  0  0  0  0
   -2.4036   -5.8655    0.0000 N   0  0  0  0  0  0  0  0  0  0  0  0
   -2.4036   -5.0405    0.0000 C   0  0  0  0  0  0  0  0  0  0  0  0
   -1.6892   -4.6280    0.0000 C   0  0  0  0  0  0  0  0  0  0  0  0
   -0.9747   -5.0405    0.0000 N   0  0  0  0  0  0  0  0  0  0  0  0
   -0.2602   -4.6280    0.0000 C   0  0  0  0  0  0  0  0  0  0  0  0
    0.4542   -5.0405    0.0000 C   0  0  0  0  0  0  0  0  0  0  0  0
    1.1687   -4.6280    0.0000 C   0  0  0  0  0  0  0  0  0  0  0  0
    1.8832   -5.0405    0.0000 N   0  0  0  0  0  0  0  0  0  0  0  0
    2.5977   -4.6280    0.0000 C   0  0  0  0  0  0  0  0  0  0  0  0
    2.5977   -3.8030    0.0000 O   0  0  0  0  0  0  0  0  0  0  0  0
    3.3121   -5.0405    0.0000 C   0  0  0  0  0  0  0  0  0  0  0  0
    4.0658   -4.7049    0.0000 C   0  0  0  0  0  0  0  0  0  0  0  0
    4.3207   -3.9203    0.0000 C   0  0  0  0  0  0  0  0  0  0  0  0
    5.1277   -3.7488    0.0000 C   0  0  0  0  0  0  0  0  0  0  0  0
    5.6798   -4.3619    0.0000 C   0  0  0  0  0  0  0  0  0  0  0  0
    5.4248   -5.1465    0.0000 C   0  0  0  0  0  0  0  0  0  0  0  0
    4.6178   -5.3180    0.0000 N   0  0  0  0  0  0  0  0  0  0  0  0
    4.2053   -6.0325    0.0000 N   0  0  0  0  0  0  0  0  0  0  0  0
    3.3984   -5.8610    0.0000 C   0  0  0  0  0  0  0  0  0  0  0  0
   -0.9747   -5.8655    0.0000 C   0  0  0  0  0  0  0  0  0  0  0  0
   -1.6892   -6.2780    0.0000 C   0  0  0  0  0  0  0  0  0  0  0  0
  1  2  1  0  0  0  0
  2  3  1  0  0  0  0
  3  4  2  0  0  0  0
  4  5  1  0  0  0  0
  5  6  2  0  0  0  0
  6  7  1  0  0  0  0
  7  8  2  0  0  0  0
  3  8  1  0  0  0  0
  8  9  1  0  0  0  0
  9 10  1  0  0  0  0
 10 11  1  0  0  0  0
 11 12  1  0  0  0  0
 12 13  1  0  0  0  0
 13 14  1  0  0  0  0
 14 15  1  0  0  0  0
 15 16  1  0  0  0  0
 16 17  1  0  0  0  0
 17 18  2  0  0  0  0
 17 19  1  0  0  0  0
 19 20  2  0  0  0  0
 20 21  1  0  0  0  0
 21 22  2  0  0  0  0
 22 23  1  0  0  0  0
 23 24  2  0  0  0  0
 24 25  1  0  0  0  0
 20 25  1  0  0  0  0
 25 26  1  0  0  0  0
 26 27  2  0  0  0  0
 19 27  1  0  0  0  0
 12 28  1  0  0  0  0
 28 29  1  0  0  0  0
  9 29  1  0  0  0  0
M  END
>  <MOLECULEID>
M1178747

>  <CLASS>
Active

$$$$

  Mrv2120 12252113412D          

 30 33  0  0  0  0            999 V2000
    6.4302    6.1875    0.0000 O   0  0  0  0  0  0  0  0  0  0  0  0
    5.7158    5.7750    0.0000 C   0  0  0  0  0  0  0  0  0  0  0  0
    5.7158    4.9500    0.0000 C   0  0  0  0  0  0  0  0  0  0  0  0
    5.0013    4.5375    0.0000 N   0  0  0  0  0  0  0  0  0  0  0  0
    5.0013    3.7125    0.0000 C   0  0  0  0  0  0  0  0  0  0  0  0
    4.2868    3.3000    0.0000 C   0  0  0  0  0  0  0  0  0  0  0  0
    3.5724    3.7125    0.0000 N   0  0  0  0  0  0  0  0  0  0  0  0
    2.8579    3.3000    0.0000 C   0  0  0  0  0  0  0  0  0  0  0  0
    2.8579    2.4750    0.0000 C   0  0  0  0  0  0  0  0  0  0  0  0
    2.1434    2.0625    0.0000 C   0  0  0  0  0  0  0  0  0  0  0  0
    2.1434    1.2375    0.0000 N   0  0  0  0  0  0  0  0  0  0  0  0
    2.8579    0.8250    0.0000 C   0  0  0  0  0  0  0  0  0  0  0  0
    3.5724    1.2375    0.0000 C   0  0  0  0  0  0  0  0  0  0  0  0
    4.2868    0.8250    0.0000 C   0  0  0  0  0  0  0  0  0  0  0  0
    4.2868   -0.0000    0.0000 C   0  0  0  0  0  0  0  0  0  0  0  0
    3.5724   -0.4125    0.0000 C   0  0  0  0  0  0  0  0  0  0  0  0
    2.8579    0.0000    0.0000 C   0  0  0  0  0  0  0  0  0  0  0  0
    2.1434   -0.4125    0.0000 S   0  0  0  0  0  0  0  0  0  0  0  0
    1.4289    0.0000    0.0000 C   0  0  0  0  0  0  0  0  0  0  0  0
    0.7145   -0.4125    0.0000 C   0  0  0  0  0  0  0  0  0  0  0  0
   -0.0000    0.0000    0.0000 C   0  0  0  0  0  0  0  0  0  0  0  0
    0.0000    0.8250    0.0000 C   0  0  0  0  0  0  0  0  0  0  0  0
    0.7145    1.2375    0.0000 C   0  0  0  0  0  0  0  0  0  0  0  0
    1.4289    0.8250    0.0000 C   0  0  0  0  0  0  0  0  0  0  0  0
   -0.7145    1.2375    0.0000 C   0  0  0  0  0  0  0  0  0  0  0  0
   -1.4289    1.6500    0.0000 F   0  0  0  0  0  0  0  0  0  0  0  0
   -0.3020    1.9520    0.0000 F   0  0  0  0  0  0  0  0  0  0  0  0
   -1.1270    0.5230    0.0000 F   0  0  0  0  0  0  0  0  0  0  0  0
    3.5724    4.5375    0.0000 C   0  0  0  0  0  0  0  0  0  0  0  0
    4.2868    4.9500    0.0000 C   0  0  0  0  0  0  0  0  0  0  0  0
  1  2  1  0  0  0  0
  2  3  1  0  0  0  0
  3  4  1  0  0  0  0
  4  5  1  0  0  0  0
  5  6  1  0  0  0  0
  6  7  1  0  0  0  0
  7  8  1  0  0  0  0
  8  9  1  0  0  0  0
  9 10  1  0  0  0  0
 10 11  1  0  0  0  0
 11 12  1  0  0  0  0
 12 13  2  0  0  0  0
 13 14  1  0  0  0  0
 14 15  2  0  0  0  0
 15 16  1  0  0  0  0
 16 17  2  0  0  0  0
 12 17  1  0  0  0  0
 17 18  1  0  0  0  0
 18 19  1  0  0  0  0
 19 20  2  0  0  0  0
 20 21  1  0  0  0  0
 21 22  2  0  0  0  0
 22 23  1  0  0  0  0
 23 24  2  0  0  0  0
 11 24  1  0  0  0  0
 19 24  1  0  0  0  0
 22 25  1  0  0  0  0
 25 26  1  0  0  0  0
 25 27  1  0  0  0  0
 25 28  1  0  0  0  0
  7 29  1  0  0  0  0
 29 30  1  0  0  0  0
  4 30  1  0  0  0  0
M  END
>  <MOLECULEID>
M8652

>  <CLASS>
Active

$$$$

  Mrv2120 12252113412D          

 18 20  0  0  0  0            999 V2000
    5.2520   -1.7309    0.0000 C   0  0  0  0  0  0  0  0  0  0  0  0
    4.8395   -1.0164    0.0000 C   0  0  0  0  0  0  0  0  0  0  0  0
    4.0145   -1.0164    0.0000 C   0  0  0  0  0  0  0  0  0  0  0  0
    3.6020   -0.3020    0.0000 N   0  0  0  0  0  0  0  0  0  0  0  0
    4.0145    0.4125    0.0000 C   0  0  0  0  0  0  0  0  0  0  0  0
    3.6020    1.1270    0.0000 C   0  0  0  0  0  0  0  0  0  0  0  0
    2.7770    1.1270    0.0000 O   0  0  0  0  0  0  0  0  0  0  0  0
    2.3645    0.4125    0.0000 C   0  0  0  0  0  0  0  0  0  0  0  0
    2.7770   -0.3020    0.0000 C   0  0  0  0  0  0  0  0  0  0  0  0
    2.3645   -1.0164    0.0000 C   0  0  0  0  0  0  0  0  0  0  0  0
    1.5395   -1.0164    0.0000 C   0  0  0  0  0  0  0  0  0  0  0  0
    1.1270   -0.3020    0.0000 C   0  0  0  0  0  0  0  0  0  0  0  0
    0.3020   -0.3020    0.0000 C   0  0  0  0  0  0  0  0  0  0  0  0
   -0.1105    0.4125    0.0000 C   0  0  0  0  0  0  0  0  0  0  0  0
    0.3020    1.1270    0.0000 C   0  0  0  0  0  0  0  0  0  0  0  0
   -0.1105    1.8414    0.0000 O   0  0  0  0  0  0  0  0  0  0  0  0
    1.1270    1.1270    0.0000 C   0  0  0  0  0  0  0  0  0  0  0  0
    1.5395    0.4125    0.0000 C   0  0  0  0  0  0  0  0  0  0  0  0
  1  2  1  0  0  0  0
  2  3  1  0  0  0  0
  3  4  1  0  0  0  0
  4  5  1  0  0  0  0
  5  6  1  0  0  0  0
  6  7  1  0  0  0  0
  7  8  1  0  0  0  0
  8  9  1  0  0  0  0
  4  9  1  0  0  0  0
  9 10  1  0  0  0  0
 10 11  1  0  0  0  0
 11 12  1  0  0  0  0
 12 13  2  0  0  0  0
 13 14  1  0  0  0  0
 14 15  2  0  0  0  0
 15 16  1  0  0  0  0
 15 17  1  0  0  0  0
 17 18  2  0  0  0  0
  8 18  1  0  0  0  0
 12 18  1  0  0  0  0
M  END
>  <MOLECULEID>
M46150

>  <CLASS>
Active

$$$$

  Mrv2120 12252113412D          

 37 40  0  0  0  0            999 V2000
   -2.7028  -10.6818    0.0000 C   0  0  0  0  0  0  0  0  0  0  0  0
   -2.3673   -9.9281    0.0000 O   0  0  0  0  0  0  0  0  0  0  0  0
   -1.5468   -9.8419    0.0000 C   0  0  0  0  0  0  0  0  0  0  0  0
   -1.2112   -9.0882    0.0000 C   0  0  0  0  0  0  0  0  0  0  0  0
   -0.3908   -9.0020    0.0000 C   0  0  0  0  0  0  0  0  0  0  0  0
    0.0942   -9.6694    0.0000 C   0  0  0  0  0  0  0  0  0  0  0  0
    0.9146   -9.5832    0.0000 C   0  0  0  0  0  0  0  0  0  0  0  0
    1.2502   -8.8295    0.0000 N   0  0  0  0  0  0  0  0  0  0  0  0
    0.8377   -8.1150    0.0000 N   0  0  0  0  0  0  0  0  0  0  0  0
    1.3897   -7.5019    0.0000 N   0  0  0  0  0  0  0  0  0  0  0  0
    2.1434   -7.8375    0.0000 C   0  0  0  0  0  0  0  0  0  0  0  0
    2.8579   -7.4250    0.0000 C   0  0  0  0  0  0  0  0  0  0  0  0
    2.8579   -6.6000    0.0000 O   0  0  0  0  0  0  0  0  0  0  0  0
    3.5724   -7.8375    0.0000 N   0  0  0  0  0  0  0  0  0  0  0  0
    4.2868   -7.4250    0.0000 C   0  0  0  0  0  0  0  0  0  0  0  0
    5.0013   -7.8375    0.0000 C   0  0  0  0  0  0  0  0  0  0  0  0
    5.7158   -7.4250    0.0000 C   0  0  0  0  0  0  0  0  0  0  0  0
    6.4302   -7.8375    0.0000 C   0  0  0  0  0  0  0  0  0  0  0  0
    7.1447   -7.4250    0.0000 C   0  0  0  0  0  0  0  0  0  0  0  0
    7.8592   -7.8375    0.0000 N   0  0  0  0  0  0  0  0  0  0  0  0
    8.5737   -7.4250    0.0000 C   0  0  0  0  0  0  0  0  0  0  0  0
    9.2881   -7.8375    0.0000 C   0  0  0  0  0  0  0  0  0  0  0  0
    9.2881   -8.6625    0.0000 N   0  0  0  0  0  0  0  0  0  0  0  0
    8.5737   -9.0750    0.0000 C   0  0  0  0  0  0  0  0  0  0  0  0
    7.8592   -8.6625    0.0000 C   0  0  0  0  0  0  0  0  0  0  0  0
   10.0026   -9.0750    0.0000 C   0  0  0  0  0  0  0  0  0  0  0  0
   10.7171   -8.6625    0.0000 C   0  0  0  0  0  0  0  0  0  0  0  0
   11.4315   -9.0750    0.0000 C   0  0  0  0  0  0  0  0  0  0  0  0
   11.4315   -9.9000    0.0000 C   0  0  0  0  0  0  0  0  0  0  0  0
   10.7171  -10.3125    0.0000 C   0  0  0  0  0  0  0  0  0  0  0  0
   10.7171  -11.1375    0.0000 Cl  0  0  0  0  0  0  0  0  0  0  0  0
   10.0026   -9.9000    0.0000 C   0  0  0  0  0  0  0  0  0  0  0  0
    9.2881  -10.3125    0.0000 Cl  0  0  0  0  0  0  0  0  0  0  0  0
    2.0572   -8.6580    0.0000 C   0  0  0  0  0  0  0  0  0  0  0  0
    2.6703   -9.2100    0.0000 C   0  0  0  0  0  0  0  0  0  0  0  0
   -0.2414  -10.4231    0.0000 C   0  0  0  0  0  0  0  0  0  0  0  0
   -1.0619  -10.5093    0.0000 C   0  0  0  0  0  0  0  0  0  0  0  0
  1  2  1  0  0  0  0
  2  3  1  0  0  0  0
  3  4  2  0  0  0  0
  4  5  1  0  0  0  0
  5  6  2  0  0  0  0
  6  7  1  0  0  0  0
  7  8  1  0  0  0  0
  8  9  1  0  0  0  0
  9 10  2  0  0  0  0
 10 11  1  0  0  0  0
 11 12  1  0  0  0  0
 12 13  2  0  0  0  0
 12 14  1  0  0  0  0
 14 15  1  0  0  0  0
 15 16  1  0  0  0  0
 16 17  1  0  0  0  0
 17 18  1  0  0  0  0
 18 19  1  0  0  0  0
 19 20  1  0  0  0  0
 20 21  1  0  0  0  0
 21 22  1  0  0  0  0
 22 23  1  0  0  0  0
 23 24  1  0  0  0  0
 24 25  1  0  0  0  0
 20 25  1  0  0  0  0
 23 26  1  0  0  0  0
 26 27  2  0  0  0  0
 27 28  1  0  0  0  0
 28 29  2  0  0  0  0
 29 30  1  0  0  0  0
 30 31  1  0  0  0  0
 30 32  2  0  0  0  0
 26 32  1  0  0  0  0
 32 33  1  0  0  0  0
 11 34  2  0  0  0  0
  8 34  1  0  0  0  0
 34 35  1  0  0  0  0
  6 36  1  0  0  0  0
 36 37  2  0  0  0  0
  3 37  1  0  0  0  0
M  END
>  <MOLECULEID>
M359105

>  <CLASS>
Active

$$$$

  Mrv2120 12252113412D          

 28 30  0  0  0  0            999 V2000
    4.3239    0.0582    0.0000 C   0  0  0  0  0  0  0  0  0  0  0  0
    4.5940    0.8377    0.0000 C   0  0  0  0  0  0  0  0  0  0  0  0
    4.0539    1.4613    0.0000 C   0  0  0  0  0  0  0  0  0  0  0  0
    4.3239    2.2409    0.0000 N   0  0  0  0  0  0  0  0  0  0  0  0
    5.1341    2.3968    0.0000 C   0  0  0  0  0  0  0  0  0  0  0  0
    5.6742    1.7732    0.0000 C   0  0  0  0  0  0  0  0  0  0  0  0
    6.4843    1.9291    0.0000 C   0  0  0  0  0  0  0  0  0  0  0  0
    7.0244    1.3054    0.0000 C   0  0  0  0  0  0  0  0  0  0  0  0
    7.8345    1.4613    0.0000 N   0  0  0  0  0  0  0  0  0  0  0  0
    8.3746    0.8377    0.0000 C   0  0  0  0  0  0  0  0  0  0  0  0
    9.1847    0.9936    0.0000 O   0  0  0  0  0  0  0  0  0  0  0  0
    8.1046    0.0582    0.0000 C   0  0  0  0  0  0  0  0  0  0  0  0
    8.5765   -0.6185    0.0000 C   0  0  0  0  0  0  0  0  0  0  0  0
    8.0788   -1.2765    0.0000 C   0  0  0  0  0  0  0  0  0  0  0  0
    8.2347   -2.0866    0.0000 C   0  0  0  0  0  0  0  0  0  0  0  0
    7.6110   -2.6267    0.0000 C   0  0  0  0  0  0  0  0  0  0  0  0
    6.8315   -2.3567    0.0000 C   0  0  0  0  0  0  0  0  0  0  0  0
    6.6756   -1.5465    0.0000 C   0  0  0  0  0  0  0  0  0  0  0  0
    7.2992   -1.0064    0.0000 C   0  0  0  0  0  0  0  0  0  0  0  0
    7.3152   -0.1816    0.0000 S   0  0  0  0  0  0  0  0  0  0  0  0
    3.7838    2.8645    0.0000 C   0  0  0  0  0  0  0  0  0  0  0  0
    2.9737    2.7086    0.0000 C   0  0  0  0  0  0  0  0  0  0  0  0
    2.4336    3.3323    0.0000 C   0  0  0  0  0  0  0  0  0  0  0  0
    2.7037    4.1118    0.0000 C   0  0  0  0  0  0  0  0  0  0  0  0
    3.5138    4.2677    0.0000 C   0  0  0  0  0  0  0  0  0  0  0  0
    4.0539    3.6441    0.0000 C   0  0  0  0  0  0  0  0  0  0  0  0
    2.1636    4.7355    0.0000 C   0  0  0  0  0  0  0  0  0  0  0  0
    1.6235    5.3591    0.0000 C   0  0  0  0  0  0  0  0  0  0  0  0
  1  2  1  0  0  0  0
  2  3  1  0  0  0  0
  3  4  1  0  0  0  0
  4  5  1  0  0  0  0
  5  6  1  0  0  0  0
  6  7  1  0  0  0  0
  7  8  1  0  0  0  0
  8  9  1  0  0  0  0
  9 10  1  0  0  0  0
 10 11  2  0  0  0  0
 10 12  1  0  0  0  0
 12 13  2  0  0  0  0
 13 14  1  0  0  0  0
 14 15  2  0  0  0  0
 15 16  1  0  0  0  0
 16 17  2  0  0  0  0
 17 18  1  0  0  0  0
 18 19  2  0  0  0  0
 14 19  1  0  0  0  0
 19 20  1  0  0  0  0
 12 20  1  0  0  0  0
  4 21  1  0  0  0  0
 21 22  1  0  0  0  0
 22 23  1  0  0  0  0
 23 24  1  0  0  0  0
 24 25  2  0  0  0  0
 25 26  1  0  0  0  0
 21 26  1  0  0  0  0
 24 27  1  0  0  0  0
 27 28  3  0  0  0  0
M  END
>  <MOLECULEID>
M96834781

>  <CLASS>
Active

$$$$

  Mrv2120 12252113412D          

 30 34  0  0  0  0            999 V2000
    4.3828   -8.4646    0.0000 O   0  0  0  0  0  0  0  0  0  0  0  0
    4.6377   -7.6799    0.0000 C   0  0  0  0  0  0  0  0  0  0  0  0
    4.1528   -7.0125    0.0000 N   0  0  0  0  0  0  0  0  0  0  0  0
    4.6377   -6.3451    0.0000 C   0  0  0  0  0  0  0  0  0  0  0  0
    5.4223   -6.6000    0.0000 C   0  0  0  0  0  0  0  0  0  0  0  0
    6.1368   -6.1875    0.0000 C   0  0  0  0  0  0  0  0  0  0  0  0
    6.8513   -6.6000    0.0000 C   0  0  0  0  0  0  0  0  0  0  0  0
    6.8513   -7.4250    0.0000 C   0  0  0  0  0  0  0  0  0  0  0  0
    7.5658   -7.8375    0.0000 O   0  0  0  0  0  0  0  0  0  0  0  0
    7.5658   -8.6625    0.0000 C   0  0  0  0  0  0  0  0  0  0  0  0
    8.2802   -9.0750    0.0000 C   0  0  0  0  0  0  0  0  0  0  0  0
    8.2802   -9.9000    0.0000 C   0  0  0  0  0  0  0  0  0  0  0  0
    8.9947  -10.3125    0.0000 C   0  0  0  0  0  0  0  0  0  0  0  0
    8.9947  -11.1375    0.0000 N   0  0  0  0  0  0  0  0  0  0  0  0
    9.7092  -11.5500    0.0000 C   0  0  0  0  0  0  0  0  0  0  0  0
    9.7092  -12.3750    0.0000 C   0  0  0  0  0  0  0  0  0  0  0  0
    8.9947  -12.7875    0.0000 N   0  0  0  0  0  0  0  0  0  0  0  0
    8.2802  -12.3750    0.0000 C   0  0  0  0  0  0  0  0  0  0  0  0
    8.2802  -11.5500    0.0000 C   0  0  0  0  0  0  0  0  0  0  0  0
    8.9947  -13.6125    0.0000 C   0  0  0  0  0  0  0  0  0  0  0  0
    9.7092  -14.0250    0.0000 C   0  0  0  0  0  0  0  0  0  0  0  0
    9.7092  -14.8500    0.0000 C   0  0  0  0  0  0  0  0  0  0  0  0
    8.9947  -15.2625    0.0000 C   0  0  0  0  0  0  0  0  0  0  0  0
    8.2802  -14.8500    0.0000 C   0  0  0  0  0  0  0  0  0  0  0  0
    8.2802  -14.0250    0.0000 C   0  0  0  0  0  0  0  0  0  0  0  0
    7.4956  -13.7701    0.0000 C   0  0  0  0  0  0  0  0  0  0  0  0
    7.0107  -14.4375    0.0000 C   0  0  0  0  0  0  0  0  0  0  0  0
    7.4956  -15.1049    0.0000 O   0  0  0  0  0  0  0  0  0  0  0  0
    6.1368   -7.8375    0.0000 C   0  0  0  0  0  0  0  0  0  0  0  0
    5.4223   -7.4250    0.0000 C   0  0  0  0  0  0  0  0  0  0  0  0
  1  2  2  0  0  0  0
  2  3  1  0  0  0  0
  3  4  1  0  0  0  0
  4  5  1  0  0  0  0
  5  6  2  0  0  0  0
  6  7  1  0  0  0  0
  7  8  2  0  0  0  0
  8  9  1  0  0  0  0
  9 10  1  0  0  0  0
 10 11  1  0  0  0  0
 11 12  1  0  0  0  0
 12 13  1  0  0  0  0
 13 14  1  0  0  0  0
 14 15  1  0  0  0  0
 15 16  1  0  0  0  0
 16 17  1  0  0  0  0
 17 18  1  0  0  0  0
 18 19  1  0  0  0  0
 14 19  1  0  0  0  0
 17 20  1  0  0  0  0
 20 21  2  0  0  0  0
 21 22  1  0  0  0  0
 22 23  2  0  0  0  0
 23 24  1  0  0  0  0
 24 25  2  0  0  0  0
 20 25  1  0  0  0  0
 25 26  1  0  0  0  0
 26 27  1  0  0  0  0
 27 28  1  0  0  0  0
 24 28  1  0  0  0  0
  8 29  1  0  0  0  0
 29 30  2  0  0  0  0
  2 30  1  0  0  0  0
  5 30  1  0  0  0  0
M  END
>  <MOLECULEID>
M3762081

>  <CLASS>
Active

$$$$

  Mrv2120 12252113412D          

 23 25  0  0  0  0            999 V2000
   -1.1270   -2.1730    0.0000 C   0  0  0  0  0  0  0  0  0  0  0  0
   -0.7145   -2.8875    0.0000 C   0  0  0  0  0  0  0  0  0  0  0  0
    0.1105   -2.8875    0.0000 C   0  0  0  0  0  0  0  0  0  0  0  0
    0.5230   -3.6020    0.0000 N   0  0  0  0  0  0  0  0  0  0  0  0
    1.3480   -3.6020    0.0000 C   0  0  0  0  0  0  0  0  0  0  0  0
    1.7605   -2.8875    0.0000 C   0  0  0  0  0  0  0  0  0  0  0  0
    2.5855   -2.8875    0.0000 C   0  0  0  0  0  0  0  0  0  0  0  0
    2.9980   -2.1730    0.0000 C   0  0  0  0  0  0  0  0  0  0  0  0
    3.8230   -2.1730    0.0000 C   0  0  0  0  0  0  0  0  0  0  0  0
    4.2355   -2.8875    0.0000 C   0  0  0  0  0  0  0  0  0  0  0  0
    3.8230   -3.6020    0.0000 C   0  0  0  0  0  0  0  0  0  0  0  0
    2.9980   -3.6020    0.0000 C   0  0  0  0  0  0  0  0  0  0  0  0
    0.1105   -4.3164    0.0000 C   0  0  0  0  0  0  0  0  0  0  0  0
   -0.7145   -4.3164    0.0000 C   0  0  0  0  0  0  0  0  0  0  0  0
   -1.1270   -5.0309    0.0000 C   0  0  0  0  0  0  0  0  0  0  0  0
   -0.7145   -5.7454    0.0000 C   0  0  0  0  0  0  0  0  0  0  0  0
    0.1105   -5.7454    0.0000 C   0  0  0  0  0  0  0  0  0  0  0  0
    0.5230   -5.0309    0.0000 C   0  0  0  0  0  0  0  0  0  0  0  0
    0.5230   -6.4599    0.0000 C   0  0  0  0  0  0  0  0  0  0  0  0
    0.1105   -7.1743    0.0000 C   0  0  0  0  0  0  0  0  0  0  0  0
   -0.7145   -7.1743    0.0000 C   0  0  0  0  0  0  0  0  0  0  0  0
   -1.1270   -6.4599    0.0000 C   0  0  0  0  0  0  0  0  0  0  0  0
   -1.9520   -6.4599    0.0000 O   0  0  0  0  0  0  0  0  0  0  0  0
  1  2  1  0  0  0  0
  2  3  1  0  0  0  0
  3  4  1  0  0  0  0
  4  5  1  0  0  0  0
  5  6  1  0  0  0  0
  6  7  1  0  0  0  0
  7  8  2  0  0  0  0
  8  9  1  0  0  0  0
  9 10  2  0  0  0  0
 10 11  1  0  0  0  0
 11 12  2  0  0  0  0
  7 12  1  0  0  0  0
  4 13  1  0  0  0  0
 13 14  1  0  0  0  0
 14 15  1  0  0  0  0
 15 16  1  0  0  0  0
 16 17  2  0  0  0  0
 17 18  1  0  0  0  0
 13 18  1  0  0  0  0
 17 19  1  0  0  0  0
 19 20  2  0  0  0  0
 20 21  1  0  0  0  0
 21 22  2  0  0  0  0
 16 22  1  0  0  0  0
 22 23  1  0  0  0  0
M  END
>  <MOLECULEID>
M211988

>  <CLASS>
Active

$$$$

  Mrv2120 12252113412D          

 62 67  0  0  0  0            999 V2000
   -4.0486    4.2975    0.0000 F   0  0  0  0  0  0  0  0  0  0  0  0
   -3.2241    4.3263    0.0000 C   0  0  0  0  0  0  0  0  0  0  0  0
   -2.8367    5.0547    0.0000 C   0  0  0  0  0  0  0  0  0  0  0  0
   -2.0123    5.0835    0.0000 C   0  0  0  0  0  0  0  0  0  0  0  0
   -1.5751    4.3839    0.0000 C   0  0  0  0  0  0  0  0  0  0  0  0
   -1.9624    3.6555    0.0000 C   0  0  0  0  0  0  0  0  0  0  0  0
   -2.7869    3.6267    0.0000 C   0  0  0  0  0  0  0  0  0  0  0  0
   -0.7506    4.4127    0.0000 C   0  0  0  0  0  0  0  0  0  0  0  0
   -0.3633    5.1411    0.0000 O   0  0  0  0  0  0  0  0  0  0  0  0
   -0.3134    3.7130    0.0000 C   0  0  0  0  0  0  0  0  0  0  0  0
   -0.7007    2.9846    0.0000 C   0  0  0  0  0  0  0  0  0  0  0  0
   -0.2635    2.2850    0.0000 C   0  0  0  0  0  0  0  0  0  0  0  0
   -0.6508    1.5565    0.0000 N   0  0  0  0  0  0  0  0  0  0  0  0
   -0.2136    0.8569    0.0000 C   0  0  0  0  0  0  0  0  0  0  0  0
   -0.6010    0.1285    0.0000 C   0  0  0  0  0  0  0  0  0  0  0  0
   -1.4255    0.0997    0.0000 C   0  0  0  0  0  0  0  0  0  0  0  0
   -1.8626    0.7993    0.0000 C   0  0  0  0  0  0  0  0  0  0  0  0
   -1.4753    1.5277    0.0000 C   0  0  0  0  0  0  0  0  0  0  0  0
   -1.4255   -0.7253    0.0000 O   0  0  0  0  0  0  0  0  0  0  0  0
   -0.7110   -1.1378    0.0000 C   0  0  0  0  0  0  0  0  0  0  0  0
   -0.7110   -1.9628    0.0000 O   0  0  0  0  0  0  0  0  0  0  0  0
    0.0035   -0.7253    0.0000 C   0  0  0  0  0  0  0  0  0  0  0  0
    0.7180   -1.1378    0.0000 C   0  0  0  0  0  0  0  0  0  0  0  0
    1.4324   -0.7253    0.0000 C   0  0  0  0  0  0  0  0  0  0  0  0
    2.1469   -1.1378    0.0000 C   0  0  0  0  0  0  0  0  0  0  0  0
    2.8614   -0.7253    0.0000 C   0  0  0  0  0  0  0  0  0  0  0  0
    3.5758   -1.1378    0.0000 C   0  0  0  0  0  0  0  0  0  0  0  0
    4.2903   -0.7253    0.0000 C   0  0  0  0  0  0  0  0  0  0  0  0
    4.2903    0.0997    0.0000 O   0  0  0  0  0  0  0  0  0  0  0  0
    5.0048   -1.1378    0.0000 O   0  0  0  0  0  0  0  0  0  0  0  0
    5.7192   -0.7253    0.0000 C   0  0  0  0  0  0  0  0  0  0  0  0
    6.5317   -0.5821    0.0000 C   0  0  0  0  0  0  0  0  0  0  0  0
    6.8139    0.1932    0.0000 C   0  0  0  0  0  0  0  0  0  0  0  0
    6.2836    0.8252    0.0000 N   0  0  0  0  0  0  0  0  0  0  0  0
    6.5657    1.6004    0.0000 C   0  0  0  0  0  0  0  0  0  0  0  0
    6.0354    2.2324    0.0000 C   0  0  0  0  0  0  0  0  0  0  0  0
    6.3176    3.0077    0.0000 C   0  0  0  0  0  0  0  0  0  0  0  0
    5.7873    3.6396    0.0000 C   0  0  0  0  0  0  0  0  0  0  0  0
    4.9748    3.4964    0.0000 O   0  0  0  0  0  0  0  0  0  0  0  0
    6.0695    4.4149    0.0000 C   0  0  0  0  0  0  0  0  0  0  0  0
    5.5392    5.0469    0.0000 C   0  0  0  0  0  0  0  0  0  0  0  0
    5.8213    5.8221    0.0000 C   0  0  0  0  0  0  0  0  0  0  0  0
    6.6338    5.9654    0.0000 C   0  0  0  0  0  0  0  0  0  0  0  0
    6.9160    6.7406    0.0000 F   0  0  0  0  0  0  0  0  0  0  0  0
    7.1641    5.3334    0.0000 C   0  0  0  0  0  0  0  0  0  0  0  0
    6.8819    4.5581    0.0000 C   0  0  0  0  0  0  0  0  0  0  0  0
    5.4711    0.6819    0.0000 C   0  0  0  0  0  0  0  0  0  0  0  0
    5.1889   -0.0933    0.0000 C   0  0  0  0  0  0  0  0  0  0  0  0
    6.0014   -1.5006    0.0000 C   0  0  0  0  0  0  0  0  0  0  0  0
    6.8139   -1.6438    0.0000 C   0  0  0  0  0  0  0  0  0  0  0  0
    7.0960   -2.4191    0.0000 C   0  0  0  0  0  0  0  0  0  0  0  0
    6.5657   -3.0511    0.0000 C   0  0  0  0  0  0  0  0  0  0  0  0
    6.8479   -3.8263    0.0000 Cl  0  0  0  0  0  0  0  0  0  0  0  0
    5.7533   -2.9078    0.0000 C   0  0  0  0  0  0  0  0  0  0  0  0
    5.4711   -2.1326    0.0000 C   0  0  0  0  0  0  0  0  0  0  0  0
   -2.1094   -0.3617    0.0000 C   0  0  0  0  0  0  0  0  0  0  0  0
   -2.0519   -1.1846    0.0000 C   0  0  0  0  0  0  0  0  0  0  0  0
   -2.7358   -1.6460    0.0000 C   0  0  0  0  0  0  0  0  0  0  0  0
   -3.4773   -1.2843    0.0000 C   0  0  0  0  0  0  0  0  0  0  0  0
   -4.1613   -1.7457    0.0000 Cl  0  0  0  0  0  0  0  0  0  0  0  0
   -3.5349   -0.4613    0.0000 C   0  0  0  0  0  0  0  0  0  0  0  0
   -2.8509   -0.0000    0.0000 C   0  0  0  0  0  0  0  0  0  0  0  0
  1  2  1  0  0  0  0
  2  3  2  0  0  0  0
  3  4  1  0  0  0  0
  4  5  2  0  0  0  0
  5  6  1  0  0  0  0
  6  7  2  0  0  0  0
  2  7  1  0  0  0  0
  5  8  1  0  0  0  0
  8  9  2  0  0  0  0
  8 10  1  0  0  0  0
 10 11  1  0  0  0  0
 11 12  1  0  0  0  0
 12 13  1  0  0  0  0
 13 14  1  0  0  0  0
 14 15  1  0  0  0  0
 15 16  1  0  0  0  0
 16 17  1  0  0  0  0
 17 18  1  0  0  0  0
 13 18  1  0  0  0  0
 16 19  1  0  0  0  0
 19 20  1  0  0  0  0
 20 21  2  0  0  0  0
 20 22  1  0  0  0  0
 22 23  1  0  0  0  0
 23 24  1  0  0  0  0
 24 25  1  0  0  0  0
 25 26  1  0  0  0  0
 26 27  1  0  0  0  0
 27 28  1  0  0  0  0
 28 29  2  0  0  0  0
 28 30  1  0  0  0  0
 30 31  1  0  0  0  0
 31 32  1  0  0  0  0
 32 33  1  0  0  0  0
 33 34  1  0  0  0  0
 34 35  1  0  0  0  0
 35 36  1  0  0  0  0
 36 37  1  0  0  0  0
 37 38  1  0  0  0  0
 38 39  2  0  0  0  0
 38 40  1  0  0  0  0
 40 41  2  0  0  0  0
 41 42  1  0  0  0  0
 42 43  2  0  0  0  0
 43 44  1  0  0  0  0
 43 45  1  0  0  0  0
 45 46  2  0  0  0  0
 40 46  1  0  0  0  0
 34 47  1  0  0  0  0
 47 48  1  0  0  0  0
 31 48  1  0  0  0  0
 31 49  1  0  0  0  0
 49 50  2  0  0  0  0
 50 51  1  0  0  0  0
 51 52  2  0  0  0  0
 52 53  1  0  0  0  0
 52 54  1  0  0  0  0
 54 55  2  0  0  0  0
 49 55  1  0  0  0  0
 16 56  1  0  0  0  0
 56 57  2  0  0  0  0
 57 58  1  0  0  0  0
 58 59  2  0  0  0  0
 59 60  1  0  0  0  0
 59 61  1  0  0  0  0
 61 62  2  0  0  0  0
 56 62  1  0  0  0  0
M  END
>  <MOLECULEID>
M96507925

>  <CLASS>
Active

$$$$

  Mrv2120 12252113412D          

 35 38  0  0  0  0            999 V2000
    3.9824   -9.6279    0.0000 C   0  0  0  0  0  0  0  0  0  0  0  0
    3.9824   -8.8029    0.0000 O   0  0  0  0  0  0  0  0  0  0  0  0
    3.2679   -8.3904    0.0000 C   0  0  0  0  0  0  0  0  0  0  0  0
    2.5535   -8.8029    0.0000 C   0  0  0  0  0  0  0  0  0  0  0  0
    1.8390   -8.3904    0.0000 C   0  0  0  0  0  0  0  0  0  0  0  0
    1.8390   -7.5654    0.0000 C   0  0  0  0  0  0  0  0  0  0  0  0
    2.5535   -7.1529    0.0000 C   0  0  0  0  0  0  0  0  0  0  0  0
    3.2679   -7.5654    0.0000 C   0  0  0  0  0  0  0  0  0  0  0  0
    3.9824   -7.1529    0.0000 N   0  0  0  0  0  0  0  0  0  0  0  0
    3.9824   -6.3279    0.0000 C   0  0  0  0  0  0  0  0  0  0  0  0
    4.6969   -5.9154    0.0000 C   0  0  0  0  0  0  0  0  0  0  0  0
    5.4114   -6.3279    0.0000 N   0  0  0  0  0  0  0  0  0  0  0  0
    6.1258   -5.9154    0.0000 C   0  0  0  0  0  0  0  0  0  0  0  0
    6.8403   -6.3279    0.0000 C   0  0  0  0  0  0  0  0  0  0  0  0
    7.5548   -5.9154    0.0000 C   0  0  0  0  0  0  0  0  0  0  0  0
    8.2692   -6.3279    0.0000 C   0  0  0  0  0  0  0  0  0  0  0  0
    8.9837   -5.9154    0.0000 C   0  0  0  0  0  0  0  0  0  0  0  0
    9.6982   -6.3279    0.0000 N   0  0  0  0  0  0  0  0  0  0  0  0
   10.4126   -5.9154    0.0000 C   0  0  0  0  0  0  0  0  0  0  0  0
   10.4126   -5.0904    0.0000 O   0  0  0  0  0  0  0  0  0  0  0  0
   11.1271   -6.3279    0.0000 C   0  0  0  0  0  0  0  0  0  0  0  0
   11.8808   -5.9924    0.0000 C   0  0  0  0  0  0  0  0  0  0  0  0
   12.0523   -5.1854    0.0000 C   0  0  0  0  0  0  0  0  0  0  0  0
   12.4328   -6.6055    0.0000 N   0  0  0  0  0  0  0  0  0  0  0  0
   13.2533   -6.5192    0.0000 C   0  0  0  0  0  0  0  0  0  0  0  0
   13.7382   -7.1867    0.0000 C   0  0  0  0  0  0  0  0  0  0  0  0
   14.5587   -7.1004    0.0000 C   0  0  0  0  0  0  0  0  0  0  0  0
   15.0436   -7.7679    0.0000 C   0  0  0  0  0  0  0  0  0  0  0  0
   14.7081   -8.5215    0.0000 C   0  0  0  0  0  0  0  0  0  0  0  0
   13.8876   -8.6078    0.0000 C   0  0  0  0  0  0  0  0  0  0  0  0
   13.4027   -7.9403    0.0000 C   0  0  0  0  0  0  0  0  0  0  0  0
   12.0203   -7.3199    0.0000 N   0  0  0  0  0  0  0  0  0  0  0  0
   11.2134   -7.1484    0.0000 N   0  0  0  0  0  0  0  0  0  0  0  0
    5.4114   -7.1529    0.0000 C   0  0  0  0  0  0  0  0  0  0  0  0
    4.6969   -7.5654    0.0000 C   0  0  0  0  0  0  0  0  0  0  0  0
  1  2  1  0  0  0  0
  2  3  1  0  0  0  0
  3  4  2  0  0  0  0
  4  5  1  0  0  0  0
  5  6  2  0  0  0  0
  6  7  1  0  0  0  0
  7  8  2  0  0  0  0
  3  8  1  0  0  0  0
  8  9  1  0  0  0  0
  9 10  1  0  0  0  0
 10 11  1  0  0  0  0
 11 12  1  0  0  0  0
 12 13  1  0  0  0  0
 13 14  1  0  0  0  0
 14 15  1  0  0  0  0
 15 16  1  0  0  0  0
 16 17  1  0  0  0  0
 17 18  1  0  0  0  0
 18 19  1  0  0  0  0
 19 20  2  0  0  0  0
 19 21  1  0  0  0  0
 21 22  2  0  0  0  0
 22 23  1  0  0  0  0
 22 24  1  0  0  0  0
 24 25  1  0  0  0  0
 25 26  1  0  0  0  0
 26 27  2  0  0  0  0
 27 28  1  0  0  0  0
 28 29  2  0  0  0  0
 29 30  1  0  0  0  0
 30 31  2  0  0  0  0
 26 31  1  0  0  0  0
 24 32  1  0  0  0  0
 32 33  2  0  0  0  0
 21 33  1  0  0  0  0
 12 34  1  0  0  0  0
 34 35  1  0  0  0  0
  9 35  1  0  0  0  0
M  END
>  <MOLECULEID>
M358279

>  <CLASS>
Active

$$$$

  Mrv2120 12252113412D          

 27 31  0  0  0  0            999 V2000
    0.7510    2.6746    0.0000 C   0  0  0  0  0  0  0  0  0  0  0  0
    1.3920    2.1552    0.0000 C   0  0  0  0  0  0  0  0  0  0  0  0
    0.8726    1.5142    0.0000 C   0  0  0  0  0  0  0  0  0  0  0  0
    1.9114    2.7962    0.0000 C   0  0  0  0  0  0  0  0  0  0  0  0
    2.0330    1.6358    0.0000 C   0  0  0  0  0  0  0  0  0  0  0  0
    1.4102    1.0947    0.0000 O   0  0  0  0  0  0  0  0  0  0  0  0
    2.4332    2.3573    0.0000 C   0  0  0  0  0  0  0  0  0  0  0  0
    3.2580    2.3715    0.0000 C   0  0  0  0  0  0  0  0  0  0  0  0
    3.6828    1.6642    0.0000 N   0  0  0  0  0  0  0  0  0  0  0  0
    4.5076    1.6783    0.0000 C   0  0  0  0  0  0  0  0  0  0  0  0
    4.8204    1.0226    0.0000 C   0  0  0  0  0  0  0  0  0  0  0  0
    5.6044    1.2793    0.0000 C   0  0  0  0  0  0  0  0  0  0  0  0
    5.6519    2.1030    0.0000 C   0  0  0  0  0  0  0  0  0  0  0  0
    6.3890    2.4736    0.0000 C   0  0  0  0  0  0  0  0  0  0  0  0
    7.0785    2.0207    0.0000 C   0  0  0  0  0  0  0  0  0  0  0  0
    7.0310    1.1970    0.0000 C   0  0  0  0  0  0  0  0  0  0  0  0
    6.2939    0.8264    0.0000 C   0  0  0  0  0  0  0  0  0  0  0  0
    6.3697    0.0049    0.0000 C   0  0  0  0  0  0  0  0  0  0  0  0
    5.7747   -0.5666    0.0000 C   0  0  0  0  0  0  0  0  0  0  0  0
    4.9569   -0.4577    0.0000 C   0  0  0  0  0  0  0  0  0  0  0  0
    4.5567   -1.1791    0.0000 C   0  0  0  0  0  0  0  0  0  0  0  0
    3.7319   -1.1933    0.0000 C   0  0  0  0  0  0  0  0  0  0  0  0
    3.3071   -0.4860    0.0000 C   0  0  0  0  0  0  0  0  0  0  0  0
    3.7073    0.2354    0.0000 C   0  0  0  0  0  0  0  0  0  0  0  0
    3.2826    0.9427    0.0000 C   0  0  0  0  0  0  0  0  0  0  0  0
    2.4577    0.9285    0.0000 C   0  0  0  0  0  0  0  0  0  0  0  0
    4.5322    0.2496    0.0000 C   0  0  0  0  0  0  0  0  0  0  0  0
  1  2  1  0  0  0  0
  2  3  1  0  0  0  0
  2  4  1  0  0  0  0
  2  5  1  0  0  0  0
  5  6  1  0  0  0  0
  5  7  1  0  0  0  0
  7  8  1  0  0  0  0
  8  9  1  0  0  0  0
  9 10  1  0  0  0  0
 10 11  1  0  0  0  0
 11 12  1  0  0  0  0
 12 13  2  0  0  0  0
 13 14  1  0  0  0  0
 14 15  2  0  0  0  0
 15 16  1  0  0  0  0
 16 17  2  0  0  0  0
 12 17  1  0  0  0  0
 17 18  1  0  0  0  0
 18 19  1  0  0  0  0
 19 20  1  0  0  0  0
 20 21  2  0  0  0  0
 21 22  1  0  0  0  0
 22 23  2  0  0  0  0
 23 24  1  0  0  0  0
 24 25  1  0  0  0  0
  9 25  1  0  0  0  0
 25 26  1  0  0  0  0
  5 26  1  0  0  0  0
 24 27  2  0  0  0  0
 11 27  1  0  0  0  0
 20 27  1  0  0  0  0
M  END
>  <MOLECULEID>
M39792

>  <CLASS>
Active

$$$$

  Mrv2120 12252113412D          

 25 28  0  0  0  0            999 V2000
    8.0090    6.5990    0.0000 Cl  0  0  0  0  0  0  0  0  0  0  0  0
    7.2768    6.2190    0.0000 C   0  0  0  0  0  0  0  0  0  0  0  0
    7.2398    5.3948    0.0000 C   0  0  0  0  0  0  0  0  0  0  0  0
    6.5075    5.0148    0.0000 C   0  0  0  0  0  0  0  0  0  0  0  0
    5.8123    5.4589    0.0000 C   0  0  0  0  0  0  0  0  0  0  0  0
    5.8493    6.2831    0.0000 C   0  0  0  0  0  0  0  0  0  0  0  0
    6.5815    6.6631    0.0000 C   0  0  0  0  0  0  0  0  0  0  0  0
    6.4705    4.1906    0.0000 N   0  0  0  0  0  0  0  0  0  0  0  0
    7.1155    3.6762    0.0000 C   0  0  0  0  0  0  0  0  0  0  0  0
    6.8256    2.9038    0.0000 C   0  0  0  0  0  0  0  0  0  0  0  0
    6.0015    2.9409    0.0000 N   0  0  0  0  0  0  0  0  0  0  0  0
    5.4871    2.2958    0.0000 C   0  0  0  0  0  0  0  0  0  0  0  0
    4.6713    2.4188    0.0000 C   0  0  0  0  0  0  0  0  0  0  0  0
    4.1569    1.7738    0.0000 N   0  0  0  0  0  0  0  0  0  0  0  0
    4.5149    1.0305    0.0000 C   0  0  0  0  0  0  0  0  0  0  0  0
    4.1569    0.2872    0.0000 C   0  0  0  0  0  0  0  0  0  0  0  0
    3.3526    0.1036    0.0000 C   0  0  0  0  0  0  0  0  0  0  0  0
    2.7076    0.6180    0.0000 C   0  0  0  0  0  0  0  0  0  0  0  0
    2.7076    1.4430    0.0000 C   0  0  0  0  0  0  0  0  0  0  0  0
    3.3526    1.9574    0.0000 C   0  0  0  0  0  0  0  0  0  0  0  0
    1.9230    1.6979    0.0000 C   0  0  0  0  0  0  0  0  0  0  0  0
    1.4380    1.0305    0.0000 C   0  0  0  0  0  0  0  0  0  0  0  0
    1.9230    0.3631    0.0000 S   0  0  0  0  0  0  0  0  0  0  0  0
    5.7820    3.7361    0.0000 C   0  0  0  0  0  0  0  0  0  0  0  0
    5.0096    4.0260    0.0000 O   0  0  0  0  0  0  0  0  0  0  0  0
  1  2  1  0  0  0  0
  2  3  2  0  0  0  0
  3  4  1  0  0  0  0
  4  5  2  0  0  0  0
  5  6  1  0  0  0  0
  6  7  2  0  0  0  0
  2  7  1  0  0  0  0
  4  8  1  0  0  0  0
  8  9  1  0  0  0  0
  9 10  1  0  0  0  0
 10 11  1  0  0  0  0
 11 12  1  0  0  0  0
 12 13  1  0  0  0  0
 13 14  1  0  0  0  0
 14 15  1  0  0  0  0
 15 16  1  0  0  0  0
 16 17  1  0  0  0  0
 17 18  1  0  0  0  0
 18 19  2  0  0  0  0
 19 20  1  0  0  0  0
 14 20  1  0  0  0  0
 19 21  1  0  0  0  0
 21 22  2  0  0  0  0
 22 23  1  0  0  0  0
 18 23  1  0  0  0  0
 11 24  1  0  0  0  0
  8 24  1  0  0  0  0
 24 25  2  0  0  0  0
M  END
>  <MOLECULEID>
M83534865

>  <CLASS>
Active

$$$$

  Mrv2120 12252113412D          

 30 33  0  0  0  0            999 V2000
   -2.8579   -4.9500    0.0000 Cl  0  0  0  0  0  0  0  0  0  0  0  0
   -2.1434   -5.3625    0.0000 C   0  0  0  0  0  0  0  0  0  0  0  0
   -1.4289   -4.9500    0.0000 C   0  0  0  0  0  0  0  0  0  0  0  0
   -1.4289   -4.1250    0.0000 Cl  0  0  0  0  0  0  0  0  0  0  0  0
   -0.7145   -5.3625    0.0000 C   0  0  0  0  0  0  0  0  0  0  0  0
   -0.7145   -6.1875    0.0000 C   0  0  0  0  0  0  0  0  0  0  0  0
   -1.4289   -6.6000    0.0000 C   0  0  0  0  0  0  0  0  0  0  0  0
   -2.1434   -6.1875    0.0000 C   0  0  0  0  0  0  0  0  0  0  0  0
    0.0000   -4.9500    0.0000 N   0  0  0  0  0  0  0  0  0  0  0  0
    0.0000   -4.1250    0.0000 C   0  0  0  0  0  0  0  0  0  0  0  0
    0.7145   -3.7125    0.0000 C   0  0  0  0  0  0  0  0  0  0  0  0
    1.4289   -4.1250    0.0000 N   0  0  0  0  0  0  0  0  0  0  0  0
    2.1434   -3.7125    0.0000 C   0  0  0  0  0  0  0  0  0  0  0  0
    2.8579   -4.1250    0.0000 C   0  0  0  0  0  0  0  0  0  0  0  0
    3.5724   -3.7125    0.0000 C   0  0  0  0  0  0  0  0  0  0  0  0
    4.2868   -4.1250    0.0000 C   0  0  0  0  0  0  0  0  0  0  0  0
    5.0013   -3.7125    0.0000 O   0  0  0  0  0  0  0  0  0  0  0  0
    5.7158   -4.1250    0.0000 C   0  0  0  0  0  0  0  0  0  0  0  0
    6.4302   -3.7125    0.0000 C   0  0  0  0  0  0  0  0  0  0  0  0
    7.1447   -4.1250    0.0000 C   0  0  0  0  0  0  0  0  0  0  0  0
    7.9293   -3.8701    0.0000 C   0  0  0  0  0  0  0  0  0  0  0  0
    8.1843   -3.0854    0.0000 C   0  0  0  0  0  0  0  0  0  0  0  0
    7.6322   -2.4723    0.0000 O   0  0  0  0  0  0  0  0  0  0  0  0
    8.4143   -4.5375    0.0000 C   0  0  0  0  0  0  0  0  0  0  0  0
    7.9293   -5.2049    0.0000 N   0  0  0  0  0  0  0  0  0  0  0  0
    7.1447   -4.9500    0.0000 N   0  0  0  0  0  0  0  0  0  0  0  0
    6.4302   -5.3625    0.0000 C   0  0  0  0  0  0  0  0  0  0  0  0
    5.7158   -4.9500    0.0000 C   0  0  0  0  0  0  0  0  0  0  0  0
    1.4289   -4.9500    0.0000 C   0  0  0  0  0  0  0  0  0  0  0  0
    0.7145   -5.3625    0.0000 C   0  0  0  0  0  0  0  0  0  0  0  0
  1  2  1  0  0  0  0
  2  3  2  0  0  0  0
  3  4  1  0  0  0  0
  3  5  1  0  0  0  0
  5  6  2  0  0  0  0
  6  7  1  0  0  0  0
  7  8  2  0  0  0  0
  2  8  1  0  0  0  0
  5  9  1  0  0  0  0
  9 10  1  0  0  0  0
 10 11  1  0  0  0  0
 11 12  1  0  0  0  0
 12 13  1  0  0  0  0
 13 14  1  0  0  0  0
 14 15  1  0  0  0  0
 15 16  1  0  0  0  0
 16 17  1  0  0  0  0
 17 18  1  0  0  0  0
 18 19  2  0  0  0  0
 19 20  1  0  0  0  0
 20 21  2  0  0  0  0
 21 22  1  0  0  0  0
 22 23  2  0  0  0  0
 21 24  1  0  0  0  0
 24 25  2  0  0  0  0
 25 26  1  0  0  0  0
 20 26  1  0  0  0  0
 26 27  1  0  0  0  0
 27 28  2  0  0  0  0
 18 28  1  0  0  0  0
 12 29  1  0  0  0  0
 29 30  1  0  0  0  0
  9 30  1  0  0  0  0
M  END
>  <MOLECULEID>
M96834615

>  <CLASS>
Active

$$$$

  Mrv2120 12252113412D          

 12 13  0  0  0  0            999 V2000
    0.0000   -1.6500    0.0000 N   0  0  0  0  0  0  0  0  0  0  0  0
    0.7145   -1.2375    0.0000 C   0  0  0  0  0  0  0  0  0  0  0  0
    0.7145   -0.4125    0.0000 C   0  0  0  0  0  0  0  0  0  0  0  0
    1.4289    0.0000    0.0000 C   0  0  0  0  0  0  0  0  0  0  0  0
    2.1434   -0.4125    0.0000 C   0  0  0  0  0  0  0  0  0  0  0  0
    2.8579    0.0000    0.0000 C   0  0  0  0  0  0  0  0  0  0  0  0
    3.5724   -0.4125    0.0000 C   0  0  0  0  0  0  0  0  0  0  0  0
    3.5724   -1.2375    0.0000 C   0  0  0  0  0  0  0  0  0  0  0  0
    4.2868   -1.6500    0.0000 O   0  0  0  0  0  0  0  0  0  0  0  0
    2.8579   -1.6500    0.0000 C   0  0  0  0  0  0  0  0  0  0  0  0
    2.1434   -1.2375    0.0000 C   0  0  0  0  0  0  0  0  0  0  0  0
    1.4289   -1.6500    0.0000 C   0  0  0  0  0  0  0  0  0  0  0  0
  1  2  1  0  0  0  0
  2  3  1  0  0  0  0
  3  4  1  0  0  0  0
  4  5  1  0  0  0  0
  5  6  2  0  0  0  0
  6  7  1  0  0  0  0
  7  8  2  0  0  0  0
  8  9  1  0  0  0  0
  8 10  1  0  0  0  0
 10 11  2  0  0  0  0
  5 11  1  0  0  0  0
 11 12  1  0  0  0  0
  2 12  1  0  0  0  0
M  END
>  <MOLECULEID>
M230025

>  <CLASS>
Active

$$$$

  Mrv2120 12252113412D          

 31 34  0  0  0  0            999 V2000
   -2.8579   -4.9500    0.0000 Cl  0  0  0  0  0  0  0  0  0  0  0  0
   -2.1434   -5.3625    0.0000 C   0  0  0  0  0  0  0  0  0  0  0  0
   -1.4289   -4.9500    0.0000 C   0  0  0  0  0  0  0  0  0  0  0  0
   -1.4289   -4.1250    0.0000 Cl  0  0  0  0  0  0  0  0  0  0  0  0
   -0.7145   -5.3625    0.0000 C   0  0  0  0  0  0  0  0  0  0  0  0
   -0.7145   -6.1875    0.0000 C   0  0  0  0  0  0  0  0  0  0  0  0
   -1.4289   -6.6000    0.0000 C   0  0  0  0  0  0  0  0  0  0  0  0
   -2.1434   -6.1875    0.0000 C   0  0  0  0  0  0  0  0  0  0  0  0
    0.0000   -4.9500    0.0000 N   0  0  0  0  0  0  0  0  0  0  0  0
    0.0000   -4.1250    0.0000 C   0  0  0  0  0  0  0  0  0  0  0  0
    0.7145   -3.7125    0.0000 C   0  0  0  0  0  0  0  0  0  0  0  0
    1.4289   -4.1250    0.0000 N   0  0  0  0  0  0  0  0  0  0  0  0
    2.1434   -3.7125    0.0000 C   0  0  0  0  0  0  0  0  0  0  0  0
    2.8579   -4.1250    0.0000 C   0  0  0  0  0  0  0  0  0  0  0  0
    3.5724   -3.7125    0.0000 C   0  0  0  0  0  0  0  0  0  0  0  0
    4.2868   -4.1250    0.0000 C   0  0  0  0  0  0  0  0  0  0  0  0
    5.0013   -3.7125    0.0000 O   0  0  0  0  0  0  0  0  0  0  0  0
    5.7158   -4.1250    0.0000 C   0  0  0  0  0  0  0  0  0  0  0  0
    6.4302   -3.7125    0.0000 C   0  0  0  0  0  0  0  0  0  0  0  0
    7.1447   -4.1250    0.0000 C   0  0  0  0  0  0  0  0  0  0  0  0
    7.9293   -3.8701    0.0000 C   0  0  0  0  0  0  0  0  0  0  0  0
    8.4143   -4.5375    0.0000 C   0  0  0  0  0  0  0  0  0  0  0  0
    9.2393   -4.5375    0.0000 C   0  0  0  0  0  0  0  0  0  0  0  0
    9.6518   -5.2520    0.0000 N   0  0  0  0  0  0  0  0  0  0  0  0
   10.4768   -5.2520    0.0000 O   0  0  0  0  0  0  0  0  0  0  0  0
    7.9293   -5.2049    0.0000 N   0  0  0  0  0  0  0  0  0  0  0  0
    7.1447   -4.9500    0.0000 N   0  0  0  0  0  0  0  0  0  0  0  0
    6.4302   -5.3625    0.0000 C   0  0  0  0  0  0  0  0  0  0  0  0
    5.7158   -4.9500    0.0000 C   0  0  0  0  0  0  0  0  0  0  0  0
    1.4289   -4.9500    0.0000 C   0  0  0  0  0  0  0  0  0  0  0  0
    0.7145   -5.3625    0.0000 C   0  0  0  0  0  0  0  0  0  0  0  0
  1  2  1  0  0  0  0
  2  3  2  0  0  0  0
  3  4  1  0  0  0  0
  3  5  1  0  0  0  0
  5  6  2  0  0  0  0
  6  7  1  0  0  0  0
  7  8  2  0  0  0  0
  2  8  1  0  0  0  0
  5  9  1  0  0  0  0
  9 10  1  0  0  0  0
 10 11  1  0  0  0  0
 11 12  1  0  0  0  0
 12 13  1  0  0  0  0
 13 14  1  0  0  0  0
 14 15  1  0  0  0  0
 15 16  1  0  0  0  0
 16 17  1  0  0  0  0
 17 18  1  0  0  0  0
 18 19  2  0  0  0  0
 19 20  1  0  0  0  0
 20 21  2  0  0  0  0
 21 22  1  0  0  0  0
 22 23  1  0  0  0  0
 23 24  1  0  0  0  0
 24 25  2  0  0  0  0
 22 26  2  0  0  0  0
 26 27  1  0  0  0  0
 20 27  1  0  0  0  0
 27 28  1  0  0  0  0
 28 29  2  0  0  0  0
 18 29  1  0  0  0  0
 12 30  1  0  0  0  0
 30 31  1  0  0  0  0
  9 31  1  0  0  0  0
M  END
>  <MOLECULEID>
M97341299

>  <CLASS>
Active

$$$$

  Mrv2120 12252113412D          

 30 33  0  0  0  0            999 V2000
    0.7145   -2.8875    0.0000 Cl  0  0  0  0  0  0  0  0  0  0  0  0
    1.4289   -3.3000    0.0000 C   0  0  0  0  0  0  0  0  0  0  0  0
    2.1434   -2.8875    0.0000 C   0  0  0  0  0  0  0  0  0  0  0  0
    2.1434   -2.0625    0.0000 Cl  0  0  0  0  0  0  0  0  0  0  0  0
    2.8579   -3.3000    0.0000 C   0  0  0  0  0  0  0  0  0  0  0  0
    2.8579   -4.1250    0.0000 C   0  0  0  0  0  0  0  0  0  0  0  0
    2.1434   -4.5375    0.0000 C   0  0  0  0  0  0  0  0  0  0  0  0
    1.4289   -4.1250    0.0000 C   0  0  0  0  0  0  0  0  0  0  0  0
    3.5724   -2.8875    0.0000 N   0  0  0  0  0  0  0  0  0  0  0  0
    3.5724   -2.0625    0.0000 C   0  0  0  0  0  0  0  0  0  0  0  0
    4.2868   -1.6500    0.0000 C   0  0  0  0  0  0  0  0  0  0  0  0
    5.0013   -2.0625    0.0000 N   0  0  0  0  0  0  0  0  0  0  0  0
    5.7158   -1.6500    0.0000 C   0  0  0  0  0  0  0  0  0  0  0  0
    6.4302   -2.0625    0.0000 C   0  0  0  0  0  0  0  0  0  0  0  0
    7.1447   -1.6500    0.0000 C   0  0  0  0  0  0  0  0  0  0  0  0
    7.8592   -2.0625    0.0000 C   0  0  0  0  0  0  0  0  0  0  0  0
    8.5737   -1.6500    0.0000 O   0  0  0  0  0  0  0  0  0  0  0  0
    9.2881   -2.0625    0.0000 C   0  0  0  0  0  0  0  0  0  0  0  0
   10.0026   -1.6500    0.0000 C   0  0  0  0  0  0  0  0  0  0  0  0
   10.7171   -2.0625    0.0000 C   0  0  0  0  0  0  0  0  0  0  0  0
   10.7171   -2.8875    0.0000 C   0  0  0  0  0  0  0  0  0  0  0  0
   11.4315   -3.3000    0.0000 C   0  0  0  0  0  0  0  0  0  0  0  0
   11.4315   -4.1250    0.0000 C   0  0  0  0  0  0  0  0  0  0  0  0
   10.7171   -4.5375    0.0000 C   0  0  0  0  0  0  0  0  0  0  0  0
   10.7171   -5.3625    0.0000 O   0  0  0  0  0  0  0  0  0  0  0  0
   10.0026   -4.1250    0.0000 N   0  0  0  0  0  0  0  0  0  0  0  0
   10.0026   -3.3000    0.0000 C   0  0  0  0  0  0  0  0  0  0  0  0
    9.2881   -2.8875    0.0000 N   0  0  0  0  0  0  0  0  0  0  0  0
    5.0013   -2.8875    0.0000 C   0  0  0  0  0  0  0  0  0  0  0  0
    4.2868   -3.3000    0.0000 C   0  0  0  0  0  0  0  0  0  0  0  0
  1  2  1  0  0  0  0
  2  3  2  0  0  0  0
  3  4  1  0  0  0  0
  3  5  1  0  0  0  0
  5  6  2  0  0  0  0
  6  7  1  0  0  0  0
  7  8  2  0  0  0  0
  2  8  1  0  0  0  0
  5  9  1  0  0  0  0
  9 10  1  0  0  0  0
 10 11  1  0  0  0  0
 11 12  1  0  0  0  0
 12 13  1  0  0  0  0
 13 14  1  0  0  0  0
 14 15  1  0  0  0  0
 15 16  1  0  0  0  0
 16 17  1  0  0  0  0
 17 18  1  0  0  0  0
 18 19  2  0  0  0  0
 19 20  1  0  0  0  0
 20 21  2  0  0  0  0
 21 22  1  0  0  0  0
 22 23  1  0  0  0  0
 23 24  1  0  0  0  0
 24 25  2  0  0  0  0
 24 26  1  0  0  0  0
 26 27  1  0  0  0  0
 21 27  1  0  0  0  0
 27 28  2  0  0  0  0
 18 28  1  0  0  0  0
 12 29  1  0  0  0  0
 29 30  1  0  0  0  0
  9 30  1  0  0  0  0
M  END
>  <MOLECULEID>
M96834525

>  <CLASS>
Active

$$$$

  Mrv2120 12252113412D          

 35 39  0  0  0  0            999 V2000
    6.6569    0.2167    0.0000 O   0  0  0  0  0  0  0  0  0  0  0  0
    6.5850    1.0385    0.0000 C   0  0  0  0  0  0  0  0  0  0  0  0
    6.2363    1.7862    0.0000 C   0  0  0  0  0  0  0  0  0  0  0  0
    6.7095    2.4620    0.0000 C   0  0  0  0  0  0  0  0  0  0  0  0
    7.5314    2.3901    0.0000 N   0  0  0  0  0  0  0  0  0  0  0  0
    8.0046    3.0659    0.0000 C   0  0  0  0  0  0  0  0  0  0  0  0
    8.8265    2.9940    0.0000 C   0  0  0  0  0  0  0  0  0  0  0  0
    9.2997    3.6698    0.0000 C   0  0  0  0  0  0  0  0  0  0  0  0
   10.1215    3.5979    0.0000 C   0  0  0  0  0  0  0  0  0  0  0  0
   10.4702    2.8502    0.0000 O   0  0  0  0  0  0  0  0  0  0  0  0
   10.5947    4.2737    0.0000 C   0  0  0  0  0  0  0  0  0  0  0  0
   10.2461    5.0214    0.0000 C   0  0  0  0  0  0  0  0  0  0  0  0
   10.7193    5.6972    0.0000 C   0  0  0  0  0  0  0  0  0  0  0  0
   11.5411    5.6253    0.0000 C   0  0  0  0  0  0  0  0  0  0  0  0
   12.0143    6.3011    0.0000 F   0  0  0  0  0  0  0  0  0  0  0  0
   11.8898    4.8776    0.0000 C   0  0  0  0  0  0  0  0  0  0  0  0
   11.4166    4.2018    0.0000 C   0  0  0  0  0  0  0  0  0  0  0  0
    7.8801    1.6424    0.0000 C   0  0  0  0  0  0  0  0  0  0  0  0
    7.4069    0.9666    0.0000 C   0  0  0  0  0  0  0  0  0  0  0  0
    5.7881    0.8250    0.0000 C   0  0  0  0  0  0  0  0  0  0  0  0
    5.7881    0.0000    0.0000 C   0  0  0  0  0  0  0  0  0  0  0  0
    5.3756   -0.7145    0.0000 C   0  0  0  0  0  0  0  0  0  0  0  0
    5.1878    0.0368    0.0000 C   0  0  0  0  0  0  0  0  0  0  0  0
    5.1878    0.7882    0.0000 C   0  0  0  0  0  0  0  0  0  0  0  0
    5.3756    1.5395    0.0000 C   0  0  0  0  0  0  0  0  0  0  0  0
    4.6611    1.9520    0.0000 C   0  0  0  0  0  0  0  0  0  0  0  0
    3.8361    1.9520    0.0000 C   0  0  0  0  0  0  0  0  0  0  0  0
    3.1217    1.5395    0.0000 C   0  0  0  0  0  0  0  0  0  0  0  0
    2.6267    0.9075    0.0000 C   0  0  0  0  0  0  0  0  0  0  0  0
    2.6267   -0.0825    0.0000 C   0  0  0  0  0  0  0  0  0  0  0  0
    3.1217   -0.7145    0.0000 C   0  0  0  0  0  0  0  0  0  0  0  0
    3.8361   -1.1270    0.0000 C   0  0  0  0  0  0  0  0  0  0  0  0
    4.6611   -1.1270    0.0000 C   0  0  0  0  0  0  0  0  0  0  0  0
    2.9338    0.0368    0.0000 C   0  0  0  0  0  0  0  0  0  0  0  0
    2.9338    0.7882    0.0000 C   0  0  0  0  0  0  0  0  0  0  0  0
  1  2  1  0  0  0  0
  2  3  1  0  0  0  0
  3  4  1  0  0  0  0
  4  5  1  0  0  0  0
  5  6  1  0  0  0  0
  6  7  1  0  0  0  0
  7  8  1  0  0  0  0
  8  9  1  0  0  0  0
  9 10  2  0  0  0  0
  9 11  1  0  0  0  0
 11 12  2  0  0  0  0
 12 13  1  0  0  0  0
 13 14  2  0  0  0  0
 14 15  1  0  0  0  0
 14 16  1  0  0  0  0
 16 17  2  0  0  0  0
 11 17  1  0  0  0  0
  5 18  1  0  0  0  0
 18 19  1  0  0  0  0
  2 19  1  0  0  0  0
  2 20  1  0  0  0  0
 20 21  2  0  0  0  0
 21 22  1  0  0  0  0
 22 23  2  0  0  0  0
 23 24  1  0  0  0  0
 24 25  2  0  0  0  0
 20 25  1  0  0  0  0
 25 26  1  0  0  0  0
 26 27  1  0  0  0  0
 27 28  1  0  0  0  0
 28 29  2  0  0  0  0
 29 30  1  0  0  0  0
 30 31  2  0  0  0  0
 31 32  1  0  0  0  0
 32 33  1  0  0  0  0
 22 33  1  0  0  0  0
 31 34  1  0  0  0  0
 34 35  2  0  0  0  0
 28 35  1  0  0  0  0
M  END
>  <MOLECULEID>
M1193052

>  <CLASS>
Active

$$$$

  Mrv2120 12252113412D          

 72 79  0  0  0  0            999 V2000
  -12.3366   -8.6579    0.0000 C   0  0  0  0  0  0  0  0  0  0  0  0
  -12.3366   -7.8329    0.0000 O   0  0  0  0  0  0  0  0  0  0  0  0
  -11.6221   -7.4204    0.0000 C   0  0  0  0  0  0  0  0  0  0  0  0
  -11.6221   -6.5954    0.0000 C   0  0  0  0  0  0  0  0  0  0  0  0
  -10.9076   -6.1829    0.0000 C   0  0  0  0  0  0  0  0  0  0  0  0
  -10.9076   -5.3579    0.0000 C   0  0  0  0  0  0  0  0  0  0  0  0
  -10.1931   -4.9454    0.0000 N   0  0  0  0  0  0  0  0  0  0  0  0
  -10.1931   -4.1204    0.0000 C   0  0  0  0  0  0  0  0  0  0  0  0
   -9.4787   -3.7079    0.0000 C   0  0  0  0  0  0  0  0  0  0  0  0
   -8.7642   -4.1204    0.0000 N   0  0  0  0  0  0  0  0  0  0  0  0
   -8.7642   -4.9454    0.0000 C   0  0  0  0  0  0  0  0  0  0  0  0
   -9.4787   -5.3579    0.0000 C   0  0  0  0  0  0  0  0  0  0  0  0
   -8.0497   -3.7079    0.0000 C   0  0  0  0  0  0  0  0  0  0  0  0
   -8.0497   -2.8829    0.0000 C   0  0  0  0  0  0  0  0  0  0  0  0
   -7.3353   -2.4704    0.0000 C   0  0  0  0  0  0  0  0  0  0  0  0
   -6.6208   -2.8829    0.0000 C   0  0  0  0  0  0  0  0  0  0  0  0
   -6.6208   -3.7079    0.0000 C   0  0  0  0  0  0  0  0  0  0  0  0
   -7.3353   -4.1204    0.0000 C   0  0  0  0  0  0  0  0  0  0  0  0
   -7.3353   -4.9454    0.0000 O   0  0  0  0  0  0  0  0  0  0  0  0
   -8.0497   -5.3579    0.0000 C   0  0  0  0  0  0  0  0  0  0  0  0
  -10.1931   -6.5954    0.0000 C   0  0  0  0  0  0  0  0  0  0  0  0
  -10.1931   -7.4204    0.0000 C   0  0  0  0  0  0  0  0  0  0  0  0
  -10.9076   -7.8329    0.0000 C   0  0  0  0  0  0  0  0  0  0  0  0
  -10.9076   -8.6579    0.0000 O   0  0  0  0  0  0  0  0  0  0  0  0
  -10.1931   -9.0704    0.0000 C   0  0  0  0  0  0  0  0  0  0  0  0
  -10.1931   -9.8954    0.0000 C   0  0  0  0  0  0  0  0  0  0  0  0
   -9.4787  -10.3079    0.0000 C   0  0  0  0  0  0  0  0  0  0  0  0
   -9.4787  -11.1329    0.0000 C   0  0  0  0  0  0  0  0  0  0  0  0
   -8.8112  -11.6178    0.0000 C   0  0  0  0  0  0  0  0  0  0  0  0
   -9.0662  -12.4024    0.0000 N   0  0  0  0  0  0  0  0  0  0  0  0
   -8.5813  -13.0698    0.0000 C   0  0  0  0  0  0  0  0  0  0  0  0
   -8.9168  -13.8235    0.0000 C   0  0  0  0  0  0  0  0  0  0  0  0
   -9.7373  -13.9097    0.0000 O   0  0  0  0  0  0  0  0  0  0  0  0
  -10.0728  -14.6634    0.0000 C   0  0  0  0  0  0  0  0  0  0  0  0
  -10.8933  -14.7497    0.0000 C   0  0  0  0  0  0  0  0  0  0  0  0
  -11.2289  -15.5033    0.0000 O   0  0  0  0  0  0  0  0  0  0  0  0
  -12.0494  -15.5896    0.0000 C   0  0  0  0  0  0  0  0  0  0  0  0
  -12.3849  -16.3432    0.0000 C   0  0  0  0  0  0  0  0  0  0  0  0
  -13.2054  -16.4295    0.0000 N   0  0  0  0  0  0  0  0  0  0  0  0
  -13.6179  -17.1439    0.0000 C   0  0  0  0  0  0  0  0  0  0  0  0
  -14.4249  -16.9724    0.0000 C   0  0  0  0  0  0  0  0  0  0  0  0
  -15.0380  -17.5245    0.0000 C   0  0  0  0  0  0  0  0  0  0  0  0
  -14.8664  -18.3314    0.0000 C   0  0  0  0  0  0  0  0  0  0  0  0
  -15.4795  -18.8835    0.0000 C   0  0  0  0  0  0  0  0  0  0  0  0
  -15.3080  -19.6904    0.0000 O   0  0  0  0  0  0  0  0  0  0  0  0
  -15.9211  -20.2425    0.0000 C   0  0  0  0  0  0  0  0  0  0  0  0
  -15.7496  -21.0494    0.0000 C   0  0  0  0  0  0  0  0  0  0  0  0
  -16.3627  -21.6015    0.0000 C   0  0  0  0  0  0  0  0  0  0  0  0
  -17.1473  -21.3465    0.0000 C   0  0  0  0  0  0  0  0  0  0  0  0
  -17.7604  -21.8986    0.0000 C   0  0  0  0  0  0  0  0  0  0  0  0
  -17.5889  -22.7055    0.0000 N   0  0  0  0  0  0  0  0  0  0  0  0
  -16.8042  -22.9605    0.0000 C   0  0  0  0  0  0  0  0  0  0  0  0
  -16.6327  -23.7674    0.0000 C   0  0  0  0  0  0  0  0  0  0  0  0
  -17.2458  -24.3195    0.0000 N   0  0  0  0  0  0  0  0  0  0  0  0
  -18.0304  -24.0645    0.0000 C   0  0  0  0  0  0  0  0  0  0  0  0
  -18.2020  -23.2576    0.0000 C   0  0  0  0  0  0  0  0  0  0  0  0
  -17.0743  -25.1264    0.0000 C   0  0  0  0  0  0  0  0  0  0  0  0
  -16.2897  -25.3814    0.0000 C   0  0  0  0  0  0  0  0  0  0  0  0
  -16.1181  -26.1884    0.0000 C   0  0  0  0  0  0  0  0  0  0  0  0
  -16.7312  -26.7404    0.0000 C   0  0  0  0  0  0  0  0  0  0  0  0
  -17.5158  -26.4855    0.0000 C   0  0  0  0  0  0  0  0  0  0  0  0
  -17.6874  -25.6785    0.0000 C   0  0  0  0  0  0  0  0  0  0  0  0
  -18.4720  -25.4235    0.0000 O   0  0  0  0  0  0  0  0  0  0  0  0
  -18.6435  -24.6166    0.0000 C   0  0  0  0  0  0  0  0  0  0  0  0
  -17.3188  -20.5396    0.0000 C   0  0  0  0  0  0  0  0  0  0  0  0
  -16.7057  -19.9875    0.0000 C   0  0  0  0  0  0  0  0  0  0  0  0
  -16.8773  -19.1806    0.0000 O   0  0  0  0  0  0  0  0  0  0  0  0
  -16.2642  -18.6285    0.0000 C   0  0  0  0  0  0  0  0  0  0  0  0
  -14.5111  -16.1519    0.0000 N   0  0  0  0  0  0  0  0  0  0  0  0
  -13.7574  -15.8164    0.0000 N   0  0  0  0  0  0  0  0  0  0  0  0
   -9.8912  -12.4024    0.0000 N   0  0  0  0  0  0  0  0  0  0  0  0
  -10.1461  -11.6178    0.0000 N   0  0  0  0  0  0  0  0  0  0  0  0
  1  2  1  0  0  0  0
  2  3  1  0  0  0  0
  3  4  2  0  0  0  0
  4  5  1  0  0  0  0
  5  6  1  0  0  0  0
  6  7  1  0  0  0  0
  7  8  1  0  0  0  0
  8  9  1  0  0  0  0
  9 10  1  0  0  0  0
 10 11  1  0  0  0  0
 11 12  1  0  0  0  0
  7 12  1  0  0  0  0
 10 13  1  0  0  0  0
 13 14  2  0  0  0  0
 14 15  1  0  0  0  0
 15 16  2  0  0  0  0
 16 17  1  0  0  0  0
 17 18  2  0  0  0  0
 13 18  1  0  0  0  0
 18 19  1  0  0  0  0
 19 20  1  0  0  0  0
  5 21  2  0  0  0  0
 21 22  1  0  0  0  0
 22 23  2  0  0  0  0
  3 23  1  0  0  0  0
 23 24  1  0  0  0  0
 24 25  1  0  0  0  0
 25 26  1  0  0  0  0
 26 27  1  0  0  0  0
 27 28  1  0  0  0  0
 28 29  2  0  0  0  0
 29 30  1  0  0  0  0
 30 31  1  0  0  0  0
 31 32  1  0  0  0  0
 32 33  1  0  0  0  0
 33 34  1  0  0  0  0
 34 35  1  0  0  0  0
 35 36  1  0  0  0  0
 36 37  1  0  0  0  0
 37 38  1  0  0  0  0
 38 39  1  0  0  0  0
 39 40  1  0  0  0  0
 40 41  2  0  0  0  0
 41 42  1  0  0  0  0
 42 43  1  0  0  0  0
 43 44  1  0  0  0  0
 44 45  1  0  0  0  0
 45 46  1  0  0  0  0
 46 47  2  0  0  0  0
 47 48  1  0  0  0  0
 48 49  2  0  0  0  0
 49 50  1  0  0  0  0
 50 51  1  0  0  0  0
 51 52  1  0  0  0  0
 52 53  1  0  0  0  0
 53 54  1  0  0  0  0
 54 55  1  0  0  0  0
 55 56  1  0  0  0  0
 51 56  1  0  0  0  0
 54 57  1  0  0  0  0
 57 58  2  0  0  0  0
 58 59  1  0  0  0  0
 59 60  2  0  0  0  0
 60 61  1  0  0  0  0
 61 62  2  0  0  0  0
 57 62  1  0  0  0  0
 62 63  1  0  0  0  0
 63 64  1  0  0  0  0
 49 65  1  0  0  0  0
 65 66  2  0  0  0  0
 46 66  1  0  0  0  0
 66 67  1  0  0  0  0
 67 68  1  0  0  0  0
 41 69  1  0  0  0  0
 69 70  2  0  0  0  0
 39 70  1  0  0  0  0
 30 71  1  0  0  0  0
 71 72  2  0  0  0  0
 28 72  1  0  0  0  0
M  END
>  <MOLECULEID>
M96568437

>  <CLASS>
Active

$$$$

  Mrv2120 12252113412D          

 73 80  0  0  0  0            999 V2000
   -3.6680   -8.6853    0.0000 C   0  0  0  0  0  0  0  0  0  0  0  0
   -3.1160   -8.0722    0.0000 O   0  0  0  0  0  0  0  0  0  0  0  0
   -3.3709   -7.2876    0.0000 C   0  0  0  0  0  0  0  0  0  0  0  0
   -4.1779   -7.1161    0.0000 C   0  0  0  0  0  0  0  0  0  0  0  0
   -4.4329   -6.3315    0.0000 C   0  0  0  0  0  0  0  0  0  0  0  0
   -3.8808   -5.7184    0.0000 C   0  0  0  0  0  0  0  0  0  0  0  0
   -3.0739   -5.8899    0.0000 C   0  0  0  0  0  0  0  0  0  0  0  0
   -2.8189   -6.6745    0.0000 C   0  0  0  0  0  0  0  0  0  0  0  0
   -2.0119   -6.8461    0.0000 N   0  0  0  0  0  0  0  0  0  0  0  0
   -1.4599   -6.2330    0.0000 C   0  0  0  0  0  0  0  0  0  0  0  0
   -0.6529   -6.4045    0.0000 C   0  0  0  0  0  0  0  0  0  0  0  0
   -0.3980   -7.1891    0.0000 N   0  0  0  0  0  0  0  0  0  0  0  0
    0.4090   -7.3606    0.0000 C   0  0  0  0  0  0  0  0  0  0  0  0
    0.6639   -8.1453    0.0000 C   0  0  0  0  0  0  0  0  0  0  0  0
    1.4709   -8.3168    0.0000 C   0  0  0  0  0  0  0  0  0  0  0  0
    1.7258   -9.1014    0.0000 N   0  0  0  0  0  0  0  0  0  0  0  0
    2.5328   -9.2729    0.0000 C   0  0  0  0  0  0  0  0  0  0  0  0
    3.0848   -8.6598    0.0000 O   0  0  0  0  0  0  0  0  0  0  0  0
    2.7877  -10.0576    0.0000 C   0  0  0  0  0  0  0  0  0  0  0  0
    3.5724  -10.3125    0.0000 C   0  0  0  0  0  0  0  0  0  0  0  0
    4.2868   -9.9000    0.0000 C   0  0  0  0  0  0  0  0  0  0  0  0
    5.0013  -10.3125    0.0000 C   0  0  0  0  0  0  0  0  0  0  0  0
    5.7158   -9.9000    0.0000 C   0  0  0  0  0  0  0  0  0  0  0  0
    6.4302  -10.3125    0.0000 O   0  0  0  0  0  0  0  0  0  0  0  0
    7.1447   -9.9000    0.0000 C   0  0  0  0  0  0  0  0  0  0  0  0
    7.8592  -10.3125    0.0000 C   0  0  0  0  0  0  0  0  0  0  0  0
    8.5737   -9.9000    0.0000 O   0  0  0  0  0  0  0  0  0  0  0  0
    9.2881  -10.3125    0.0000 C   0  0  0  0  0  0  0  0  0  0  0  0
   10.0026   -9.9000    0.0000 C   0  0  0  0  0  0  0  0  0  0  0  0
   10.7171  -10.3125    0.0000 O   0  0  0  0  0  0  0  0  0  0  0  0
   11.4315   -9.9000    0.0000 C   0  0  0  0  0  0  0  0  0  0  0  0
   12.1460  -10.3125    0.0000 C   0  0  0  0  0  0  0  0  0  0  0  0
   12.8605   -9.9000    0.0000 O   0  0  0  0  0  0  0  0  0  0  0  0
   13.5749  -10.3125    0.0000 C   0  0  0  0  0  0  0  0  0  0  0  0
   14.2894   -9.9000    0.0000 C   0  0  0  0  0  0  0  0  0  0  0  0
   15.0039  -10.3125    0.0000 O   0  0  0  0  0  0  0  0  0  0  0  0
   15.7184   -9.9000    0.0000 C   0  0  0  0  0  0  0  0  0  0  0  0
   16.4328  -10.3125    0.0000 C   0  0  0  0  0  0  0  0  0  0  0  0
   17.1473   -9.9000    0.0000 C   0  0  0  0  0  0  0  0  0  0  0  0
   17.8618  -10.3125    0.0000 C   0  0  0  0  0  0  0  0  0  0  0  0
   18.6464  -10.0576    0.0000 C   0  0  0  0  0  0  0  0  0  0  0  0
   19.1313  -10.7250    0.0000 C   0  0  0  0  0  0  0  0  0  0  0  0
   18.6464  -11.3924    0.0000 N   0  0  0  0  0  0  0  0  0  0  0  0
   17.8618  -11.1375    0.0000 N   0  0  0  0  0  0  0  0  0  0  0  0
   17.1473  -11.5500    0.0000 C   0  0  0  0  0  0  0  0  0  0  0  0
   16.4328  -11.1375    0.0000 C   0  0  0  0  0  0  0  0  0  0  0  0
   18.9013   -9.2729    0.0000 C   0  0  0  0  0  0  0  0  0  0  0  0
   18.3493   -8.6598    0.0000 O   0  0  0  0  0  0  0  0  0  0  0  0
   19.7083   -9.1014    0.0000 N   0  0  0  0  0  0  0  0  0  0  0  0
   19.9632   -8.3168    0.0000 C   0  0  0  0  0  0  0  0  0  0  0  0
   20.7702   -8.1453    0.0000 C   0  0  0  0  0  0  0  0  0  0  0  0
   21.0252   -7.3606    0.0000 C   0  0  0  0  0  0  0  0  0  0  0  0
   21.8321   -7.1891    0.0000 N   0  0  0  0  0  0  0  0  0  0  0  0
   22.0871   -6.4045    0.0000 C   0  0  0  0  0  0  0  0  0  0  0  0
   22.8940   -6.2330    0.0000 C   0  0  0  0  0  0  0  0  0  0  0  0
   23.4461   -6.8461    0.0000 N   0  0  0  0  0  0  0  0  0  0  0  0
   23.1911   -7.6307    0.0000 C   0  0  0  0  0  0  0  0  0  0  0  0
   22.3842   -7.8022    0.0000 C   0  0  0  0  0  0  0  0  0  0  0  0
   24.2530   -6.6745    0.0000 C   0  0  0  0  0  0  0  0  0  0  0  0
   24.5080   -5.8899    0.0000 C   0  0  0  0  0  0  0  0  0  0  0  0
   25.3150   -5.7184    0.0000 C   0  0  0  0  0  0  0  0  0  0  0  0
   25.8670   -6.3315    0.0000 C   0  0  0  0  0  0  0  0  0  0  0  0
   25.6120   -7.1161    0.0000 C   0  0  0  0  0  0  0  0  0  0  0  0
   24.8051   -7.2876    0.0000 C   0  0  0  0  0  0  0  0  0  0  0  0
   24.5501   -8.0722    0.0000 O   0  0  0  0  0  0  0  0  0  0  0  0
   23.7432   -8.2438    0.0000 C   0  0  0  0  0  0  0  0  0  0  0  0
    5.0013  -11.1375    0.0000 C   0  0  0  0  0  0  0  0  0  0  0  0
    4.2868  -11.5500    0.0000 C   0  0  0  0  0  0  0  0  0  0  0  0
    3.5724  -11.1375    0.0000 N   0  0  0  0  0  0  0  0  0  0  0  0
    2.7877  -11.3924    0.0000 N   0  0  0  0  0  0  0  0  0  0  0  0
    2.3028  -10.7250    0.0000 C   0  0  0  0  0  0  0  0  0  0  0  0
   -0.9500   -7.8022    0.0000 C   0  0  0  0  0  0  0  0  0  0  0  0
   -1.7570   -7.6307    0.0000 C   0  0  0  0  0  0  0  0  0  0  0  0
  1  2  1  0  0  0  0
  2  3  1  0  0  0  0
  3  4  2  0  0  0  0
  4  5  1  0  0  0  0
  5  6  2  0  0  0  0
  6  7  1  0  0  0  0
  7  8  2  0  0  0  0
  3  8  1  0  0  0  0
  8  9  1  0  0  0  0
  9 10  1  0  0  0  0
 10 11  1  0  0  0  0
 11 12  1  0  0  0  0
 12 13  1  0  0  0  0
 13 14  1  0  0  0  0
 14 15  1  0  0  0  0
 15 16  1  0  0  0  0
 16 17  1  0  0  0  0
 17 18  2  0  0  0  0
 17 19  1  0  0  0  0
 19 20  2  0  0  0  0
 20 21  1  0  0  0  0
 21 22  2  0  0  0  0
 22 23  1  0  0  0  0
 23 24  1  0  0  0  0
 24 25  1  0  0  0  0
 25 26  1  0  0  0  0
 26 27  1  0  0  0  0
 27 28  1  0  0  0  0
 28 29  1  0  0  0  0
 29 30  1  0  0  0  0
 30 31  1  0  0  0  0
 31 32  1  0  0  0  0
 32 33  1  0  0  0  0
 33 34  1  0  0  0  0
 34 35  1  0  0  0  0
 35 36  1  0  0  0  0
 36 37  1  0  0  0  0
 37 38  1  0  0  0  0
 38 39  2  0  0  0  0
 39 40  1  0  0  0  0
 40 41  2  0  0  0  0
 41 42  1  0  0  0  0
 42 43  2  0  0  0  0
 43 44  1  0  0  0  0
 40 44  1  0  0  0  0
 44 45  1  0  0  0  0
 45 46  2  0  0  0  0
 38 46  1  0  0  0  0
 41 47  1  0  0  0  0
 47 48  2  0  0  0  0
 47 49  1  0  0  0  0
 49 50  1  0  0  0  0
 50 51  1  0  0  0  0
 51 52  1  0  0  0  0
 52 53  1  0  0  0  0
 53 54  1  0  0  0  0
 54 55  1  0  0  0  0
 55 56  1  0  0  0  0
 56 57  1  0  0  0  0
 57 58  1  0  0  0  0
 53 58  1  0  0  0  0
 56 59  1  0  0  0  0
 59 60  2  0  0  0  0
 60 61  1  0  0  0  0
 61 62  2  0  0  0  0
 62 63  1  0  0  0  0
 63 64  2  0  0  0  0
 59 64  1  0  0  0  0
 64 65  1  0  0  0  0
 65 66  1  0  0  0  0
 22 67  1  0  0  0  0
 67 68  2  0  0  0  0
 68 69  1  0  0  0  0
 20 69  1  0  0  0  0
 69 70  1  0  0  0  0
 70 71  2  0  0  0  0
 19 71  1  0  0  0  0
 12 72  1  0  0  0  0
 72 73  1  0  0  0  0
  9 73  1  0  0  0  0
M  END
>  <MOLECULEID>
M97085649

>  <CLASS>
Active

$$$$

  Mrv2120 12252113412D          

 28 31  0  0  0  0            999 V2000
    0.8838   -2.1500    0.0000 O   0  0  0  0  0  0  0  0  0  0  0  0
    1.1387   -1.3654    0.0000 C   0  0  0  0  0  0  0  0  0  0  0  0
    0.6538   -0.6979    0.0000 N   0  0  0  0  0  0  0  0  0  0  0  0
   -0.1712   -0.6979    0.0000 C   0  0  0  0  0  0  0  0  0  0  0  0
   -0.5837   -1.4124    0.0000 C   0  0  0  0  0  0  0  0  0  0  0  0
   -1.4087   -1.4124    0.0000 C   0  0  0  0  0  0  0  0  0  0  0  0
   -1.8212   -2.1269    0.0000 C   0  0  0  0  0  0  0  0  0  0  0  0
   -2.6462   -2.1269    0.0000 N   0  0  0  0  0  0  0  0  0  0  0  0
   -3.0587   -2.8414    0.0000 C   0  0  0  0  0  0  0  0  0  0  0  0
   -3.8837   -2.8414    0.0000 C   0  0  0  0  0  0  0  0  0  0  0  0
   -4.2962   -2.1269    0.0000 N   0  0  0  0  0  0  0  0  0  0  0  0
   -3.8837   -1.4124    0.0000 C   0  0  0  0  0  0  0  0  0  0  0  0
   -3.0587   -1.4124    0.0000 C   0  0  0  0  0  0  0  0  0  0  0  0
   -5.1212   -2.1269    0.0000 C   0  0  0  0  0  0  0  0  0  0  0  0
   -5.5337   -2.8414    0.0000 C   0  0  0  0  0  0  0  0  0  0  0  0
   -6.3587   -2.8414    0.0000 C   0  0  0  0  0  0  0  0  0  0  0  0
   -6.7712   -2.1269    0.0000 C   0  0  0  0  0  0  0  0  0  0  0  0
   -6.3587   -1.4124    0.0000 C   0  0  0  0  0  0  0  0  0  0  0  0
   -5.5337   -1.4124    0.0000 C   0  0  0  0  0  0  0  0  0  0  0  0
    1.1387   -0.0305    0.0000 S   0  0  0  0  0  0  0  0  0  0  0  0
    0.4243    0.3820    0.0000 O   0  0  0  0  0  0  0  0  0  0  0  0
    1.4743    0.7232    0.0000 O   0  0  0  0  0  0  0  0  0  0  0  0
    1.9233   -0.2854    0.0000 C   0  0  0  0  0  0  0  0  0  0  0  0
    2.6378    0.1271    0.0000 C   0  0  0  0  0  0  0  0  0  0  0  0
    3.3523   -0.2854    0.0000 C   0  0  0  0  0  0  0  0  0  0  0  0
    3.3523   -1.1104    0.0000 C   0  0  0  0  0  0  0  0  0  0  0  0
    2.6378   -1.5229    0.0000 C   0  0  0  0  0  0  0  0  0  0  0  0
    1.9233   -1.1104    0.0000 C   0  0  0  0  0  0  0  0  0  0  0  0
  1  2  2  0  0  0  0
  2  3  1  0  0  0  0
  3  4  1  0  0  0  0
  4  5  1  0  0  0  0
  5  6  1  0  0  0  0
  6  7  1  0  0  0  0
  7  8  1  0  0  0  0
  8  9  1  0  0  0  0
  9 10  1  0  0  0  0
 10 11  1  0  0  0  0
 11 12  1  0  0  0  0
 12 13  1  0  0  0  0
  8 13  1  0  0  0  0
 11 14  1  0  0  0  0
 14 15  2  0  0  0  0
 15 16  1  0  0  0  0
 16 17  2  0  0  0  0
 17 18  1  0  0  0  0
 18 19  2  0  0  0  0
 14 19  1  0  0  0  0
  3 20  1  0  0  0  0
 20 21  2  0  0  0  0
 20 22  2  0  0  0  0
 20 23  1  0  0  0  0
 23 24  2  0  0  0  0
 24 25  1  0  0  0  0
 25 26  2  0  0  0  0
 26 27  1  0  0  0  0
 27 28  2  0  0  0  0
  2 28  1  0  0  0  0
 23 28  1  0  0  0  0
M  END
>  <MOLECULEID>
M513462

>  <CLASS>
Active

$$$$

  Mrv2120 12252113412D          

 36 39  0  0  0  0            999 V2000
    3.9824   -9.6279    0.0000 C   0  0  0  0  0  0  0  0  0  0  0  0
    3.9824   -8.8029    0.0000 O   0  0  0  0  0  0  0  0  0  0  0  0
    3.2679   -8.3904    0.0000 C   0  0  0  0  0  0  0  0  0  0  0  0
    2.5535   -8.8029    0.0000 C   0  0  0  0  0  0  0  0  0  0  0  0
    1.8390   -8.3904    0.0000 C   0  0  0  0  0  0  0  0  0  0  0  0
    1.8390   -7.5654    0.0000 C   0  0  0  0  0  0  0  0  0  0  0  0
    2.5535   -7.1529    0.0000 C   0  0  0  0  0  0  0  0  0  0  0  0
    3.2679   -7.5654    0.0000 C   0  0  0  0  0  0  0  0  0  0  0  0
    3.9824   -7.1529    0.0000 N   0  0  0  0  0  0  0  0  0  0  0  0
    3.9824   -6.3279    0.0000 C   0  0  0  0  0  0  0  0  0  0  0  0
    4.6969   -5.9154    0.0000 C   0  0  0  0  0  0  0  0  0  0  0  0
    5.4114   -6.3279    0.0000 N   0  0  0  0  0  0  0  0  0  0  0  0
    6.1258   -5.9154    0.0000 C   0  0  0  0  0  0  0  0  0  0  0  0
    6.8403   -6.3279    0.0000 C   0  0  0  0  0  0  0  0  0  0  0  0
    7.5548   -5.9154    0.0000 C   0  0  0  0  0  0  0  0  0  0  0  0
    8.2692   -6.3279    0.0000 C   0  0  0  0  0  0  0  0  0  0  0  0
    8.9837   -5.9154    0.0000 C   0  0  0  0  0  0  0  0  0  0  0  0
    9.6982   -6.3279    0.0000 N   0  0  0  0  0  0  0  0  0  0  0  0
   10.4126   -5.9154    0.0000 C   0  0  0  0  0  0  0  0  0  0  0  0
   10.4126   -5.0904    0.0000 O   0  0  0  0  0  0  0  0  0  0  0  0
   11.1271   -6.3279    0.0000 C   0  0  0  0  0  0  0  0  0  0  0  0
   11.8808   -5.9924    0.0000 C   0  0  0  0  0  0  0  0  0  0  0  0
   12.0523   -5.1854    0.0000 C   0  0  0  0  0  0  0  0  0  0  0  0
   12.4328   -6.6055    0.0000 N   0  0  0  0  0  0  0  0  0  0  0  0
   13.2533   -6.5192    0.0000 C   0  0  0  0  0  0  0  0  0  0  0  0
   13.7382   -7.1867    0.0000 C   0  0  0  0  0  0  0  0  0  0  0  0
   14.5587   -7.1004    0.0000 C   0  0  0  0  0  0  0  0  0  0  0  0
   15.0436   -7.7679    0.0000 C   0  0  0  0  0  0  0  0  0  0  0  0
   14.7081   -8.5215    0.0000 C   0  0  0  0  0  0  0  0  0  0  0  0
   13.8876   -8.6078    0.0000 C   0  0  0  0  0  0  0  0  0  0  0  0
   13.4027   -7.9403    0.0000 C   0  0  0  0  0  0  0  0  0  0  0  0
   12.5822   -8.0266    0.0000 Br  0  0  0  0  0  0  0  0  0  0  0  0
   12.0203   -7.3199    0.0000 N   0  0  0  0  0  0  0  0  0  0  0  0
   11.2134   -7.1484    0.0000 N   0  0  0  0  0  0  0  0  0  0  0  0
    5.4114   -7.1529    0.0000 C   0  0  0  0  0  0  0  0  0  0  0  0
    4.6969   -7.5654    0.0000 C   0  0  0  0  0  0  0  0  0  0  0  0
  1  2  1  0  0  0  0
  2  3  1  0  0  0  0
  3  4  2  0  0  0  0
  4  5  1  0  0  0  0
  5  6  2  0  0  0  0
  6  7  1  0  0  0  0
  7  8  2  0  0  0  0
  3  8  1  0  0  0  0
  8  9  1  0  0  0  0
  9 10  1  0  0  0  0
 10 11  1  0  0  0  0
 11 12  1  0  0  0  0
 12 13  1  0  0  0  0
 13 14  1  0  0  0  0
 14 15  1  0  0  0  0
 15 16  1  0  0  0  0
 16 17  1  0  0  0  0
 17 18  1  0  0  0  0
 18 19  1  0  0  0  0
 19 20  2  0  0  0  0
 19 21  1  0  0  0  0
 21 22  2  0  0  0  0
 22 23  1  0  0  0  0
 22 24  1  0  0  0  0
 24 25  1  0  0  0  0
 25 26  1  0  0  0  0
 26 27  2  0  0  0  0
 27 28  1  0  0  0  0
 28 29  2  0  0  0  0
 29 30  1  0  0  0  0
 30 31  2  0  0  0  0
 26 31  1  0  0  0  0
 31 32  1  0  0  0  0
 24 33  1  0  0  0  0
 33 34  2  0  0  0  0
 21 34  1  0  0  0  0
 12 35  1  0  0  0  0
 35 36  1  0  0  0  0
  9 36  1  0  0  0  0
M  END
>  <MOLECULEID>
M355243

>  <CLASS>
Active

$$$$

  Mrv2120 12252113412D          

 40 42  0  0  0  0            999 V2000
   -6.7151   -7.5232    0.0000 C   0  0  0  0  0  0  0  0  0  0  0  0
   -6.0384   -7.0513    0.0000 C   0  0  0  0  0  0  0  0  0  0  0  0
   -5.2914   -7.4013    0.0000 C   0  0  0  0  0  0  0  0  0  0  0  0
   -4.6147   -6.9294    0.0000 C   0  0  0  0  0  0  0  0  0  0  0  0
   -3.8676   -7.2794    0.0000 N   0  0  0  0  0  0  0  0  0  0  0  0
   -3.1453   -6.8808    0.0000 C   0  0  0  0  0  0  0  0  0  0  0  0
   -2.5430   -7.4446    0.0000 C   0  0  0  0  0  0  0  0  0  0  0  0
   -1.7329   -7.2887    0.0000 C   0  0  0  0  0  0  0  0  0  0  0  0
   -1.4628   -6.5091    0.0000 C   0  0  0  0  0  0  0  0  0  0  0  0
   -0.6527   -6.3532    0.0000 C   0  0  0  0  0  0  0  0  0  0  0  0
   -0.3827   -5.5736    0.0000 O   0  0  0  0  0  0  0  0  0  0  0  0
    0.4275   -5.4177    0.0000 C   0  0  0  0  0  0  0  0  0  0  0  0
    0.6975   -4.6382    0.0000 C   0  0  0  0  0  0  0  0  0  0  0  0
    1.5077   -4.4823    0.0000 C   0  0  0  0  0  0  0  0  0  0  0  0
    2.0477   -5.1059    0.0000 C   0  0  0  0  0  0  0  0  0  0  0  0
    1.7777   -5.8855    0.0000 C   0  0  0  0  0  0  0  0  0  0  0  0
    0.9676   -6.0414    0.0000 C   0  0  0  0  0  0  0  0  0  0  0  0
    0.6975   -6.8209    0.0000 O   0  0  0  0  0  0  0  0  0  0  0  0
   -0.1126   -6.9768    0.0000 C   0  0  0  0  0  0  0  0  0  0  0  0
    2.8579   -4.9500    0.0000 C   0  0  0  0  0  0  0  0  0  0  0  0
    3.1279   -4.1704    0.0000 O   0  0  0  0  0  0  0  0  0  0  0  0
    3.3980   -5.5736    0.0000 N   0  0  0  0  0  0  0  0  0  0  0  0
    4.2081   -5.4177    0.0000 C   0  0  0  0  0  0  0  0  0  0  0  0
    4.7482   -6.0414    0.0000 C   0  0  0  0  0  0  0  0  0  0  0  0
    5.5583   -5.8855    0.0000 C   0  0  0  0  0  0  0  0  0  0  0  0
    6.0984   -6.5091    0.0000 C   0  0  0  0  0  0  0  0  0  0  0  0
    6.9086   -6.3532    0.0000 N   0  0  0  0  0  0  0  0  0  0  0  0
    7.1786   -5.5736    0.0000 C   0  0  0  0  0  0  0  0  0  0  0  0
    6.6385   -4.9500    0.0000 C   0  0  0  0  0  0  0  0  0  0  0  0
    6.9086   -4.1704    0.0000 C   0  0  0  0  0  0  0  0  0  0  0  0
    7.4486   -6.9768    0.0000 C   0  0  0  0  0  0  0  0  0  0  0  0
    8.2588   -6.8209    0.0000 C   0  0  0  0  0  0  0  0  0  0  0  0
    8.7989   -7.4446    0.0000 O   0  0  0  0  0  0  0  0  0  0  0  0
    8.5288   -8.2241    0.0000 C   0  0  0  0  0  0  0  0  0  0  0  0
    7.7187   -8.3800    0.0000 C   0  0  0  0  0  0  0  0  0  0  0  0
    7.1786   -7.7564    0.0000 C   0  0  0  0  0  0  0  0  0  0  0  0
    9.0689   -8.8478    0.0000 C   0  0  0  0  0  0  0  0  0  0  0  0
    9.6090   -9.4714    0.0000 C   0  0  0  0  0  0  0  0  0  0  0  0
   -2.8931   -8.1916    0.0000 N   0  0  0  0  0  0  0  0  0  0  0  0
   -3.7117   -8.0896    0.0000 N   0  0  0  0  0  0  0  0  0  0  0  0
  1  2  1  0  0  0  0
  2  3  1  0  0  0  0
  3  4  1  0  0  0  0
  4  5  1  0  0  0  0
  5  6  1  0  0  0  0
  6  7  2  0  0  0  0
  7  8  1  0  0  0  0
  8  9  1  0  0  0  0
  9 10  1  0  0  0  0
 10 11  1  0  0  0  0
 11 12  1  0  0  0  0
 12 13  2  0  0  0  0
 13 14  1  0  0  0  0
 14 15  2  0  0  0  0
 15 16  1  0  0  0  0
 16 17  2  0  0  0  0
 12 17  1  0  0  0  0
 17 18  1  0  0  0  0
 18 19  1  0  0  0  0
 15 20  1  0  0  0  0
 20 21  2  0  0  0  0
 20 22  1  0  0  0  0
 22 23  1  0  0  0  0
 23 24  1  0  0  0  0
 24 25  1  0  0  0  0
 25 26  1  0  0  0  0
 26 27  1  0  0  0  0
 27 28  1  0  0  0  0
 28 29  1  0  0  0  0
 29 30  1  0  0  0  0
 27 31  1  0  0  0  0
 31 32  1  0  0  0  0
 32 33  1  0  0  0  0
 33 34  1  0  0  0  0
 34 35  2  0  0  0  0
 35 36  1  0  0  0  0
 31 36  1  0  0  0  0
 34 37  1  0  0  0  0
 37 38  3  0  0  0  0
  7 39  1  0  0  0  0
 39 40  2  0  0  0  0
  5 40  1  0  0  0  0
M  END
>  <MOLECULEID>
M96834623

>  <CLASS>
Active

$$$$

  Mrv2120 12252113412D          

 23 26  0  0  0  0            999 V2000
    7.5506    1.1252    0.0000 Cl  0  0  0  0  0  0  0  0  0  0  0  0
    6.7308    1.2178    0.0000 C   0  0  0  0  0  0  0  0  0  0  0  0
    6.2407    0.5542    0.0000 C   0  0  0  0  0  0  0  0  0  0  0  0
    5.4209    0.6469    0.0000 C   0  0  0  0  0  0  0  0  0  0  0  0
    5.0912    1.4032    0.0000 C   0  0  0  0  0  0  0  0  0  0  0  0
    5.5814    2.0668    0.0000 C   0  0  0  0  0  0  0  0  0  0  0  0
    6.4012    1.9741    0.0000 C   0  0  0  0  0  0  0  0  0  0  0  0
    4.9307   -0.0167    0.0000 N   0  0  0  0  0  0  0  0  0  0  0  0
    5.1795   -0.8033    0.0000 C   0  0  0  0  0  0  0  0  0  0  0  0
    4.5083   -1.2830    0.0000 C   0  0  0  0  0  0  0  0  0  0  0  0
    3.8447   -0.7928    0.0000 N   0  0  0  0  0  0  0  0  0  0  0  0
    3.0581   -1.0416    0.0000 C   0  0  0  0  0  0  0  0  0  0  0  0
    2.3957   -0.4358    0.0000 C   0  0  0  0  0  0  0  0  0  0  0  0
    1.3941   -0.0001    0.0000 N   0  0  0  0  0  0  0  0  0  0  0  0
    1.1624    0.9268    0.0000 C   0  0  0  0  0  0  0  0  0  0  0  0
    0.5174    0.4124    0.0000 C   0  0  0  0  0  0  0  0  0  0  0  0
    0.5174   -0.4126    0.0000 C   0  0  0  0  0  0  0  0  0  0  0  0
    1.1624   -0.9270    0.0000 C   0  0  0  0  0  0  0  0  0  0  0  0
    1.9667   -0.7434    0.0000 C   0  0  0  0  0  0  0  0  0  0  0  0
    2.3247   -0.0001    0.0000 C   0  0  0  0  0  0  0  0  0  0  0  0
    1.9667    0.7432    0.0000 C   0  0  0  0  0  0  0  0  0  0  0  0
    4.1058   -0.0102    0.0000 C   0  0  0  0  0  0  0  0  0  0  0  0
    3.6261    0.6610    0.0000 O   0  0  0  0  0  0  0  0  0  0  0  0
  1  2  1  0  0  0  0
  2  3  2  0  0  0  0
  3  4  1  0  0  0  0
  4  5  2  0  0  0  0
  5  6  1  0  0  0  0
  6  7  2  0  0  0  0
  2  7  1  0  0  0  0
  4  8  1  0  0  0  0
  8  9  1  0  0  0  0
  9 10  1  0  0  0  0
 10 11  1  0  0  0  0
 11 12  1  0  0  0  0
 12 13  1  0  0  0  0
 13 14  1  0  0  0  0
 14 15  1  0  0  0  0
 15 16  1  0  0  0  0
 16 17  1  0  0  0  0
 17 18  1  0  0  0  0
 14 18  1  0  0  0  0
 18 19  1  0  0  0  0
 19 20  1  0  0  0  0
 20 21  1  0  0  0  0
 15 21  1  0  0  0  0
 11 22  1  0  0  0  0
  8 22  1  0  0  0  0
 22 23  2  0  0  0  0
M  END
>  <MOLECULEID>
M95380633

>  <CLASS>
Active

$$$$

  Mrv2120 12252113412D          

 25 27  0  0  0  0            999 V2000
   -1.1168   -5.5090    0.0000 O   0  0  0  0  0  0  0  0  0  0  0  0
   -0.8347   -4.7337    0.0000 C   0  0  0  0  0  0  0  0  0  0  0  0
   -0.8347   -3.9087    0.0000 C   0  0  0  0  0  0  0  0  0  0  0  0
   -0.1202   -3.4962    0.0000 C   0  0  0  0  0  0  0  0  0  0  0  0
    0.5943   -3.9087    0.0000 N   0  0  0  0  0  0  0  0  0  0  0  0
    1.3087   -3.4962    0.0000 C   0  0  0  0  0  0  0  0  0  0  0  0
    2.0232   -3.9087    0.0000 C   0  0  0  0  0  0  0  0  0  0  0  0
    2.7377   -3.4962    0.0000 C   0  0  0  0  0  0  0  0  0  0  0  0
    3.4521   -3.9087    0.0000 O   0  0  0  0  0  0  0  0  0  0  0  0
    4.1666   -3.4962    0.0000 C   0  0  0  0  0  0  0  0  0  0  0  0
    4.1666   -2.6712    0.0000 C   0  0  0  0  0  0  0  0  0  0  0  0
    4.8811   -2.2587    0.0000 C   0  0  0  0  0  0  0  0  0  0  0  0
    5.5956   -2.6712    0.0000 C   0  0  0  0  0  0  0  0  0  0  0  0
    6.3100   -2.2587    0.0000 F   0  0  0  0  0  0  0  0  0  0  0  0
    5.5956   -3.4962    0.0000 C   0  0  0  0  0  0  0  0  0  0  0  0
    4.8811   -3.9087    0.0000 C   0  0  0  0  0  0  0  0  0  0  0  0
    0.5943   -4.7337    0.0000 C   0  0  0  0  0  0  0  0  0  0  0  0
   -0.1202   -5.1462    0.0000 C   0  0  0  0  0  0  0  0  0  0  0  0
   -1.6471   -4.5904    0.0000 C   0  0  0  0  0  0  0  0  0  0  0  0
   -2.1774   -5.2224    0.0000 C   0  0  0  0  0  0  0  0  0  0  0  0
   -2.9899   -5.0792    0.0000 C   0  0  0  0  0  0  0  0  0  0  0  0
   -3.2721   -4.3039    0.0000 C   0  0  0  0  0  0  0  0  0  0  0  0
   -4.0845   -4.1607    0.0000 Cl  0  0  0  0  0  0  0  0  0  0  0  0
   -2.7418   -3.6719    0.0000 C   0  0  0  0  0  0  0  0  0  0  0  0
   -1.9293   -3.8152    0.0000 C   0  0  0  0  0  0  0  0  0  0  0  0
  1  2  1  0  0  0  0
  2  3  1  0  0  0  0
  3  4  1  0  0  0  0
  4  5  1  0  0  0  0
  5  6  1  0  0  0  0
  6  7  1  0  0  0  0
  7  8  1  0  0  0  0
  8  9  1  0  0  0  0
  9 10  1  0  0  0  0
 10 11  2  0  0  0  0
 11 12  1  0  0  0  0
 12 13  2  0  0  0  0
 13 14  1  0  0  0  0
 13 15  1  0  0  0  0
 15 16  2  0  0  0  0
 10 16  1  0  0  0  0
  5 17  1  0  0  0  0
 17 18  1  0  0  0  0
  2 18  1  0  0  0  0
  2 19  1  0  0  0  0
 19 20  2  0  0  0  0
 20 21  1  0  0  0  0
 21 22  2  0  0  0  0
 22 23  1  0  0  0  0
 22 24  1  0  0  0  0
 24 25  2  0  0  0  0
 19 25  1  0  0  0  0
M  END
>  <MOLECULEID>
M83992281

>  <CLASS>
Active

$$$$

  Mrv2120 12252113412D          

 33 37  0  0  0  0            999 V2000
    1.4289   -2.4750    0.0000 F   0  0  0  0  0  0  0  0  0  0  0  0
    1.4289   -1.6500    0.0000 C   0  0  0  0  0  0  0  0  0  0  0  0
    0.7145   -1.2375    0.0000 C   0  0  0  0  0  0  0  0  0  0  0  0
    0.7145   -0.4125    0.0000 C   0  0  0  0  0  0  0  0  0  0  0  0
   -0.0000    0.0000    0.0000 C   0  0  0  0  0  0  0  0  0  0  0  0
   -0.0000    0.8250    0.0000 C   0  0  0  0  0  0  0  0  0  0  0  0
    0.7145    1.2375    0.0000 C   0  0  0  0  0  0  0  0  0  0  0  0
    1.4289    0.8250    0.0000 C   0  0  0  0  0  0  0  0  0  0  0  0
    1.4289    0.0000    0.0000 C   0  0  0  0  0  0  0  0  0  0  0  0
    2.1434   -0.4125    0.0000 C   0  0  0  0  0  0  0  0  0  0  0  0
    2.1434   -1.2375    0.0000 C   0  0  0  0  0  0  0  0  0  0  0  0
   -0.7145   -0.4125    0.0000 N   0  0  0  0  0  0  0  0  0  0  0  0
   -0.7145   -1.2375    0.0000 C   0  0  0  0  0  0  0  0  0  0  0  0
   -1.4289   -1.6500    0.0000 C   0  0  0  0  0  0  0  0  0  0  0  0
   -2.1434   -1.2375    0.0000 N   0  0  0  0  0  0  0  0  0  0  0  0
   -2.8579   -1.6500    0.0000 C   0  0  0  0  0  0  0  0  0  0  0  0
   -3.5724   -1.2375    0.0000 C   0  0  0  0  0  0  0  0  0  0  0  0
   -4.2868   -1.6500    0.0000 C   0  0  0  0  0  0  0  0  0  0  0  0
   -5.0013   -1.2375    0.0000 C   0  0  0  0  0  0  0  0  0  0  0  0
   -5.7158   -1.6500    0.0000 O   0  0  0  0  0  0  0  0  0  0  0  0
   -6.4302   -1.2375    0.0000 C   0  0  0  0  0  0  0  0  0  0  0  0
   -7.1447   -1.6500    0.0000 C   0  0  0  0  0  0  0  0  0  0  0  0
   -7.1447   -2.4750    0.0000 F   0  0  0  0  0  0  0  0  0  0  0  0
   -7.8592   -1.2375    0.0000 C   0  0  0  0  0  0  0  0  0  0  0  0
   -7.8592   -0.4125    0.0000 C   0  0  0  0  0  0  0  0  0  0  0  0
   -8.6438   -0.1576    0.0000 C   0  0  0  0  0  0  0  0  0  0  0  0
   -9.1287   -0.8250    0.0000 N   0  0  0  0  0  0  0  0  0  0  0  0
   -8.6438   -1.4924    0.0000 C   0  0  0  0  0  0  0  0  0  0  0  0
   -8.8987   -2.2771    0.0000 O   0  0  0  0  0  0  0  0  0  0  0  0
   -7.1447    0.0000    0.0000 C   0  0  0  0  0  0  0  0  0  0  0  0
   -6.4302   -0.4125    0.0000 C   0  0  0  0  0  0  0  0  0  0  0  0
   -2.1434   -0.4125    0.0000 C   0  0  0  0  0  0  0  0  0  0  0  0
   -1.4289    0.0000    0.0000 C   0  0  0  0  0  0  0  0  0  0  0  0
  1  2  1  0  0  0  0
  2  3  2  0  0  0  0
  3  4  1  0  0  0  0
  4  5  2  0  0  0  0
  5  6  1  0  0  0  0
  6  7  2  0  0  0  0
  7  8  1  0  0  0  0
  8  9  2  0  0  0  0
  4  9  1  0  0  0  0
  9 10  1  0  0  0  0
 10 11  2  0  0  0  0
  2 11  1  0  0  0  0
  5 12  1  0  0  0  0
 12 13  1  0  0  0  0
 13 14  1  0  0  0  0
 14 15  1  0  0  0  0
 15 16  1  0  0  0  0
 16 17  1  0  0  0  0
 17 18  1  0  0  0  0
 18 19  1  0  0  0  0
 19 20  1  0  0  0  0
 20 21  1  0  0  0  0
 21 22  2  0  0  0  0
 22 23  1  0  0  0  0
 22 24  1  0  0  0  0
 24 25  2  0  0  0  0
 25 26  1  0  0  0  0
 26 27  1  0  0  0  0
 27 28  1  0  0  0  0
 24 28  1  0  0  0  0
 28 29  2  0  0  0  0
 25 30  1  0  0  0  0
 30 31  2  0  0  0  0
 21 31  1  0  0  0  0
 15 32  1  0  0  0  0
 32 33  1  0  0  0  0
 12 33  1  0  0  0  0
M  END
>  <MOLECULEID>
M1191257

>  <CLASS>
Active

$$$$

  Mrv2120 12252113412D          

 24 27  0  0  0  0            999 V2000
    3.0892    3.2195    0.0000 C   0  0  0  0  0  0  0  0  0  0  0  0
    3.8037    2.8070    0.0000 N   0  0  0  0  0  0  0  0  0  0  0  0
    4.5181    3.2195    0.0000 C   0  0  0  0  0  0  0  0  0  0  0  0
    3.8037    1.9820    0.0000 C   0  0  0  0  0  0  0  0  0  0  0  0
    4.5181    1.5695    0.0000 C   0  0  0  0  0  0  0  0  0  0  0  0
    4.5181    0.7445    0.0000 C   0  0  0  0  0  0  0  0  0  0  0  0
    3.8037    0.3320    0.0000 C   0  0  0  0  0  0  0  0  0  0  0  0
    3.0892    0.7445    0.0000 C   0  0  0  0  0  0  0  0  0  0  0  0
    3.0892    1.5695    0.0000 C   0  0  0  0  0  0  0  0  0  0  0  0
    4.5470   -0.0260    0.0000 C   0  0  0  0  0  0  0  0  0  0  0  0
    5.1517    0.5352    0.0000 C   0  0  0  0  0  0  0  0  0  0  0  0
    5.9401    0.2920    0.0000 C   0  0  0  0  0  0  0  0  0  0  0  0
    6.1237   -0.5123    0.0000 C   0  0  0  0  0  0  0  0  0  0  0  0
    5.5189   -1.0735    0.0000 C   0  0  0  0  0  0  0  0  0  0  0  0
    4.7305   -0.8303    0.0000 C   0  0  0  0  0  0  0  0  0  0  0  0
    4.2162   -1.4753    0.0000 C   0  0  0  0  0  0  0  0  0  0  0  0
    3.3912   -1.4753    0.0000 C   0  0  0  0  0  0  0  0  0  0  0  0
    2.8768   -0.8303    0.0000 C   0  0  0  0  0  0  0  0  0  0  0  0
    2.0884   -1.0735    0.0000 C   0  0  0  0  0  0  0  0  0  0  0  0
    1.4837   -0.5123    0.0000 C   0  0  0  0  0  0  0  0  0  0  0  0
    1.6673    0.2920    0.0000 C   0  0  0  0  0  0  0  0  0  0  0  0
    1.0625    0.8531    0.0000 Cl  0  0  0  0  0  0  0  0  0  0  0  0
    2.4556    0.5352    0.0000 C   0  0  0  0  0  0  0  0  0  0  0  0
    3.0604   -0.0260    0.0000 C   0  0  0  0  0  0  0  0  0  0  0  0
  1  2  1  0  0  0  0
  2  3  1  0  0  0  0
  2  4  1  0  0  0  0
  4  5  1  0  0  0  0
  5  6  1  0  0  0  0
  6  7  1  0  0  0  0
  7  8  1  0  0  0  0
  8  9  2  0  0  0  0
  4  9  1  0  0  0  0
  7 10  1  0  0  0  0
 10 11  2  0  0  0  0
 11 12  1  0  0  0  0
 12 13  2  0  0  0  0
 13 14  1  0  0  0  0
 14 15  2  0  0  0  0
 10 15  1  0  0  0  0
 15 16  1  0  0  0  0
 16 17  2  0  0  0  0
 17 18  1  0  0  0  0
 18 19  2  0  0  0  0
 19 20  1  0  0  0  0
 20 21  2  0  0  0  0
 21 22  1  0  0  0  0
 21 23  1  0  0  0  0
 23 24  2  0  0  0  0
  7 24  1  0  0  0  0
 18 24  1  0  0  0  0
M  END
>  <MOLECULEID>
M456698

>  <CLASS>
Active

$$$$

  Mrv2120 12252113412D          

 31 35  0  0  0  0            999 V2000
    2.8706   -6.7764    0.0000 C   0  0  0  0  0  0  0  0  0  0  0  0
    2.3186   -6.1633    0.0000 C   0  0  0  0  0  0  0  0  0  0  0  0
    2.5735   -5.3786    0.0000 O   0  0  0  0  0  0  0  0  0  0  0  0
    2.0215   -4.7655    0.0000 C   0  0  0  0  0  0  0  0  0  0  0  0
    1.2145   -4.9371    0.0000 C   0  0  0  0  0  0  0  0  0  0  0  0
    0.9596   -5.7217    0.0000 N   0  0  0  0  0  0  0  0  0  0  0  0
    1.5116   -6.3348    0.0000 C   0  0  0  0  0  0  0  0  0  0  0  0
    1.2566   -7.1194    0.0000 O   0  0  0  0  0  0  0  0  0  0  0  0
    0.6625   -4.3240    0.0000 C   0  0  0  0  0  0  0  0  0  0  0  0
    0.9174   -3.5394    0.0000 C   0  0  0  0  0  0  0  0  0  0  0  0
    1.7244   -3.3678    0.0000 C   0  0  0  0  0  0  0  0  0  0  0  0
    2.2764   -3.9809    0.0000 C   0  0  0  0  0  0  0  0  0  0  0  0
    3.0834   -3.8094    0.0000 N   0  0  0  0  0  0  0  0  0  0  0  0
    3.3383   -3.0248    0.0000 C   0  0  0  0  0  0  0  0  0  0  0  0
    4.1453   -2.8532    0.0000 C   0  0  0  0  0  0  0  0  0  0  0  0
    4.6973   -3.4663    0.0000 N   0  0  0  0  0  0  0  0  0  0  0  0
    5.5043   -3.2948    0.0000 C   0  0  0  0  0  0  0  0  0  0  0  0
    5.7592   -2.5102    0.0000 C   0  0  0  0  0  0  0  0  0  0  0  0
    6.5662   -2.3387    0.0000 C   0  0  0  0  0  0  0  0  0  0  0  0
    6.8211   -1.5540    0.0000 C   0  0  0  0  0  0  0  0  0  0  0  0
    6.3362   -0.8866    0.0000 C   0  0  0  0  0  0  0  0  0  0  0  0
    6.8211   -0.2192    0.0000 N   0  0  0  0  0  0  0  0  0  0  0  0
    7.6058   -0.4741    0.0000 C   0  0  0  0  0  0  0  0  0  0  0  0
    8.3202   -0.0616    0.0000 C   0  0  0  0  0  0  0  0  0  0  0  0
    9.0347   -0.4741    0.0000 C   0  0  0  0  0  0  0  0  0  0  0  0
    9.0347   -1.2991    0.0000 C   0  0  0  0  0  0  0  0  0  0  0  0
    9.7492   -1.7116    0.0000 F   0  0  0  0  0  0  0  0  0  0  0  0
    8.3202   -1.7116    0.0000 C   0  0  0  0  0  0  0  0  0  0  0  0
    7.6058   -1.2991    0.0000 C   0  0  0  0  0  0  0  0  0  0  0  0
    4.4424   -4.2510    0.0000 C   0  0  0  0  0  0  0  0  0  0  0  0
    3.6354   -4.4225    0.0000 C   0  0  0  0  0  0  0  0  0  0  0  0
  1  2  1  0  0  0  0
  2  3  1  0  0  0  0
  3  4  1  0  0  0  0
  4  5  2  0  0  0  0
  5  6  1  0  0  0  0
  6  7  1  0  0  0  0
  2  7  1  0  0  0  0
  7  8  2  0  0  0  0
  5  9  1  0  0  0  0
  9 10  2  0  0  0  0
 10 11  1  0  0  0  0
 11 12  2  0  0  0  0
  4 12  1  0  0  0  0
 12 13  1  0  0  0  0
 13 14  1  0  0  0  0
 14 15  1  0  0  0  0
 15 16  1  0  0  0  0
 16 17  1  0  0  0  0
 17 18  1  0  0  0  0
 18 19  1  0  0  0  0
 19 20  1  0  0  0  0
 20 21  2  0  0  0  0
 21 22  1  0  0  0  0
 22 23  1  0  0  0  0
 23 24  2  0  0  0  0
 24 25  1  0  0  0  0
 25 26  2  0  0  0  0
 26 27  1  0  0  0  0
 26 28  1  0  0  0  0
 28 29  2  0  0  0  0
 20 29  1  0  0  0  0
 23 29  1  0  0  0  0
 16 30  1  0  0  0  0
 30 31  1  0  0  0  0
 13 31  1  0  0  0  0
M  END
>  <MOLECULEID>
M90105635

>  <CLASS>
Active

$$$$

  Mrv2120 12252113412D          

 26 29  0  0  0  0            999 V2000
   -3.5724   -0.4125    0.0000 C   0  0  0  0  0  0  0  0  0  0  0  0
   -2.8579    0.0000    0.0000 O   0  0  0  0  0  0  0  0  0  0  0  0
   -2.8579    0.8250    0.0000 C   0  0  0  0  0  0  0  0  0  0  0  0
   -3.5724    1.2375    0.0000 C   0  0  0  0  0  0  0  0  0  0  0  0
   -3.5724    2.0625    0.0000 C   0  0  0  0  0  0  0  0  0  0  0  0
   -2.8579    2.4750    0.0000 C   0  0  0  0  0  0  0  0  0  0  0  0
   -2.1434    2.0625    0.0000 C   0  0  0  0  0  0  0  0  0  0  0  0
   -2.1434    1.2375    0.0000 C   0  0  0  0  0  0  0  0  0  0  0  0
   -1.4289    0.8250    0.0000 N   0  0  0  0  0  0  0  0  0  0  0  0
   -0.7145    1.2375    0.0000 C   0  0  0  0  0  0  0  0  0  0  0  0
    0.0000    0.8250    0.0000 C   0  0  0  0  0  0  0  0  0  0  0  0
    0.0000    0.0000    0.0000 N   0  0  0  0  0  0  0  0  0  0  0  0
    0.7145   -0.4125    0.0000 C   0  0  0  0  0  0  0  0  0  0  0  0
    0.7145   -1.2375    0.0000 C   0  0  0  0  0  0  0  0  0  0  0  0
    1.3819   -1.7224    0.0000 C   0  0  0  0  0  0  0  0  0  0  0  0
    1.1270   -2.5070    0.0000 N   0  0  0  0  0  0  0  0  0  0  0  0
    0.3020   -2.5070    0.0000 N   0  0  0  0  0  0  0  0  0  0  0  0
    0.0470   -1.7224    0.0000 C   0  0  0  0  0  0  0  0  0  0  0  0
    1.6119   -3.1745    0.0000 C   0  0  0  0  0  0  0  0  0  0  0  0
    2.4324   -3.0882    0.0000 C   0  0  0  0  0  0  0  0  0  0  0  0
    2.9173   -3.7557    0.0000 C   0  0  0  0  0  0  0  0  0  0  0  0
    2.5817   -4.5094    0.0000 C   0  0  0  0  0  0  0  0  0  0  0  0
    1.7613   -4.5956    0.0000 C   0  0  0  0  0  0  0  0  0  0  0  0
    1.2763   -3.9282    0.0000 C   0  0  0  0  0  0  0  0  0  0  0  0
   -0.7145   -0.4125    0.0000 C   0  0  0  0  0  0  0  0  0  0  0  0
   -1.4289    0.0000    0.0000 C   0  0  0  0  0  0  0  0  0  0  0  0
  1  2  1  0  0  0  0
  2  3  1  0  0  0  0
  3  4  2  0  0  0  0
  4  5  1  0  0  0  0
  5  6  2  0  0  0  0
  6  7  1  0  0  0  0
  7  8  2  0  0  0  0
  3  8  1  0  0  0  0
  8  9  1  0  0  0  0
  9 10  1  0  0  0  0
 10 11  1  0  0  0  0
 11 12  1  0  0  0  0
 12 13  1  0  0  0  0
 13 14  1  0  0  0  0
 14 15  2  0  0  0  0
 15 16  1  0  0  0  0
 16 17  1  0  0  0  0
 17 18  2  0  0  0  0
 14 18  1  0  0  0  0
 16 19  1  0  0  0  0
 19 20  2  0  0  0  0
 20 21  1  0  0  0  0
 21 22  2  0  0  0  0
 22 23  1  0  0  0  0
 23 24  2  0  0  0  0
 19 24  1  0  0  0  0
 12 25  1  0  0  0  0
 25 26  1  0  0  0  0
  9 26  1  0  0  0  0
M  END
>  <MOLECULEID>
M502698

>  <CLASS>
Active

$$$$

  Mrv2120 12252113412D          

 40 42  0  0  0  0            999 V2000
   -6.4463   -8.9200    0.0000 C   0  0  0  0  0  0  0  0  0  0  0  0
   -5.6428   -9.1071    0.0000 C   0  0  0  0  0  0  0  0  0  0  0  0
   -5.0790   -8.5048    0.0000 C   0  0  0  0  0  0  0  0  0  0  0  0
   -4.2755   -8.6919    0.0000 C   0  0  0  0  0  0  0  0  0  0  0  0
   -3.7117   -8.0896    0.0000 N   0  0  0  0  0  0  0  0  0  0  0  0
   -3.8676   -7.2794    0.0000 N   0  0  0  0  0  0  0  0  0  0  0  0
   -3.1453   -6.8808    0.0000 C   0  0  0  0  0  0  0  0  0  0  0  0
   -2.5430   -7.4446    0.0000 C   0  0  0  0  0  0  0  0  0  0  0  0
   -1.7329   -7.2887    0.0000 C   0  0  0  0  0  0  0  0  0  0  0  0
   -1.4628   -6.5091    0.0000 C   0  0  0  0  0  0  0  0  0  0  0  0
   -0.6527   -6.3532    0.0000 C   0  0  0  0  0  0  0  0  0  0  0  0
   -0.3827   -5.5736    0.0000 O   0  0  0  0  0  0  0  0  0  0  0  0
    0.4275   -5.4177    0.0000 C   0  0  0  0  0  0  0  0  0  0  0  0
    0.6975   -4.6382    0.0000 C   0  0  0  0  0  0  0  0  0  0  0  0
    1.5077   -4.4823    0.0000 C   0  0  0  0  0  0  0  0  0  0  0  0
    2.0477   -5.1059    0.0000 C   0  0  0  0  0  0  0  0  0  0  0  0
    1.7777   -5.8855    0.0000 C   0  0  0  0  0  0  0  0  0  0  0  0
    0.9676   -6.0414    0.0000 C   0  0  0  0  0  0  0  0  0  0  0  0
    0.6975   -6.8209    0.0000 O   0  0  0  0  0  0  0  0  0  0  0  0
   -0.1126   -6.9768    0.0000 C   0  0  0  0  0  0  0  0  0  0  0  0
    2.8579   -4.9500    0.0000 C   0  0  0  0  0  0  0  0  0  0  0  0
    3.1279   -4.1704    0.0000 O   0  0  0  0  0  0  0  0  0  0  0  0
    3.3980   -5.5736    0.0000 N   0  0  0  0  0  0  0  0  0  0  0  0
    4.2081   -5.4177    0.0000 C   0  0  0  0  0  0  0  0  0  0  0  0
    4.7482   -6.0414    0.0000 C   0  0  0  0  0  0  0  0  0  0  0  0
    5.5583   -5.8855    0.0000 C   0  0  0  0  0  0  0  0  0  0  0  0
    6.0984   -6.5091    0.0000 C   0  0  0  0  0  0  0  0  0  0  0  0
    6.9086   -6.3532    0.0000 N   0  0  0  0  0  0  0  0  0  0  0  0
    7.1786   -5.5736    0.0000 C   0  0  0  0  0  0  0  0  0  0  0  0
    6.6385   -4.9500    0.0000 C   0  0  0  0  0  0  0  0  0  0  0  0
    6.9086   -4.1704    0.0000 C   0  0  0  0  0  0  0  0  0  0  0  0
    7.4486   -6.9768    0.0000 C   0  0  0  0  0  0  0  0  0  0  0  0
    8.2588   -6.8209    0.0000 C   0  0  0  0  0  0  0  0  0  0  0  0
    8.7989   -7.4446    0.0000 C   0  0  0  0  0  0  0  0  0  0  0  0
    8.5288   -8.2241    0.0000 C   0  0  0  0  0  0  0  0  0  0  0  0
    7.7187   -8.3800    0.0000 C   0  0  0  0  0  0  0  0  0  0  0  0
    7.1786   -7.7564    0.0000 C   0  0  0  0  0  0  0  0  0  0  0  0
    9.0689   -8.8478    0.0000 C   0  0  0  0  0  0  0  0  0  0  0  0
    9.6090   -9.4714    0.0000 C   0  0  0  0  0  0  0  0  0  0  0  0
   -2.8931   -8.1916    0.0000 N   0  0  0  0  0  0  0  0  0  0  0  0
  1  2  1  0  0  0  0
  2  3  1  0  0  0  0
  3  4  1  0  0  0  0
  4  5  1  0  0  0  0
  5  6  1  0  0  0  0
  6  7  2  0  0  0  0
  7  8  1  0  0  0  0
  8  9  1  0  0  0  0
  9 10  1  0  0  0  0
 10 11  1  0  0  0  0
 11 12  1  0  0  0  0
 12 13  1  0  0  0  0
 13 14  2  0  0  0  0
 14 15  1  0  0  0  0
 15 16  2  0  0  0  0
 16 17  1  0  0  0  0
 17 18  2  0  0  0  0
 13 18  1  0  0  0  0
 18 19  1  0  0  0  0
 19 20  1  0  0  0  0
 16 21  1  0  0  0  0
 21 22  2  0  0  0  0
 21 23  1  0  0  0  0
 23 24  1  0  0  0  0
 24 25  1  0  0  0  0
 25 26  1  0  0  0  0
 26 27  1  0  0  0  0
 27 28  1  0  0  0  0
 28 29  1  0  0  0  0
 29 30  1  0  0  0  0
 30 31  1  0  0  0  0
 28 32  1  0  0  0  0
 32 33  1  0  0  0  0
 33 34  1  0  0  0  0
 34 35  1  0  0  0  0
 35 36  2  0  0  0  0
 36 37  1  0  0  0  0
 32 37  1  0  0  0  0
 35 38  1  0  0  0  0
 38 39  3  0  0  0  0
  8 40  2  0  0  0  0
  5 40  1  0  0  0  0
M  END
>  <MOLECULEID>
M96834604

>  <CLASS>
Active

$$$$

  Mrv2120 12252113412D          

 31 33  0  0  0  0            999 V2000
   -0.2700   -3.2546    0.0000 C   0  0  0  0  0  0  0  0  0  0  0  0
    0.0000   -2.4750    0.0000 C   0  0  0  0  0  0  0  0  0  0  0  0
   -0.5401   -1.8514    0.0000 C   0  0  0  0  0  0  0  0  0  0  0  0
   -0.2700   -1.0718    0.0000 N   0  0  0  0  0  0  0  0  0  0  0  0
    0.5401   -0.9159    0.0000 C   0  0  0  0  0  0  0  0  0  0  0  0
    1.0802   -1.5395    0.0000 C   0  0  0  0  0  0  0  0  0  0  0  0
    1.8903   -1.3836    0.0000 C   0  0  0  0  0  0  0  0  0  0  0  0
    2.4304   -2.0073    0.0000 C   0  0  0  0  0  0  0  0  0  0  0  0
    3.2405   -1.8514    0.0000 N   0  0  0  0  0  0  0  0  0  0  0  0
    3.7806   -2.4750    0.0000 C   0  0  0  0  0  0  0  0  0  0  0  0
    4.5908   -2.3191    0.0000 O   0  0  0  0  0  0  0  0  0  0  0  0
    3.5106   -3.2546    0.0000 C   0  0  0  0  0  0  0  0  0  0  0  0
    4.0507   -3.8782    0.0000 C   0  0  0  0  0  0  0  0  0  0  0  0
    3.7806   -4.6577    0.0000 C   0  0  0  0  0  0  0  0  0  0  0  0
    2.9705   -4.8137    0.0000 C   0  0  0  0  0  0  0  0  0  0  0  0
    2.4304   -4.1900    0.0000 C   0  0  0  0  0  0  0  0  0  0  0  0
    2.7004   -3.4105    0.0000 C   0  0  0  0  0  0  0  0  0  0  0  0
    2.7004   -5.5932    0.0000 C   0  0  0  0  0  0  0  0  0  0  0  0
    3.2405   -6.2168    0.0000 C   0  0  0  0  0  0  0  0  0  0  0  0
    2.9705   -6.9964    0.0000 C   0  0  0  0  0  0  0  0  0  0  0  0
    2.1604   -7.1523    0.0000 C   0  0  0  0  0  0  0  0  0  0  0  0
    1.6203   -6.5287    0.0000 C   0  0  0  0  0  0  0  0  0  0  0  0
    1.8903   -5.7491    0.0000 C   0  0  0  0  0  0  0  0  0  0  0  0
   -0.8101   -0.4482    0.0000 C   0  0  0  0  0  0  0  0  0  0  0  0
   -1.6203   -0.6041    0.0000 C   0  0  0  0  0  0  0  0  0  0  0  0
   -2.1604    0.0196    0.0000 C   0  0  0  0  0  0  0  0  0  0  0  0
   -1.8903    0.7991    0.0000 C   0  0  0  0  0  0  0  0  0  0  0  0
   -1.0802    0.9550    0.0000 C   0  0  0  0  0  0  0  0  0  0  0  0
   -0.5401    0.3314    0.0000 C   0  0  0  0  0  0  0  0  0  0  0  0
   -2.4304    1.4228    0.0000 C   0  0  0  0  0  0  0  0  0  0  0  0
   -2.9705    2.0464    0.0000 C   0  0  0  0  0  0  0  0  0  0  0  0
  1  2  1  0  0  0  0
  2  3  1  0  0  0  0
  3  4  1  0  0  0  0
  4  5  1  0  0  0  0
  5  6  1  0  0  0  0
  6  7  1  0  0  0  0
  7  8  1  0  0  0  0
  8  9  1  0  0  0  0
  9 10  1  0  0  0  0
 10 11  2  0  0  0  0
 10 12  1  0  0  0  0
 12 13  2  0  0  0  0
 13 14  1  0  0  0  0
 14 15  2  0  0  0  0
 15 16  1  0  0  0  0
 16 17  2  0  0  0  0
 12 17  1  0  0  0  0
 15 18  1  0  0  0  0
 18 19  2  0  0  0  0
 19 20  1  0  0  0  0
 20 21  2  0  0  0  0
 21 22  1  0  0  0  0
 22 23  2  0  0  0  0
 18 23  1  0  0  0  0
  4 24  1  0  0  0  0
 24 25  1  0  0  0  0
 25 26  1  0  0  0  0
 26 27  1  0  0  0  0
 27 28  2  0  0  0  0
 28 29  1  0  0  0  0
 24 29  1  0  0  0  0
 27 30  1  0  0  0  0
 30 31  3  0  0  0  0
M  END
>  <MOLECULEID>
M603094

>  <CLASS>
Active

$$$$

  Mrv2120 12252113412D          

 32 36  0  0  0  0            999 V2000
    8.3019   -3.6537    0.0000 C   0  0  0  0  0  0  0  0  0  0  0  0
    7.4814   -3.5675    0.0000 O   0  0  0  0  0  0  0  0  0  0  0  0
    6.9965   -4.2349    0.0000 C   0  0  0  0  0  0  0  0  0  0  0  0
    7.3320   -4.9886    0.0000 C   0  0  0  0  0  0  0  0  0  0  0  0
    6.8471   -5.6560    0.0000 C   0  0  0  0  0  0  0  0  0  0  0  0
    6.0266   -5.5698    0.0000 C   0  0  0  0  0  0  0  0  0  0  0  0
    5.6911   -4.8161    0.0000 C   0  0  0  0  0  0  0  0  0  0  0  0
    6.1760   -4.1487    0.0000 C   0  0  0  0  0  0  0  0  0  0  0  0
    5.8404   -3.3950    0.0000 N   0  0  0  0  0  0  0  0  0  0  0  0
    5.0200   -3.3088    0.0000 C   0  0  0  0  0  0  0  0  0  0  0  0
    4.6844   -2.5551    0.0000 C   0  0  0  0  0  0  0  0  0  0  0  0
    5.1693   -1.8877    0.0000 N   0  0  0  0  0  0  0  0  0  0  0  0
    4.8338   -1.1340    0.0000 C   0  0  0  0  0  0  0  0  0  0  0  0
    4.0133   -1.0477    0.0000 C   0  0  0  0  0  0  0  0  0  0  0  0
    3.6777   -0.2941    0.0000 C   0  0  0  0  0  0  0  0  0  0  0  0
    2.8708   -0.1225    0.0000 C   0  0  0  0  0  0  0  0  0  0  0  0
    2.7845    0.6979    0.0000 N   0  0  0  0  0  0  0  0  0  0  0  0
    3.5382    1.0335    0.0000 N   0  0  0  0  0  0  0  0  0  0  0  0
    4.0902    0.4204    0.0000 N   0  0  0  0  0  0  0  0  0  0  0  0
    2.0701    1.1104    0.0000 C   0  0  0  0  0  0  0  0  0  0  0  0
    1.3556    0.6979    0.0000 C   0  0  0  0  0  0  0  0  0  0  0  0
    0.6411    1.1104    0.0000 C   0  0  0  0  0  0  0  0  0  0  0  0
   -0.1435    0.8555    0.0000 C   0  0  0  0  0  0  0  0  0  0  0  0
   -0.3984    0.0709    0.0000 C   0  0  0  0  0  0  0  0  0  0  0  0
    0.1536   -0.5422    0.0000 O   0  0  0  0  0  0  0  0  0  0  0  0
   -0.6284    1.5229    0.0000 C   0  0  0  0  0  0  0  0  0  0  0  0
   -0.1435    2.1904    0.0000 N   0  0  0  0  0  0  0  0  0  0  0  0
    0.6411    1.9354    0.0000 N   0  0  0  0  0  0  0  0  0  0  0  0
    1.3556    2.3479    0.0000 C   0  0  0  0  0  0  0  0  0  0  0  0
    2.0701    1.9354    0.0000 C   0  0  0  0  0  0  0  0  0  0  0  0
    5.9898   -1.9739    0.0000 C   0  0  0  0  0  0  0  0  0  0  0  0
    6.3254   -2.7276    0.0000 C   0  0  0  0  0  0  0  0  0  0  0  0
  1  2  1  0  0  0  0
  2  3  1  0  0  0  0
  3  4  2  0  0  0  0
  4  5  1  0  0  0  0
  5  6  2  0  0  0  0
  6  7  1  0  0  0  0
  7  8  2  0  0  0  0
  3  8  1  0  0  0  0
  8  9  1  0  0  0  0
  9 10  1  0  0  0  0
 10 11  1  0  0  0  0
 11 12  1  0  0  0  0
 12 13  1  0  0  0  0
 13 14  1  0  0  0  0
 14 15  1  0  0  0  0
 15 16  2  0  0  0  0
 16 17  1  0  0  0  0
 17 18  1  0  0  0  0
 18 19  2  0  0  0  0
 15 19  1  0  0  0  0
 17 20  1  0  0  0  0
 20 21  2  0  0  0  0
 21 22  1  0  0  0  0
 22 23  2  0  0  0  0
 23 24  1  0  0  0  0
 24 25  2  0  0  0  0
 23 26  1  0  0  0  0
 26 27  2  0  0  0  0
 27 28  1  0  0  0  0
 22 28  1  0  0  0  0
 28 29  1  0  0  0  0
 29 30  2  0  0  0  0
 20 30  1  0  0  0  0
 12 31  1  0  0  0  0
 31 32  1  0  0  0  0
  9 32  1  0  0  0  0
M  END
>  <MOLECULEID>
M96834801

>  <CLASS>
Active

$$$$

  Mrv2120 12252113412D          

 65 71  0  0  0  0            999 V2000
   -9.8844  -15.9616    0.0000 C   0  0  0  0  0  0  0  0  0  0  0  0
  -10.3693  -16.6290    0.0000 O   0  0  0  0  0  0  0  0  0  0  0  0
  -11.1898  -16.5428    0.0000 C   0  0  0  0  0  0  0  0  0  0  0  0
  -11.6747  -17.2102    0.0000 C   0  0  0  0  0  0  0  0  0  0  0  0
  -12.4952  -17.1240    0.0000 C   0  0  0  0  0  0  0  0  0  0  0  0
  -12.9801  -17.7914    0.0000 C   0  0  0  0  0  0  0  0  0  0  0  0
  -13.8006  -17.7052    0.0000 N   0  0  0  0  0  0  0  0  0  0  0  0
  -14.2855  -18.3726    0.0000 C   0  0  0  0  0  0  0  0  0  0  0  0
  -15.1060  -18.2864    0.0000 C   0  0  0  0  0  0  0  0  0  0  0  0
  -15.4416  -17.5327    0.0000 N   0  0  0  0  0  0  0  0  0  0  0  0
  -16.2621  -17.4465    0.0000 C   0  0  0  0  0  0  0  0  0  0  0  0
  -14.9567  -16.8653    0.0000 C   0  0  0  0  0  0  0  0  0  0  0  0
  -14.1362  -16.9515    0.0000 C   0  0  0  0  0  0  0  0  0  0  0  0
  -12.8308  -16.3703    0.0000 C   0  0  0  0  0  0  0  0  0  0  0  0
  -12.3459  -15.7029    0.0000 C   0  0  0  0  0  0  0  0  0  0  0  0
  -11.5254  -15.7891    0.0000 C   0  0  0  0  0  0  0  0  0  0  0  0
  -11.0405  -15.1217    0.0000 O   0  0  0  0  0  0  0  0  0  0  0  0
  -11.3760  -14.3680    0.0000 C   0  0  0  0  0  0  0  0  0  0  0  0
  -10.8911  -13.7006    0.0000 C   0  0  0  0  0  0  0  0  0  0  0  0
  -11.2266  -12.9469    0.0000 C   0  0  0  0  0  0  0  0  0  0  0  0
  -10.7417  -12.2795    0.0000 C   0  0  0  0  0  0  0  0  0  0  0  0
  -10.9967  -11.4948    0.0000 C   0  0  0  0  0  0  0  0  0  0  0  0
  -10.3292  -11.0099    0.0000 N   0  0  0  0  0  0  0  0  0  0  0  0
  -10.3292  -10.1849    0.0000 C   0  0  0  0  0  0  0  0  0  0  0  0
   -9.6148   -9.7724    0.0000 C   0  0  0  0  0  0  0  0  0  0  0  0
   -8.9003  -10.1849    0.0000 C   0  0  0  0  0  0  0  0  0  0  0  0
   -8.1858   -9.7724    0.0000 C   0  0  0  0  0  0  0  0  0  0  0  0
   -7.4713  -10.1849    0.0000 C   0  0  0  0  0  0  0  0  0  0  0  0
   -6.7569   -9.7724    0.0000 C   0  0  0  0  0  0  0  0  0  0  0  0
   -6.0424  -10.1849    0.0000 C   0  0  0  0  0  0  0  0  0  0  0  0
   -5.3279   -9.7724    0.0000 C   0  0  0  0  0  0  0  0  0  0  0  0
   -4.6135  -10.1849    0.0000 N   0  0  0  0  0  0  0  0  0  0  0  0
   -3.8598   -9.8494    0.0000 C   0  0  0  0  0  0  0  0  0  0  0  0
   -3.3077  -10.4624    0.0000 C   0  0  0  0  0  0  0  0  0  0  0  0
   -2.4873  -10.3762    0.0000 C   0  0  0  0  0  0  0  0  0  0  0  0
   -2.1517   -9.6225    0.0000 C   0  0  0  0  0  0  0  0  0  0  0  0
   -1.3312   -9.5363    0.0000 C   0  0  0  0  0  0  0  0  0  0  0  0
   -0.9957   -8.7826    0.0000 O   0  0  0  0  0  0  0  0  0  0  0  0
   -0.1752   -8.6964    0.0000 C   0  0  0  0  0  0  0  0  0  0  0  0
    0.1604   -7.9427    0.0000 C   0  0  0  0  0  0  0  0  0  0  0  0
    0.9808   -7.8565    0.0000 C   0  0  0  0  0  0  0  0  0  0  0  0
    1.4658   -8.5239    0.0000 C   0  0  0  0  0  0  0  0  0  0  0  0
    2.2863   -8.4377    0.0000 C   0  0  0  0  0  0  0  0  0  0  0  0
    2.6218   -7.6840    0.0000 N   0  0  0  0  0  0  0  0  0  0  0  0
    2.1369   -7.0166    0.0000 C   0  0  0  0  0  0  0  0  0  0  0  0
    2.4724   -6.2629    0.0000 C   0  0  0  0  0  0  0  0  0  0  0  0
    3.2929   -6.1767    0.0000 N   0  0  0  0  0  0  0  0  0  0  0  0
    3.7778   -6.8441    0.0000 C   0  0  0  0  0  0  0  0  0  0  0  0
    3.4423   -7.5978    0.0000 C   0  0  0  0  0  0  0  0  0  0  0  0
    3.6285   -5.4230    0.0000 C   0  0  0  0  0  0  0  0  0  0  0  0
    3.1436   -4.7555    0.0000 C   0  0  0  0  0  0  0  0  0  0  0  0
    3.4791   -4.0019    0.0000 C   0  0  0  0  0  0  0  0  0  0  0  0
    4.2996   -3.9156    0.0000 C   0  0  0  0  0  0  0  0  0  0  0  0
    4.7845   -4.5831    0.0000 C   0  0  0  0  0  0  0  0  0  0  0  0
    4.4490   -5.3367    0.0000 C   0  0  0  0  0  0  0  0  0  0  0  0
    4.9339   -6.0042    0.0000 O   0  0  0  0  0  0  0  0  0  0  0  0
    4.5983   -6.7579    0.0000 C   0  0  0  0  0  0  0  0  0  0  0  0
    1.1302   -9.2776    0.0000 C   0  0  0  0  0  0  0  0  0  0  0  0
    0.3097   -9.3638    0.0000 C   0  0  0  0  0  0  0  0  0  0  0  0
   -0.0258  -10.1175    0.0000 O   0  0  0  0  0  0  0  0  0  0  0  0
   -0.8463  -10.2037    0.0000 C   0  0  0  0  0  0  0  0  0  0  0  0
   -3.7202  -11.1769    0.0000 N   0  0  0  0  0  0  0  0  0  0  0  0
   -4.5272  -11.0054    0.0000 N   0  0  0  0  0  0  0  0  0  0  0  0
   -9.6618  -11.4948    0.0000 N   0  0  0  0  0  0  0  0  0  0  0  0
   -9.9167  -12.2795    0.0000 N   0  0  0  0  0  0  0  0  0  0  0  0
  1  2  1  0  0  0  0
  2  3  1  0  0  0  0
  3  4  2  0  0  0  0
  4  5  1  0  0  0  0
  5  6  1  0  0  0  0
  6  7  1  0  0  0  0
  7  8  1  0  0  0  0
  8  9  1  0  0  0  0
  9 10  1  0  0  0  0
 10 11  1  0  0  0  0
 10 12  1  0  0  0  0
 12 13  1  0  0  0  0
  7 13  1  0  0  0  0
  5 14  2  0  0  0  0
 14 15  1  0  0  0  0
 15 16  2  0  0  0  0
  3 16  1  0  0  0  0
 16 17  1  0  0  0  0
 17 18  1  0  0  0  0
 18 19  1  0  0  0  0
 19 20  1  0  0  0  0
 20 21  1  0  0  0  0
 21 22  2  0  0  0  0
 22 23  1  0  0  0  0
 23 24  1  0  0  0  0
 24 25  1  0  0  0  0
 25 26  1  0  0  0  0
 26 27  1  0  0  0  0
 27 28  1  0  0  0  0
 28 29  1  0  0  0  0
 29 30  1  0  0  0  0
 30 31  1  0  0  0  0
 31 32  1  0  0  0  0
 32 33  1  0  0  0  0
 33 34  2  0  0  0  0
 34 35  1  0  0  0  0
 35 36  1  0  0  0  0
 36 37  1  0  0  0  0
 37 38  1  0  0  0  0
 38 39  1  0  0  0  0
 39 40  2  0  0  0  0
 40 41  1  0  0  0  0
 41 42  2  0  0  0  0
 42 43  1  0  0  0  0
 43 44  1  0  0  0  0
 44 45  1  0  0  0  0
 45 46  1  0  0  0  0
 46 47  1  0  0  0  0
 47 48  1  0  0  0  0
 48 49  1  0  0  0  0
 44 49  1  0  0  0  0
 47 50  1  0  0  0  0
 50 51  2  0  0  0  0
 51 52  1  0  0  0  0
 52 53  2  0  0  0  0
 53 54  1  0  0  0  0
 54 55  2  0  0  0  0
 50 55  1  0  0  0  0
 55 56  1  0  0  0  0
 56 57  1  0  0  0  0
 42 58  1  0  0  0  0
 58 59  2  0  0  0  0
 39 59  1  0  0  0  0
 59 60  1  0  0  0  0
 60 61  1  0  0  0  0
 34 62  1  0  0  0  0
 62 63  2  0  0  0  0
 32 63  1  0  0  0  0
 23 64  1  0  0  0  0
 64 65  2  0  0  0  0
 21 65  1  0  0  0  0
M  END
>  <MOLECULEID>
M96577638

>  <CLASS>
Active

$$$$

  Mrv2120 12252113412D          

 28 31  0  0  0  0            999 V2000
   -0.4073   -4.6866    0.0000 Cl  0  0  0  0  0  0  0  0  0  0  0  0
    0.3072   -5.0991    0.0000 C   0  0  0  0  0  0  0  0  0  0  0  0
    1.0216   -4.6866    0.0000 C   0  0  0  0  0  0  0  0  0  0  0  0
    1.0216   -3.8616    0.0000 Cl  0  0  0  0  0  0  0  0  0  0  0  0
    1.7361   -5.0991    0.0000 C   0  0  0  0  0  0  0  0  0  0  0  0
    1.7361   -5.9241    0.0000 C   0  0  0  0  0  0  0  0  0  0  0  0
    1.0216   -6.3366    0.0000 C   0  0  0  0  0  0  0  0  0  0  0  0
    0.3072   -5.9241    0.0000 C   0  0  0  0  0  0  0  0  0  0  0  0
    2.4506   -4.6866    0.0000 N   0  0  0  0  0  0  0  0  0  0  0  0
    2.4506   -3.8616    0.0000 C   0  0  0  0  0  0  0  0  0  0  0  0
    3.1650   -3.4491    0.0000 C   0  0  0  0  0  0  0  0  0  0  0  0
    3.8795   -3.8616    0.0000 N   0  0  0  0  0  0  0  0  0  0  0  0
    4.5940   -3.4491    0.0000 C   0  0  0  0  0  0  0  0  0  0  0  0
    5.3084   -3.8616    0.0000 C   0  0  0  0  0  0  0  0  0  0  0  0
    6.0229   -3.4491    0.0000 C   0  0  0  0  0  0  0  0  0  0  0  0
    6.7374   -3.8616    0.0000 C   0  0  0  0  0  0  0  0  0  0  0  0
    7.4519   -3.4491    0.0000 O   0  0  0  0  0  0  0  0  0  0  0  0
    8.1663   -3.8616    0.0000 C   0  0  0  0  0  0  0  0  0  0  0  0
    8.9200   -3.5261    0.0000 N   0  0  0  0  0  0  0  0  0  0  0  0
    9.4720   -4.1392    0.0000 N   0  0  0  0  0  0  0  0  0  0  0  0
   10.2970   -4.1392    0.0000 C   0  0  0  0  0  0  0  0  0  0  0  0
   10.7095   -4.8536    0.0000 C   0  0  0  0  0  0  0  0  0  0  0  0
   10.2970   -5.5681    0.0000 C   0  0  0  0  0  0  0  0  0  0  0  0
    9.4720   -5.5681    0.0000 C   0  0  0  0  0  0  0  0  0  0  0  0
    9.0595   -4.8536    0.0000 C   0  0  0  0  0  0  0  0  0  0  0  0
    8.2526   -4.6821    0.0000 C   0  0  0  0  0  0  0  0  0  0  0  0
    3.8795   -4.6866    0.0000 C   0  0  0  0  0  0  0  0  0  0  0  0
    3.1650   -5.0991    0.0000 C   0  0  0  0  0  0  0  0  0  0  0  0
  1  2  1  0  0  0  0
  2  3  2  0  0  0  0
  3  4  1  0  0  0  0
  3  5  1  0  0  0  0
  5  6  2  0  0  0  0
  6  7  1  0  0  0  0
  7  8  2  0  0  0  0
  2  8  1  0  0  0  0
  5  9  1  0  0  0  0
  9 10  1  0  0  0  0
 10 11  1  0  0  0  0
 11 12  1  0  0  0  0
 12 13  1  0  0  0  0
 13 14  1  0  0  0  0
 14 15  1  0  0  0  0
 15 16  1  0  0  0  0
 16 17  1  0  0  0  0
 17 18  1  0  0  0  0
 18 19  2  0  0  0  0
 19 20  1  0  0  0  0
 20 21  1  0  0  0  0
 21 22  2  0  0  0  0
 22 23  1  0  0  0  0
 23 24  2  0  0  0  0
 24 25  1  0  0  0  0
 20 25  1  0  0  0  0
 25 26  2  0  0  0  0
 18 26  1  0  0  0  0
 12 27  1  0  0  0  0
 27 28  1  0  0  0  0
  9 28  1  0  0  0  0
M  END
>  <MOLECULEID>
M96834694

>  <CLASS>
Active

$$$$

  Mrv2120 12252113412D          

 27 30  0  0  0  0            999 V2000
    2.1434   -5.3625    0.0000 O   0  0  0  0  0  0  0  0  0  0  0  0
    2.1434   -6.1875    0.0000 C   0  0  0  0  0  0  0  0  0  0  0  0
    2.8579   -6.6000    0.0000 C   0  0  0  0  0  0  0  0  0  0  0  0
    2.8579   -7.4250    0.0000 C   0  0  0  0  0  0  0  0  0  0  0  0
    2.1434   -7.8375    0.0000 C   0  0  0  0  0  0  0  0  0  0  0  0
    1.4289   -7.4250    0.0000 C   0  0  0  0  0  0  0  0  0  0  0  0
    1.4289   -6.6000    0.0000 C   0  0  0  0  0  0  0  0  0  0  0  0
    2.1434   -8.6625    0.0000 C   0  0  0  0  0  0  0  0  0  0  0  0
    2.8579   -9.0750    0.0000 C   0  0  0  0  0  0  0  0  0  0  0  0
    2.8579   -9.9000    0.0000 C   0  0  0  0  0  0  0  0  0  0  0  0
    2.1434  -10.3125    0.0000 N   0  0  0  0  0  0  0  0  0  0  0  0
    2.1434  -11.1375    0.0000 C   0  0  0  0  0  0  0  0  0  0  0  0
    2.8579  -11.5500    0.0000 C   0  0  0  0  0  0  0  0  0  0  0  0
    3.5724  -11.1375    0.0000 C   0  0  0  0  0  0  0  0  0  0  0  0
    4.2868  -11.5500    0.0000 C   0  0  0  0  0  0  0  0  0  0  0  0
    4.2868  -12.3750    0.0000 C   0  0  0  0  0  0  0  0  0  0  0  0
    3.5724  -12.7875    0.0000 C   0  0  0  0  0  0  0  0  0  0  0  0
    2.8579  -12.3750    0.0000 C   0  0  0  0  0  0  0  0  0  0  0  0
    3.5724  -13.6125    0.0000 C   0  0  0  0  0  0  0  0  0  0  0  0
    4.2868  -14.0250    0.0000 C   0  0  0  0  0  0  0  0  0  0  0  0
    4.2868  -14.8500    0.0000 C   0  0  0  0  0  0  0  0  0  0  0  0
    3.5724  -15.2625    0.0000 C   0  0  0  0  0  0  0  0  0  0  0  0
    3.5724  -16.0875    0.0000 O   0  0  0  0  0  0  0  0  0  0  0  0
    2.8579  -14.8500    0.0000 C   0  0  0  0  0  0  0  0  0  0  0  0
    2.8579  -14.0250    0.0000 C   0  0  0  0  0  0  0  0  0  0  0  0
    1.4289   -9.9000    0.0000 C   0  0  0  0  0  0  0  0  0  0  0  0
    1.4289   -9.0750    0.0000 C   0  0  0  0  0  0  0  0  0  0  0  0
  1  2  1  0  0  0  0
  2  3  2  0  0  0  0
  3  4  1  0  0  0  0
  4  5  2  0  0  0  0
  5  6  1  0  0  0  0
  6  7  2  0  0  0  0
  2  7  1  0  0  0  0
  5  8  1  0  0  0  0
  8  9  2  0  0  0  0
  9 10  1  0  0  0  0
 10 11  1  0  0  0  0
 11 12  1  0  0  0  0
 12 13  1  0  0  0  0
 13 14  1  0  0  0  0
 14 15  1  0  0  0  0
 15 16  1  0  0  0  0
 16 17  2  0  0  0  0
 17 18  1  0  0  0  0
 13 18  1  0  0  0  0
 17 19  1  0  0  0  0
 19 20  2  0  0  0  0
 20 21  1  0  0  0  0
 21 22  2  0  0  0  0
 22 23  1  0  0  0  0
 22 24  1  0  0  0  0
 24 25  2  0  0  0  0
 19 25  1  0  0  0  0
 11 26  1  0  0  0  0
 26 27  1  0  0  0  0
  8 27  1  0  0  0  0
M  END
>  <MOLECULEID>
M96834571

>  <CLASS>
Active

$$$$

  Mrv2120 12252113412D          

 29 32  0  0  0  0            999 V2000
   -2.4036   -8.3405    0.0000 C   0  0  0  0  0  0  0  0  0  0  0  0
   -2.4036   -7.5155    0.0000 O   0  0  0  0  0  0  0  0  0  0  0  0
   -3.1181   -7.1030    0.0000 C   0  0  0  0  0  0  0  0  0  0  0  0
   -3.8326   -7.5155    0.0000 C   0  0  0  0  0  0  0  0  0  0  0  0
   -4.5470   -7.1030    0.0000 C   0  0  0  0  0  0  0  0  0  0  0  0
   -4.5470   -6.2780    0.0000 C   0  0  0  0  0  0  0  0  0  0  0  0
   -3.8326   -5.8655    0.0000 C   0  0  0  0  0  0  0  0  0  0  0  0
   -3.1181   -6.2780    0.0000 C   0  0  0  0  0  0  0  0  0  0  0  0
   -2.4036   -5.8655    0.0000 N   0  0  0  0  0  0  0  0  0  0  0  0
   -2.4036   -5.0405    0.0000 C   0  0  0  0  0  0  0  0  0  0  0  0
   -1.6892   -4.6280    0.0000 C   0  0  0  0  0  0  0  0  0  0  0  0
   -0.9747   -5.0405    0.0000 N   0  0  0  0  0  0  0  0  0  0  0  0
   -0.2602   -4.6280    0.0000 C   0  0  0  0  0  0  0  0  0  0  0  0
    0.4542   -5.0405    0.0000 C   0  0  0  0  0  0  0  0  0  0  0  0
    1.1687   -4.6280    0.0000 C   0  0  0  0  0  0  0  0  0  0  0  0
    1.8832   -5.0405    0.0000 N   0  0  0  0  0  0  0  0  0  0  0  0
    2.5977   -4.6280    0.0000 C   0  0  0  0  0  0  0  0  0  0  0  0
    2.5977   -3.8030    0.0000 O   0  0  0  0  0  0  0  0  0  0  0  0
    3.3121   -5.0405    0.0000 C   0  0  0  0  0  0  0  0  0  0  0  0
    4.0658   -4.7049    0.0000 C   0  0  0  0  0  0  0  0  0  0  0  0
    4.3207   -3.9203    0.0000 C   0  0  0  0  0  0  0  0  0  0  0  0
    5.1277   -3.7488    0.0000 C   0  0  0  0  0  0  0  0  0  0  0  0
    5.6798   -4.3619    0.0000 C   0  0  0  0  0  0  0  0  0  0  0  0
    5.4248   -5.1465    0.0000 C   0  0  0  0  0  0  0  0  0  0  0  0
    4.6178   -5.3180    0.0000 N   0  0  0  0  0  0  0  0  0  0  0  0
    4.2053   -6.0325    0.0000 N   0  0  0  0  0  0  0  0  0  0  0  0
    3.3984   -5.8610    0.0000 C   0  0  0  0  0  0  0  0  0  0  0  0
   -0.9747   -5.8655    0.0000 C   0  0  0  0  0  0  0  0  0  0  0  0
   -1.6892   -6.2780    0.0000 C   0  0  0  0  0  0  0  0  0  0  0  0
  1  2  1  0  0  0  0
  2  3  1  0  0  0  0
  3  4  2  0  0  0  0
  4  5  1  0  0  0  0
  5  6  2  0  0  0  0
  6  7  1  0  0  0  0
  7  8  2  0  0  0  0
  3  8  1  0  0  0  0
  8  9  1  0  0  0  0
  9 10  1  0  0  0  0
 10 11  1  0  0  0  0
 11 12  1  0  0  0  0
 12 13  1  0  0  0  0
 13 14  1  0  0  0  0
 14 15  1  0  0  0  0
 15 16  1  0  0  0  0
 16 17  1  0  0  0  0
 17 18  2  0  0  0  0
 17 19  1  0  0  0  0
 19 20  2  0  0  0  0
 20 21  1  0  0  0  0
 21 22  2  0  0  0  0
 22 23  1  0  0  0  0
 23 24  2  0  0  0  0
 24 25  1  0  0  0  0
 20 25  1  0  0  0  0
 25 26  1  0  0  0  0
 26 27  2  0  0  0  0
 19 27  1  0  0  0  0
 12 28  1  0  0  0  0
 28 29  1  0  0  0  0
  9 29  1  0  0  0  0
M  END
>  <MOLECULEID>
M236299

>  <CLASS>
Active

$$$$

  Mrv2120 12252113412D          

 37 40  0  0  0  0            999 V2000
   -1.4498    7.4453    0.0000 C   0  0  0  0  0  0  0  0  0  0  0  0
   -2.0018    6.8322    0.0000 C   0  0  0  0  0  0  0  0  0  0  0  0
   -1.7469    6.0476    0.0000 O   0  0  0  0  0  0  0  0  0  0  0  0
   -2.2989    5.4345    0.0000 C   0  0  0  0  0  0  0  0  0  0  0  0
   -2.0440    4.6499    0.0000 C   0  0  0  0  0  0  0  0  0  0  0  0
   -2.5960    4.0368    0.0000 O   0  0  0  0  0  0  0  0  0  0  0  0
   -2.3411    3.2522    0.0000 C   0  0  0  0  0  0  0  0  0  0  0  0
   -2.8931    2.6391    0.0000 C   0  0  0  0  0  0  0  0  0  0  0  0
   -2.6382    1.8545    0.0000 C   0  0  0  0  0  0  0  0  0  0  0  0
   -3.1902    1.2414    0.0000 C   0  0  0  0  0  0  0  0  0  0  0  0
   -3.1039    0.4209    0.0000 C   0  0  0  0  0  0  0  0  0  0  0  0
   -3.8576    0.0853    0.0000 C   0  0  0  0  0  0  0  0  0  0  0  0
   -4.4097    0.6984    0.0000 N   0  0  0  0  0  0  0  0  0  0  0  0
   -3.9972    1.4129    0.0000 N   0  0  0  0  0  0  0  0  0  0  0  0
   -4.2521    2.1975    0.0000 C   0  0  0  0  0  0  0  0  0  0  0  0
   -3.7001    2.8106    0.0000 C   0  0  0  0  0  0  0  0  0  0  0  0
   -2.3895    0.0084    0.0000 C   0  0  0  0  0  0  0  0  0  0  0  0
   -2.3895   -0.8166    0.0000 O   0  0  0  0  0  0  0  0  0  0  0  0
   -1.6750    0.4209    0.0000 N   0  0  0  0  0  0  0  0  0  0  0  0
   -0.9605    0.0084    0.0000 C   0  0  0  0  0  0  0  0  0  0  0  0
   -0.2461    0.4209    0.0000 C   0  0  0  0  0  0  0  0  0  0  0  0
    0.4684    0.0084    0.0000 C   0  0  0  0  0  0  0  0  0  0  0  0
    1.1829    0.4209    0.0000 C   0  0  0  0  0  0  0  0  0  0  0  0
    1.8973    0.0084    0.0000 N   0  0  0  0  0  0  0  0  0  0  0  0
    2.6118    0.4209    0.0000 C   0  0  0  0  0  0  0  0  0  0  0  0
    3.3263    0.0084    0.0000 C   0  0  0  0  0  0  0  0  0  0  0  0
    3.3263   -0.8166    0.0000 N   0  0  0  0  0  0  0  0  0  0  0  0
    2.6118   -1.2291    0.0000 C   0  0  0  0  0  0  0  0  0  0  0  0
    1.8973   -0.8166    0.0000 C   0  0  0  0  0  0  0  0  0  0  0  0
    4.0408   -1.2291    0.0000 C   0  0  0  0  0  0  0  0  0  0  0  0
    4.7552   -0.8166    0.0000 C   0  0  0  0  0  0  0  0  0  0  0  0
    5.4697   -1.2291    0.0000 C   0  0  0  0  0  0  0  0  0  0  0  0
    5.4697   -2.0541    0.0000 C   0  0  0  0  0  0  0  0  0  0  0  0
    4.7552   -2.4666    0.0000 C   0  0  0  0  0  0  0  0  0  0  0  0
    4.0408   -2.0541    0.0000 C   0  0  0  0  0  0  0  0  0  0  0  0
    3.3263   -2.4666    0.0000 O   0  0  0  0  0  0  0  0  0  0  0  0
    2.6118   -2.0541    0.0000 C   0  0  0  0  0  0  0  0  0  0  0  0
  1  2  1  0  0  0  0
  2  3  1  0  0  0  0
  3  4  1  0  0  0  0
  4  5  1  0  0  0  0
  5  6  1  0  0  0  0
  6  7  1  0  0  0  0
  7  8  1  0  0  0  0
  8  9  2  0  0  0  0
  9 10  1  0  0  0  0
 10 11  2  0  0  0  0
 11 12  1  0  0  0  0
 12 13  2  0  0  0  0
 13 14  1  0  0  0  0
 10 14  1  0  0  0  0
 14 15  1  0  0  0  0
 15 16  2  0  0  0  0
  8 16  1  0  0  0  0
 11 17  1  0  0  0  0
 17 18  2  0  0  0  0
 17 19  1  0  0  0  0
 19 20  1  0  0  0  0
 20 21  1  0  0  0  0
 21 22  1  0  0  0  0
 22 23  1  0  0  0  0
 23 24  1  0  0  0  0
 24 25  1  0  0  0  0
 25 26  1  0  0  0  0
 26 27  1  0  0  0  0
 27 28  1  0  0  0  0
 28 29  1  0  0  0  0
 24 29  1  0  0  0  0
 27 30  1  0  0  0  0
 30 31  2  0  0  0  0
 31 32  1  0  0  0  0
 32 33  2  0  0  0  0
 33 34  1  0  0  0  0
 34 35  2  0  0  0  0
 30 35  1  0  0  0  0
 35 36  1  0  0  0  0
 36 37  1  0  0  0  0
M  END
>  <MOLECULEID>
M96834722

>  <CLASS>
Active

$$$$

  Mrv2120 12252113412D          

 36 39  0  0  0  0            999 V2000
   -5.6091   -5.0116    0.0000 C   0  0  0  0  0  0  0  0  0  0  0  0
   -4.8946   -5.4241    0.0000 C   0  0  0  0  0  0  0  0  0  0  0  0
   -4.8946   -6.2491    0.0000 C   0  0  0  0  0  0  0  0  0  0  0  0
   -4.1801   -6.6616    0.0000 C   0  0  0  0  0  0  0  0  0  0  0  0
   -4.1801   -7.4866    0.0000 N   0  0  0  0  0  0  0  0  0  0  0  0
   -3.5127   -7.9715    0.0000 C   0  0  0  0  0  0  0  0  0  0  0  0
   -3.7676   -8.7562    0.0000 C   0  0  0  0  0  0  0  0  0  0  0  0
   -3.2827   -9.4236    0.0000 C   0  0  0  0  0  0  0  0  0  0  0  0
   -2.4622   -9.3374    0.0000 C   0  0  0  0  0  0  0  0  0  0  0  0
   -1.9773  -10.0048    0.0000 C   0  0  0  0  0  0  0  0  0  0  0  0
   -1.1568   -9.9186    0.0000 O   0  0  0  0  0  0  0  0  0  0  0  0
   -0.6719  -10.5860    0.0000 C   0  0  0  0  0  0  0  0  0  0  0  0
    0.1486  -10.4998    0.0000 C   0  0  0  0  0  0  0  0  0  0  0  0
    0.6335  -11.1672    0.0000 C   0  0  0  0  0  0  0  0  0  0  0  0
    0.2980  -11.9209    0.0000 C   0  0  0  0  0  0  0  0  0  0  0  0
    0.7829  -12.5883    0.0000 C   0  0  0  0  0  0  0  0  0  0  0  0
    1.6034  -12.5021    0.0000 N   0  0  0  0  0  0  0  0  0  0  0  0
    1.9389  -11.7484    0.0000 C   0  0  0  0  0  0  0  0  0  0  0  0
    2.7594  -11.6622    0.0000 C   0  0  0  0  0  0  0  0  0  0  0  0
    3.2443  -12.3296    0.0000 N   0  0  0  0  0  0  0  0  0  0  0  0
    2.9088  -13.0833    0.0000 C   0  0  0  0  0  0  0  0  0  0  0  0
    2.0883  -13.1695    0.0000 C   0  0  0  0  0  0  0  0  0  0  0  0
    4.0648  -12.2434    0.0000 C   0  0  0  0  0  0  0  0  0  0  0  0
    4.4004  -11.4897    0.0000 C   0  0  0  0  0  0  0  0  0  0  0  0
    5.2208  -11.4035    0.0000 C   0  0  0  0  0  0  0  0  0  0  0  0
    5.7058  -12.0709    0.0000 C   0  0  0  0  0  0  0  0  0  0  0  0
    5.3702  -12.8246    0.0000 C   0  0  0  0  0  0  0  0  0  0  0  0
    4.5497  -12.9108    0.0000 C   0  0  0  0  0  0  0  0  0  0  0  0
    4.2142  -13.6645    0.0000 O   0  0  0  0  0  0  0  0  0  0  0  0
    3.3937  -13.7507    0.0000 C   0  0  0  0  0  0  0  0  0  0  0  0
   -0.5225  -12.0071    0.0000 C   0  0  0  0  0  0  0  0  0  0  0  0
   -1.0074  -11.3397    0.0000 C   0  0  0  0  0  0  0  0  0  0  0  0
   -1.8279  -11.4259    0.0000 O   0  0  0  0  0  0  0  0  0  0  0  0
   -2.3129  -10.7585    0.0000 C   0  0  0  0  0  0  0  0  0  0  0  0
   -4.5926   -8.7562    0.0000 N   0  0  0  0  0  0  0  0  0  0  0  0
   -4.8476   -7.9715    0.0000 N   0  0  0  0  0  0  0  0  0  0  0  0
  1  2  1  0  0  0  0
  2  3  1  0  0  0  0
  3  4  1  0  0  0  0
  4  5  1  0  0  0  0
  5  6  1  0  0  0  0
  6  7  2  0  0  0  0
  7  8  1  0  0  0  0
  8  9  1  0  0  0  0
  9 10  1  0  0  0  0
 10 11  1  0  0  0  0
 11 12  1  0  0  0  0
 12 13  2  0  0  0  0
 13 14  1  0  0  0  0
 14 15  2  0  0  0  0
 15 16  1  0  0  0  0
 16 17  1  0  0  0  0
 17 18  1  0  0  0  0
 18 19  1  0  0  0  0
 19 20  1  0  0  0  0
 20 21  1  0  0  0  0
 21 22  1  0  0  0  0
 17 22  1  0  0  0  0
 20 23  1  0  0  0  0
 23 24  2  0  0  0  0
 24 25  1  0  0  0  0
 25 26  2  0  0  0  0
 26 27  1  0  0  0  0
 27 28  2  0  0  0  0
 23 28  1  0  0  0  0
 28 29  1  0  0  0  0
 29 30  1  0  0  0  0
 15 31  1  0  0  0  0
 31 32  2  0  0  0  0
 12 32  1  0  0  0  0
 32 33  1  0  0  0  0
 33 34  1  0  0  0  0
  7 35  1  0  0  0  0
 35 36  2  0  0  0  0
  5 36  1  0  0  0  0
M  END
>  <MOLECULEID>
M96575127

>  <CLASS>
Active

$$$$

  Mrv2120 12252113412D          

 22 23  0  0  0  0            999 V2000
    3.4656   -1.2991    0.0000 C   0  0  0  0  0  0  0  0  0  0  0  0
    2.7512   -1.7116    0.0000 C   0  0  0  0  0  0  0  0  0  0  0  0
    2.7512   -2.5366    0.0000 N   0  0  0  0  0  0  0  0  0  0  0  0
    3.4186   -3.0215    0.0000 C   0  0  0  0  0  0  0  0  0  0  0  0
    3.1637   -3.8062    0.0000 C   0  0  0  0  0  0  0  0  0  0  0  0
    2.3387   -3.8062    0.0000 C   0  0  0  0  0  0  0  0  0  0  0  0
    2.0837   -3.0215    0.0000 C   0  0  0  0  0  0  0  0  0  0  0  0
    1.2991   -2.7666    0.0000 C   0  0  0  0  0  0  0  0  0  0  0  0
    1.1276   -1.9596    0.0000 N   0  0  0  0  0  0  0  0  0  0  0  0
    0.3430   -1.7047    0.0000 C   0  0  0  0  0  0  0  0  0  0  0  0
   -0.2701   -2.2567    0.0000 O   0  0  0  0  0  0  0  0  0  0  0  0
    0.1714   -0.8977    0.0000 C   0  0  0  0  0  0  0  0  0  0  0  0
   -0.6132   -0.6428    0.0000 C   0  0  0  0  0  0  0  0  0  0  0  0
   -1.2263   -1.1948    0.0000 O   0  0  0  0  0  0  0  0  0  0  0  0
   -2.0109   -0.9399    0.0000 C   0  0  0  0  0  0  0  0  0  0  0  0
   -0.7847    0.1642    0.0000 C   0  0  0  0  0  0  0  0  0  0  0  0
   -1.5693    0.4191    0.0000 Cl  0  0  0  0  0  0  0  0  0  0  0  0
   -0.1716    0.7162    0.0000 C   0  0  0  0  0  0  0  0  0  0  0  0
    0.6130    0.4613    0.0000 C   0  0  0  0  0  0  0  0  0  0  0  0
    1.2261    1.0133    0.0000 Cl  0  0  0  0  0  0  0  0  0  0  0  0
    0.7845   -0.3457    0.0000 C   0  0  0  0  0  0  0  0  0  0  0  0
    1.5692   -0.6006    0.0000 O   0  0  0  0  0  0  0  0  0  0  0  0
  1  2  1  0  0  0  0
  2  3  1  0  0  0  0
  3  4  1  0  0  0  0
  4  5  1  0  0  0  0
  5  6  1  0  0  0  0
  6  7  1  0  0  0  0
  3  7  1  0  0  0  0
  7  8  1  0  0  0  0
  8  9  1  0  0  0  0
  9 10  1  0  0  0  0
 10 11  2  0  0  0  0
 10 12  1  0  0  0  0
 12 13  2  0  0  0  0
 13 14  1  0  0  0  0
 14 15  1  0  0  0  0
 13 16  1  0  0  0  0
 16 17  1  0  0  0  0
 16 18  2  0  0  0  0
 18 19  1  0  0  0  0
 19 20  1  0  0  0  0
 19 21  2  0  0  0  0
 12 21  1  0  0  0  0
 21 22  1  0  0  0  0
M  END
>  <MOLECULEID>
M160698

>  <CLASS>
Active

$$$$

  Mrv2120 12252113412D          

 20 21  0  0  0  0            999 V2000
    3.5724   -1.2375    0.0000 C   0  0  0  0  0  0  0  0  0  0  0  0
    4.2868   -1.6500    0.0000 C   0  0  0  0  0  0  0  0  0  0  0  0
    4.2868   -2.4750    0.0000 C   0  0  0  0  0  0  0  0  0  0  0  0
    5.0013   -2.8875    0.0000 N   0  0  0  0  0  0  0  0  0  0  0  0
    5.7158   -2.4750    0.0000 C   0  0  0  0  0  0  0  0  0  0  0  0
    5.7158   -1.6500    0.0000 C   0  0  0  0  0  0  0  0  0  0  0  0
    6.4302   -1.2375    0.0000 C   0  0  0  0  0  0  0  0  0  0  0  0
    5.0013   -3.7125    0.0000 C   0  0  0  0  0  0  0  0  0  0  0  0
    5.7158   -4.1250    0.0000 C   0  0  0  0  0  0  0  0  0  0  0  0
    5.7158   -4.9500    0.0000 C   0  0  0  0  0  0  0  0  0  0  0  0
    5.0013   -5.3625    0.0000 C   0  0  0  0  0  0  0  0  0  0  0  0
    5.0013   -6.1875    0.0000 C   0  0  0  0  0  0  0  0  0  0  0  0
    5.7158   -6.6000    0.0000 O   0  0  0  0  0  0  0  0  0  0  0  0
    6.4302   -6.1875    0.0000 C   0  0  0  0  0  0  0  0  0  0  0  0
    4.2868   -6.6000    0.0000 C   0  0  0  0  0  0  0  0  0  0  0  0
    3.5724   -6.1875    0.0000 C   0  0  0  0  0  0  0  0  0  0  0  0
    3.5724   -5.3625    0.0000 C   0  0  0  0  0  0  0  0  0  0  0  0
    4.2868   -4.9500    0.0000 C   0  0  0  0  0  0  0  0  0  0  0  0
    4.2868   -4.1250    0.0000 C   0  0  0  0  0  0  0  0  0  0  0  0
    3.5724   -3.7125    0.0000 C   0  0  0  0  0  0  0  0  0  0  0  0
  1  2  1  0  0  0  0
  2  3  1  0  0  0  0
  3  4  1  0  0  0  0
  4  5  1  0  0  0  0
  5  6  1  0  0  0  0
  6  7  1  0  0  0  0
  4  8  1  0  0  0  0
  8  9  1  0  0  0  0
  9 10  1  0  0  0  0
 10 11  1  0  0  0  0
 11 12  2  0  0  0  0
 12 13  1  0  0  0  0
 13 14  1  0  0  0  0
 12 15  1  0  0  0  0
 15 16  2  0  0  0  0
 16 17  1  0  0  0  0
 17 18  2  0  0  0  0
 11 18  1  0  0  0  0
 18 19  1  0  0  0  0
  8 19  1  0  0  0  0
 19 20  1  0  0  0  0
M  END
>  <MOLECULEID>
M1014435

>  <CLASS>
Active

$$$$

  Mrv2120 12252113412D          

 37 41  0  0  0  0            999 V2000
   11.8506    6.8875    0.0000 C   0  0  0  0  0  0  0  0  0  0  0  0
   11.6371    6.0906    0.0000 O   0  0  0  0  0  0  0  0  0  0  0  0
   12.2204    5.5072    0.0000 C   0  0  0  0  0  0  0  0  0  0  0  0
   13.0173    5.7208    0.0000 C   0  0  0  0  0  0  0  0  0  0  0  0
   13.6007    5.1374    0.0000 C   0  0  0  0  0  0  0  0  0  0  0  0
   13.3872    4.3405    0.0000 C   0  0  0  0  0  0  0  0  0  0  0  0
   12.5903    4.1270    0.0000 C   0  0  0  0  0  0  0  0  0  0  0  0
   12.0069    4.7103    0.0000 C   0  0  0  0  0  0  0  0  0  0  0  0
   11.2100    4.4968    0.0000 N   0  0  0  0  0  0  0  0  0  0  0  0
   10.9965    3.6999    0.0000 C   0  0  0  0  0  0  0  0  0  0  0  0
   10.1996    3.4864    0.0000 C   0  0  0  0  0  0  0  0  0  0  0  0
    9.6162    4.0698    0.0000 N   0  0  0  0  0  0  0  0  0  0  0  0
    8.8193    3.8562    0.0000 C   0  0  0  0  0  0  0  0  0  0  0  0
    8.6058    3.0594    0.0000 C   0  0  0  0  0  0  0  0  0  0  0  0
    7.8089    2.8458    0.0000 C   0  0  0  0  0  0  0  0  0  0  0  0
    7.5954    2.0489    0.0000 C   0  0  0  0  0  0  0  0  0  0  0  0
    6.7985    1.8354    0.0000 N   0  0  0  0  0  0  0  0  0  0  0  0
    6.5850    1.0385    0.0000 C   0  0  0  0  0  0  0  0  0  0  0  0
    7.1684    0.4552    0.0000 O   0  0  0  0  0  0  0  0  0  0  0  0
    5.7881    0.8250    0.0000 C   0  0  0  0  0  0  0  0  0  0  0  0
    5.7881    0.0000    0.0000 C   0  0  0  0  0  0  0  0  0  0  0  0
    5.3756   -0.7145    0.0000 C   0  0  0  0  0  0  0  0  0  0  0  0
    5.1878    0.0368    0.0000 C   0  0  0  0  0  0  0  0  0  0  0  0
    5.1878    0.7882    0.0000 C   0  0  0  0  0  0  0  0  0  0  0  0
    5.3756    1.5395    0.0000 C   0  0  0  0  0  0  0  0  0  0  0  0
    4.6611    1.9520    0.0000 C   0  0  0  0  0  0  0  0  0  0  0  0
    3.8361    1.9520    0.0000 C   0  0  0  0  0  0  0  0  0  0  0  0
    3.1217    1.5395    0.0000 C   0  0  0  0  0  0  0  0  0  0  0  0
    2.6267    0.9075    0.0000 C   0  0  0  0  0  0  0  0  0  0  0  0
    2.6267   -0.0825    0.0000 C   0  0  0  0  0  0  0  0  0  0  0  0
    3.1217   -0.7145    0.0000 C   0  0  0  0  0  0  0  0  0  0  0  0
    3.8361   -1.1270    0.0000 C   0  0  0  0  0  0  0  0  0  0  0  0
    4.6611   -1.1270    0.0000 C   0  0  0  0  0  0  0  0  0  0  0  0
    2.9338    0.0368    0.0000 C   0  0  0  0  0  0  0  0  0  0  0  0
    2.9338    0.7882    0.0000 C   0  0  0  0  0  0  0  0  0  0  0  0
    9.8298    4.8667    0.0000 C   0  0  0  0  0  0  0  0  0  0  0  0
   10.6266    5.0802    0.0000 C   0  0  0  0  0  0  0  0  0  0  0  0
  1  2  1  0  0  0  0
  2  3  1  0  0  0  0
  3  4  2  0  0  0  0
  4  5  1  0  0  0  0
  5  6  2  0  0  0  0
  6  7  1  0  0  0  0
  7  8  2  0  0  0  0
  3  8  1  0  0  0  0
  8  9  1  0  0  0  0
  9 10  1  0  0  0  0
 10 11  1  0  0  0  0
 11 12  1  0  0  0  0
 12 13  1  0  0  0  0
 13 14  1  0  0  0  0
 14 15  1  0  0  0  0
 15 16  1  0  0  0  0
 16 17  1  0  0  0  0
 17 18  1  0  0  0  0
 18 19  2  0  0  0  0
 18 20  1  0  0  0  0
 20 21  2  0  0  0  0
 21 22  1  0  0  0  0
 22 23  2  0  0  0  0
 23 24  1  0  0  0  0
 24 25  2  0  0  0  0
 20 25  1  0  0  0  0
 25 26  1  0  0  0  0
 26 27  1  0  0  0  0
 27 28  1  0  0  0  0
 28 29  2  0  0  0  0
 29 30  1  0  0  0  0
 30 31  2  0  0  0  0
 31 32  1  0  0  0  0
 32 33  1  0  0  0  0
 22 33  1  0  0  0  0
 31 34  1  0  0  0  0
 34 35  2  0  0  0  0
 28 35  1  0  0  0  0
 12 36  1  0  0  0  0
 36 37  1  0  0  0  0
  9 37  1  0  0  0  0
M  END
>  <MOLECULEID>
M304744

>  <CLASS>
Active

$$$$

  Mrv2120 12252113412D          

 28 30  0  0  0  0            999 V2000
    2.8579   -6.6000    0.0000 O   0  0  0  0  0  0  0  0  0  0  0  0
    2.8579   -7.4250    0.0000 C   0  0  0  0  0  0  0  0  0  0  0  0
    3.5724   -7.8375    0.0000 C   0  0  0  0  0  0  0  0  0  0  0  0
    3.5724   -8.6625    0.0000 C   0  0  0  0  0  0  0  0  0  0  0  0
    2.8579   -9.0750    0.0000 C   0  0  0  0  0  0  0  0  0  0  0  0
    2.1434   -8.6625    0.0000 C   0  0  0  0  0  0  0  0  0  0  0  0
    2.1434   -7.8375    0.0000 C   0  0  0  0  0  0  0  0  0  0  0  0
    2.8579   -9.9000    0.0000 C   0  0  0  0  0  0  0  0  0  0  0  0
    2.1434  -10.3125    0.0000 O   0  0  0  0  0  0  0  0  0  0  0  0
    3.5724  -10.3125    0.0000 N   0  0  0  0  0  0  0  0  0  0  0  0
    3.5724  -11.1375    0.0000 C   0  0  0  0  0  0  0  0  0  0  0  0
    4.2868  -11.5500    0.0000 C   0  0  0  0  0  0  0  0  0  0  0  0
    4.2868  -12.3750    0.0000 C   0  0  0  0  0  0  0  0  0  0  0  0
    5.0013  -12.7875    0.0000 C   0  0  0  0  0  0  0  0  0  0  0  0
    5.0013  -13.6125    0.0000 N   0  0  0  0  0  0  0  0  0  0  0  0
    5.7158  -14.0250    0.0000 C   0  0  0  0  0  0  0  0  0  0  0  0
    5.7158  -14.8500    0.0000 C   0  0  0  0  0  0  0  0  0  0  0  0
    5.0013  -15.2625    0.0000 N   0  0  0  0  0  0  0  0  0  0  0  0
    4.2868  -14.8500    0.0000 C   0  0  0  0  0  0  0  0  0  0  0  0
    4.2868  -14.0250    0.0000 C   0  0  0  0  0  0  0  0  0  0  0  0
    5.0013  -16.0875    0.0000 C   0  0  0  0  0  0  0  0  0  0  0  0
    5.7158  -16.5000    0.0000 C   0  0  0  0  0  0  0  0  0  0  0  0
    5.7158  -17.3250    0.0000 C   0  0  0  0  0  0  0  0  0  0  0  0
    5.0013  -17.7375    0.0000 C   0  0  0  0  0  0  0  0  0  0  0  0
    4.2868  -17.3250    0.0000 C   0  0  0  0  0  0  0  0  0  0  0  0
    3.5724  -17.7375    0.0000 Cl  0  0  0  0  0  0  0  0  0  0  0  0
    4.2868  -16.5000    0.0000 C   0  0  0  0  0  0  0  0  0  0  0  0
    3.5724  -16.0875    0.0000 Cl  0  0  0  0  0  0  0  0  0  0  0  0
  1  2  1  0  0  0  0
  2  3  2  0  0  0  0
  3  4  1  0  0  0  0
  4  5  2  0  0  0  0
  5  6  1  0  0  0  0
  6  7  2  0  0  0  0
  2  7  1  0  0  0  0
  5  8  1  0  0  0  0
  8  9  2  0  0  0  0
  8 10  1  0  0  0  0
 10 11  1  0  0  0  0
 12 11  1  4  0  0  0
 12 13  2  0  0  0  0
 13 14  1  0  0  0  0
 14 15  1  0  0  0  0
 15 16  1  0  0  0  0
 16 17  1  0  0  0  0
 17 18  1  0  0  0  0
 18 19  1  0  0  0  0
 19 20  1  0  0  0  0
 15 20  1  0  0  0  0
 18 21  1  0  0  0  0
 21 22  2  0  0  0  0
 22 23  1  0  0  0  0
 23 24  2  0  0  0  0
 24 25  1  0  0  0  0
 25 26  1  0  0  0  0
 25 27  2  0  0  0  0
 21 27  1  0  0  0  0
 27 28  1  0  0  0  0
M  END
>  <MOLECULEID>
M670144

>  <CLASS>
Active

$$$$

  Mrv2120 12252113412D          

 28 31  0  0  0  0            999 V2000
    1.4289   -2.4750    0.0000 C   0  0  0  0  0  0  0  0  0  0  0  0
    1.4289   -1.6500    0.0000 C   0  0  0  0  0  0  0  0  0  0  0  0
    0.7145   -1.2375    0.0000 C   0  0  0  0  0  0  0  0  0  0  0  0
    0.7145   -0.4125    0.0000 C   0  0  0  0  0  0  0  0  0  0  0  0
    0.0000    0.0000    0.0000 O   0  0  0  0  0  0  0  0  0  0  0  0
    1.4289    0.0000    0.0000 O   0  0  0  0  0  0  0  0  0  0  0  0
    2.1434   -0.4125    0.0000 C   0  0  0  0  0  0  0  0  0  0  0  0
    2.8579    0.0000    0.0000 C   0  0  0  0  0  0  0  0  0  0  0  0
    3.5724   -0.4125    0.0000 C   0  0  0  0  0  0  0  0  0  0  0  0
    4.2868   -0.0000    0.0000 O   0  0  0  0  0  0  0  0  0  0  0  0
    4.2868    0.8250    0.0000 C   0  0  0  0  0  0  0  0  0  0  0  0
    5.0013    1.2375    0.0000 C   0  0  0  0  0  0  0  0  0  0  0  0
    5.0013    2.0625    0.0000 C   0  0  0  0  0  0  0  0  0  0  0  0
    5.7158    2.4750    0.0000 N   0  0  0  0  0  0  0  0  0  0  0  0
    5.7158    3.3000    0.0000 C   0  0  0  0  0  0  0  0  0  0  0  0
    6.4302    3.7125    0.0000 C   0  0  0  0  0  0  0  0  0  0  0  0
    7.1447    3.3000    0.0000 N   0  0  0  0  0  0  0  0  0  0  0  0
    7.1447    2.4750    0.0000 C   0  0  0  0  0  0  0  0  0  0  0  0
    6.4302    2.0625    0.0000 C   0  0  0  0  0  0  0  0  0  0  0  0
    7.8592    3.7125    0.0000 C   0  0  0  0  0  0  0  0  0  0  0  0
    7.8592    4.5375    0.0000 C   0  0  0  0  0  0  0  0  0  0  0  0
    8.5737    4.9500    0.0000 C   0  0  0  0  0  0  0  0  0  0  0  0
    9.2881    4.5375    0.0000 C   0  0  0  0  0  0  0  0  0  0  0  0
    9.2881    3.7125    0.0000 C   0  0  0  0  0  0  0  0  0  0  0  0
    8.5737    3.3000    0.0000 C   0  0  0  0  0  0  0  0  0  0  0  0
    3.5724   -1.2375    0.0000 C   0  0  0  0  0  0  0  0  0  0  0  0
    2.8579   -1.6500    0.0000 C   0  0  0  0  0  0  0  0  0  0  0  0
    2.1434   -1.2375    0.0000 C   0  0  0  0  0  0  0  0  0  0  0  0
  1  2  1  0  0  0  0
  2  3  2  0  0  0  0
  3  4  1  0  0  0  0
  4  5  2  0  0  0  0
  4  6  1  0  0  0  0
  6  7  1  0  0  0  0
  7  8  2  0  0  0  0
  8  9  1  0  0  0  0
  9 10  1  0  0  0  0
 10 11  1  0  0  0  0
 11 12  1  0  0  0  0
 12 13  1  0  0  0  0
 13 14  1  0  0  0  0
 14 15  1  0  0  0  0
 15 16  1  0  0  0  0
 16 17  1  0  0  0  0
 17 18  1  0  0  0  0
 18 19  1  0  0  0  0
 14 19  1  0  0  0  0
 17 20  1  0  0  0  0
 20 21  2  0  0  0  0
 21 22  1  0  0  0  0
 22 23  2  0  0  0  0
 23 24  1  0  0  0  0
 24 25  2  0  0  0  0
 20 25  1  0  0  0  0
  9 26  2  0  0  0  0
 26 27  1  0  0  0  0
 27 28  2  0  0  0  0
  2 28  1  0  0  0  0
  7 28  1  0  0  0  0
M  END
>  <MOLECULEID>
M194484

>  <CLASS>
Active

$$$$

  Mrv2120 12252113412D          

 72 77  0  0  0  0            999 V2000
   -2.8579  -18.9750    0.0000 C   0  0  0  0  0  0  0  0  0  0  0  0
   -2.1434  -18.5625    0.0000 O   0  0  0  0  0  0  0  0  0  0  0  0
   -2.1434  -17.7375    0.0000 C   0  0  0  0  0  0  0  0  0  0  0  0
   -2.8579  -17.3250    0.0000 C   0  0  0  0  0  0  0  0  0  0  0  0
   -2.8579  -16.5000    0.0000 C   0  0  0  0  0  0  0  0  0  0  0  0
   -2.1434  -16.0875    0.0000 C   0  0  0  0  0  0  0  0  0  0  0  0
   -1.4289  -16.5000    0.0000 C   0  0  0  0  0  0  0  0  0  0  0  0
   -1.4289  -17.3250    0.0000 C   0  0  0  0  0  0  0  0  0  0  0  0
   -0.7145  -17.7375    0.0000 N   0  0  0  0  0  0  0  0  0  0  0  0
    0.0000  -17.3250    0.0000 C   0  0  0  0  0  0  0  0  0  0  0  0
    0.7145  -17.7375    0.0000 C   0  0  0  0  0  0  0  0  0  0  0  0
    0.7145  -18.5625    0.0000 N   0  0  0  0  0  0  0  0  0  0  0  0
    1.4289  -18.9750    0.0000 C   0  0  0  0  0  0  0  0  0  0  0  0
    2.1434  -18.5625    0.0000 C   0  0  0  0  0  0  0  0  0  0  0  0
    2.8579  -18.9750    0.0000 C   0  0  0  0  0  0  0  0  0  0  0  0
    3.5724  -18.5625    0.0000 C   0  0  0  0  0  0  0  0  0  0  0  0
    4.2868  -18.9750    0.0000 N   0  0  0  0  0  0  0  0  0  0  0  0
    5.0013  -18.5625    0.0000 C   0  0  0  0  0  0  0  0  0  0  0  0
    5.0013  -17.7375    0.0000 O   0  0  0  0  0  0  0  0  0  0  0  0
    5.7158  -18.9750    0.0000 C   0  0  0  0  0  0  0  0  0  0  0  0
    6.4302  -18.5625    0.0000 C   0  0  0  0  0  0  0  0  0  0  0  0
    7.1447  -18.9750    0.0000 C   0  0  0  0  0  0  0  0  0  0  0  0
    7.1447  -19.8000    0.0000 C   0  0  0  0  0  0  0  0  0  0  0  0
    7.8592  -20.2125    0.0000 C   0  0  0  0  0  0  0  0  0  0  0  0
    8.5737  -19.8000    0.0000 O   0  0  0  0  0  0  0  0  0  0  0  0
    9.2881  -20.2125    0.0000 C   0  0  0  0  0  0  0  0  0  0  0  0
   10.0026  -19.8000    0.0000 C   0  0  0  0  0  0  0  0  0  0  0  0
   10.7171  -20.2125    0.0000 O   0  0  0  0  0  0  0  0  0  0  0  0
   11.4315  -19.8000    0.0000 C   0  0  0  0  0  0  0  0  0  0  0  0
   12.1460  -20.2125    0.0000 C   0  0  0  0  0  0  0  0  0  0  0  0
   12.8605  -19.8000    0.0000 O   0  0  0  0  0  0  0  0  0  0  0  0
   13.5749  -20.2125    0.0000 C   0  0  0  0  0  0  0  0  0  0  0  0
   14.2894  -19.8000    0.0000 C   0  0  0  0  0  0  0  0  0  0  0  0
   15.0039  -20.2125    0.0000 O   0  0  0  0  0  0  0  0  0  0  0  0
   15.7184  -19.8000    0.0000 C   0  0  0  0  0  0  0  0  0  0  0  0
   16.4328  -20.2125    0.0000 C   0  0  0  0  0  0  0  0  0  0  0  0
   17.1473  -19.8000    0.0000 O   0  0  0  0  0  0  0  0  0  0  0  0
   17.8618  -20.2125    0.0000 C   0  0  0  0  0  0  0  0  0  0  0  0
   18.5762  -19.8000    0.0000 C   0  0  0  0  0  0  0  0  0  0  0  0
   19.2907  -20.2125    0.0000 O   0  0  0  0  0  0  0  0  0  0  0  0
   20.0052  -19.8000    0.0000 C   0  0  0  0  0  0  0  0  0  0  0  0
   20.7197  -20.2125    0.0000 C   0  0  0  0  0  0  0  0  0  0  0  0
   21.4341  -19.8000    0.0000 C   0  0  0  0  0  0  0  0  0  0  0  0
   22.1486  -20.2125    0.0000 C   0  0  0  0  0  0  0  0  0  0  0  0
   22.1486  -21.0375    0.0000 C   0  0  0  0  0  0  0  0  0  0  0  0
   21.4341  -21.4500    0.0000 C   0  0  0  0  0  0  0  0  0  0  0  0
   20.7197  -21.0375    0.0000 C   0  0  0  0  0  0  0  0  0  0  0  0
   22.8631  -21.4500    0.0000 C   0  0  0  0  0  0  0  0  0  0  0  0
   22.8631  -22.2750    0.0000 O   0  0  0  0  0  0  0  0  0  0  0  0
   23.5775  -21.0375    0.0000 N   0  0  0  0  0  0  0  0  0  0  0  0
   24.2920  -21.4500    0.0000 C   0  0  0  0  0  0  0  0  0  0  0  0
   25.0065  -21.0375    0.0000 C   0  0  0  0  0  0  0  0  0  0  0  0
   25.7210  -21.4500    0.0000 C   0  0  0  0  0  0  0  0  0  0  0  0
   26.4354  -21.0375    0.0000 C   0  0  0  0  0  0  0  0  0  0  0  0
   27.1499  -21.4500    0.0000 N   0  0  0  0  0  0  0  0  0  0  0  0
   27.8644  -21.0375    0.0000 C   0  0  0  0  0  0  0  0  0  0  0  0
   28.5788  -21.4500    0.0000 C   0  0  0  0  0  0  0  0  0  0  0  0
   28.5788  -22.2750    0.0000 N   0  0  0  0  0  0  0  0  0  0  0  0
   27.8644  -22.6875    0.0000 C   0  0  0  0  0  0  0  0  0  0  0  0
   27.1499  -22.2750    0.0000 C   0  0  0  0  0  0  0  0  0  0  0  0
   29.2933  -22.6875    0.0000 C   0  0  0  0  0  0  0  0  0  0  0  0
   30.0078  -22.2750    0.0000 C   0  0  0  0  0  0  0  0  0  0  0  0
   30.7223  -22.6875    0.0000 C   0  0  0  0  0  0  0  0  0  0  0  0
   30.7223  -23.5125    0.0000 C   0  0  0  0  0  0  0  0  0  0  0  0
   30.0078  -23.9250    0.0000 C   0  0  0  0  0  0  0  0  0  0  0  0
   29.2933  -23.5125    0.0000 C   0  0  0  0  0  0  0  0  0  0  0  0
   28.5788  -23.9250    0.0000 O   0  0  0  0  0  0  0  0  0  0  0  0
   27.8644  -23.5125    0.0000 C   0  0  0  0  0  0  0  0  0  0  0  0
    6.4302  -20.2125    0.0000 C   0  0  0  0  0  0  0  0  0  0  0  0
    5.7158  -19.8000    0.0000 C   0  0  0  0  0  0  0  0  0  0  0  0
    0.0000  -18.9750    0.0000 C   0  0  0  0  0  0  0  0  0  0  0  0
   -0.7145  -18.5625    0.0000 C   0  0  0  0  0  0  0  0  0  0  0  0
  1  2  1  0  0  0  0
  2  3  1  0  0  0  0
  3  4  2  0  0  0  0
  4  5  1  0  0  0  0
  5  6  2  0  0  0  0
  6  7  1  0  0  0  0
  7  8  2  0  0  0  0
  3  8  1  0  0  0  0
  8  9  1  0  0  0  0
  9 10  1  0  0  0  0
 10 11  1  0  0  0  0
 11 12  1  0  0  0  0
 12 13  1  0  0  0  0
 13 14  1  0  0  0  0
 14 15  1  0  0  0  0
 15 16  1  0  0  0  0
 16 17  1  0  0  0  0
 17 18  1  0  0  0  0
 18 19  2  0  0  0  0
 18 20  1  0  0  0  0
 20 21  2  0  0  0  0
 21 22  1  0  0  0  0
 22 23  2  0  0  0  0
 23 24  1  0  0  0  0
 24 25  1  0  0  0  0
 25 26  1  0  0  0  0
 26 27  1  0  0  0  0
 27 28  1  0  0  0  0
 28 29  1  0  0  0  0
 29 30  1  0  0  0  0
 30 31  1  0  0  0  0
 31 32  1  0  0  0  0
 32 33  1  0  0  0  0
 33 34  1  0  0  0  0
 34 35  1  0  0  0  0
 35 36  1  0  0  0  0
 36 37  1  0  0  0  0
 37 38  1  0  0  0  0
 38 39  1  0  0  0  0
 39 40  1  0  0  0  0
 40 41  1  0  0  0  0
 41 42  1  0  0  0  0
 42 43  2  0  0  0  0
 43 44  1  0  0  0  0
 44 45  2  0  0  0  0
 45 46  1  0  0  0  0
 46 47  2  0  0  0  0
 42 47  1  0  0  0  0
 45 48  1  0  0  0  0
 48 49  2  0  0  0  0
 48 50  1  0  0  0  0
 50 51  1  0  0  0  0
 51 52  1  0  0  0  0
 52 53  1  0  0  0  0
 53 54  1  0  0  0  0
 54 55  1  0  0  0  0
 55 56  1  0  0  0  0
 56 57  1  0  0  0  0
 57 58  1  0  0  0  0
 58 59  1  0  0  0  0
 59 60  1  0  0  0  0
 55 60  1  0  0  0  0
 58 61  1  0  0  0  0
 61 62  2  0  0  0  0
 62 63  1  0  0  0  0
 63 64  2  0  0  0  0
 64 65  1  0  0  0  0
 65 66  2  0  0  0  0
 61 66  1  0  0  0  0
 66 67  1  0  0  0  0
 67 68  1  0  0  0  0
 23 69  1  0  0  0  0
 69 70  2  0  0  0  0
 20 70  1  0  0  0  0
 12 71  1  0  0  0  0
 71 72  1  0  0  0  0
  9 72  1  0  0  0  0
M  END
>  <MOLECULEID>
M96834745

>  <CLASS>
Active

$$$$

  Mrv2120 12252113412D          

 28 30  0  0  0  0            999 V2000
    3.5467   -4.0828    0.0000 C   0  0  0  0  0  0  0  0  0  0  0  0
    3.8168   -3.3033    0.0000 C   0  0  0  0  0  0  0  0  0  0  0  0
    3.2767   -2.6797    0.0000 C   0  0  0  0  0  0  0  0  0  0  0  0
    3.5467   -1.9001    0.0000 N   0  0  0  0  0  0  0  0  0  0  0  0
    4.3569   -1.7442    0.0000 C   0  0  0  0  0  0  0  0  0  0  0  0
    4.8970   -2.3678    0.0000 C   0  0  0  0  0  0  0  0  0  0  0  0
    5.7071   -2.2119    0.0000 C   0  0  0  0  0  0  0  0  0  0  0  0
    6.2472   -2.8356    0.0000 C   0  0  0  0  0  0  0  0  0  0  0  0
    7.0573   -2.6797    0.0000 N   0  0  0  0  0  0  0  0  0  0  0  0
    7.5974   -3.3033    0.0000 C   0  0  0  0  0  0  0  0  0  0  0  0
    8.4076   -3.1474    0.0000 O   0  0  0  0  0  0  0  0  0  0  0  0
    7.3274   -4.0828    0.0000 C   0  0  0  0  0  0  0  0  0  0  0  0
    7.7993   -4.7595    0.0000 C   0  0  0  0  0  0  0  0  0  0  0  0
    8.6180   -4.8616    0.0000 C   0  0  0  0  0  0  0  0  0  0  0  0
    8.9389   -5.6216    0.0000 C   0  0  0  0  0  0  0  0  0  0  0  0
    8.4412   -6.2796    0.0000 C   0  0  0  0  0  0  0  0  0  0  0  0
    7.6225   -6.1775    0.0000 C   0  0  0  0  0  0  0  0  0  0  0  0
    7.3016   -5.4175    0.0000 N   0  0  0  0  0  0  0  0  0  0  0  0
    6.5220   -5.1474    0.0000 N   0  0  0  0  0  0  0  0  0  0  0  0
    6.5380   -4.3226    0.0000 C   0  0  0  0  0  0  0  0  0  0  0  0
    3.0067   -1.2765    0.0000 C   0  0  0  0  0  0  0  0  0  0  0  0
    2.1965   -1.4324    0.0000 C   0  0  0  0  0  0  0  0  0  0  0  0
    1.6564   -0.8087    0.0000 C   0  0  0  0  0  0  0  0  0  0  0  0
    1.9265   -0.0292    0.0000 C   0  0  0  0  0  0  0  0  0  0  0  0
    2.7366    0.1267    0.0000 C   0  0  0  0  0  0  0  0  0  0  0  0
    3.2767   -0.4969    0.0000 C   0  0  0  0  0  0  0  0  0  0  0  0
    1.3864    0.5945    0.0000 C   0  0  0  0  0  0  0  0  0  0  0  0
    0.8463    1.2181    0.0000 C   0  0  0  0  0  0  0  0  0  0  0  0
  1  2  1  0  0  0  0
  2  3  1  0  0  0  0
  3  4  1  0  0  0  0
  4  5  1  0  0  0  0
  5  6  1  0  0  0  0
  6  7  1  0  0  0  0
  7  8  1  0  0  0  0
  8  9  1  0  0  0  0
  9 10  1  0  0  0  0
 10 11  2  0  0  0  0
 10 12  1  0  0  0  0
 12 13  2  0  0  0  0
 13 14  1  0  0  0  0
 14 15  2  0  0  0  0
 15 16  1  0  0  0  0
 16 17  2  0  0  0  0
 17 18  1  0  0  0  0
 13 18  1  0  0  0  0
 18 19  1  0  0  0  0
 19 20  2  0  0  0  0
 12 20  1  0  0  0  0
  4 21  1  0  0  0  0
 21 22  1  0  0  0  0
 22 23  1  0  0  0  0
 23 24  1  0  0  0  0
 24 25  2  0  0  0  0
 25 26  1  0  0  0  0
 21 26  1  0  0  0  0
 24 27  1  0  0  0  0
 27 28  3  0  0  0  0
M  END
>  <MOLECULEID>
M96834748

>  <CLASS>
Active

$$$$

  Mrv2120 12252113412D          

 30 33  0  0  0  0            999 V2000
   -2.8579   -4.9500    0.0000 Cl  0  0  0  0  0  0  0  0  0  0  0  0
   -2.1434   -5.3625    0.0000 C   0  0  0  0  0  0  0  0  0  0  0  0
   -1.4289   -4.9500    0.0000 C   0  0  0  0  0  0  0  0  0  0  0  0
   -1.4289   -4.1250    0.0000 Cl  0  0  0  0  0  0  0  0  0  0  0  0
   -0.7145   -5.3625    0.0000 C   0  0  0  0  0  0  0  0  0  0  0  0
   -0.7145   -6.1875    0.0000 C   0  0  0  0  0  0  0  0  0  0  0  0
   -1.4289   -6.6000    0.0000 C   0  0  0  0  0  0  0  0  0  0  0  0
   -2.1434   -6.1875    0.0000 C   0  0  0  0  0  0  0  0  0  0  0  0
    0.0000   -4.9500    0.0000 N   0  0  0  0  0  0  0  0  0  0  0  0
    0.0000   -4.1250    0.0000 C   0  0  0  0  0  0  0  0  0  0  0  0
    0.7145   -3.7125    0.0000 C   0  0  0  0  0  0  0  0  0  0  0  0
    1.4289   -4.1250    0.0000 N   0  0  0  0  0  0  0  0  0  0  0  0
    2.1434   -3.7125    0.0000 C   0  0  0  0  0  0  0  0  0  0  0  0
    2.8579   -4.1250    0.0000 C   0  0  0  0  0  0  0  0  0  0  0  0
    3.5724   -3.7125    0.0000 C   0  0  0  0  0  0  0  0  0  0  0  0
    4.2868   -4.1250    0.0000 C   0  0  0  0  0  0  0  0  0  0  0  0
    5.0013   -3.7125    0.0000 O   0  0  0  0  0  0  0  0  0  0  0  0
    5.7158   -4.1250    0.0000 C   0  0  0  0  0  0  0  0  0  0  0  0
    6.4302   -3.7125    0.0000 C   0  0  0  0  0  0  0  0  0  0  0  0
    7.1447   -4.1250    0.0000 C   0  0  0  0  0  0  0  0  0  0  0  0
    7.9293   -3.8701    0.0000 C   0  0  0  0  0  0  0  0  0  0  0  0
    8.4143   -4.5375    0.0000 C   0  0  0  0  0  0  0  0  0  0  0  0
    9.2393   -4.5375    0.0000 C   0  0  0  0  0  0  0  0  0  0  0  0
    9.6518   -3.8230    0.0000 O   0  0  0  0  0  0  0  0  0  0  0  0
    7.9293   -5.2049    0.0000 N   0  0  0  0  0  0  0  0  0  0  0  0
    7.1447   -4.9500    0.0000 N   0  0  0  0  0  0  0  0  0  0  0  0
    6.4302   -5.3625    0.0000 C   0  0  0  0  0  0  0  0  0  0  0  0
    5.7158   -4.9500    0.0000 C   0  0  0  0  0  0  0  0  0  0  0  0
    1.4289   -4.9500    0.0000 C   0  0  0  0  0  0  0  0  0  0  0  0
    0.7145   -5.3625    0.0000 C   0  0  0  0  0  0  0  0  0  0  0  0
  1  2  1  0  0  0  0
  2  3  2  0  0  0  0
  3  4  1  0  0  0  0
  3  5  1  0  0  0  0
  5  6  2  0  0  0  0
  6  7  1  0  0  0  0
  7  8  2  0  0  0  0
  2  8  1  0  0  0  0
  5  9  1  0  0  0  0
  9 10  1  0  0  0  0
 10 11  1  0  0  0  0
 11 12  1  0  0  0  0
 12 13  1  0  0  0  0
 13 14  1  0  0  0  0
 14 15  1  0  0  0  0
 15 16  1  0  0  0  0
 16 17  1  0  0  0  0
 17 18  1  0  0  0  0
 18 19  2  0  0  0  0
 19 20  1  0  0  0  0
 20 21  2  0  0  0  0
 21 22  1  0  0  0  0
 22 23  1  0  0  0  0
 23 24  2  0  0  0  0
 22 25  2  0  0  0  0
 25 26  1  0  0  0  0
 20 26  1  0  0  0  0
 26 27  1  0  0  0  0
 27 28  2  0  0  0  0
 18 28  1  0  0  0  0
 12 29  1  0  0  0  0
 29 30  1  0  0  0  0
  9 30  1  0  0  0  0
M  END
>  <MOLECULEID>
M96645047

>  <CLASS>
Active

$$$$

  Mrv2120 12252113412D          

 18 19  0  0  0  0            999 V2000
   -3.6829   -1.6500    0.0000 C   0  0  0  0  0  0  0  0  0  0  0  0
   -2.8579   -1.6500    0.0000 C   0  0  0  0  0  0  0  0  0  0  0  0
   -2.4454   -0.9355    0.0000 C   0  0  0  0  0  0  0  0  0  0  0  0
   -1.6204   -0.9355    0.0000 N   0  0  0  0  0  0  0  0  0  0  0  0
   -1.2079   -1.6500    0.0000 C   0  0  0  0  0  0  0  0  0  0  0  0
   -0.3829   -1.6500    0.0000 C   0  0  0  0  0  0  0  0  0  0  0  0
    0.0296   -2.3645    0.0000 C   0  0  0  0  0  0  0  0  0  0  0  0
   -1.2079   -0.2211    0.0000 C   0  0  0  0  0  0  0  0  0  0  0  0
   -0.3829   -0.2211    0.0000 C   0  0  0  0  0  0  0  0  0  0  0  0
    0.0296    0.4934    0.0000 C   0  0  0  0  0  0  0  0  0  0  0  0
   -0.3829    1.2079    0.0000 C   0  0  0  0  0  0  0  0  0  0  0  0
   -1.2079    1.2079    0.0000 C   0  0  0  0  0  0  0  0  0  0  0  0
   -1.6204    0.4934    0.0000 C   0  0  0  0  0  0  0  0  0  0  0  0
   -1.6204    1.9224    0.0000 C   0  0  0  0  0  0  0  0  0  0  0  0
   -1.2079    2.6368    0.0000 C   0  0  0  0  0  0  0  0  0  0  0  0
   -0.3829    2.6368    0.0000 C   0  0  0  0  0  0  0  0  0  0  0  0
    0.0296    1.9224    0.0000 C   0  0  0  0  0  0  0  0  0  0  0  0
    0.8546    1.9224    0.0000 O   0  0  0  0  0  0  0  0  0  0  0  0
  1  2  1  0  0  0  0
  2  3  1  0  0  0  0
  3  4  1  0  0  0  0
  4  5  1  0  0  0  0
  5  6  1  0  0  0  0
  6  7  1  0  0  0  0
  4  8  1  0  0  0  0
  8  9  1  0  0  0  0
  9 10  1  0  0  0  0
 10 11  1  0  0  0  0
 11 12  2  0  0  0  0
 12 13  1  0  0  0  0
  8 13  1  0  0  0  0
 12 14  1  0  0  0  0
 14 15  2  0  0  0  0
 15 16  1  0  0  0  0
 16 17  2  0  0  0  0
 11 17  1  0  0  0  0
 17 18  1  0  0  0  0
M  END
>  <MOLECULEID>
M429400

>  <CLASS>
Active

$$$$

  Mrv2120 12252113412D          

 77 84  0  0  0  0            999 V2000
    1.8489   -4.2287    0.0000 C   0  0  0  0  0  0  0  0  0  0  0  0
    2.1190   -3.4491    0.0000 C   0  0  0  0  0  0  0  0  0  0  0  0
    1.5789   -2.8255    0.0000 C   0  0  0  0  0  0  0  0  0  0  0  0
    1.8489   -2.0459    0.0000 N   0  0  0  0  0  0  0  0  0  0  0  0
    2.6591   -1.8900    0.0000 C   0  0  0  0  0  0  0  0  0  0  0  0
    3.1992   -2.5137    0.0000 C   0  0  0  0  0  0  0  0  0  0  0  0
    4.0093   -2.3577    0.0000 C   0  0  0  0  0  0  0  0  0  0  0  0
    4.5494   -2.9814    0.0000 C   0  0  0  0  0  0  0  0  0  0  0  0
    5.3595   -2.8255    0.0000 N   0  0  0  0  0  0  0  0  0  0  0  0
    5.8996   -3.4491    0.0000 C   0  0  0  0  0  0  0  0  0  0  0  0
    6.7097   -3.2932    0.0000 O   0  0  0  0  0  0  0  0  0  0  0  0
    5.6296   -4.2287    0.0000 C   0  0  0  0  0  0  0  0  0  0  0  0
    6.1696   -4.8523    0.0000 C   0  0  0  0  0  0  0  0  0  0  0  0
    5.8996   -5.6319    0.0000 C   0  0  0  0  0  0  0  0  0  0  0  0
    5.0895   -5.7878    0.0000 C   0  0  0  0  0  0  0  0  0  0  0  0
    4.8194   -6.5673    0.0000 O   0  0  0  0  0  0  0  0  0  0  0  0
    4.0093   -6.7232    0.0000 C   0  0  0  0  0  0  0  0  0  0  0  0
    3.7392   -7.5028    0.0000 C   0  0  0  0  0  0  0  0  0  0  0  0
    2.9291   -7.6587    0.0000 C   0  0  0  0  0  0  0  0  0  0  0  0
    2.6591   -8.4383    0.0000 C   0  0  0  0  0  0  0  0  0  0  0  0
    3.1310   -9.1149    0.0000 C   0  0  0  0  0  0  0  0  0  0  0  0
    2.6333   -9.7729    0.0000 N   0  0  0  0  0  0  0  0  0  0  0  0
    2.8730  -10.5623    0.0000 C   0  0  0  0  0  0  0  0  0  0  0  0
    2.3093  -11.1646    0.0000 C   0  0  0  0  0  0  0  0  0  0  0  0
    2.5490  -11.9540    0.0000 C   0  0  0  0  0  0  0  0  0  0  0  0
    1.9852  -12.5563    0.0000 C   0  0  0  0  0  0  0  0  0  0  0  0
    2.2250  -13.3457    0.0000 C   0  0  0  0  0  0  0  0  0  0  0  0
    1.6612  -13.9480    0.0000 C   0  0  0  0  0  0  0  0  0  0  0  0
    1.9009  -14.7374    0.0000 C   0  0  0  0  0  0  0  0  0  0  0  0
    1.3372  -15.3398    0.0000 C   0  0  0  0  0  0  0  0  0  0  0  0
    0.5337  -15.1527    0.0000 N   0  0  0  0  0  0  0  0  0  0  0  0
   -0.0900  -15.6928    0.0000 C   0  0  0  0  0  0  0  0  0  0  0  0
   -0.7964  -15.2665    0.0000 C   0  0  0  0  0  0  0  0  0  0  0  0
   -1.5564  -15.5875    0.0000 C   0  0  0  0  0  0  0  0  0  0  0  0
   -2.2143  -15.0898    0.0000 C   0  0  0  0  0  0  0  0  0  0  0  0
   -2.9743  -15.4107    0.0000 C   0  0  0  0  0  0  0  0  0  0  0  0
   -3.6323  -14.9130    0.0000 O   0  0  0  0  0  0  0  0  0  0  0  0
   -4.3923  -15.2339    0.0000 C   0  0  0  0  0  0  0  0  0  0  0  0
   -4.4944  -16.0526    0.0000 C   0  0  0  0  0  0  0  0  0  0  0  0
   -5.2544  -16.3735    0.0000 C   0  0  0  0  0  0  0  0  0  0  0  0
   -5.9123  -15.8758    0.0000 C   0  0  0  0  0  0  0  0  0  0  0  0
   -6.6723  -16.1967    0.0000 C   0  0  0  0  0  0  0  0  0  0  0  0
   -7.3303  -15.6990    0.0000 N   0  0  0  0  0  0  0  0  0  0  0  0
   -8.0903  -16.0199    0.0000 C   0  0  0  0  0  0  0  0  0  0  0  0
   -8.7483  -15.5222    0.0000 C   0  0  0  0  0  0  0  0  0  0  0  0
   -8.6462  -14.7036    0.0000 N   0  0  0  0  0  0  0  0  0  0  0  0
   -7.8862  -14.3826    0.0000 C   0  0  0  0  0  0  0  0  0  0  0  0
   -7.2282  -14.8803    0.0000 C   0  0  0  0  0  0  0  0  0  0  0  0
   -9.3041  -14.2058    0.0000 C   0  0  0  0  0  0  0  0  0  0  0  0
  -10.0642  -14.5268    0.0000 C   0  0  0  0  0  0  0  0  0  0  0  0
  -10.7221  -14.0291    0.0000 C   0  0  0  0  0  0  0  0  0  0  0  0
  -10.6200  -13.2104    0.0000 C   0  0  0  0  0  0  0  0  0  0  0  0
   -9.8600  -12.8895    0.0000 C   0  0  0  0  0  0  0  0  0  0  0  0
   -9.2021  -13.3872    0.0000 C   0  0  0  0  0  0  0  0  0  0  0  0
   -8.4421  -13.0662    0.0000 O   0  0  0  0  0  0  0  0  0  0  0  0
   -7.7841  -13.5640    0.0000 C   0  0  0  0  0  0  0  0  0  0  0  0
   -5.8103  -15.0571    0.0000 C   0  0  0  0  0  0  0  0  0  0  0  0
   -5.0503  -14.7362    0.0000 C   0  0  0  0  0  0  0  0  0  0  0  0
   -4.9482  -13.9175    0.0000 O   0  0  0  0  0  0  0  0  0  0  0  0
   -4.1882  -13.5966    0.0000 C   0  0  0  0  0  0  0  0  0  0  0  0
   -0.6093  -14.4630    0.0000 N   0  0  0  0  0  0  0  0  0  0  0  0
    0.2127  -14.3927    0.0000 N   0  0  0  0  0  0  0  0  0  0  0  0
    1.8537   -9.5028    0.0000 N   0  0  0  0  0  0  0  0  0  0  0  0
    1.8697   -8.6780    0.0000 N   0  0  0  0  0  0  0  0  0  0  0  0
    4.5494   -5.1641    0.0000 C   0  0  0  0  0  0  0  0  0  0  0  0
    3.7392   -5.3200    0.0000 O   0  0  0  0  0  0  0  0  0  0  0  0
    3.1992   -4.6964    0.0000 C   0  0  0  0  0  0  0  0  0  0  0  0
    4.8194   -4.3846    0.0000 C   0  0  0  0  0  0  0  0  0  0  0  0
    1.3088   -1.4223    0.0000 C   0  0  0  0  0  0  0  0  0  0  0  0
    0.4869   -1.4927    0.0000 C   0  0  0  0  0  0  0  0  0  0  0  0
    0.1659   -0.7326    0.0000 C   0  0  0  0  0  0  0  0  0  0  0  0
   -0.6136   -0.4626    0.0000 C   0  0  0  0  0  0  0  0  0  0  0  0
   -0.7695    0.3475    0.0000 C   0  0  0  0  0  0  0  0  0  0  0  0
   -0.1459    0.8876    0.0000 C   0  0  0  0  0  0  0  0  0  0  0  0
    0.6336    0.6176    0.0000 C   0  0  0  0  0  0  0  0  0  0  0  0
    0.7896   -0.1926    0.0000 C   0  0  0  0  0  0  0  0  0  0  0  0
    1.4959   -0.6188    0.0000 C   0  0  0  0  0  0  0  0  0  0  0  0
  1  2  1  0  0  0  0
  2  3  1  0  0  0  0
  3  4  1  0  0  0  0
  4  5  1  0  0  0  0
  5  6  1  0  0  0  0
  6  7  1  0  0  0  0
  7  8  1  0  0  0  0
  8  9  1  0  0  0  0
  9 10  1  0  0  0  0
 10 11  2  0  0  0  0
 10 12  1  0  0  0  0
 12 13  2  0  0  0  0
 13 14  1  0  0  0  0
 14 15  2  0  0  0  0
 15 16  1  0  0  0  0
 16 17  1  0  0  0  0
 17 18  1  0  0  0  0
 18 19  1  0  0  0  0
 19 20  1  0  0  0  0
 20 21  2  0  0  0  0
 21 22  1  0  0  0  0
 22 23  1  0  0  0  0
 23 24  1  0  0  0  0
 24 25  1  0  0  0  0
 25 26  1  0  0  0  0
 26 27  1  0  0  0  0
 27 28  1  0  0  0  0
 28 29  1  0  0  0  0
 29 30  1  0  0  0  0
 30 31  1  0  0  0  0
 31 32  1  0  0  0  0
 32 33  2  0  0  0  0
 33 34  1  0  0  0  0
 34 35  1  0  0  0  0
 35 36  1  0  0  0  0
 36 37  1  0  0  0  0
 37 38  1  0  0  0  0
 38 39  2  0  0  0  0
 39 40  1  0  0  0  0
 40 41  2  0  0  0  0
 41 42  1  0  0  0  0
 42 43  1  0  0  0  0
 43 44  1  0  0  0  0
 44 45  1  0  0  0  0
 45 46  1  0  0  0  0
 46 47  1  0  0  0  0
 47 48  1  0  0  0  0
 43 48  1  0  0  0  0
 46 49  1  0  0  0  0
 49 50  2  0  0  0  0
 50 51  1  0  0  0  0
 51 52  2  0  0  0  0
 52 53  1  0  0  0  0
 53 54  2  0  0  0  0
 49 54  1  0  0  0  0
 54 55  1  0  0  0  0
 55 56  1  0  0  0  0
 41 57  1  0  0  0  0
 57 58  2  0  0  0  0
 38 58  1  0  0  0  0
 58 59  1  0  0  0  0
 59 60  1  0  0  0  0
 33 61  1  0  0  0  0
 61 62  2  0  0  0  0
 31 62  1  0  0  0  0
 22 63  1  0  0  0  0
 63 64  2  0  0  0  0
 20 64  1  0  0  0  0
 15 65  1  0  0  0  0
 65 66  1  0  0  0  0
 66 67  1  0  0  0  0
 65 68  2  0  0  0  0
 12 68  1  0  0  0  0
  4 69  1  0  0  0  0
 69 70  1  0  0  0  0
 70 71  1  0  0  0  0
 71 72  2  0  0  0  0
 72 73  1  0  0  0  0
 73 74  2  0  0  0  0
 74 75  1  0  0  0  0
 75 76  2  0  0  0  0
 71 76  1  0  0  0  0
 76 77  1  0  0  0  0
 69 77  1  0  0  0  0
M  END
>  <MOLECULEID>
M97125448

>  <CLASS>
Active

$$$$

  Mrv2120 12252113412D          

 43 49  0  0  0  0            999 V2000
    8.1760   -2.1479    0.0000 C   0  0  0  0  0  0  0  0  0  0  0  0
    8.3475   -1.3410    0.0000 C   0  0  0  0  0  0  0  0  0  0  0  0
    9.1321   -1.0860    0.0000 C   0  0  0  0  0  0  0  0  0  0  0  0
    7.7344   -0.7889    0.0000 C   0  0  0  0  0  0  0  0  0  0  0  0
    7.9059    0.0180    0.0000 C   0  0  0  0  0  0  0  0  0  0  0  0
    7.2929    0.5701    0.0000 N   0  0  0  0  0  0  0  0  0  0  0  0
    6.4724    0.4838    0.0000 C   0  0  0  0  0  0  0  0  0  0  0  0
    6.0599   -0.2306    0.0000 O   0  0  0  0  0  0  0  0  0  0  0  0
    6.1368    1.2375    0.0000 C   0  0  0  0  0  0  0  0  0  0  0  0
    5.4223    0.8250    0.0000 N   0  0  0  0  0  0  0  0  0  0  0  0
    4.7079    1.2375    0.0000 C   0  0  0  0  0  0  0  0  0  0  0  0
    4.7079    2.0625    0.0000 O   0  0  0  0  0  0  0  0  0  0  0  0
    3.9934    0.8250    0.0000 C   0  0  0  0  0  0  0  0  0  0  0  0
    3.9934    0.0000    0.0000 C   0  0  0  0  0  0  0  0  0  0  0  0
    3.2789   -0.4125    0.0000 N   0  0  0  0  0  0  0  0  0  0  0  0
    3.2789   -1.2375    0.0000 C   0  0  0  0  0  0  0  0  0  0  0  0
    2.5645   -0.0000    0.0000 C   0  0  0  0  0  0  0  0  0  0  0  0
    1.8500   -0.4125    0.0000 C   0  0  0  0  0  0  0  0  0  0  0  0
    1.1355   -0.0000    0.0000 C   0  0  0  0  0  0  0  0  0  0  0  0
    0.3509   -0.2549    0.0000 C   0  0  0  0  0  0  0  0  0  0  0  0
    0.0960   -1.0396    0.0000 Br  0  0  0  0  0  0  0  0  0  0  0  0
   -0.1340    0.4125    0.0000 N   0  0  0  0  0  0  0  0  0  0  0  0
    0.3509    1.0799    0.0000 C   0  0  0  0  0  0  0  0  0  0  0  0
    0.1794    1.8869    0.0000 C   0  0  0  0  0  0  0  0  0  0  0  0
    0.7925    2.4389    0.0000 C   0  0  0  0  0  0  0  0  0  0  0  0
    1.5771    2.1840    0.0000 C   0  0  0  0  0  0  0  0  0  0  0  0
    1.8500    1.2375    0.0000 C   0  0  0  0  0  0  0  0  0  0  0  0
    1.1355    0.8250    0.0000 C   0  0  0  0  0  0  0  0  0  0  0  0
    2.5645    0.8250    0.0000 C   0  0  0  0  0  0  0  0  0  0  0  0
    3.2789    1.2375    0.0000 C   0  0  0  0  0  0  0  0  0  0  0  0
    6.7499    1.7895    0.0000 O   0  0  0  0  0  0  0  0  0  0  0  0
    7.4644    1.3770    0.0000 C   0  0  0  0  0  0  0  0  0  0  0  0
    7.5506    2.1975    0.0000 O   0  0  0  0  0  0  0  0  0  0  0  0
    8.2490    1.6320    0.0000 C   0  0  0  0  0  0  0  0  0  0  0  0
    8.5846    2.3856    0.0000 C   0  0  0  0  0  0  0  0  0  0  0  0
    9.4050    2.2994    0.0000 C   0  0  0  0  0  0  0  0  0  0  0  0
    9.5766    1.4924    0.0000 C   0  0  0  0  0  0  0  0  0  0  0  0
    8.8621    1.0799    0.0000 N   0  0  0  0  0  0  0  0  0  0  0  0
    8.6906    0.2730    0.0000 C   0  0  0  0  0  0  0  0  0  0  0  0
    9.3037   -0.2791    0.0000 O   0  0  0  0  0  0  0  0  0  0  0  0
    5.6519    1.9049    0.0000 C   0  0  0  0  0  0  0  0  0  0  0  0
    5.9874    2.6586    0.0000 C   0  0  0  0  0  0  0  0  0  0  0  0
    4.9374    2.3174    0.0000 C   0  0  0  0  0  0  0  0  0  0  0  0
  1  2  1  0  0  0  0
  2  3  1  0  0  0  0
  2  4  1  0  0  0  0
  4  5  1  0  0  0  0
  5  6  1  0  0  0  0
  6  7  1  0  0  0  0
  7  8  2  0  0  0  0
  7  9  1  0  0  0  0
  9 10  1  0  0  0  0
 10 11  1  0  0  0  0
 11 12  2  0  0  0  0
 11 13  1  0  0  0  0
 13 14  1  0  0  0  0
 14 15  1  0  0  0  0
 15 16  1  0  0  0  0
 15 17  1  0  0  0  0
 17 18  1  0  0  0  0
 18 19  1  0  0  0  0
 19 20  2  0  0  0  0
 20 21  1  0  0  0  0
 20 22  1  0  0  0  0
 22 23  1  0  0  0  0
 23 24  2  0  0  0  0
 24 25  1  0  0  0  0
 25 26  2  0  0  0  0
 26 27  1  0  0  0  0
 27 28  2  0  0  0  0
 19 28  1  0  0  0  0
 23 28  1  0  0  0  0
 27 29  1  0  0  0  0
 17 29  1  0  0  0  0
 29 30  2  0  0  0  0
 13 30  1  0  0  0  0
  9 31  1  0  0  0  0
 31 32  1  0  0  0  0
  6 32  1  0  0  0  0
 32 33  1  0  0  0  0
 32 34  1  0  0  0  0
 34 35  1  0  0  0  0
 35 36  1  0  0  0  0
 36 37  1  0  0  0  0
 37 38  1  0  0  0  0
 34 38  1  0  0  0  0
 38 39  1  0  0  0  0
  5 39  1  0  0  0  0
 39 40  2  0  0  0  0
  9 41  1  0  0  0  0
 41 42  1  0  0  0  0
 41 43  1  0  0  0  0
M  END
>  <MOLECULEID>
M8382

>  <CLASS>
Active

$$$$

  Mrv2120 12252113412D          

 30 34  0  0  0  0            999 V2000
    0.6208   -0.9878    0.0000 C   0  0  0  0  0  0  0  0  0  0  0  0
    0.8044   -0.1835    0.0000 C   0  0  0  0  0  0  0  0  0  0  0  0
    1.0361    0.7434    0.0000 C   0  0  0  0  0  0  0  0  0  0  0  0
    0.8044    1.6703    0.0000 C   0  0  0  0  0  0  0  0  0  0  0  0
    1.6087    1.4867    0.0000 C   0  0  0  0  0  0  0  0  0  0  0  0
    1.9666    0.7434    0.0000 C   0  0  0  0  0  0  0  0  0  0  0  0
    1.6087    0.0001    0.0000 C   0  0  0  0  0  0  0  0  0  0  0  0
    2.7916    0.7434    0.0000 C   0  0  0  0  0  0  0  0  0  0  0  0
    3.2041    1.4579    0.0000 C   0  0  0  0  0  0  0  0  0  0  0  0
    4.0291    1.4579    0.0000 C   0  0  0  0  0  0  0  0  0  0  0  0
    4.4416    0.7434    0.0000 C   0  0  0  0  0  0  0  0  0  0  0  0
    4.0291    0.0289    0.0000 C   0  0  0  0  0  0  0  0  0  0  0  0
    3.2041    0.0289    0.0000 C   0  0  0  0  0  0  0  0  0  0  0  0
    0.1593    1.1559    0.0000 N   0  0  0  0  0  0  0  0  0  0  0  0
   -0.5840    1.5138    0.0000 C   0  0  0  0  0  0  0  0  0  0  0  0
   -0.6456    2.3365    0.0000 C   0  0  0  0  0  0  0  0  0  0  0  0
   -1.3889    2.6945    0.0000 N   0  0  0  0  0  0  0  0  0  0  0  0
   -2.1154    2.3035    0.0000 C   0  0  0  0  0  0  0  0  0  0  0  0
   -2.7117    2.8737    0.0000 C   0  0  0  0  0  0  0  0  0  0  0  0
   -2.3537    3.6170    0.0000 N   0  0  0  0  0  0  0  0  0  0  0  0
   -1.5362    3.5062    0.0000 C   0  0  0  0  0  0  0  0  0  0  0  0
   -0.9661    4.1025    0.0000 O   0  0  0  0  0  0  0  0  0  0  0  0
   -2.7447    4.3435    0.0000 C   0  0  0  0  0  0  0  0  0  0  0  0
   -3.5693    4.3681    0.0000 C   0  0  0  0  0  0  0  0  0  0  0  0
   -3.9603    5.0946    0.0000 C   0  0  0  0  0  0  0  0  0  0  0  0
   -3.5266    5.7964    0.0000 C   0  0  0  0  0  0  0  0  0  0  0  0
   -2.7019    5.7718    0.0000 C   0  0  0  0  0  0  0  0  0  0  0  0
   -2.2683    6.4736    0.0000 Cl  0  0  0  0  0  0  0  0  0  0  0  0
   -2.3110    5.0453    0.0000 C   0  0  0  0  0  0  0  0  0  0  0  0
    0.1593    0.3309    0.0000 C   0  0  0  0  0  0  0  0  0  0  0  0
  1  2  1  0  0  0  0
  2  3  1  0  0  0  0
  3  4  1  0  0  0  0
  4  5  1  0  0  0  0
  5  6  1  0  0  0  0
  6  7  1  0  0  0  0
  2  7  1  0  0  0  0
  6  8  1  0  0  0  0
  8  9  2  0  0  0  0
  9 10  1  0  0  0  0
 10 11  2  0  0  0  0
 11 12  1  0  0  0  0
 12 13  2  0  0  0  0
  8 13  1  0  0  0  0
  4 14  1  0  0  0  0
 14 15  1  0  0  0  0
 15 16  1  0  0  0  0
 16 17  1  0  0  0  0
 17 18  1  0  0  0  0
 18 19  1  0  0  0  0
 19 20  1  0  0  0  0
 20 21  1  0  0  0  0
 17 21  1  0  0  0  0
 21 22  2  0  0  0  0
 20 23  1  0  0  0  0
 23 24  2  0  0  0  0
 24 25  1  0  0  0  0
 25 26  2  0  0  0  0
 26 27  1  0  0  0  0
 27 28  1  0  0  0  0
 27 29  2  0  0  0  0
 23 29  1  0  0  0  0
 14 30  1  0  0  0  0
  2 30  1  0  0  0  0
M  END
>  <MOLECULEID>
M95379450

>  <CLASS>
Active

$$$$

  Mrv2120 12252113412D          

 34 38  0  0  0  0            999 V2000
   -2.8579   -7.4250    0.0000 C   0  0  0  0  0  0  0  0  0  0  0  0
   -2.8579   -6.6000    0.0000 O   0  0  0  0  0  0  0  0  0  0  0  0
   -3.5724   -6.1875    0.0000 C   0  0  0  0  0  0  0  0  0  0  0  0
   -4.2868   -6.6000    0.0000 C   0  0  0  0  0  0  0  0  0  0  0  0
   -5.0013   -6.1875    0.0000 C   0  0  0  0  0  0  0  0  0  0  0  0
   -5.0013   -5.3625    0.0000 C   0  0  0  0  0  0  0  0  0  0  0  0
   -4.2868   -4.9500    0.0000 C   0  0  0  0  0  0  0  0  0  0  0  0
   -3.5724   -5.3625    0.0000 C   0  0  0  0  0  0  0  0  0  0  0  0
   -2.8579   -4.9500    0.0000 N   0  0  0  0  0  0  0  0  0  0  0  0
   -2.8579   -4.1250    0.0000 C   0  0  0  0  0  0  0  0  0  0  0  0
   -2.1434   -3.7125    0.0000 C   0  0  0  0  0  0  0  0  0  0  0  0
   -1.4289   -4.1250    0.0000 N   0  0  0  0  0  0  0  0  0  0  0  0
   -0.7145   -3.7125    0.0000 C   0  0  0  0  0  0  0  0  0  0  0  0
   -0.7145   -2.8875    0.0000 C   0  0  0  0  0  0  0  0  0  0  0  0
    0.0000   -2.4750    0.0000 C   0  0  0  0  0  0  0  0  0  0  0  0
    0.0000   -1.6500    0.0000 C   0  0  0  0  0  0  0  0  0  0  0  0
    0.7145   -1.2375    0.0000 N   0  0  0  0  0  0  0  0  0  0  0  0
    0.7145   -0.4125    0.0000 C   0  0  0  0  0  0  0  0  0  0  0  0
    1.4289    0.0000    0.0000 C   0  0  0  0  0  0  0  0  0  0  0  0
    2.1434   -0.4125    0.0000 C   0  0  0  0  0  0  0  0  0  0  0  0
    2.8579    0.0000    0.0000 C   0  0  0  0  0  0  0  0  0  0  0  0
    3.5724   -0.4125    0.0000 C   0  0  0  0  0  0  0  0  0  0  0  0
    3.5724   -1.2375    0.0000 C   0  0  0  0  0  0  0  0  0  0  0  0
    2.8579   -1.6500    0.0000 C   0  0  0  0  0  0  0  0  0  0  0  0
    2.1434   -1.2375    0.0000 C   0  0  0  0  0  0  0  0  0  0  0  0
    1.4289   -1.6500    0.0000 C   0  0  0  0  0  0  0  0  0  0  0  0
    1.4289   -2.4750    0.0000 O   0  0  0  0  0  0  0  0  0  0  0  0
    4.2868   -0.0000    0.0000 C   0  0  0  0  0  0  0  0  0  0  0  0
    4.3731    0.8205    0.0000 C   0  0  0  0  0  0  0  0  0  0  0  0
    5.1800    0.9920    0.0000 C   0  0  0  0  0  0  0  0  0  0  0  0
    5.5925    0.2775    0.0000 C   0  0  0  0  0  0  0  0  0  0  0  0
    5.0405   -0.3356    0.0000 O   0  0  0  0  0  0  0  0  0  0  0  0
   -1.4289   -4.9500    0.0000 C   0  0  0  0  0  0  0  0  0  0  0  0
   -2.1434   -5.3625    0.0000 C   0  0  0  0  0  0  0  0  0  0  0  0
  1  2  1  0  0  0  0
  2  3  1  0  0  0  0
  3  4  2  0  0  0  0
  4  5  1  0  0  0  0
  5  6  2  0  0  0  0
  6  7  1  0  0  0  0
  7  8  2  0  0  0  0
  3  8  1  0  0  0  0
  8  9  1  0  0  0  0
  9 10  1  0  0  0  0
 10 11  1  0  0  0  0
 11 12  1  0  0  0  0
 12 13  1  0  0  0  0
 13 14  1  0  0  0  0
 14 15  1  0  0  0  0
 15 16  1  0  0  0  0
 16 17  1  0  0  0  0
 17 18  1  0  0  0  0
 18 19  1  0  0  0  0
 19 20  1  0  0  0  0
 20 21  2  0  0  0  0
 21 22  1  0  0  0  0
 22 23  2  0  0  0  0
 23 24  1  0  0  0  0
 24 25  2  0  0  0  0
 20 25  1  0  0  0  0
 25 26  1  0  0  0  0
 17 26  1  0  0  0  0
 26 27  2  0  0  0  0
 22 28  1  0  0  0  0
 28 29  2  0  0  0  0
 29 30  1  0  0  0  0
 30 31  2  0  0  0  0
 31 32  1  0  0  0  0
 28 32  1  0  0  0  0
 12 33  1  0  0  0  0
 33 34  1  0  0  0  0
  9 34  1  0  0  0  0
M  END
>  <MOLECULEID>
M96834777

>  <CLASS>
Active

$$$$

  Mrv2120 12252113412D          

 31 34  0  0  0  0            999 V2000
    3.1599   -3.6020    0.0000 C   0  0  0  0  0  0  0  0  0  0  0  0
    3.5724   -2.8875    0.0000 C   0  0  0  0  0  0  0  0  0  0  0  0
    3.1599   -2.1730    0.0000 C   0  0  0  0  0  0  0  0  0  0  0  0
    3.5724   -1.4586    0.0000 N   0  0  0  0  0  0  0  0  0  0  0  0
    4.3974   -1.4586    0.0000 C   0  0  0  0  0  0  0  0  0  0  0  0
    4.8099   -2.1730    0.0000 C   0  0  0  0  0  0  0  0  0  0  0  0
    5.6349   -2.1730    0.0000 C   0  0  0  0  0  0  0  0  0  0  0  0
    6.0474   -2.8875    0.0000 C   0  0  0  0  0  0  0  0  0  0  0  0
    6.8724   -2.8875    0.0000 N   0  0  0  0  0  0  0  0  0  0  0  0
    7.2849   -2.1730    0.0000 C   0  0  0  0  0  0  0  0  0  0  0  0
    6.8724   -1.4586    0.0000 O   0  0  0  0  0  0  0  0  0  0  0  0
    8.1099   -2.1730    0.0000 C   0  0  0  0  0  0  0  0  0  0  0  0
    8.5224   -2.8875    0.0000 C   0  0  0  0  0  0  0  0  0  0  0  0
    9.0073   -2.2201    0.0000 C   0  0  0  0  0  0  0  0  0  0  0  0
    9.7919   -2.4750    0.0000 C   0  0  0  0  0  0  0  0  0  0  0  0
    9.7919   -3.3000    0.0000 C   0  0  0  0  0  0  0  0  0  0  0  0
    9.0073   -3.5549    0.0000 C   0  0  0  0  0  0  0  0  0  0  0  0
    8.1099   -3.6020    0.0000 C   0  0  0  0  0  0  0  0  0  0  0  0
    7.2849   -3.6020    0.0000 C   0  0  0  0  0  0  0  0  0  0  0  0
    6.8724   -4.3164    0.0000 O   0  0  0  0  0  0  0  0  0  0  0  0
    3.1599   -0.7441    0.0000 C   0  0  0  0  0  0  0  0  0  0  0  0
    2.3349   -0.7441    0.0000 C   0  0  0  0  0  0  0  0  0  0  0  0
    1.9224   -0.0296    0.0000 C   0  0  0  0  0  0  0  0  0  0  0  0
    2.3349    0.6849    0.0000 C   0  0  0  0  0  0  0  0  0  0  0  0
    1.9224    1.3993    0.0000 C   0  0  0  0  0  0  0  0  0  0  0  0
    1.0974    1.3993    0.0000 F   0  0  0  0  0  0  0  0  0  0  0  0
    2.3349    2.1138    0.0000 C   0  0  0  0  0  0  0  0  0  0  0  0
    3.1599    2.1138    0.0000 C   0  0  0  0  0  0  0  0  0  0  0  0
    3.5724    1.3993    0.0000 C   0  0  0  0  0  0  0  0  0  0  0  0
    3.1599    0.6849    0.0000 C   0  0  0  0  0  0  0  0  0  0  0  0
    3.5724   -0.0296    0.0000 C   0  0  0  0  0  0  0  0  0  0  0  0
  1  2  1  0  0  0  0
  2  3  1  0  0  0  0
  3  4  1  0  0  0  0
  4  5  1  0  0  0  0
  5  6  1  0  0  0  0
  6  7  1  0  0  0  0
  7  8  1  0  0  0  0
  8  9  1  0  0  0  0
  9 10  1  0  0  0  0
 10 11  2  0  0  0  0
 10 12  1  0  0  0  0
 12 13  1  0  0  0  0
 13 14  1  0  0  0  0
 14 15  1  0  0  0  0
 15 16  1  0  0  0  0
 16 17  1  0  0  0  0
 13 17  1  0  0  0  0
 13 18  1  0  0  0  0
 18 19  1  0  0  0  0
  9 19  1  0  0  0  0
 19 20  2  0  0  0  0
  4 21  1  0  0  0  0
 21 22  1  0  0  0  0
 22 23  1  0  0  0  0
 23 24  1  0  0  0  0
 24 25  2  0  0  0  0
 25 26  1  0  0  0  0
 25 27  1  0  0  0  0
 27 28  2  0  0  0  0
 28 29  1  0  0  0  0
 29 30  2  0  0  0  0
 24 30  1  0  0  0  0
 30 31  1  0  0  0  0
 21 31  1  0  0  0  0
M  END
>  <MOLECULEID>
M96834622

>  <CLASS>
Active

$$$$

  Mrv2120 12252113412D          

 35 38  0  0  0  0            999 V2000
   -7.8592   -0.4125    0.0000 C   0  0  0  0  0  0  0  0  0  0  0  0
   -7.1447   -0.0000    0.0000 O   0  0  0  0  0  0  0  0  0  0  0  0
   -6.4302   -0.4125    0.0000 C   0  0  0  0  0  0  0  0  0  0  0  0
   -5.7158   -0.0000    0.0000 C   0  0  0  0  0  0  0  0  0  0  0  0
   -5.0013   -0.4125    0.0000 C   0  0  0  0  0  0  0  0  0  0  0  0
   -4.2868   -0.0000    0.0000 C   0  0  0  0  0  0  0  0  0  0  0  0
   -3.5724   -0.4125    0.0000 C   0  0  0  0  0  0  0  0  0  0  0  0
   -2.8579   -0.0000    0.0000 N   0  0  0  0  0  0  0  0  0  0  0  0
   -2.1434   -0.4125    0.0000 C   0  0  0  0  0  0  0  0  0  0  0  0
   -1.4289   -0.0000    0.0000 C   0  0  0  0  0  0  0  0  0  0  0  0
   -0.7145   -0.4125    0.0000 C   0  0  0  0  0  0  0  0  0  0  0  0
   -0.7145   -1.2375    0.0000 C   0  0  0  0  0  0  0  0  0  0  0  0
    0.0000   -1.6500    0.0000 C   0  0  0  0  0  0  0  0  0  0  0  0
    0.7145   -1.2375    0.0000 C   0  0  0  0  0  0  0  0  0  0  0  0
    1.4289   -1.6500    0.0000 O   0  0  0  0  0  0  0  0  0  0  0  0
    0.7145   -0.4125    0.0000 C   0  0  0  0  0  0  0  0  0  0  0  0
    0.0000   -0.0000    0.0000 C   0  0  0  0  0  0  0  0  0  0  0  0
    0.0000    0.8250    0.0000 O   0  0  0  0  0  0  0  0  0  0  0  0
    0.7145    1.2375    0.0000 C   0  0  0  0  0  0  0  0  0  0  0  0
    1.4289    0.8250    0.0000 C   0  0  0  0  0  0  0  0  0  0  0  0
    2.1434    1.2375    0.0000 O   0  0  0  0  0  0  0  0  0  0  0  0
    1.4289   -0.0000    0.0000 N   0  0  0  0  0  0  0  0  0  0  0  0
   -5.0013   -1.2375    0.0000 C   0  0  0  0  0  0  0  0  0  0  0  0
   -5.7158   -1.6500    0.0000 C   0  0  0  0  0  0  0  0  0  0  0  0
   -6.4302   -1.2375    0.0000 C   0  0  0  0  0  0  0  0  0  0  0  0
   -7.1447   -1.6500    0.0000 O   0  0  0  0  0  0  0  0  0  0  0  0
   -7.1447   -2.4750    0.0000 C   0  0  0  0  0  0  0  0  0  0  0  0
   -7.8592   -2.8875    0.0000 C   0  0  0  0  0  0  0  0  0  0  0  0
   -7.8592   -3.7125    0.0000 C   0  0  0  0  0  0  0  0  0  0  0  0
   -8.5737   -4.1250    0.0000 C   0  0  0  0  0  0  0  0  0  0  0  0
   -8.5737   -4.9500    0.0000 C   0  0  0  0  0  0  0  0  0  0  0  0
   -9.2881   -5.3625    0.0000 C   0  0  0  0  0  0  0  0  0  0  0  0
  -10.0026   -4.9500    0.0000 C   0  0  0  0  0  0  0  0  0  0  0  0
  -10.0026   -4.1250    0.0000 C   0  0  0  0  0  0  0  0  0  0  0  0
   -9.2881   -3.7125    0.0000 C   0  0  0  0  0  0  0  0  0  0  0  0
  1  2  1  0  0  0  0
  2  3  1  0  0  0  0
  3  4  2  0  0  0  0
  4  5  1  0  0  0  0
  5  6  1  0  0  0  0
  6  7  1  0  0  0  0
  7  8  1  0  0  0  0
  8  9  1  0  0  0  0
  9 10  1  0  0  0  0
 10 11  1  0  0  0  0
 11 12  2  0  0  0  0
 12 13  1  0  0  0  0
 13 14  2  0  0  0  0
 14 15  1  0  0  0  0
 14 16  1  0  0  0  0
 16 17  2  0  0  0  0
 11 17  1  0  0  0  0
 17 18  1  0  0  0  0
 18 19  1  0  0  0  0
 19 20  1  0  0  0  0
 20 21  2  0  0  0  0
 20 22  1  0  0  0  0
 16 22  1  0  0  0  0
  5 23  2  0  0  0  0
 23 24  1  0  0  0  0
 24 25  2  0  0  0  0
  3 25  1  0  0  0  0
 25 26  1  0  0  0  0
 26 27  1  0  0  0  0
 27 28  1  0  0  0  0
 28 29  1  0  0  0  0
 29 30  1  0  0  0  0
 30 31  2  0  0  0  0
 31 32  1  0  0  0  0
 32 33  2  0  0  0  0
 33 34  1  0  0  0  0
 34 35  2  0  0  0  0
 30 35  1  0  0  0  0
M  END
>  <MOLECULEID>
M96834730

>  <CLASS>
Active

$$$$

  Mrv2120 12252113412D          

 20 22  0  0  0  0            999 V2000
    3.8019    2.6326    0.0000 C   0  0  0  0  0  0  0  0  0  0  0  0
    4.2868    3.3000    0.0000 N   0  0  0  0  0  0  0  0  0  0  0  0
    5.0013    3.7125    0.0000 C   0  0  0  0  0  0  0  0  0  0  0  0
    5.7158    3.3000    0.0000 C   0  0  0  0  0  0  0  0  0  0  0  0
    5.7158    2.4750    0.0000 C   0  0  0  0  0  0  0  0  0  0  0  0
    6.4302    2.0625    0.0000 C   0  0  0  0  0  0  0  0  0  0  0  0
    6.4302    1.2375    0.0000 C   0  0  0  0  0  0  0  0  0  0  0  0
    5.7158    0.8250    0.0000 C   0  0  0  0  0  0  0  0  0  0  0  0
    5.0013    1.2375    0.0000 C   0  0  0  0  0  0  0  0  0  0  0  0
    5.0013    2.0625    0.0000 C   0  0  0  0  0  0  0  0  0  0  0  0
    4.2868    2.4750    0.0000 C   0  0  0  0  0  0  0  0  0  0  0  0
    3.5724    2.0625    0.0000 C   0  0  0  0  0  0  0  0  0  0  0  0
    3.5724    1.2375    0.0000 C   0  0  0  0  0  0  0  0  0  0  0  0
    2.8579    0.8250    0.0000 C   0  0  0  0  0  0  0  0  0  0  0  0
    2.1434    1.2375    0.0000 C   0  0  0  0  0  0  0  0  0  0  0  0
    1.4289    0.8250    0.0000 O   0  0  0  0  0  0  0  0  0  0  0  0
    2.1434    2.0625    0.0000 C   0  0  0  0  0  0  0  0  0  0  0  0
    2.8579    2.4750    0.0000 C   0  0  0  0  0  0  0  0  0  0  0  0
    2.8579    3.3000    0.0000 C   0  0  0  0  0  0  0  0  0  0  0  0
    3.5724    3.7125    0.0000 C   0  0  0  0  0  0  0  0  0  0  0  0
  1  2  1  0  0  0  0
  2  3  1  0  0  0  0
  3  4  1  0  0  0  0
  4  5  1  0  0  0  0
  5  6  2  0  0  0  0
  6  7  1  0  0  0  0
  7  8  2  0  0  0  0
  8  9  1  0  0  0  0
  9 10  2  0  0  0  0
  5 10  1  0  0  0  0
 10 11  1  0  0  0  0
 11 12  1  0  0  0  0
 12 13  2  0  0  0  0
 13 14  1  0  0  0  0
 14 15  2  0  0  0  0
 15 16  1  0  0  0  0
 15 17  1  0  0  0  0
 17 18  2  0  0  0  0
 12 18  1  0  0  0  0
 18 19  1  0  0  0  0
 19 20  1  0  0  0  0
  2 20  1  0  0  0  0
M  END
>  <MOLECULEID>
M295933

>  <CLASS>
Active

$$$$

  Mrv2120 12252113412D          

 29 31  0  0  0  0            999 V2000
    1.8489   -4.2287    0.0000 C   0  0  0  0  0  0  0  0  0  0  0  0
    2.1190   -3.4491    0.0000 C   0  0  0  0  0  0  0  0  0  0  0  0
    1.5789   -2.8255    0.0000 C   0  0  0  0  0  0  0  0  0  0  0  0
    1.8489   -2.0459    0.0000 N   0  0  0  0  0  0  0  0  0  0  0  0
    2.6591   -1.8900    0.0000 C   0  0  0  0  0  0  0  0  0  0  0  0
    3.1992   -2.5137    0.0000 C   0  0  0  0  0  0  0  0  0  0  0  0
    4.0093   -2.3577    0.0000 C   0  0  0  0  0  0  0  0  0  0  0  0
    4.5494   -2.9814    0.0000 C   0  0  0  0  0  0  0  0  0  0  0  0
    5.3595   -2.8255    0.0000 N   0  0  0  0  0  0  0  0  0  0  0  0
    5.8996   -3.4491    0.0000 C   0  0  0  0  0  0  0  0  0  0  0  0
    6.7097   -3.2932    0.0000 O   0  0  0  0  0  0  0  0  0  0  0  0
    5.6296   -4.2287    0.0000 C   0  0  0  0  0  0  0  0  0  0  0  0
    6.1696   -4.8523    0.0000 C   0  0  0  0  0  0  0  0  0  0  0  0
    5.8996   -5.6319    0.0000 C   0  0  0  0  0  0  0  0  0  0  0  0
    6.4397   -6.2555    0.0000 C   0  0  0  0  0  0  0  0  0  0  0  0
    6.1696   -7.0351    0.0000 C   0  0  0  0  0  0  0  0  0  0  0  0
    5.3595   -7.1910    0.0000 C   0  0  0  0  0  0  0  0  0  0  0  0
    5.0895   -7.9705    0.0000 F   0  0  0  0  0  0  0  0  0  0  0  0
    4.8194   -6.5673    0.0000 C   0  0  0  0  0  0  0  0  0  0  0  0
    5.0895   -5.7878    0.0000 C   0  0  0  0  0  0  0  0  0  0  0  0
    1.3088   -1.4223    0.0000 C   0  0  0  0  0  0  0  0  0  0  0  0
    0.4869   -1.4927    0.0000 C   0  0  0  0  0  0  0  0  0  0  0  0
    0.1659   -0.7326    0.0000 C   0  0  0  0  0  0  0  0  0  0  0  0
   -0.6136   -0.4626    0.0000 C   0  0  0  0  0  0  0  0  0  0  0  0
   -0.7695    0.3475    0.0000 C   0  0  0  0  0  0  0  0  0  0  0  0
   -0.1459    0.8876    0.0000 C   0  0  0  0  0  0  0  0  0  0  0  0
    0.6336    0.6176    0.0000 C   0  0  0  0  0  0  0  0  0  0  0  0
    0.7896   -0.1926    0.0000 C   0  0  0  0  0  0  0  0  0  0  0  0
    1.4959   -0.6188    0.0000 C   0  0  0  0  0  0  0  0  0  0  0  0
  1  2  1  0  0  0  0
  2  3  1  0  0  0  0
  3  4  1  0  0  0  0
  4  5  1  0  0  0  0
  5  6  1  0  0  0  0
  6  7  1  0  0  0  0
  7  8  1  0  0  0  0
  8  9  1  0  0  0  0
  9 10  1  0  0  0  0
 10 11  2  0  0  0  0
 12 10  1  4  0  0  0
 12 13  2  0  0  0  0
 13 14  1  0  0  0  0
 14 15  2  0  0  0  0
 15 16  1  0  0  0  0
 16 17  2  0  0  0  0
 17 18  1  0  0  0  0
 17 19  1  0  0  0  0
 19 20  2  0  0  0  0
 14 20  1  0  0  0  0
  4 21  1  0  0  0  0
 21 22  1  0  0  0  0
 22 23  1  0  0  0  0
 23 24  2  0  0  0  0
 24 25  1  0  0  0  0
 25 26  2  0  0  0  0
 26 27  1  0  0  0  0
 27 28  2  0  0  0  0
 23 28  1  0  0  0  0
 28 29  1  0  0  0  0
 21 29  1  0  0  0  0
M  END
>  <MOLECULEID>
M96834810

>  <CLASS>
Active

$$$$

  Mrv2120 12252113412D          

 26 27  0  0  0  0            999 V2000
   -3.5724    2.0625    0.0000 C   0  0  0  0  0  0  0  0  0  0  0  0
   -2.8579    2.4750    0.0000 O   0  0  0  0  0  0  0  0  0  0  0  0
   -2.8579    3.3000    0.0000 C   0  0  0  0  0  0  0  0  0  0  0  0
   -3.5724    3.7125    0.0000 C   0  0  0  0  0  0  0  0  0  0  0  0
   -3.5724    4.5375    0.0000 C   0  0  0  0  0  0  0  0  0  0  0  0
   -2.8579    4.9500    0.0000 C   0  0  0  0  0  0  0  0  0  0  0  0
   -2.1434    4.5375    0.0000 C   0  0  0  0  0  0  0  0  0  0  0  0
   -2.1434    3.7125    0.0000 C   0  0  0  0  0  0  0  0  0  0  0  0
   -1.4289    3.3000    0.0000 N   0  0  0  0  0  0  0  0  0  0  0  0
   -0.7145    3.7125    0.0000 C   0  0  0  0  0  0  0  0  0  0  0  0
    0.0000    3.3000    0.0000 C   0  0  0  0  0  0  0  0  0  0  0  0
    0.0000    2.4750    0.0000 N   0  0  0  0  0  0  0  0  0  0  0  0
    0.7145    2.0625    0.0000 C   0  0  0  0  0  0  0  0  0  0  0  0
    1.4289    2.4750    0.0000 C   0  0  0  0  0  0  0  0  0  0  0  0
    2.1434    2.0625    0.0000 C   0  0  0  0  0  0  0  0  0  0  0  0
    2.8579    2.4750    0.0000 C   0  0  0  0  0  0  0  0  0  0  0  0
    3.5724    2.0625    0.0000 N   0  0  0  0  0  0  0  0  0  0  0  0
    4.2868    2.4750    0.0000 C   0  0  0  0  0  0  0  0  0  0  0  0
    4.2868    3.3000    0.0000 O   0  0  0  0  0  0  0  0  0  0  0  0
    5.0013    2.0625    0.0000 O   0  0  0  0  0  0  0  0  0  0  0  0
    5.7158    2.4750    0.0000 C   0  0  0  0  0  0  0  0  0  0  0  0
    6.4302    2.8875    0.0000 C   0  0  0  0  0  0  0  0  0  0  0  0
    6.1283    1.7605    0.0000 C   0  0  0  0  0  0  0  0  0  0  0  0
    5.3033    3.1895    0.0000 C   0  0  0  0  0  0  0  0  0  0  0  0
   -0.7145    2.0625    0.0000 C   0  0  0  0  0  0  0  0  0  0  0  0
   -1.4289    2.4750    0.0000 C   0  0  0  0  0  0  0  0  0  0  0  0
  1  2  1  0  0  0  0
  2  3  1  0  0  0  0
  3  4  2  0  0  0  0
  4  5  1  0  0  0  0
  5  6  2  0  0  0  0
  6  7  1  0  0  0  0
  7  8  2  0  0  0  0
  3  8  1  0  0  0  0
  8  9  1  0  0  0  0
  9 10  1  0  0  0  0
 10 11  1  0  0  0  0
 11 12  1  0  0  0  0
 12 13  1  0  0  0  0
 13 14  1  0  0  0  0
 14 15  1  0  0  0  0
 15 16  1  0  0  0  0
 16 17  1  0  0  0  0
 17 18  1  0  0  0  0
 18 19  2  0  0  0  0
 18 20  1  0  0  0  0
 20 21  1  0  0  0  0
 21 22  1  0  0  0  0
 21 23  1  0  0  0  0
 21 24  1  0  0  0  0
 12 25  1  0  0  0  0
 25 26  1  0  0  0  0
  9 26  1  0  0  0  0
M  END
>  <MOLECULEID>
M96834808

>  <CLASS>
Active

$$$$

  Mrv2120 12252113412D          

 22 25  0  0  0  0            999 V2000
    1.6378    3.9359    0.0000 C   0  0  0  0  0  0  0  0  0  0  0  0
    2.0040    3.1966    0.0000 N   0  0  0  0  0  0  0  0  0  0  0  0
    2.8274    3.1442    0.0000 C   0  0  0  0  0  0  0  0  0  0  0  0
    3.1936    2.4049    0.0000 C   0  0  0  0  0  0  0  0  0  0  0  0
    2.7365    1.7181    0.0000 N   0  0  0  0  0  0  0  0  0  0  0  0
    1.9132    1.7706    0.0000 C   0  0  0  0  0  0  0  0  0  0  0  0
    1.5470    2.5098    0.0000 C   0  0  0  0  0  0  0  0  0  0  0  0
    3.1028    0.9789    0.0000 C   0  0  0  0  0  0  0  0  0  0  0  0
    3.9277    0.9881    0.0000 N   0  0  0  0  0  0  0  0  0  0  0  0
    4.4493    0.3489    0.0000 C   0  0  0  0  0  0  0  0  0  0  0  0
    5.2349    0.6008    0.0000 C   0  0  0  0  0  0  0  0  0  0  0  0
    5.8459    0.0465    0.0000 C   0  0  0  0  0  0  0  0  0  0  0  0
    5.6713   -0.7598    0.0000 C   0  0  0  0  0  0  0  0  0  0  0  0
    4.8857   -1.0118    0.0000 C   0  0  0  0  0  0  0  0  0  0  0  0
    4.2747   -0.4575    0.0000 C   0  0  0  0  0  0  0  0  0  0  0  0
    3.5354   -0.8237    0.0000 N   0  0  0  0  0  0  0  0  0  0  0  0
    2.7882   -0.4741    0.0000 C   0  0  0  0  0  0  0  0  0  0  0  0
    2.5956    0.3281    0.0000 C   0  0  0  0  0  0  0  0  0  0  0  0
    1.7732    0.3929    0.0000 C   0  0  0  0  0  0  0  0  0  0  0  0
    1.4574   -0.3693    0.0000 C   0  0  0  0  0  0  0  0  0  0  0  0
    0.6552   -0.5619    0.0000 C   0  0  0  0  0  0  0  0  0  0  0  0
    2.0847   -0.9051    0.0000 S   0  0  0  0  0  0  0  0  0  0  0  0
  1  2  1  0  0  0  0
  2  3  1  0  0  0  0
  3  4  1  0  0  0  0
  4  5  1  0  0  0  0
  5  6  1  0  0  0  0
  6  7  1  0  0  0  0
  2  7  1  0  0  0  0
  5  8  1  0  0  0  0
  8  9  2  0  0  0  0
  9 10  1  0  0  0  0
 10 11  2  0  0  0  0
 11 12  1  0  0  0  0
 12 13  2  0  0  0  0
 13 14  1  0  0  0  0
 14 15  2  0  0  0  0
 10 15  1  0  0  0  0
 15 16  1  0  0  0  0
 16 17  1  0  0  0  0
 17 18  2  0  0  0  0
  8 18  1  0  0  0  0
 18 19  1  0  0  0  0
 19 20  2  0  0  0  0
 20 21  1  0  0  0  0
 20 22  1  0  0  0  0
 17 22  1  0  0  0  0
M  END
>  <MOLECULEID>
M5902

>  <CLASS>
Active

$$$$

  Mrv2120 12252113412D          

 27 30  0  0  0  0            999 V2000
    2.1434   -2.8875    0.0000 C   0  0  0  0  0  0  0  0  0  0  0  0
    1.4289   -2.4750    0.0000 C   0  0  0  0  0  0  0  0  0  0  0  0
    1.4289   -1.6500    0.0000 N   0  0  0  0  0  0  0  0  0  0  0  0
    0.7145   -1.2375    0.0000 C   0  0  0  0  0  0  0  0  0  0  0  0
    0.0000   -1.6500    0.0000 O   0  0  0  0  0  0  0  0  0  0  0  0
    0.7145   -0.4125    0.0000 C   0  0  0  0  0  0  0  0  0  0  0  0
    1.4289    0.0000    0.0000 C   0  0  0  0  0  0  0  0  0  0  0  0
    2.1434   -0.4125    0.0000 C   0  0  0  0  0  0  0  0  0  0  0  0
    2.8579    0.0000    0.0000 C   0  0  0  0  0  0  0  0  0  0  0  0
    3.5724   -0.4125    0.0000 C   0  0  0  0  0  0  0  0  0  0  0  0
    3.5724   -1.2375    0.0000 C   0  0  0  0  0  0  0  0  0  0  0  0
    2.8579   -1.6500    0.0000 C   0  0  0  0  0  0  0  0  0  0  0  0
    2.1434   -1.2375    0.0000 C   0  0  0  0  0  0  0  0  0  0  0  0
    0.0000    0.0000    0.0000 N   0  0  0  0  0  0  0  0  0  0  0  0
   -0.7145   -0.4125    0.0000 C   0  0  0  0  0  0  0  0  0  0  0  0
   -1.4289    0.0000    0.0000 C   0  0  0  0  0  0  0  0  0  0  0  0
   -1.4289    0.8250    0.0000 N   0  0  0  0  0  0  0  0  0  0  0  0
   -2.1434    1.2375    0.0000 C   0  0  0  0  0  0  0  0  0  0  0  0
   -2.1434    2.0625    0.0000 C   0  0  0  0  0  0  0  0  0  0  0  0
   -2.8579    2.4750    0.0000 C   0  0  0  0  0  0  0  0  0  0  0  0
   -2.8579    3.3000    0.0000 C   0  0  0  0  0  0  0  0  0  0  0  0
   -2.1434    3.7125    0.0000 C   0  0  0  0  0  0  0  0  0  0  0  0
   -2.1434    4.5375    0.0000 Cl  0  0  0  0  0  0  0  0  0  0  0  0
   -1.4289    3.3000    0.0000 C   0  0  0  0  0  0  0  0  0  0  0  0
   -1.4289    2.4750    0.0000 C   0  0  0  0  0  0  0  0  0  0  0  0
   -0.7145    1.2375    0.0000 C   0  0  0  0  0  0  0  0  0  0  0  0
    0.0000    0.8250    0.0000 C   0  0  0  0  0  0  0  0  0  0  0  0
  1  2  1  0  0  0  0
  2  3  1  0  0  0  0
  3  4  1  0  0  0  0
  4  5  2  0  0  0  0
  4  6  1  0  0  0  0
  6  7  1  0  0  0  0
  7  8  1  0  0  0  0
  8  9  2  0  0  0  0
  9 10  1  0  0  0  0
 10 11  2  0  0  0  0
 11 12  1  0  0  0  0
 12 13  2  0  0  0  0
  3 13  1  0  0  0  0
  8 13  1  0  0  0  0
  6 14  1  0  0  0  0
 14 15  1  0  0  0  0
 15 16  1  0  0  0  0
 16 17  1  0  0  0  0
 17 18  1  0  0  0  0
 18 19  1  0  0  0  0
 19 20  2  0  0  0  0
 20 21  1  0  0  0  0
 21 22  2  0  0  0  0
 22 23  1  0  0  0  0
 22 24  1  0  0  0  0
 24 25  2  0  0  0  0
 19 25  1  0  0  0  0
 17 26  1  0  0  0  0
 26 27  1  0  0  0  0
 14 27  1  0  0  0  0
M  END
>  <MOLECULEID>
M311770

>  <CLASS>
Active

$$$$

  Mrv2120 12252113412D          

 35 39  0  0  0  0            999 V2000
   11.4125    1.4017    0.0000 O   0  0  0  0  0  0  0  0  0  0  0  0
   10.9393    0.7259    0.0000 C   0  0  0  0  0  0  0  0  0  0  0  0
   10.7257   -0.0710    0.0000 C   0  0  0  0  0  0  0  0  0  0  0  0
    9.9289   -0.2845    0.0000 C   0  0  0  0  0  0  0  0  0  0  0  0
    9.3455    0.2989    0.0000 N   0  0  0  0  0  0  0  0  0  0  0  0
    8.5486    0.0853    0.0000 C   0  0  0  0  0  0  0  0  0  0  0  0
    7.9652    0.6687    0.0000 C   0  0  0  0  0  0  0  0  0  0  0  0
    7.1684    0.4552    0.0000 C   0  0  0  0  0  0  0  0  0  0  0  0
    6.5850    1.0385    0.0000 C   0  0  0  0  0  0  0  0  0  0  0  0
    6.7985    1.8354    0.0000 O   0  0  0  0  0  0  0  0  0  0  0  0
    5.7881    0.8250    0.0000 C   0  0  0  0  0  0  0  0  0  0  0  0
    5.7881    0.0000    0.0000 C   0  0  0  0  0  0  0  0  0  0  0  0
    5.3756   -0.7145    0.0000 C   0  0  0  0  0  0  0  0  0  0  0  0
    5.1878    0.0368    0.0000 C   0  0  0  0  0  0  0  0  0  0  0  0
    5.1878    0.7882    0.0000 C   0  0  0  0  0  0  0  0  0  0  0  0
    5.3756    1.5395    0.0000 C   0  0  0  0  0  0  0  0  0  0  0  0
    4.6611    1.9520    0.0000 C   0  0  0  0  0  0  0  0  0  0  0  0
    3.8361    1.9520    0.0000 C   0  0  0  0  0  0  0  0  0  0  0  0
    3.1217    1.5395    0.0000 C   0  0  0  0  0  0  0  0  0  0  0  0
    2.6267    0.9075    0.0000 C   0  0  0  0  0  0  0  0  0  0  0  0
    2.6267   -0.0825    0.0000 C   0  0  0  0  0  0  0  0  0  0  0  0
    3.1217   -0.7145    0.0000 C   0  0  0  0  0  0  0  0  0  0  0  0
    3.8361   -1.1270    0.0000 C   0  0  0  0  0  0  0  0  0  0  0  0
    4.6611   -1.1270    0.0000 C   0  0  0  0  0  0  0  0  0  0  0  0
    2.9338    0.0368    0.0000 C   0  0  0  0  0  0  0  0  0  0  0  0
    2.9338    0.7882    0.0000 C   0  0  0  0  0  0  0  0  0  0  0  0
    9.5590    1.0957    0.0000 C   0  0  0  0  0  0  0  0  0  0  0  0
   10.3559    1.3093    0.0000 C   0  0  0  0  0  0  0  0  0  0  0  0
   11.6870    0.3772    0.0000 C   0  0  0  0  0  0  0  0  0  0  0  0
   12.3628    0.8504    0.0000 C   0  0  0  0  0  0  0  0  0  0  0  0
   13.1105    0.5018    0.0000 C   0  0  0  0  0  0  0  0  0  0  0  0
   13.1824   -0.3201    0.0000 C   0  0  0  0  0  0  0  0  0  0  0  0
   13.9301   -0.6687    0.0000 Cl  0  0  0  0  0  0  0  0  0  0  0  0
   12.5066   -0.7933    0.0000 C   0  0  0  0  0  0  0  0  0  0  0  0
   11.7589   -0.4446    0.0000 C   0  0  0  0  0  0  0  0  0  0  0  0
  1  2  1  0  0  0  0
  2  3  1  0  0  0  0
  3  4  1  0  0  0  0
  4  5  1  0  0  0  0
  5  6  1  0  0  0  0
  6  7  1  0  0  0  0
  7  8  1  0  0  0  0
  8  9  1  0  0  0  0
  9 10  2  0  0  0  0
  9 11  1  0  0  0  0
 11 12  2  0  0  0  0
 12 13  1  0  0  0  0
 13 14  2  0  0  0  0
 14 15  1  0  0  0  0
 15 16  2  0  0  0  0
 11 16  1  0  0  0  0
 16 17  1  0  0  0  0
 17 18  1  0  0  0  0
 18 19  1  0  0  0  0
 19 20  2  0  0  0  0
 20 21  1  0  0  0  0
 21 22  2  0  0  0  0
 22 23  1  0  0  0  0
 23 24  1  0  0  0  0
 13 24  1  0  0  0  0
 22 25  1  0  0  0  0
 25 26  2  0  0  0  0
 19 26  1  0  0  0  0
  5 27  1  0  0  0  0
 27 28  1  0  0  0  0
  2 28  1  0  0  0  0
  2 29  1  0  0  0  0
 29 30  2  0  0  0  0
 30 31  1  0  0  0  0
 31 32  2  0  0  0  0
 32 33  1  0  0  0  0
 32 34  1  0  0  0  0
 34 35  2  0  0  0  0
 29 35  1  0  0  0  0
M  END
>  <MOLECULEID>
M1192040

>  <CLASS>
Active

$$$$

  Mrv2120 12252113412D          

 30 32  0  0  0  0            999 V2000
   -2.1434   -5.3625    0.0000 C   0  0  0  0  0  0  0  0  0  0  0  0
   -1.4289   -4.9500    0.0000 O   0  0  0  0  0  0  0  0  0  0  0  0
   -1.4289   -4.1250    0.0000 C   0  0  0  0  0  0  0  0  0  0  0  0
   -2.1434   -3.7125    0.0000 C   0  0  0  0  0  0  0  0  0  0  0  0
   -2.1434   -2.8875    0.0000 C   0  0  0  0  0  0  0  0  0  0  0  0
   -1.4289   -2.4750    0.0000 C   0  0  0  0  0  0  0  0  0  0  0  0
   -0.7145   -2.8875    0.0000 C   0  0  0  0  0  0  0  0  0  0  0  0
   -0.7145   -3.7125    0.0000 C   0  0  0  0  0  0  0  0  0  0  0  0
    0.0000   -4.1250    0.0000 N   0  0  0  0  0  0  0  0  0  0  0  0
    0.7145   -3.7125    0.0000 C   0  0  0  0  0  0  0  0  0  0  0  0
    1.4289   -4.1250    0.0000 C   0  0  0  0  0  0  0  0  0  0  0  0
    1.4289   -4.9500    0.0000 N   0  0  0  0  0  0  0  0  0  0  0  0
    2.1434   -5.3625    0.0000 C   0  0  0  0  0  0  0  0  0  0  0  0
    2.8579   -4.9500    0.0000 C   0  0  0  0  0  0  0  0  0  0  0  0
    3.5724   -5.3625    0.0000 C   0  0  0  0  0  0  0  0  0  0  0  0
    4.2868   -4.9500    0.0000 C   0  0  0  0  0  0  0  0  0  0  0  0
    5.0013   -5.3625    0.0000 N   0  0  0  0  0  0  0  0  0  0  0  0
    5.7158   -4.9500    0.0000 C   0  0  0  0  0  0  0  0  0  0  0  0
    5.7158   -4.1250    0.0000 O   0  0  0  0  0  0  0  0  0  0  0  0
    6.4302   -5.3625    0.0000 C   0  0  0  0  0  0  0  0  0  0  0  0
    7.1447   -4.9500    0.0000 C   0  0  0  0  0  0  0  0  0  0  0  0
    7.8592   -5.3625    0.0000 C   0  0  0  0  0  0  0  0  0  0  0  0
    8.5737   -4.9500    0.0000 C   0  0  0  0  0  0  0  0  0  0  0  0
    9.2881   -5.3625    0.0000 C   0  0  0  0  0  0  0  0  0  0  0  0
    9.2881   -6.1875    0.0000 C   0  0  0  0  0  0  0  0  0  0  0  0
   10.0026   -6.6000    0.0000 F   0  0  0  0  0  0  0  0  0  0  0  0
    8.5737   -6.6000    0.0000 C   0  0  0  0  0  0  0  0  0  0  0  0
    7.8592   -6.1875    0.0000 C   0  0  0  0  0  0  0  0  0  0  0  0
    0.7145   -5.3625    0.0000 C   0  0  0  0  0  0  0  0  0  0  0  0
    0.0000   -4.9500    0.0000 C   0  0  0  0  0  0  0  0  0  0  0  0
  1  2  1  0  0  0  0
  2  3  1  0  0  0  0
  3  4  2  0  0  0  0
  4  5  1  0  0  0  0
  5  6  2  0  0  0  0
  6  7  1  0  0  0  0
  7  8  2  0  0  0  0
  3  8  1  0  0  0  0
  8  9  1  0  0  0  0
  9 10  1  0  0  0  0
 10 11  1  0  0  0  0
 11 12  1  0  0  0  0
 12 13  1  0  0  0  0
 13 14  1  0  0  0  0
 14 15  1  0  0  0  0
 15 16  1  0  0  0  0
 16 17  1  0  0  0  0
 17 18  1  0  0  0  0
 18 19  2  0  0  0  0
 20 18  1  4  0  0  0
 20 21  2  0  0  0  0
 21 22  1  0  0  0  0
 22 23  2  0  0  0  0
 23 24  1  0  0  0  0
 24 25  2  0  0  0  0
 25 26  1  0  0  0  0
 25 27  1  0  0  0  0
 27 28  2  0  0  0  0
 22 28  1  0  0  0  0
 12 29  1  0  0  0  0
 29 30  1  0  0  0  0
  9 30  1  0  0  0  0
M  END
>  <MOLECULEID>
M695020

>  <CLASS>
Active

$$$$

  Mrv2120 12252113412D          

 30 34  0  0  0  0            999 V2000
    5.1258   -6.6175    0.0000 O   0  0  0  0  0  0  0  0  0  0  0  0
    4.3008   -6.6175    0.0000 C   0  0  0  0  0  0  0  0  0  0  0  0
    3.8158   -7.2849    0.0000 N   0  0  0  0  0  0  0  0  0  0  0  0
    3.0312   -7.0300    0.0000 C   0  0  0  0  0  0  0  0  0  0  0  0
    3.0312   -6.2050    0.0000 N   0  0  0  0  0  0  0  0  0  0  0  0
    2.3638   -5.7201    0.0000 C   0  0  0  0  0  0  0  0  0  0  0  0
    1.6101   -6.0556    0.0000 C   0  0  0  0  0  0  0  0  0  0  0  0
    0.9427   -5.5707    0.0000 C   0  0  0  0  0  0  0  0  0  0  0  0
    1.0289   -4.7502    0.0000 C   0  0  0  0  0  0  0  0  0  0  0  0
    1.7826   -4.4147    0.0000 C   0  0  0  0  0  0  0  0  0  0  0  0
    2.4500   -4.8996    0.0000 C   0  0  0  0  0  0  0  0  0  0  0  0
    3.8158   -5.9500    0.0000 C   0  0  0  0  0  0  0  0  0  0  0  0
    3.2638   -5.3369    0.0000 C   0  0  0  0  0  0  0  0  0  0  0  0
    3.5187   -4.5523    0.0000 C   0  0  0  0  0  0  0  0  0  0  0  0
    4.3257   -4.3808    0.0000 N   0  0  0  0  0  0  0  0  0  0  0  0
    4.5806   -3.5962    0.0000 C   0  0  0  0  0  0  0  0  0  0  0  0
    5.3876   -3.4247    0.0000 C   0  0  0  0  0  0  0  0  0  0  0  0
    5.6426   -2.6400    0.0000 C   0  0  0  0  0  0  0  0  0  0  0  0
    6.4495   -2.4685    0.0000 C   0  0  0  0  0  0  0  0  0  0  0  0
    6.7045   -1.6839    0.0000 C   0  0  0  0  0  0  0  0  0  0  0  0
    6.2195   -1.0164    0.0000 C   0  0  0  0  0  0  0  0  0  0  0  0
    6.7045   -0.3490    0.0000 N   0  0  0  0  0  0  0  0  0  0  0  0
    7.4891   -0.6039    0.0000 C   0  0  0  0  0  0  0  0  0  0  0  0
    8.2036   -0.1914    0.0000 C   0  0  0  0  0  0  0  0  0  0  0  0
    8.9180   -0.6039    0.0000 C   0  0  0  0  0  0  0  0  0  0  0  0
    8.9180   -1.4289    0.0000 C   0  0  0  0  0  0  0  0  0  0  0  0
    8.2036   -1.8414    0.0000 C   0  0  0  0  0  0  0  0  0  0  0  0
    7.4891   -1.4289    0.0000 C   0  0  0  0  0  0  0  0  0  0  0  0
    4.8777   -4.9939    0.0000 C   0  0  0  0  0  0  0  0  0  0  0  0
    4.6228   -5.7785    0.0000 C   0  0  0  0  0  0  0  0  0  0  0  0
  1  2  2  0  0  0  0
  2  3  1  0  0  0  0
  3  4  1  0  0  0  0
  4  5  1  0  0  0  0
  5  6  1  0  0  0  0
  6  7  2  0  0  0  0
  7  8  1  0  0  0  0
  8  9  2  0  0  0  0
  9 10  1  0  0  0  0
 10 11  2  0  0  0  0
  6 11  1  0  0  0  0
  5 12  1  0  0  0  0
  2 12  1  0  0  0  0
 12 13  1  0  0  0  0
 13 14  1  0  0  0  0
 14 15  1  0  0  0  0
 15 16  1  0  0  0  0
 16 17  1  0  0  0  0
 17 18  1  0  0  0  0
 18 19  1  0  0  0  0
 19 20  1  0  0  0  0
 20 21  2  0  0  0  0
 21 22  1  0  0  0  0
 22 23  1  0  0  0  0
 23 24  2  0  0  0  0
 24 25  1  0  0  0  0
 25 26  2  0  0  0  0
 26 27  1  0  0  0  0
 27 28  2  0  0  0  0
 20 28  1  0  0  0  0
 23 28  1  0  0  0  0
 15 29  1  0  0  0  0
 29 30  1  0  0  0  0
 12 30  1  0  0  0  0
M  END
>  <MOLECULEID>
M95413510

>  <CLASS>
Active

$$$$

  Mrv2120 12252113412D          

 21 22  0  0  0  0            999 V2000
    5.6091    5.5902    0.0000 C   0  0  0  0  0  0  0  0  0  0  0  0
    5.6091    4.7652    0.0000 O   0  0  0  0  0  0  0  0  0  0  0  0
    6.3235    4.3527    0.0000 C   0  0  0  0  0  0  0  0  0  0  0  0
    7.0380    4.7652    0.0000 C   0  0  0  0  0  0  0  0  0  0  0  0
    7.7525    4.3527    0.0000 C   0  0  0  0  0  0  0  0  0  0  0  0
    7.7525    3.5277    0.0000 C   0  0  0  0  0  0  0  0  0  0  0  0
    8.4669    3.1152    0.0000 Br  0  0  0  0  0  0  0  0  0  0  0  0
    7.0380    3.1152    0.0000 C   0  0  0  0  0  0  0  0  0  0  0  0
    6.3235    3.5277    0.0000 C   0  0  0  0  0  0  0  0  0  0  0  0
    5.6091    3.1152    0.0000 C   0  0  0  0  0  0  0  0  0  0  0  0
    4.8946    3.5277    0.0000 O   0  0  0  0  0  0  0  0  0  0  0  0
    5.6091    2.2902    0.0000 N   0  0  0  0  0  0  0  0  0  0  0  0
    4.8946    1.8777    0.0000 C   0  0  0  0  0  0  0  0  0  0  0  0
    4.8946    1.0527    0.0000 C   0  0  0  0  0  0  0  0  0  0  0  0
    5.5620    0.5678    0.0000 C   0  0  0  0  0  0  0  0  0  0  0  0
    5.3071   -0.2169    0.0000 C   0  0  0  0  0  0  0  0  0  0  0  0
    4.4821   -0.2169    0.0000 C   0  0  0  0  0  0  0  0  0  0  0  0
    4.2272    0.5678    0.0000 N   0  0  0  0  0  0  0  0  0  0  0  0
    3.4425    0.8227    0.0000 C   0  0  0  0  0  0  0  0  0  0  0  0
    2.8294    0.2707    0.0000 C   0  0  0  0  0  0  0  0  0  0  0  0
    3.0010   -0.5363    0.0000 C   0  0  0  0  0  0  0  0  0  0  0  0
  1  2  1  0  0  0  0
  2  3  1  0  0  0  0
  3  4  2  0  0  0  0
  4  5  1  0  0  0  0
  5  6  2  0  0  0  0
  6  7  1  0  0  0  0
  6  8  1  0  0  0  0
  8  9  2  0  0  0  0
  3  9  1  0  0  0  0
  9 10  1  0  0  0  0
 10 11  2  0  0  0  0
 10 12  1  0  0  0  0
 12 13  1  0  0  0  0
 13 14  1  0  0  0  0
 14 15  1  0  0  0  0
 15 16  1  0  0  0  0
 16 17  1  0  0  0  0
 17 18  1  0  0  0  0
 14 18  1  0  0  0  0
 18 19  1  0  0  0  0
 19 20  1  0  0  0  0
 20 21  2  0  0  0  0
M  END
>  <MOLECULEID>
M96834881

>  <CLASS>
Active

$$$$

  Mrv2120 12252113412D          

 21 24  0  0  0  0            999 V2000
    5.4223   -2.4750    0.0000 C   0  0  0  0  0  0  0  0  0  0  0  0
    5.4223   -1.6500    0.0000 C   0  0  0  0  0  0  0  0  0  0  0  0
    6.1368   -1.2375    0.0000 C   0  0  0  0  0  0  0  0  0  0  0  0
    4.7079   -1.2375    0.0000 C   0  0  0  0  0  0  0  0  0  0  0  0
    4.7079   -0.4125    0.0000 C   0  0  0  0  0  0  0  0  0  0  0  0
    3.9934   -0.0000    0.0000 N   0  0  0  0  0  0  0  0  0  0  0  0
    3.9934    0.8250    0.0000 C   0  0  0  0  0  0  0  0  0  0  0  0
    3.2789    1.2375    0.0000 C   0  0  0  0  0  0  0  0  0  0  0  0
    2.5645    0.8250    0.0000 N   0  0  0  0  0  0  0  0  0  0  0  0
    2.5645    0.0000    0.0000 C   0  0  0  0  0  0  0  0  0  0  0  0
    3.2789   -0.4125    0.0000 C   0  0  0  0  0  0  0  0  0  0  0  0
    1.8500   -0.4125    0.0000 C   0  0  0  0  0  0  0  0  0  0  0  0
    1.1355   -0.0000    0.0000 C   0  0  0  0  0  0  0  0  0  0  0  0
    0.3509   -0.2549    0.0000 C   0  0  0  0  0  0  0  0  0  0  0  0
   -0.1340    0.4125    0.0000 N   0  0  0  0  0  0  0  0  0  0  0  0
    0.3509    1.0799    0.0000 C   0  0  0  0  0  0  0  0  0  0  0  0
    0.1794    1.8869    0.0000 C   0  0  0  0  0  0  0  0  0  0  0  0
    0.7925    2.4389    0.0000 C   0  0  0  0  0  0  0  0  0  0  0  0
    1.5771    2.1840    0.0000 C   0  0  0  0  0  0  0  0  0  0  0  0
    1.8500    1.2375    0.0000 C   0  0  0  0  0  0  0  0  0  0  0  0
    1.1355    0.8250    0.0000 C   0  0  0  0  0  0  0  0  0  0  0  0
  1  2  1  0  0  0  0
  2  3  1  0  0  0  0
  2  4  1  0  0  0  0
  4  5  1  0  0  0  0
  5  6  1  0  0  0  0
  6  7  1  0  0  0  0
  7  8  1  0  0  0  0
  8  9  1  0  0  0  0
  9 10  1  0  0  0  0
 10 11  1  0  0  0  0
  6 11  1  0  0  0  0
 10 12  1  0  0  0  0
 12 13  1  0  0  0  0
 13 14  2  0  0  0  0
 14 15  1  0  0  0  0
 15 16  1  0  0  0  0
 16 17  2  0  0  0  0
 17 18  1  0  0  0  0
 18 19  2  0  0  0  0
 19 20  1  0  0  0  0
  9 20  1  0  0  0  0
 20 21  2  0  0  0  0
 13 21  1  0  0  0  0
 16 21  1  0  0  0  0
M  END
>  <MOLECULEID>
M96834845

>  <CLASS>
Active

$$$$

  Mrv2120 12252113412D          

 25 27  0  0  0  0            999 V2000
   -1.1168   -5.5090    0.0000 O   0  0  0  0  0  0  0  0  0  0  0  0
   -0.8347   -4.7337    0.0000 C   0  0  0  0  0  0  0  0  0  0  0  0
   -0.8347   -3.9087    0.0000 C   0  0  0  0  0  0  0  0  0  0  0  0
   -0.1202   -3.4962    0.0000 C   0  0  0  0  0  0  0  0  0  0  0  0
    0.5943   -3.9087    0.0000 N   0  0  0  0  0  0  0  0  0  0  0  0
    1.3087   -3.4962    0.0000 C   0  0  0  0  0  0  0  0  0  0  0  0
    2.0232   -3.9087    0.0000 C   0  0  0  0  0  0  0  0  0  0  0  0
    2.7377   -3.4962    0.0000 C   0  0  0  0  0  0  0  0  0  0  0  0
    3.4521   -3.9087    0.0000 C   0  0  0  0  0  0  0  0  0  0  0  0
    4.1666   -3.4962    0.0000 C   0  0  0  0  0  0  0  0  0  0  0  0
    4.1666   -2.6712    0.0000 C   0  0  0  0  0  0  0  0  0  0  0  0
    4.8811   -2.2587    0.0000 C   0  0  0  0  0  0  0  0  0  0  0  0
    5.5956   -2.6712    0.0000 C   0  0  0  0  0  0  0  0  0  0  0  0
    6.3100   -2.2587    0.0000 F   0  0  0  0  0  0  0  0  0  0  0  0
    5.5956   -3.4962    0.0000 C   0  0  0  0  0  0  0  0  0  0  0  0
    4.8811   -3.9087    0.0000 C   0  0  0  0  0  0  0  0  0  0  0  0
    0.5943   -4.7337    0.0000 C   0  0  0  0  0  0  0  0  0  0  0  0
   -0.1202   -5.1462    0.0000 C   0  0  0  0  0  0  0  0  0  0  0  0
   -1.6471   -4.5904    0.0000 C   0  0  0  0  0  0  0  0  0  0  0  0
   -2.1774   -5.2224    0.0000 C   0  0  0  0  0  0  0  0  0  0  0  0
   -2.9899   -5.0792    0.0000 C   0  0  0  0  0  0  0  0  0  0  0  0
   -3.2721   -4.3039    0.0000 C   0  0  0  0  0  0  0  0  0  0  0  0
   -4.0845   -4.1607    0.0000 Cl  0  0  0  0  0  0  0  0  0  0  0  0
   -2.7418   -3.6719    0.0000 C   0  0  0  0  0  0  0  0  0  0  0  0
   -1.9293   -3.8152    0.0000 C   0  0  0  0  0  0  0  0  0  0  0  0
  1  2  1  0  0  0  0
  2  3  1  0  0  0  0
  3  4  1  0  0  0  0
  4  5  1  0  0  0  0
  5  6  1  0  0  0  0
  6  7  1  0  0  0  0
  7  8  1  0  0  0  0
  8  9  1  0  0  0  0
  9 10  1  0  0  0  0
 10 11  2  0  0  0  0
 11 12  1  0  0  0  0
 12 13  2  0  0  0  0
 13 14  1  0  0  0  0
 13 15  1  0  0  0  0
 15 16  2  0  0  0  0
 10 16  1  0  0  0  0
  5 17  1  0  0  0  0
 17 18  1  0  0  0  0
  2 18  1  0  0  0  0
  2 19  1  0  0  0  0
 19 20  2  0  0  0  0
 20 21  1  0  0  0  0
 21 22  2  0  0  0  0
 22 23  1  0  0  0  0
 22 24  1  0  0  0  0
 24 25  2  0  0  0  0
 19 25  1  0  0  0  0
M  END
>  <MOLECULEID>
M95413842

>  <CLASS>
Active

$$$$

  Mrv2120 12252113412D          

 46 49  0  0  0  0            999 V2000
  -15.3480   -5.5649    0.0000 C   0  0  0  0  0  0  0  0  0  0  0  0
  -14.8631   -4.8975    0.0000 C   0  0  0  0  0  0  0  0  0  0  0  0
  -14.0426   -4.9837    0.0000 C   0  0  0  0  0  0  0  0  0  0  0  0
  -13.5577   -4.3163    0.0000 C   0  0  0  0  0  0  0  0  0  0  0  0
  -12.7372   -4.4025    0.0000 N   0  0  0  0  0  0  0  0  0  0  0  0
  -12.1852   -3.7894    0.0000 C   0  0  0  0  0  0  0  0  0  0  0  0
  -11.4315   -4.1250    0.0000 C   0  0  0  0  0  0  0  0  0  0  0  0
  -10.7171   -3.7125    0.0000 C   0  0  0  0  0  0  0  0  0  0  0  0
  -10.7171   -2.8875    0.0000 C   0  0  0  0  0  0  0  0  0  0  0  0
  -10.0026   -2.4750    0.0000 C   0  0  0  0  0  0  0  0  0  0  0  0
  -10.0026   -1.6500    0.0000 O   0  0  0  0  0  0  0  0  0  0  0  0
   -9.2881   -1.2375    0.0000 C   0  0  0  0  0  0  0  0  0  0  0  0
   -9.2881   -0.4125    0.0000 C   0  0  0  0  0  0  0  0  0  0  0  0
   -8.5737   -0.0000    0.0000 C   0  0  0  0  0  0  0  0  0  0  0  0
   -7.8592   -0.4125    0.0000 C   0  0  0  0  0  0  0  0  0  0  0  0
   -7.8592   -1.2375    0.0000 C   0  0  0  0  0  0  0  0  0  0  0  0
   -8.5737   -1.6500    0.0000 C   0  0  0  0  0  0  0  0  0  0  0  0
   -8.5737   -2.4750    0.0000 O   0  0  0  0  0  0  0  0  0  0  0  0
   -9.2881   -2.8875    0.0000 C   0  0  0  0  0  0  0  0  0  0  0  0
   -7.1447   -0.0000    0.0000 C   0  0  0  0  0  0  0  0  0  0  0  0
   -7.1447    0.8250    0.0000 O   0  0  0  0  0  0  0  0  0  0  0  0
   -6.4302   -0.4125    0.0000 N   0  0  0  0  0  0  0  0  0  0  0  0
   -5.7158   -0.0000    0.0000 C   0  0  0  0  0  0  0  0  0  0  0  0
   -5.0013   -0.4125    0.0000 C   0  0  0  0  0  0  0  0  0  0  0  0
   -4.2868   -0.0000    0.0000 C   0  0  0  0  0  0  0  0  0  0  0  0
   -3.5724   -0.4125    0.0000 C   0  0  0  0  0  0  0  0  0  0  0  0
   -2.8579   -0.0000    0.0000 N   0  0  0  0  0  0  0  0  0  0  0  0
   -2.8579    0.8250    0.0000 C   0  0  0  0  0  0  0  0  0  0  0  0
   -3.5724    1.2375    0.0000 C   0  0  0  0  0  0  0  0  0  0  0  0
   -3.5724    2.0625    0.0000 C   0  0  0  0  0  0  0  0  0  0  0  0
   -2.1434   -0.4125    0.0000 C   0  0  0  0  0  0  0  0  0  0  0  0
   -1.4289   -0.0000    0.0000 C   0  0  0  0  0  0  0  0  0  0  0  0
   -0.7145   -0.4125    0.0000 C   0  0  0  0  0  0  0  0  0  0  0  0
   -0.7145   -1.2375    0.0000 C   0  0  0  0  0  0  0  0  0  0  0  0
    0.0000   -1.6500    0.0000 C   0  0  0  0  0  0  0  0  0  0  0  0
    0.7145   -1.2375    0.0000 C   0  0  0  0  0  0  0  0  0  0  0  0
    1.4289   -1.6500    0.0000 O   0  0  0  0  0  0  0  0  0  0  0  0
    0.7145   -0.4125    0.0000 C   0  0  0  0  0  0  0  0  0  0  0  0
    0.0000   -0.0000    0.0000 C   0  0  0  0  0  0  0  0  0  0  0  0
    0.0000    0.8250    0.0000 C   0  0  0  0  0  0  0  0  0  0  0  0
    0.7145    1.2375    0.0000 C   0  0  0  0  0  0  0  0  0  0  0  0
    1.4289    0.8250    0.0000 C   0  0  0  0  0  0  0  0  0  0  0  0
    2.1434    1.2375    0.0000 O   0  0  0  0  0  0  0  0  0  0  0  0
    1.4289   -0.0000    0.0000 N   0  0  0  0  0  0  0  0  0  0  0  0
  -11.5178   -4.9455    0.0000 N   0  0  0  0  0  0  0  0  0  0  0  0
  -12.3247   -5.1170    0.0000 N   0  0  0  0  0  0  0  0  0  0  0  0
  1  2  1  0  0  0  0
  2  3  1  0  0  0  0
  3  4  1  0  0  0  0
  4  5  1  0  0  0  0
  5  6  1  0  0  0  0
  6  7  2  0  0  0  0
  7  8  1  0  0  0  0
  8  9  1  0  0  0  0
  9 10  1  0  0  0  0
 10 11  1  0  0  0  0
 11 12  1  0  0  0  0
 12 13  2  0  0  0  0
 13 14  1  0  0  0  0
 14 15  2  0  0  0  0
 15 16  1  0  0  0  0
 16 17  2  0  0  0  0
 12 17  1  0  0  0  0
 17 18  1  0  0  0  0
 18 19  1  0  0  0  0
 15 20  1  0  0  0  0
 20 21  2  0  0  0  0
 20 22  1  0  0  0  0
 22 23  1  0  0  0  0
 23 24  1  0  0  0  0
 24 25  1  0  0  0  0
 25 26  1  0  0  0  0
 26 27  1  0  0  0  0
 27 28  1  0  0  0  0
 28 29  1  0  0  0  0
 29 30  1  0  0  0  0
 27 31  1  0  0  0  0
 31 32  1  0  0  0  0
 32 33  1  0  0  0  0
 33 34  2  0  0  0  0
 34 35  1  0  0  0  0
 35 36  2  0  0  0  0
 36 37  1  0  0  0  0
 36 38  1  0  0  0  0
 38 39  2  0  0  0  0
 33 39  1  0  0  0  0
 39 40  1  0  0  0  0
 40 41  2  0  0  0  0
 41 42  1  0  0  0  0
 42 43  2  0  0  0  0
 42 44  1  0  0  0  0
 38 44  1  0  0  0  0
  7 45  1  0  0  0  0
 45 46  2  0  0  0  0
  5 46  1  0  0  0  0
M  END
>  <MOLECULEID>
M96834849

>  <CLASS>
Active

$$$$

  Mrv2120 12252113412D          

 75 80  0  0  0  0            999 V2000
    3.5724  -30.9375    0.0000 C   0  0  0  0  0  0  0  0  0  0  0  0
    3.5724  -30.1125    0.0000 O   0  0  0  0  0  0  0  0  0  0  0  0
    2.8579  -29.7000    0.0000 C   0  0  0  0  0  0  0  0  0  0  0  0
    2.1434  -30.1125    0.0000 C   0  0  0  0  0  0  0  0  0  0  0  0
    1.4289  -29.7000    0.0000 C   0  0  0  0  0  0  0  0  0  0  0  0
    1.4289  -28.8750    0.0000 C   0  0  0  0  0  0  0  0  0  0  0  0
    2.1434  -28.4625    0.0000 C   0  0  0  0  0  0  0  0  0  0  0  0
    2.8579  -28.8750    0.0000 C   0  0  0  0  0  0  0  0  0  0  0  0
    3.5724  -28.4625    0.0000 N   0  0  0  0  0  0  0  0  0  0  0  0
    3.5724  -27.6375    0.0000 C   0  0  0  0  0  0  0  0  0  0  0  0
    4.2868  -27.2250    0.0000 C   0  0  0  0  0  0  0  0  0  0  0  0
    5.0013  -27.6375    0.0000 N   0  0  0  0  0  0  0  0  0  0  0  0
    5.7158  -27.2250    0.0000 C   0  0  0  0  0  0  0  0  0  0  0  0
    5.7158  -26.4000    0.0000 C   0  0  0  0  0  0  0  0  0  0  0  0
    6.4302  -25.9875    0.0000 C   0  0  0  0  0  0  0  0  0  0  0  0
    6.4302  -25.1625    0.0000 C   0  0  0  0  0  0  0  0  0  0  0  0
    7.1447  -24.7500    0.0000 N   0  0  0  0  0  0  0  0  0  0  0  0
    7.1447  -23.9250    0.0000 C   0  0  0  0  0  0  0  0  0  0  0  0
    6.4302  -23.5125    0.0000 O   0  0  0  0  0  0  0  0  0  0  0  0
    7.8592  -23.5125    0.0000 C   0  0  0  0  0  0  0  0  0  0  0  0
    7.8592  -22.6875    0.0000 C   0  0  0  0  0  0  0  0  0  0  0  0
    8.5737  -22.2750    0.0000 C   0  0  0  0  0  0  0  0  0  0  0  0
    9.2881  -22.6875    0.0000 C   0  0  0  0  0  0  0  0  0  0  0  0
   10.0026  -22.2750    0.0000 C   0  0  0  0  0  0  0  0  0  0  0  0
   10.7171  -22.6875    0.0000 O   0  0  0  0  0  0  0  0  0  0  0  0
   11.4315  -22.2750    0.0000 C   0  0  0  0  0  0  0  0  0  0  0  0
   12.1460  -22.6875    0.0000 C   0  0  0  0  0  0  0  0  0  0  0  0
   12.8605  -22.2750    0.0000 O   0  0  0  0  0  0  0  0  0  0  0  0
   13.5749  -22.6875    0.0000 C   0  0  0  0  0  0  0  0  0  0  0  0
   14.2894  -22.2750    0.0000 C   0  0  0  0  0  0  0  0  0  0  0  0
   15.0039  -22.6875    0.0000 O   0  0  0  0  0  0  0  0  0  0  0  0
   15.7184  -22.2750    0.0000 C   0  0  0  0  0  0  0  0  0  0  0  0
   16.4328  -22.6875    0.0000 C   0  0  0  0  0  0  0  0  0  0  0  0
   17.1473  -22.2750    0.0000 O   0  0  0  0  0  0  0  0  0  0  0  0
   17.8618  -22.6875    0.0000 C   0  0  0  0  0  0  0  0  0  0  0  0
   18.5762  -22.2750    0.0000 C   0  0  0  0  0  0  0  0  0  0  0  0
   19.2907  -22.6875    0.0000 O   0  0  0  0  0  0  0  0  0  0  0  0
   20.0052  -22.2750    0.0000 C   0  0  0  0  0  0  0  0  0  0  0  0
   20.7197  -22.6875    0.0000 C   0  0  0  0  0  0  0  0  0  0  0  0
   21.4341  -22.2750    0.0000 O   0  0  0  0  0  0  0  0  0  0  0  0
   22.1486  -22.6875    0.0000 C   0  0  0  0  0  0  0  0  0  0  0  0
   22.8631  -22.2750    0.0000 C   0  0  0  0  0  0  0  0  0  0  0  0
   23.5775  -22.6875    0.0000 O   0  0  0  0  0  0  0  0  0  0  0  0
   24.2920  -22.2750    0.0000 C   0  0  0  0  0  0  0  0  0  0  0  0
   25.0065  -22.6875    0.0000 C   0  0  0  0  0  0  0  0  0  0  0  0
   25.7210  -22.2750    0.0000 C   0  0  0  0  0  0  0  0  0  0  0  0
   26.4354  -22.6875    0.0000 C   0  0  0  0  0  0  0  0  0  0  0  0
   26.4354  -23.5125    0.0000 C   0  0  0  0  0  0  0  0  0  0  0  0
   25.7210  -23.9250    0.0000 C   0  0  0  0  0  0  0  0  0  0  0  0
   25.0065  -23.5125    0.0000 C   0  0  0  0  0  0  0  0  0  0  0  0
   27.1499  -23.9250    0.0000 C   0  0  0  0  0  0  0  0  0  0  0  0
   27.1499  -24.7500    0.0000 O   0  0  0  0  0  0  0  0  0  0  0  0
   27.8644  -23.5125    0.0000 N   0  0  0  0  0  0  0  0  0  0  0  0
   28.5788  -23.9250    0.0000 C   0  0  0  0  0  0  0  0  0  0  0  0
   29.2933  -23.5125    0.0000 C   0  0  0  0  0  0  0  0  0  0  0  0
   30.0078  -23.9250    0.0000 C   0  0  0  0  0  0  0  0  0  0  0  0
   30.7223  -23.5125    0.0000 C   0  0  0  0  0  0  0  0  0  0  0  0
   31.4367  -23.9250    0.0000 N   0  0  0  0  0  0  0  0  0  0  0  0
   32.1512  -23.5125    0.0000 C   0  0  0  0  0  0  0  0  0  0  0  0
   32.8657  -23.9250    0.0000 C   0  0  0  0  0  0  0  0  0  0  0  0
   32.8657  -24.7500    0.0000 N   0  0  0  0  0  0  0  0  0  0  0  0
   32.1512  -25.1625    0.0000 C   0  0  0  0  0  0  0  0  0  0  0  0
   31.4367  -24.7500    0.0000 C   0  0  0  0  0  0  0  0  0  0  0  0
   33.5801  -25.1625    0.0000 C   0  0  0  0  0  0  0  0  0  0  0  0
   34.2946  -24.7500    0.0000 C   0  0  0  0  0  0  0  0  0  0  0  0
   35.0091  -25.1625    0.0000 C   0  0  0  0  0  0  0  0  0  0  0  0
   35.0091  -25.9875    0.0000 C   0  0  0  0  0  0  0  0  0  0  0  0
   34.2946  -26.4000    0.0000 C   0  0  0  0  0  0  0  0  0  0  0  0
   33.5801  -25.9875    0.0000 C   0  0  0  0  0  0  0  0  0  0  0  0
   32.8657  -26.4000    0.0000 O   0  0  0  0  0  0  0  0  0  0  0  0
   32.1512  -25.9875    0.0000 C   0  0  0  0  0  0  0  0  0  0  0  0
    9.2881  -23.5125    0.0000 C   0  0  0  0  0  0  0  0  0  0  0  0
    8.5737  -23.9250    0.0000 C   0  0  0  0  0  0  0  0  0  0  0  0
    5.0013  -28.4625    0.0000 C   0  0  0  0  0  0  0  0  0  0  0  0
    4.2868  -28.8750    0.0000 C   0  0  0  0  0  0  0  0  0  0  0  0
  1  2  1  0  0  0  0
  2  3  1  0  0  0  0
  3  4  2  0  0  0  0
  4  5  1  0  0  0  0
  5  6  2  0  0  0  0
  6  7  1  0  0  0  0
  7  8  2  0  0  0  0
  3  8  1  0  0  0  0
  8  9  1  0  0  0  0
  9 10  1  0  0  0  0
 10 11  1  0  0  0  0
 11 12  1  0  0  0  0
 12 13  1  0  0  0  0
 13 14  1  0  0  0  0
 14 15  1  0  0  0  0
 15 16  1  0  0  0  0
 16 17  1  0  0  0  0
 17 18  1  0  0  0  0
 18 19  2  0  0  0  0
 18 20  1  0  0  0  0
 20 21  2  0  0  0  0
 21 22  1  0  0  0  0
 22 23  2  0  0  0  0
 23 24  1  0  0  0  0
 24 25  1  0  0  0  0
 25 26  1  0  0  0  0
 26 27  1  0  0  0  0
 27 28  1  0  0  0  0
 28 29  1  0  0  0  0
 29 30  1  0  0  0  0
 30 31  1  0  0  0  0
 31 32  1  0  0  0  0
 32 33  1  0  0  0  0
 33 34  1  0  0  0  0
 34 35  1  0  0  0  0
 35 36  1  0  0  0  0
 36 37  1  0  0  0  0
 37 38  1  0  0  0  0
 38 39  1  0  0  0  0
 39 40  1  0  0  0  0
 40 41  1  0  0  0  0
 41 42  1  0  0  0  0
 42 43  1  0  0  0  0
 43 44  1  0  0  0  0
 44 45  1  0  0  0  0
 45 46  2  0  0  0  0
 46 47  1  0  0  0  0
 47 48  2  0  0  0  0
 48 49  1  0  0  0  0
 49 50  2  0  0  0  0
 45 50  1  0  0  0  0
 48 51  1  0  0  0  0
 51 52  2  0  0  0  0
 51 53  1  0  0  0  0
 53 54  1  0  0  0  0
 54 55  1  0  0  0  0
 55 56  1  0  0  0  0
 56 57  1  0  0  0  0
 57 58  1  0  0  0  0
 58 59  1  0  0  0  0
 59 60  1  0  0  0  0
 60 61  1  0  0  0  0
 61 62  1  0  0  0  0
 62 63  1  0  0  0  0
 58 63  1  0  0  0  0
 61 64  1  0  0  0  0
 64 65  2  0  0  0  0
 65 66  1  0  0  0  0
 66 67  2  0  0  0  0
 67 68  1  0  0  0  0
 68 69  2  0  0  0  0
 64 69  1  0  0  0  0
 69 70  1  0  0  0  0
 70 71  1  0  0  0  0
 23 72  1  0  0  0  0
 72 73  2  0  0  0  0
 20 73  1  0  0  0  0
 12 74  1  0  0  0  0
 74 75  1  0  0  0  0
  9 75  1  0  0  0  0
M  END
>  <MOLECULEID>
M97130400

>  <CLASS>
Active

$$$$

  Mrv2120 12252113412D          

 83 90  0  0  0  0            999 V2000
    1.8489   -4.2287    0.0000 C   0  0  0  0  0  0  0  0  0  0  0  0
    2.1190   -3.4491    0.0000 C   0  0  0  0  0  0  0  0  0  0  0  0
    1.5789   -2.8255    0.0000 C   0  0  0  0  0  0  0  0  0  0  0  0
    1.8489   -2.0459    0.0000 N   0  0  0  0  0  0  0  0  0  0  0  0
    2.6591   -1.8900    0.0000 C   0  0  0  0  0  0  0  0  0  0  0  0
    3.1992   -2.5137    0.0000 C   0  0  0  0  0  0  0  0  0  0  0  0
    4.0093   -2.3577    0.0000 C   0  0  0  0  0  0  0  0  0  0  0  0
    4.5494   -2.9814    0.0000 C   0  0  0  0  0  0  0  0  0  0  0  0
    5.3595   -2.8255    0.0000 N   0  0  0  0  0  0  0  0  0  0  0  0
    5.8996   -3.4491    0.0000 C   0  0  0  0  0  0  0  0  0  0  0  0
    6.7097   -3.2932    0.0000 O   0  0  0  0  0  0  0  0  0  0  0  0
    5.6296   -4.2287    0.0000 C   0  0  0  0  0  0  0  0  0  0  0  0
    6.1696   -4.8523    0.0000 C   0  0  0  0  0  0  0  0  0  0  0  0
    5.8996   -5.6319    0.0000 C   0  0  0  0  0  0  0  0  0  0  0  0
    5.0895   -5.7878    0.0000 C   0  0  0  0  0  0  0  0  0  0  0  0
    4.8194   -6.5673    0.0000 O   0  0  0  0  0  0  0  0  0  0  0  0
    4.0093   -6.7232    0.0000 C   0  0  0  0  0  0  0  0  0  0  0  0
    3.7392   -7.5028    0.0000 C   0  0  0  0  0  0  0  0  0  0  0  0
    2.9291   -7.6587    0.0000 C   0  0  0  0  0  0  0  0  0  0  0  0
    2.6591   -8.4383    0.0000 C   0  0  0  0  0  0  0  0  0  0  0  0
    3.1310   -9.1149    0.0000 C   0  0  0  0  0  0  0  0  0  0  0  0
    2.6333   -9.7729    0.0000 N   0  0  0  0  0  0  0  0  0  0  0  0
    2.8730  -10.5623    0.0000 C   0  0  0  0  0  0  0  0  0  0  0  0
    2.3093  -11.1646    0.0000 C   0  0  0  0  0  0  0  0  0  0  0  0
    2.5490  -11.9540    0.0000 C   0  0  0  0  0  0  0  0  0  0  0  0
    1.9852  -12.5563    0.0000 C   0  0  0  0  0  0  0  0  0  0  0  0
    2.2250  -13.3457    0.0000 C   0  0  0  0  0  0  0  0  0  0  0  0
    1.6612  -13.9480    0.0000 C   0  0  0  0  0  0  0  0  0  0  0  0
    1.9009  -14.7374    0.0000 C   0  0  0  0  0  0  0  0  0  0  0  0
    1.3372  -15.3398    0.0000 C   0  0  0  0  0  0  0  0  0  0  0  0
    0.5337  -15.1527    0.0000 N   0  0  0  0  0  0  0  0  0  0  0  0
   -0.0900  -15.6928    0.0000 C   0  0  0  0  0  0  0  0  0  0  0  0
   -0.7964  -15.2665    0.0000 C   0  0  0  0  0  0  0  0  0  0  0  0
   -1.5564  -15.5875    0.0000 C   0  0  0  0  0  0  0  0  0  0  0  0
   -2.2143  -15.0898    0.0000 C   0  0  0  0  0  0  0  0  0  0  0  0
   -2.9743  -15.4107    0.0000 C   0  0  0  0  0  0  0  0  0  0  0  0
   -3.6323  -14.9130    0.0000 O   0  0  0  0  0  0  0  0  0  0  0  0
   -4.3923  -15.2339    0.0000 C   0  0  0  0  0  0  0  0  0  0  0  0
   -4.4944  -16.0526    0.0000 C   0  0  0  0  0  0  0  0  0  0  0  0
   -5.2544  -16.3735    0.0000 C   0  0  0  0  0  0  0  0  0  0  0  0
   -5.9123  -15.8758    0.0000 C   0  0  0  0  0  0  0  0  0  0  0  0
   -5.8103  -15.0571    0.0000 C   0  0  0  0  0  0  0  0  0  0  0  0
   -5.0503  -14.7362    0.0000 C   0  0  0  0  0  0  0  0  0  0  0  0
   -4.9482  -13.9175    0.0000 O   0  0  0  0  0  0  0  0  0  0  0  0
   -4.1882  -13.5966    0.0000 C   0  0  0  0  0  0  0  0  0  0  0  0
   -6.6723  -16.1967    0.0000 C   0  0  0  0  0  0  0  0  0  0  0  0
   -6.7744  -17.0154    0.0000 O   0  0  0  0  0  0  0  0  0  0  0  0
   -7.3303  -15.6990    0.0000 N   0  0  0  0  0  0  0  0  0  0  0  0
   -8.0903  -16.0199    0.0000 C   0  0  0  0  0  0  0  0  0  0  0  0
   -8.7483  -15.5222    0.0000 C   0  0  0  0  0  0  0  0  0  0  0  0
   -9.5083  -15.8432    0.0000 C   0  0  0  0  0  0  0  0  0  0  0  0
  -10.1662  -15.3454    0.0000 C   0  0  0  0  0  0  0  0  0  0  0  0
  -10.9262  -15.6664    0.0000 N   0  0  0  0  0  0  0  0  0  0  0  0
  -11.0283  -16.4850    0.0000 C   0  0  0  0  0  0  0  0  0  0  0  0
  -11.7883  -16.8060    0.0000 C   0  0  0  0  0  0  0  0  0  0  0  0
  -12.4463  -16.3083    0.0000 N   0  0  0  0  0  0  0  0  0  0  0  0
  -12.3442  -15.4896    0.0000 C   0  0  0  0  0  0  0  0  0  0  0  0
  -11.5842  -15.1687    0.0000 C   0  0  0  0  0  0  0  0  0  0  0  0
  -13.2063  -16.6292    0.0000 C   0  0  0  0  0  0  0  0  0  0  0  0
  -13.3084  -17.4479    0.0000 C   0  0  0  0  0  0  0  0  0  0  0  0
  -14.0684  -17.7688    0.0000 C   0  0  0  0  0  0  0  0  0  0  0  0
  -14.7263  -17.2711    0.0000 C   0  0  0  0  0  0  0  0  0  0  0  0
  -14.6243  -16.4524    0.0000 C   0  0  0  0  0  0  0  0  0  0  0  0
  -13.8642  -16.1315    0.0000 C   0  0  0  0  0  0  0  0  0  0  0  0
  -13.7622  -15.3128    0.0000 O   0  0  0  0  0  0  0  0  0  0  0  0
  -13.0022  -14.9919    0.0000 C   0  0  0  0  0  0  0  0  0  0  0  0
   -0.6093  -14.4630    0.0000 N   0  0  0  0  0  0  0  0  0  0  0  0
    0.2127  -14.3927    0.0000 N   0  0  0  0  0  0  0  0  0  0  0  0
    1.8537   -9.5028    0.0000 N   0  0  0  0  0  0  0  0  0  0  0  0
    1.8697   -8.6780    0.0000 N   0  0  0  0  0  0  0  0  0  0  0  0
    4.5494   -5.1641    0.0000 C   0  0  0  0  0  0  0  0  0  0  0  0
    3.7392   -5.3200    0.0000 O   0  0  0  0  0  0  0  0  0  0  0  0
    3.1992   -4.6964    0.0000 C   0  0  0  0  0  0  0  0  0  0  0  0
    4.8194   -4.3846    0.0000 C   0  0  0  0  0  0  0  0  0  0  0  0
    1.3088   -1.4223    0.0000 C   0  0  0  0  0  0  0  0  0  0  0  0
    0.4869   -1.4927    0.0000 C   0  0  0  0  0  0  0  0  0  0  0  0
    0.1659   -0.7326    0.0000 C   0  0  0  0  0  0  0  0  0  0  0  0
   -0.6136   -0.4626    0.0000 C   0  0  0  0  0  0  0  0  0  0  0  0
   -0.7695    0.3475    0.0000 C   0  0  0  0  0  0  0  0  0  0  0  0
   -0.1459    0.8876    0.0000 C   0  0  0  0  0  0  0  0  0  0  0  0
    0.6336    0.6176    0.0000 C   0  0  0  0  0  0  0  0  0  0  0  0
    0.7896   -0.1926    0.0000 C   0  0  0  0  0  0  0  0  0  0  0  0
    1.4959   -0.6188    0.0000 C   0  0  0  0  0  0  0  0  0  0  0  0
  1  2  1  0  0  0  0
  2  3  1  0  0  0  0
  3  4  1  0  0  0  0
  4  5  1  0  0  0  0
  5  6  1  0  0  0  0
  6  7  1  0  0  0  0
  7  8  1  0  0  0  0
  8  9  1  0  0  0  0
  9 10  1  0  0  0  0
 10 11  2  0  0  0  0
 10 12  1  0  0  0  0
 12 13  2  0  0  0  0
 13 14  1  0  0  0  0
 14 15  2  0  0  0  0
 15 16  1  0  0  0  0
 16 17  1  0  0  0  0
 17 18  1  0  0  0  0
 18 19  1  0  0  0  0
 19 20  1  0  0  0  0
 20 21  2  0  0  0  0
 21 22  1  0  0  0  0
 22 23  1  0  0  0  0
 23 24  1  0  0  0  0
 24 25  1  0  0  0  0
 25 26  1  0  0  0  0
 26 27  1  0  0  0  0
 27 28  1  0  0  0  0
 28 29  1  0  0  0  0
 29 30  1  0  0  0  0
 30 31  1  0  0  0  0
 31 32  1  0  0  0  0
 32 33  2  0  0  0  0
 33 34  1  0  0  0  0
 34 35  1  0  0  0  0
 35 36  1  0  0  0  0
 36 37  1  0  0  0  0
 37 38  1  0  0  0  0
 38 39  2  0  0  0  0
 39 40  1  0  0  0  0
 40 41  2  0  0  0  0
 41 42  1  0  0  0  0
 42 43  2  0  0  0  0
 38 43  1  0  0  0  0
 43 44  1  0  0  0  0
 44 45  1  0  0  0  0
 41 46  1  0  0  0  0
 46 47  2  0  0  0  0
 46 48  1  0  0  0  0
 48 49  1  0  0  0  0
 49 50  1  0  0  0  0
 50 51  1  0  0  0  0
 51 52  1  0  0  0  0
 52 53  1  0  0  0  0
 53 54  1  0  0  0  0
 54 55  1  0  0  0  0
 55 56  1  0  0  0  0
 56 57  1  0  0  0  0
 57 58  1  0  0  0  0
 53 58  1  0  0  0  0
 56 59  1  0  0  0  0
 59 60  2  0  0  0  0
 60 61  1  0  0  0  0
 61 62  2  0  0  0  0
 62 63  1  0  0  0  0
 63 64  2  0  0  0  0
 59 64  1  0  0  0  0
 64 65  1  0  0  0  0
 65 66  1  0  0  0  0
 33 67  1  0  0  0  0
 67 68  2  0  0  0  0
 31 68  1  0  0  0  0
 22 69  1  0  0  0  0
 69 70  2  0  0  0  0
 20 70  1  0  0  0  0
 15 71  1  0  0  0  0
 71 72  1  0  0  0  0
 72 73  1  0  0  0  0
 71 74  2  0  0  0  0
 12 74  1  0  0  0  0
  4 75  1  0  0  0  0
 75 76  1  0  0  0  0
 76 77  1  0  0  0  0
 77 78  2  0  0  0  0
 78 79  1  0  0  0  0
 79 80  2  0  0  0  0
 80 81  1  0  0  0  0
 81 82  2  0  0  0  0
 77 82  1  0  0  0  0
 82 83  1  0  0  0  0
 75 83  1  0  0  0  0
M  END
>  <MOLECULEID>
M97132766

>  <CLASS>
Active

$$$$

  Mrv2120 12252113412D          

 24 27  0  0  0  0            999 V2000
    8.6945    2.0009    0.0000 Cl  0  0  0  0  0  0  0  0  0  0  0  0
    7.9409    2.3365    0.0000 C   0  0  0  0  0  0  0  0  0  0  0  0
    7.2734    1.8516    0.0000 C   0  0  0  0  0  0  0  0  0  0  0  0
    6.5197    2.1871    0.0000 C   0  0  0  0  0  0  0  0  0  0  0  0
    6.4335    3.0076    0.0000 C   0  0  0  0  0  0  0  0  0  0  0  0
    7.1010    3.4925    0.0000 C   0  0  0  0  0  0  0  0  0  0  0  0
    7.8546    3.1570    0.0000 C   0  0  0  0  0  0  0  0  0  0  0  0
    5.8523    1.7022    0.0000 N   0  0  0  0  0  0  0  0  0  0  0  0
    5.8523    0.8772    0.0000 C   0  0  0  0  0  0  0  0  0  0  0  0
    5.0677    0.6223    0.0000 C   0  0  0  0  0  0  0  0  0  0  0  0
    4.5828    1.2897    0.0000 N   0  0  0  0  0  0  0  0  0  0  0  0
    3.7578    1.2897    0.0000 C   0  0  0  0  0  0  0  0  0  0  0  0
    3.3453    0.5752    0.0000 C   0  0  0  0  0  0  0  0  0  0  0  0
    2.5203    0.5752    0.0000 N   0  0  0  0  0  0  0  0  0  0  0  0
    2.1623   -0.1681    0.0000 C   0  0  0  0  0  0  0  0  0  0  0  0
    1.3580   -0.3516    0.0000 C   0  0  0  0  0  0  0  0  0  0  0  0
    0.7130    0.1627    0.0000 C   0  0  0  0  0  0  0  0  0  0  0  0
    0.7130    0.9877    0.0000 C   0  0  0  0  0  0  0  0  0  0  0  0
    1.3580    1.5021    0.0000 C   0  0  0  0  0  0  0  0  0  0  0  0
    1.5125    0.8842    0.0000 C   0  0  0  0  0  0  0  0  0  0  0  0
    1.5125    0.2663    0.0000 C   0  0  0  0  0  0  0  0  0  0  0  0
    2.1623    1.3185    0.0000 C   0  0  0  0  0  0  0  0  0  0  0  0
    5.0677    1.9571    0.0000 C   0  0  0  0  0  0  0  0  0  0  0  0
    4.8128    2.7418    0.0000 O   0  0  0  0  0  0  0  0  0  0  0  0
  1  2  1  0  0  0  0
  2  3  2  0  0  0  0
  3  4  1  0  0  0  0
  4  5  2  0  0  0  0
  5  6  1  0  0  0  0
  6  7  2  0  0  0  0
  2  7  1  0  0  0  0
  4  8  1  0  0  0  0
  8  9  1  0  0  0  0
  9 10  1  0  0  0  0
 10 11  1  0  0  0  0
 11 12  1  0  0  0  0
 12 13  1  0  0  0  0
 13 14  1  0  0  0  0
 14 15  1  0  0  0  0
 15 16  1  0  0  0  0
 16 17  1  0  0  0  0
 17 18  1  0  0  0  0
 18 19  1  0  0  0  0
 19 20  1  0  0  0  0
 20 21  1  0  0  0  0
 16 21  1  0  0  0  0
 19 22  1  0  0  0  0
 14 22  1  0  0  0  0
 11 23  1  0  0  0  0
  8 23  1  0  0  0  0
 23 24  2  0  0  0  0
M  END
>  <MOLECULEID>
M95379445

>  <CLASS>
Active

$$$$

  Mrv2120 12252113412D          

 29 32  0  0  0  0            999 V2000
   -1.4289    4.9500    0.0000 C   0  0  0  0  0  0  0  0  0  0  0  0
   -0.7145    4.5375    0.0000 O   0  0  0  0  0  0  0  0  0  0  0  0
   -0.7145    3.7125    0.0000 C   0  0  0  0  0  0  0  0  0  0  0  0
    0.0000    3.3000    0.0000 C   0  0  0  0  0  0  0  0  0  0  0  0
    0.0000    2.4750    0.0000 C   0  0  0  0  0  0  0  0  0  0  0  0
   -0.7145    2.0625    0.0000 C   0  0  0  0  0  0  0  0  0  0  0  0
   -1.4289    2.4750    0.0000 C   0  0  0  0  0  0  0  0  0  0  0  0
   -1.4289    3.3000    0.0000 C   0  0  0  0  0  0  0  0  0  0  0  0
    0.7145    2.0625    0.0000 C   0  0  0  0  0  0  0  0  0  0  0  0
    1.4289    2.4750    0.0000 C   0  0  0  0  0  0  0  0  0  0  0  0
    2.1434    2.0625    0.0000 C   0  0  0  0  0  0  0  0  0  0  0  0
    2.1434    1.2375    0.0000 C   0  0  0  0  0  0  0  0  0  0  0  0
    1.4289    0.8250    0.0000 N   0  0  0  0  0  0  0  0  0  0  0  0
    1.4289   -0.0000    0.0000 C   0  0  0  0  0  0  0  0  0  0  0  0
    0.7145   -0.4125    0.0000 C   0  0  0  0  0  0  0  0  0  0  0  0
    0.7145   -1.2375    0.0000 N   0  0  0  0  0  0  0  0  0  0  0  0
    1.3819   -1.7224    0.0000 C   0  0  0  0  0  0  0  0  0  0  0  0
    1.1270   -2.5070    0.0000 C   0  0  0  0  0  0  0  0  0  0  0  0
    0.3020   -2.5070    0.0000 N   0  0  0  0  0  0  0  0  0  0  0  0
    0.0470   -1.7224    0.0000 C   0  0  0  0  0  0  0  0  0  0  0  0
   -0.7376   -1.4675    0.0000 O   0  0  0  0  0  0  0  0  0  0  0  0
   -0.1830   -3.1745    0.0000 C   0  0  0  0  0  0  0  0  0  0  0  0
    0.1526   -3.9282    0.0000 C   0  0  0  0  0  0  0  0  0  0  0  0
   -0.3323   -4.5956    0.0000 C   0  0  0  0  0  0  0  0  0  0  0  0
   -1.1528   -4.5094    0.0000 C   0  0  0  0  0  0  0  0  0  0  0  0
   -1.4884   -3.7557    0.0000 C   0  0  0  0  0  0  0  0  0  0  0  0
   -2.3088   -3.6695    0.0000 Cl  0  0  0  0  0  0  0  0  0  0  0  0
   -1.0034   -3.0882    0.0000 C   0  0  0  0  0  0  0  0  0  0  0  0
    0.7145    1.2375    0.0000 C   0  0  0  0  0  0  0  0  0  0  0  0
  1  2  1  0  0  0  0
  2  3  1  0  0  0  0
  3  4  2  0  0  0  0
  4  5  1  0  0  0  0
  5  6  2  0  0  0  0
  6  7  1  0  0  0  0
  7  8  2  0  0  0  0
  3  8  1  0  0  0  0
  5  9  1  0  0  0  0
  9 10  1  0  0  0  0
 10 11  1  0  0  0  0
 11 12  1  0  0  0  0
 12 13  1  0  0  0  0
 13 14  1  0  0  0  0
 14 15  1  0  0  0  0
 15 16  1  0  0  0  0
 16 17  1  0  0  0  0
 17 18  1  0  0  0  0
 18 19  1  0  0  0  0
 19 20  1  0  0  0  0
 16 20  1  0  0  0  0
 20 21  2  0  0  0  0
 19 22  1  0  0  0  0
 22 23  2  0  0  0  0
 23 24  1  0  0  0  0
 24 25  2  0  0  0  0
 25 26  1  0  0  0  0
 26 27  1  0  0  0  0
 26 28  2  0  0  0  0
 22 28  1  0  0  0  0
 13 29  1  0  0  0  0
  9 29  1  0  0  0  0
M  END
>  <MOLECULEID>
M83533375

>  <CLASS>
Active

$$$$

  Mrv2120 12252113412D          

 25 28  0  0  0  0            999 V2000
    2.1434   -2.8875    0.0000 C   0  0  0  0  0  0  0  0  0  0  0  0
    2.1434   -3.7125    0.0000 C   0  0  0  0  0  0  0  0  0  0  0  0
    2.8579   -4.1250    0.0000 C   0  0  0  0  0  0  0  0  0  0  0  0
    2.8579   -4.9500    0.0000 C   0  0  0  0  0  0  0  0  0  0  0  0
    2.1434   -5.3625    0.0000 C   0  0  0  0  0  0  0  0  0  0  0  0
    1.4289   -4.9500    0.0000 C   0  0  0  0  0  0  0  0  0  0  0  0
    1.4289   -4.1250    0.0000 C   0  0  0  0  0  0  0  0  0  0  0  0
    0.7145   -5.3625    0.0000 C   0  0  0  0  0  0  0  0  0  0  0  0
    0.7145   -6.1875    0.0000 C   0  0  0  0  0  0  0  0  0  0  0  0
    0.0000   -6.6000    0.0000 C   0  0  0  0  0  0  0  0  0  0  0  0
   -0.7145   -6.1875    0.0000 C   0  0  0  0  0  0  0  0  0  0  0  0
   -0.7145   -5.3625    0.0000 C   0  0  0  0  0  0  0  0  0  0  0  0
    0.0000   -4.9500    0.0000 C   0  0  0  0  0  0  0  0  0  0  0  0
    2.8579   -2.4750    0.0000 N   0  0  0  0  0  0  0  0  0  0  0  0
    2.8579   -1.6500    0.0000 C   0  0  0  0  0  0  0  0  0  0  0  0
    3.5724   -1.2375    0.0000 C   0  0  0  0  0  0  0  0  0  0  0  0
    4.2868   -1.6500    0.0000 C   0  0  0  0  0  0  0  0  0  0  0  0
    4.2868   -2.4750    0.0000 C   0  0  0  0  0  0  0  0  0  0  0  0
    3.5724   -2.8875    0.0000 C   0  0  0  0  0  0  0  0  0  0  0  0
    5.0013   -1.2375    0.0000 C   0  0  0  0  0  0  0  0  0  0  0  0
    5.0013   -0.4125    0.0000 C   0  0  0  0  0  0  0  0  0  0  0  0
    5.7158   -0.0000    0.0000 C   0  0  0  0  0  0  0  0  0  0  0  0
    6.4302   -0.4125    0.0000 C   0  0  0  0  0  0  0  0  0  0  0  0
    6.4302   -1.2375    0.0000 C   0  0  0  0  0  0  0  0  0  0  0  0
    5.7158   -1.6500    0.0000 C   0  0  0  0  0  0  0  0  0  0  0  0
  1  2  1  0  0  0  0
  2  3  1  0  0  0  0
  3  4  1  0  0  0  0
  4  5  1  0  0  0  0
  5  6  2  0  0  0  0
  6  7  1  0  0  0  0
  2  7  1  0  0  0  0
  6  8  1  0  0  0  0
  8  9  2  0  0  0  0
  9 10  1  0  0  0  0
 10 11  2  0  0  0  0
 11 12  1  0  0  0  0
 12 13  2  0  0  0  0
  8 13  1  0  0  0  0
  1 14  1  0  0  0  0
 14 15  1  0  0  0  0
 15 16  1  0  0  0  0
 16 17  1  0  0  0  0
 17 18  2  0  0  0  0
 18 19  1  0  0  0  0
 14 19  1  0  0  0  0
 17 20  1  0  0  0  0
 20 21  2  0  0  0  0
 21 22  1  0  0  0  0
 22 23  2  0  0  0  0
 23 24  1  0  0  0  0
 24 25  2  0  0  0  0
 20 25  1  0  0  0  0
M  END
>  <MOLECULEID>
M350091

>  <CLASS>
Active

$$$$

  Mrv2120 12252113412D          

 24 25  0  0  0  0            999 V2000
    4.8946    4.3527    0.0000 C   0  0  0  0  0  0  0  0  0  0  0  0
    5.6091    4.7652    0.0000 O   0  0  0  0  0  0  0  0  0  0  0  0
    6.3235    4.3527    0.0000 C   0  0  0  0  0  0  0  0  0  0  0  0
    7.0380    4.7652    0.0000 C   0  0  0  0  0  0  0  0  0  0  0  0
    7.7525    4.3527    0.0000 C   0  0  0  0  0  0  0  0  0  0  0  0
    7.7525    3.5277    0.0000 C   0  0  0  0  0  0  0  0  0  0  0  0
    8.4669    3.1152    0.0000 C   0  0  0  0  0  0  0  0  0  0  0  0
    9.1814    3.5277    0.0000 C   0  0  0  0  0  0  0  0  0  0  0  0
    9.8959    3.1152    0.0000 C   0  0  0  0  0  0  0  0  0  0  0  0
   10.6104    3.5277    0.0000 F   0  0  0  0  0  0  0  0  0  0  0  0
    7.0380    3.1152    0.0000 C   0  0  0  0  0  0  0  0  0  0  0  0
    6.3235    3.5277    0.0000 C   0  0  0  0  0  0  0  0  0  0  0  0
    5.6091    3.1152    0.0000 C   0  0  0  0  0  0  0  0  0  0  0  0
    4.8946    3.5277    0.0000 O   0  0  0  0  0  0  0  0  0  0  0  0
    5.6091    2.2902    0.0000 N   0  0  0  0  0  0  0  0  0  0  0  0
    4.8946    1.8777    0.0000 C   0  0  0  0  0  0  0  0  0  0  0  0
    4.8946    1.0527    0.0000 C   0  0  0  0  0  0  0  0  0  0  0  0
    5.5620    0.5678    0.0000 C   0  0  0  0  0  0  0  0  0  0  0  0
    5.3071   -0.2169    0.0000 C   0  0  0  0  0  0  0  0  0  0  0  0
    4.4821   -0.2169    0.0000 C   0  0  0  0  0  0  0  0  0  0  0  0
    4.2272    0.5678    0.0000 N   0  0  0  0  0  0  0  0  0  0  0  0
    3.4425    0.8227    0.0000 C   0  0  0  0  0  0  0  0  0  0  0  0
    3.2710    1.6297    0.0000 C   0  0  0  0  0  0  0  0  0  0  0  0
    2.4864    1.8846    0.0000 C   0  0  0  0  0  0  0  0  0  0  0  0
  1  2  1  0  0  0  0
  2  3  1  0  0  0  0
  3  4  2  0  0  0  0
  4  5  1  0  0  0  0
  5  6  2  0  0  0  0
  6  7  1  0  0  0  0
  7  8  1  0  0  0  0
  8  9  1  0  0  0  0
  9 10  1  0  0  0  0
  6 11  1  0  0  0  0
 11 12  2  0  0  0  0
  3 12  1  0  0  0  0
 12 13  1  0  0  0  0
 13 14  2  0  0  0  0
 13 15  1  0  0  0  0
 15 16  1  0  0  0  0
 16 17  1  0  0  0  0
 17 18  1  0  0  0  0
 18 19  1  0  0  0  0
 19 20  1  0  0  0  0
 20 21  1  0  0  0  0
 17 21  1  0  0  0  0
 21 22  1  0  0  0  0
 22 23  1  0  0  0  0
 23 24  2  0  0  0  0
M  END
>  <MOLECULEID>
M96834895

>  <CLASS>
Active

$$$$

  Mrv2120 12252113412D          

 36 39  0  0  0  0            999 V2000
    0.0000   -8.2500    0.0000 C   0  0  0  0  0  0  0  0  0  0  0  0
    0.7145   -7.8375    0.0000 O   0  0  0  0  0  0  0  0  0  0  0  0
    0.7145   -7.0125    0.0000 C   0  0  0  0  0  0  0  0  0  0  0  0
    0.0000   -6.6000    0.0000 C   0  0  0  0  0  0  0  0  0  0  0  0
    0.0000   -5.7750    0.0000 C   0  0  0  0  0  0  0  0  0  0  0  0
    0.7145   -5.3625    0.0000 C   0  0  0  0  0  0  0  0  0  0  0  0
    1.4289   -5.7750    0.0000 C   0  0  0  0  0  0  0  0  0  0  0  0
    1.4289   -6.6000    0.0000 C   0  0  0  0  0  0  0  0  0  0  0  0
    2.1434   -7.0125    0.0000 N   0  0  0  0  0  0  0  0  0  0  0  0
    2.8579   -6.6000    0.0000 C   0  0  0  0  0  0  0  0  0  0  0  0
    3.5724   -7.0125    0.0000 C   0  0  0  0  0  0  0  0  0  0  0  0
    3.5724   -7.8375    0.0000 N   0  0  0  0  0  0  0  0  0  0  0  0
    4.2868   -8.2500    0.0000 C   0  0  0  0  0  0  0  0  0  0  0  0
    5.0013   -7.8375    0.0000 C   0  0  0  0  0  0  0  0  0  0  0  0
    5.7158   -8.2500    0.0000 C   0  0  0  0  0  0  0  0  0  0  0  0
    6.4302   -7.8375    0.0000 C   0  0  0  0  0  0  0  0  0  0  0  0
    7.1447   -8.2500    0.0000 C   0  0  0  0  0  0  0  0  0  0  0  0
    7.8592   -7.8375    0.0000 N   0  0  0  0  0  0  0  0  0  0  0  0
    8.5737   -8.2500    0.0000 C   0  0  0  0  0  0  0  0  0  0  0  0
    8.5737   -9.0750    0.0000 O   0  0  0  0  0  0  0  0  0  0  0  0
    9.2881   -7.8375    0.0000 C   0  0  0  0  0  0  0  0  0  0  0  0
    9.2881   -7.0125    0.0000 C   0  0  0  0  0  0  0  0  0  0  0  0
   10.0026   -6.6000    0.0000 C   0  0  0  0  0  0  0  0  0  0  0  0
   10.7171   -7.0125    0.0000 C   0  0  0  0  0  0  0  0  0  0  0  0
   10.7171   -7.8375    0.0000 C   0  0  0  0  0  0  0  0  0  0  0  0
   10.0026   -8.2500    0.0000 C   0  0  0  0  0  0  0  0  0  0  0  0
   11.4315   -8.2500    0.0000 C   0  0  0  0  0  0  0  0  0  0  0  0
   12.1460   -8.6625    0.0000 C   0  0  0  0  0  0  0  0  0  0  0  0
   12.8605   -9.0750    0.0000 C   0  0  0  0  0  0  0  0  0  0  0  0
   13.5749   -8.6625    0.0000 C   0  0  0  0  0  0  0  0  0  0  0  0
   14.2894   -9.0750    0.0000 C   0  0  0  0  0  0  0  0  0  0  0  0
   14.2894   -9.9000    0.0000 C   0  0  0  0  0  0  0  0  0  0  0  0
   13.5749  -10.3125    0.0000 C   0  0  0  0  0  0  0  0  0  0  0  0
   12.8605   -9.9000    0.0000 C   0  0  0  0  0  0  0  0  0  0  0  0
    2.8579   -8.2500    0.0000 C   0  0  0  0  0  0  0  0  0  0  0  0
    2.1434   -7.8375    0.0000 C   0  0  0  0  0  0  0  0  0  0  0  0
  1  2  1  0  0  0  0
  2  3  1  0  0  0  0
  3  4  2  0  0  0  0
  4  5  1  0  0  0  0
  5  6  2  0  0  0  0
  6  7  1  0  0  0  0
  7  8  2  0  0  0  0
  3  8  1  0  0  0  0
  8  9  1  0  0  0  0
  9 10  1  0  0  0  0
 10 11  1  0  0  0  0
 11 12  1  0  0  0  0
 12 13  1  0  0  0  0
 13 14  1  0  0  0  0
 14 15  1  0  0  0  0
 15 16  1  0  0  0  0
 16 17  1  0  0  0  0
 17 18  1  0  0  0  0
 18 19  1  0  0  0  0
 19 20  2  0  0  0  0
 19 21  1  0  0  0  0
 21 22  2  0  0  0  0
 22 23  1  0  0  0  0
 23 24  2  0  0  0  0
 24 25  1  0  0  0  0
 25 26  2  0  0  0  0
 21 26  1  0  0  0  0
 25 27  1  0  0  0  0
 27 28  3  0  0  0  0
 28 29  1  0  0  0  0
 29 30  2  0  0  0  0
 30 31  1  0  0  0  0
 31 32  2  0  0  0  0
 32 33  1  0  0  0  0
 33 34  2  0  0  0  0
 29 34  1  0  0  0  0
 12 35  1  0  0  0  0
 35 36  1  0  0  0  0
  9 36  1  0  0  0  0
M  END
>  <MOLECULEID>
M395427

>  <CLASS>
Active

$$$$

  Mrv2120 12252113412D          

 30 32  0  0  0  0            999 V2000
    2.8579   -6.6000    0.0000 Cl  0  0  0  0  0  0  0  0  0  0  0  0
    2.8579   -7.4250    0.0000 C   0  0  0  0  0  0  0  0  0  0  0  0
    3.5724   -7.8375    0.0000 C   0  0  0  0  0  0  0  0  0  0  0  0
    4.2868   -7.4250    0.0000 Cl  0  0  0  0  0  0  0  0  0  0  0  0
    3.5724   -8.6625    0.0000 C   0  0  0  0  0  0  0  0  0  0  0  0
    2.8579   -9.0750    0.0000 C   0  0  0  0  0  0  0  0  0  0  0  0
    2.1434   -8.6625    0.0000 C   0  0  0  0  0  0  0  0  0  0  0  0
    2.1434   -7.8375    0.0000 C   0  0  0  0  0  0  0  0  0  0  0  0
    4.2868   -9.0750    0.0000 N   0  0  0  0  0  0  0  0  0  0  0  0
    5.0013   -8.6625    0.0000 C   0  0  0  0  0  0  0  0  0  0  0  0
    5.7158   -9.0750    0.0000 C   0  0  0  0  0  0  0  0  0  0  0  0
    5.7158   -9.9000    0.0000 N   0  0  0  0  0  0  0  0  0  0  0  0
    6.4302  -10.3125    0.0000 C   0  0  0  0  0  0  0  0  0  0  0  0
    7.1447   -9.9000    0.0000 C   0  0  0  0  0  0  0  0  0  0  0  0
    7.8592  -10.3125    0.0000 C   0  0  0  0  0  0  0  0  0  0  0  0
    8.5737   -9.9000    0.0000 C   0  0  0  0  0  0  0  0  0  0  0  0
    9.2881  -10.3125    0.0000 N   0  0  0  0  0  0  0  0  0  0  0  0
   10.0026   -9.9000    0.0000 C   0  0  0  0  0  0  0  0  0  0  0  0
   10.0026   -9.0750    0.0000 O   0  0  0  0  0  0  0  0  0  0  0  0
   10.7171  -10.3125    0.0000 C   0  0  0  0  0  0  0  0  0  0  0  0
   11.4315   -9.9000    0.0000 C   0  0  0  0  0  0  0  0  0  0  0  0
   12.1460  -10.3125    0.0000 C   0  0  0  0  0  0  0  0  0  0  0  0
   12.1460  -11.1375    0.0000 C   0  0  0  0  0  0  0  0  0  0  0  0
   11.4315  -11.5500    0.0000 C   0  0  0  0  0  0  0  0  0  0  0  0
   10.7171  -11.1375    0.0000 C   0  0  0  0  0  0  0  0  0  0  0  0
   12.8605  -11.5500    0.0000 N   0  0  0  0  0  0  0  0  0  0  0  0
   13.5749  -11.1375    0.0000 O   0  0  0  0  0  0  0  0  0  0  0  0
   12.8605  -12.3750    0.0000 O   0  0  0  0  0  0  0  0  0  0  0  0
    5.0013  -10.3125    0.0000 C   0  0  0  0  0  0  0  0  0  0  0  0
    4.2868   -9.9000    0.0000 C   0  0  0  0  0  0  0  0  0  0  0  0
  1  2  1  0  0  0  0
  2  3  2  0  0  0  0
  3  4  1  0  0  0  0
  3  5  1  0  0  0  0
  5  6  2  0  0  0  0
  6  7  1  0  0  0  0
  7  8  2  0  0  0  0
  2  8  1  0  0  0  0
  5  9  1  0  0  0  0
  9 10  1  0  0  0  0
 10 11  1  0  0  0  0
 11 12  1  0  0  0  0
 12 13  1  0  0  0  0
 14 13  1  4  0  0  0
 14 15  2  0  0  0  0
 15 16  1  0  0  0  0
 16 17  1  0  0  0  0
 17 18  1  0  0  0  0
 18 19  2  0  0  0  0
 18 20  1  0  0  0  0
 20 21  2  0  0  0  0
 21 22  1  0  0  0  0
 22 23  2  0  0  0  0
 23 24  1  0  0  0  0
 24 25  2  0  0  0  0
 20 25  1  0  0  0  0
 23 26  1  0  0  0  0
 26 27  2  0  0  0  0
 26 28  2  0  0  0  0
 12 29  1  0  0  0  0
 29 30  1  0  0  0  0
  9 30  1  0  0  0  0
M  END
>  <MOLECULEID>
M670143

>  <CLASS>
Active

$$$$

  Mrv2120 12252113412D          

 29 33  0  0  0  0            999 V2000
    4.0668    3.1729    0.0000 C   0  0  0  0  0  0  0  0  0  0  0  0
    4.0668    2.3479    0.0000 C   0  0  0  0  0  0  0  0  0  0  0  0
    3.3523    1.9354    0.0000 C   0  0  0  0  0  0  0  0  0  0  0  0
    3.3523    1.1104    0.0000 C   0  0  0  0  0  0  0  0  0  0  0  0
    2.6378    0.6979    0.0000 C   0  0  0  0  0  0  0  0  0  0  0  0
    1.9233    1.1104    0.0000 C   0  0  0  0  0  0  0  0  0  0  0  0
    1.1387    0.8555    0.0000 N   0  0  0  0  0  0  0  0  0  0  0  0
    0.6538    1.5229    0.0000 C   0  0  0  0  0  0  0  0  0  0  0  0
    1.1387    2.1904    0.0000 N   0  0  0  0  0  0  0  0  0  0  0  0
    1.9233    1.9354    0.0000 C   0  0  0  0  0  0  0  0  0  0  0  0
    2.6378    2.3479    0.0000 C   0  0  0  0  0  0  0  0  0  0  0  0
   -0.1712    1.5229    0.0000 C   0  0  0  0  0  0  0  0  0  0  0  0
   -0.5837    0.8085    0.0000 C   0  0  0  0  0  0  0  0  0  0  0  0
   -1.4087    0.8085    0.0000 C   0  0  0  0  0  0  0  0  0  0  0  0
   -1.8212    1.5229    0.0000 C   0  0  0  0  0  0  0  0  0  0  0  0
   -1.4087    2.2374    0.0000 C   0  0  0  0  0  0  0  0  0  0  0  0
   -0.5837    2.2374    0.0000 C   0  0  0  0  0  0  0  0  0  0  0  0
    4.7812    3.5854    0.0000 N   0  0  0  0  0  0  0  0  0  0  0  0
    4.7812    4.4104    0.0000 C   0  0  0  0  0  0  0  0  0  0  0  0
    5.4957    4.8229    0.0000 C   0  0  0  0  0  0  0  0  0  0  0  0
    6.2102    4.4104    0.0000 N   0  0  0  0  0  0  0  0  0  0  0  0
    6.2102    3.5854    0.0000 C   0  0  0  0  0  0  0  0  0  0  0  0
    5.4957    3.1729    0.0000 C   0  0  0  0  0  0  0  0  0  0  0  0
    6.9246    4.8229    0.0000 C   0  0  0  0  0  0  0  0  0  0  0  0
    6.9246    5.6479    0.0000 C   0  0  0  0  0  0  0  0  0  0  0  0
    7.6391    6.0604    0.0000 C   0  0  0  0  0  0  0  0  0  0  0  0
    8.3536    5.6479    0.0000 C   0  0  0  0  0  0  0  0  0  0  0  0
    8.3536    4.8229    0.0000 C   0  0  0  0  0  0  0  0  0  0  0  0
    7.6391    4.4104    0.0000 C   0  0  0  0  0  0  0  0  0  0  0  0
  1  2  1  0  0  0  0
  2  3  1  0  0  0  0
  3  4  2  0  0  0  0
  4  5  1  0  0  0  0
  5  6  2  0  0  0  0
  6  7  1  0  0  0  0
  7  8  2  0  0  0  0
  8  9  1  0  0  0  0
  9 10  1  0  0  0  0
  6 10  1  0  0  0  0
 10 11  2  0  0  0  0
  3 11  1  0  0  0  0
  8 12  1  0  0  0  0
 12 13  2  0  0  0  0
 13 14  1  0  0  0  0
 14 15  2  0  0  0  0
 15 16  1  0  0  0  0
 16 17  2  0  0  0  0
 12 17  1  0  0  0  0
  1 18  1  0  0  0  0
 18 19  1  0  0  0  0
 19 20  1  0  0  0  0
 20 21  1  0  0  0  0
 21 22  1  0  0  0  0
 22 23  1  0  0  0  0
 18 23  1  0  0  0  0
 21 24  1  0  0  0  0
 24 25  2  0  0  0  0
 25 26  1  0  0  0  0
 26 27  2  0  0  0  0
 27 28  1  0  0  0  0
 28 29  2  0  0  0  0
 24 29  1  0  0  0  0
M  END
>  <MOLECULEID>
M280218

>  <CLASS>
Active

$$$$

  Mrv2120 12252113412D          

 45 51  0  0  0  0            999 V2000
    7.1684    0.4552    0.0000 O   0  0  0  0  0  0  0  0  0  0  0  0
    6.5850    1.0385    0.0000 C   0  0  0  0  0  0  0  0  0  0  0  0
    6.7985    1.8354    0.0000 N   0  0  0  0  0  0  0  0  0  0  0  0
    7.5954    2.0489    0.0000 C   0  0  0  0  0  0  0  0  0  0  0  0
    7.8089    2.8458    0.0000 C   0  0  0  0  0  0  0  0  0  0  0  0
    8.6058    3.0594    0.0000 C   0  0  0  0  0  0  0  0  0  0  0  0
    8.8193    3.8562    0.0000 C   0  0  0  0  0  0  0  0  0  0  0  0
    9.6162    4.0698    0.0000 N   0  0  0  0  0  0  0  0  0  0  0  0
    9.8298    4.8667    0.0000 C   0  0  0  0  0  0  0  0  0  0  0  0
   10.6266    5.0802    0.0000 C   0  0  0  0  0  0  0  0  0  0  0  0
   11.2100    4.4968    0.0000 N   0  0  0  0  0  0  0  0  0  0  0  0
   10.9965    3.6999    0.0000 C   0  0  0  0  0  0  0  0  0  0  0  0
   10.1996    3.4864    0.0000 C   0  0  0  0  0  0  0  0  0  0  0  0
   12.0069    4.7103    0.0000 C   0  0  0  0  0  0  0  0  0  0  0  0
   12.0069    5.5353    0.0000 C   0  0  0  0  0  0  0  0  0  0  0  0
   12.4194    6.2498    0.0000 C   0  0  0  0  0  0  0  0  0  0  0  0
   12.6072    5.4985    0.0000 C   0  0  0  0  0  0  0  0  0  0  0  0
   12.6072    4.7472    0.0000 C   0  0  0  0  0  0  0  0  0  0  0  0
   12.4194    3.9959    0.0000 C   0  0  0  0  0  0  0  0  0  0  0  0
   13.1339    3.5834    0.0000 C   0  0  0  0  0  0  0  0  0  0  0  0
   13.9589    3.5834    0.0000 C   0  0  0  0  0  0  0  0  0  0  0  0
   14.6733    3.9959    0.0000 C   0  0  0  0  0  0  0  0  0  0  0  0
   15.1683    4.6278    0.0000 C   0  0  0  0  0  0  0  0  0  0  0  0
   15.1683    5.6178    0.0000 C   0  0  0  0  0  0  0  0  0  0  0  0
   14.6733    6.2498    0.0000 C   0  0  0  0  0  0  0  0  0  0  0  0
   13.9589    6.6623    0.0000 C   0  0  0  0  0  0  0  0  0  0  0  0
   13.1339    6.6623    0.0000 C   0  0  0  0  0  0  0  0  0  0  0  0
   14.8612    5.4985    0.0000 C   0  0  0  0  0  0  0  0  0  0  0  0
   14.8612    4.7472    0.0000 C   0  0  0  0  0  0  0  0  0  0  0  0
    5.7881    0.8250    0.0000 C   0  0  0  0  0  0  0  0  0  0  0  0
    5.7881    0.0000    0.0000 C   0  0  0  0  0  0  0  0  0  0  0  0
    5.3756   -0.7145    0.0000 C   0  0  0  0  0  0  0  0  0  0  0  0
    5.1878    0.0368    0.0000 C   0  0  0  0  0  0  0  0  0  0  0  0
    5.1878    0.7882    0.0000 C   0  0  0  0  0  0  0  0  0  0  0  0
    5.3756    1.5395    0.0000 C   0  0  0  0  0  0  0  0  0  0  0  0
    4.6611    1.9520    0.0000 C   0  0  0  0  0  0  0  0  0  0  0  0
    3.8361    1.9520    0.0000 C   0  0  0  0  0  0  0  0  0  0  0  0
    3.1217    1.5395    0.0000 C   0  0  0  0  0  0  0  0  0  0  0  0
    2.6267    0.9075    0.0000 C   0  0  0  0  0  0  0  0  0  0  0  0
    2.6267   -0.0825    0.0000 C   0  0  0  0  0  0  0  0  0  0  0  0
    3.1217   -0.7145    0.0000 C   0  0  0  0  0  0  0  0  0  0  0  0
    3.8361   -1.1270    0.0000 C   0  0  0  0  0  0  0  0  0  0  0  0
    4.6611   -1.1270    0.0000 C   0  0  0  0  0  0  0  0  0  0  0  0
    2.9338    0.0368    0.0000 C   0  0  0  0  0  0  0  0  0  0  0  0
    2.9338    0.7882    0.0000 C   0  0  0  0  0  0  0  0  0  0  0  0
  1  2  2  0  0  0  0
  2  3  1  0  0  0  0
  3  4  1  0  0  0  0
  4  5  1  0  0  0  0
  5  6  1  0  0  0  0
  6  7  1  0  0  0  0
  7  8  1  0  0  0  0
  8  9  1  0  0  0  0
  9 10  1  0  0  0  0
 10 11  1  0  0  0  0
 11 12  1  0  0  0  0
 12 13  1  0  0  0  0
  8 13  1  0  0  0  0
 11 14  1  0  0  0  0
 14 15  2  0  0  0  0
 15 16  1  0  0  0  0
 16 17  2  0  0  0  0
 17 18  1  0  0  0  0
 18 19  2  0  0  0  0
 14 19  1  0  0  0  0
 19 20  1  0  0  0  0
 20 21  1  0  0  0  0
 21 22  1  0  0  0  0
 22 23  2  0  0  0  0
 23 24  1  0  0  0  0
 24 25  2  0  0  0  0
 25 26  1  0  0  0  0
 26 27  1  0  0  0  0
 16 27  1  0  0  0  0
 25 28  1  0  0  0  0
 28 29  2  0  0  0  0
 22 29  1  0  0  0  0
  2 30  1  0  0  0  0
 30 31  2  0  0  0  0
 31 32  1  0  0  0  0
 32 33  2  0  0  0  0
 33 34  1  0  0  0  0
 34 35  2  0  0  0  0
 30 35  1  0  0  0  0
 35 36  1  0  0  0  0
 36 37  1  0  0  0  0
 37 38  1  0  0  0  0
 38 39  2  0  0  0  0
 39 40  1  0  0  0  0
 40 41  2  0  0  0  0
 41 42  1  0  0  0  0
 42 43  1  0  0  0  0
 32 43  1  0  0  0  0
 41 44  1  0  0  0  0
 44 45  2  0  0  0  0
 38 45  1  0  0  0  0
M  END
>  <MOLECULEID>
M1190672

>  <CLASS>
Active

$$$$

  Mrv2120 12252113412D          

 72 79  0  0  0  0            999 V2000
  -12.3366   -8.6579    0.0000 C   0  0  0  0  0  0  0  0  0  0  0  0
  -12.3366   -7.8329    0.0000 O   0  0  0  0  0  0  0  0  0  0  0  0
  -11.6221   -7.4204    0.0000 C   0  0  0  0  0  0  0  0  0  0  0  0
  -11.6221   -6.5954    0.0000 C   0  0  0  0  0  0  0  0  0  0  0  0
  -10.9076   -6.1829    0.0000 C   0  0  0  0  0  0  0  0  0  0  0  0
  -10.9076   -5.3579    0.0000 C   0  0  0  0  0  0  0  0  0  0  0  0
  -10.1931   -4.9454    0.0000 N   0  0  0  0  0  0  0  0  0  0  0  0
  -10.1931   -4.1204    0.0000 C   0  0  0  0  0  0  0  0  0  0  0  0
   -9.4787   -3.7079    0.0000 C   0  0  0  0  0  0  0  0  0  0  0  0
   -8.7642   -4.1204    0.0000 N   0  0  0  0  0  0  0  0  0  0  0  0
   -8.7642   -4.9454    0.0000 C   0  0  0  0  0  0  0  0  0  0  0  0
   -9.4787   -5.3579    0.0000 C   0  0  0  0  0  0  0  0  0  0  0  0
   -8.0497   -3.7079    0.0000 C   0  0  0  0  0  0  0  0  0  0  0  0
   -8.0497   -2.8829    0.0000 C   0  0  0  0  0  0  0  0  0  0  0  0
   -7.3353   -2.4704    0.0000 C   0  0  0  0  0  0  0  0  0  0  0  0
   -6.6208   -2.8829    0.0000 C   0  0  0  0  0  0  0  0  0  0  0  0
   -6.6208   -3.7079    0.0000 C   0  0  0  0  0  0  0  0  0  0  0  0
   -7.3353   -4.1204    0.0000 C   0  0  0  0  0  0  0  0  0  0  0  0
   -7.3353   -4.9454    0.0000 O   0  0  0  0  0  0  0  0  0  0  0  0
   -8.0497   -5.3579    0.0000 C   0  0  0  0  0  0  0  0  0  0  0  0
  -10.1931   -6.5954    0.0000 C   0  0  0  0  0  0  0  0  0  0  0  0
  -10.1931   -7.4204    0.0000 C   0  0  0  0  0  0  0  0  0  0  0  0
  -10.9076   -7.8329    0.0000 C   0  0  0  0  0  0  0  0  0  0  0  0
  -10.9076   -8.6579    0.0000 O   0  0  0  0  0  0  0  0  0  0  0  0
  -10.1931   -9.0704    0.0000 C   0  0  0  0  0  0  0  0  0  0  0  0
  -10.1931   -9.8954    0.0000 C   0  0  0  0  0  0  0  0  0  0  0  0
   -9.4787  -10.3079    0.0000 C   0  0  0  0  0  0  0  0  0  0  0  0
   -9.4787  -11.1329    0.0000 C   0  0  0  0  0  0  0  0  0  0  0  0
   -8.8112  -11.6178    0.0000 C   0  0  0  0  0  0  0  0  0  0  0  0
   -9.0662  -12.4024    0.0000 N   0  0  0  0  0  0  0  0  0  0  0  0
   -8.5813  -13.0698    0.0000 C   0  0  0  0  0  0  0  0  0  0  0  0
   -8.9168  -13.8235    0.0000 C   0  0  0  0  0  0  0  0  0  0  0  0
   -9.7373  -13.9097    0.0000 C   0  0  0  0  0  0  0  0  0  0  0  0
  -10.0728  -14.6634    0.0000 C   0  0  0  0  0  0  0  0  0  0  0  0
  -10.8933  -14.7497    0.0000 C   0  0  0  0  0  0  0  0  0  0  0  0
  -11.2289  -15.5033    0.0000 C   0  0  0  0  0  0  0  0  0  0  0  0
  -12.0494  -15.5896    0.0000 C   0  0  0  0  0  0  0  0  0  0  0  0
  -12.3849  -16.3432    0.0000 C   0  0  0  0  0  0  0  0  0  0  0  0
  -13.2054  -16.4295    0.0000 N   0  0  0  0  0  0  0  0  0  0  0  0
  -13.6179  -17.1439    0.0000 C   0  0  0  0  0  0  0  0  0  0  0  0
  -14.4249  -16.9724    0.0000 C   0  0  0  0  0  0  0  0  0  0  0  0
  -15.0380  -17.5245    0.0000 C   0  0  0  0  0  0  0  0  0  0  0  0
  -14.8664  -18.3314    0.0000 C   0  0  0  0  0  0  0  0  0  0  0  0
  -15.4795  -18.8835    0.0000 C   0  0  0  0  0  0  0  0  0  0  0  0
  -15.3080  -19.6904    0.0000 O   0  0  0  0  0  0  0  0  0  0  0  0
  -15.9211  -20.2425    0.0000 C   0  0  0  0  0  0  0  0  0  0  0  0
  -15.7496  -21.0494    0.0000 C   0  0  0  0  0  0  0  0  0  0  0  0
  -16.3627  -21.6015    0.0000 C   0  0  0  0  0  0  0  0  0  0  0  0
  -17.1473  -21.3465    0.0000 C   0  0  0  0  0  0  0  0  0  0  0  0
  -17.7604  -21.8986    0.0000 C   0  0  0  0  0  0  0  0  0  0  0  0
  -17.5889  -22.7055    0.0000 N   0  0  0  0  0  0  0  0  0  0  0  0
  -16.8042  -22.9605    0.0000 C   0  0  0  0  0  0  0  0  0  0  0  0
  -16.6327  -23.7674    0.0000 C   0  0  0  0  0  0  0  0  0  0  0  0
  -17.2458  -24.3195    0.0000 N   0  0  0  0  0  0  0  0  0  0  0  0
  -18.0304  -24.0645    0.0000 C   0  0  0  0  0  0  0  0  0  0  0  0
  -18.2020  -23.2576    0.0000 C   0  0  0  0  0  0  0  0  0  0  0  0
  -17.0743  -25.1264    0.0000 C   0  0  0  0  0  0  0  0  0  0  0  0
  -16.2897  -25.3814    0.0000 C   0  0  0  0  0  0  0  0  0  0  0  0
  -16.1181  -26.1884    0.0000 C   0  0  0  0  0  0  0  0  0  0  0  0
  -16.7312  -26.7404    0.0000 C   0  0  0  0  0  0  0  0  0  0  0  0
  -17.5158  -26.4855    0.0000 C   0  0  0  0  0  0  0  0  0  0  0  0
  -17.6874  -25.6785    0.0000 C   0  0  0  0  0  0  0  0  0  0  0  0
  -18.4720  -25.4235    0.0000 O   0  0  0  0  0  0  0  0  0  0  0  0
  -18.6435  -24.6166    0.0000 C   0  0  0  0  0  0  0  0  0  0  0  0
  -17.3188  -20.5396    0.0000 C   0  0  0  0  0  0  0  0  0  0  0  0
  -16.7057  -19.9875    0.0000 C   0  0  0  0  0  0  0  0  0  0  0  0
  -16.8773  -19.1806    0.0000 O   0  0  0  0  0  0  0  0  0  0  0  0
  -16.2642  -18.6285    0.0000 C   0  0  0  0  0  0  0  0  0  0  0  0
  -14.5111  -16.1519    0.0000 N   0  0  0  0  0  0  0  0  0  0  0  0
  -13.7574  -15.8164    0.0000 N   0  0  0  0  0  0  0  0  0  0  0  0
   -9.8912  -12.4024    0.0000 N   0  0  0  0  0  0  0  0  0  0  0  0
  -10.1461  -11.6178    0.0000 N   0  0  0  0  0  0  0  0  0  0  0  0
  1  2  1  0  0  0  0
  2  3  1  0  0  0  0
  3  4  2  0  0  0  0
  4  5  1  0  0  0  0
  5  6  1  0  0  0  0
  6  7  1  0  0  0  0
  7  8  1  0  0  0  0
  8  9  1  0  0  0  0
  9 10  1  0  0  0  0
 10 11  1  0  0  0  0
 11 12  1  0  0  0  0
  7 12  1  0  0  0  0
 10 13  1  0  0  0  0
 13 14  2  0  0  0  0
 14 15  1  0  0  0  0
 15 16  2  0  0  0  0
 16 17  1  0  0  0  0
 17 18  2  0  0  0  0
 13 18  1  0  0  0  0
 18 19  1  0  0  0  0
 19 20  1  0  0  0  0
  5 21  2  0  0  0  0
 21 22  1  0  0  0  0
 22 23  2  0  0  0  0
  3 23  1  0  0  0  0
 23 24  1  0  0  0  0
 24 25  1  0  0  0  0
 25 26  1  0  0  0  0
 26 27  1  0  0  0  0
 27 28  1  0  0  0  0
 28 29  2  0  0  0  0
 29 30  1  0  0  0  0
 30 31  1  0  0  0  0
 31 32  1  0  0  0  0
 32 33  1  0  0  0  0
 33 34  1  0  0  0  0
 34 35  1  0  0  0  0
 35 36  1  0  0  0  0
 36 37  1  0  0  0  0
 37 38  1  0  0  0  0
 38 39  1  0  0  0  0
 39 40  1  0  0  0  0
 40 41  2  0  0  0  0
 41 42  1  0  0  0  0
 42 43  1  0  0  0  0
 43 44  1  0  0  0  0
 44 45  1  0  0  0  0
 45 46  1  0  0  0  0
 46 47  2  0  0  0  0
 47 48  1  0  0  0  0
 48 49  2  0  0  0  0
 49 50  1  0  0  0  0
 50 51  1  0  0  0  0
 51 52  1  0  0  0  0
 52 53  1  0  0  0  0
 53 54  1  0  0  0  0
 54 55  1  0  0  0  0
 55 56  1  0  0  0  0
 51 56  1  0  0  0  0
 54 57  1  0  0  0  0
 57 58  2  0  0  0  0
 58 59  1  0  0  0  0
 59 60  2  0  0  0  0
 60 61  1  0  0  0  0
 61 62  2  0  0  0  0
 57 62  1  0  0  0  0
 62 63  1  0  0  0  0
 63 64  1  0  0  0  0
 49 65  1  0  0  0  0
 65 66  2  0  0  0  0
 46 66  1  0  0  0  0
 66 67  1  0  0  0  0
 67 68  1  0  0  0  0
 41 69  1  0  0  0  0
 69 70  2  0  0  0  0
 39 70  1  0  0  0  0
 30 71  1  0  0  0  0
 71 72  2  0  0  0  0
 28 72  1  0  0  0  0
M  END
>  <MOLECULEID>
M96566780

>  <CLASS>
Active

$$$$

  Mrv2120 12252113412D          

 22 25  0  0  0  0            999 V2000
    3.9934   -2.4750    0.0000 C   0  0  0  0  0  0  0  0  0  0  0  0
    3.9934   -1.6500    0.0000 C   0  0  0  0  0  0  0  0  0  0  0  0
    3.2789   -1.2375    0.0000 C   0  0  0  0  0  0  0  0  0  0  0  0
    3.2789   -0.4125    0.0000 N   0  0  0  0  0  0  0  0  0  0  0  0
    3.9934    0.0000    0.0000 C   0  0  0  0  0  0  0  0  0  0  0  0
    3.9934    0.8250    0.0000 C   0  0  0  0  0  0  0  0  0  0  0  0
    4.7079    1.2375    0.0000 C   0  0  0  0  0  0  0  0  0  0  0  0
    4.7079    2.0625    0.0000 S   0  0  0  0  0  0  0  0  0  0  0  0
    5.4223    2.4750    0.0000 C   0  0  0  0  0  0  0  0  0  0  0  0
    3.2789    1.2375    0.0000 C   0  0  0  0  0  0  0  0  0  0  0  0
    2.5645    0.8250    0.0000 C   0  0  0  0  0  0  0  0  0  0  0  0
    2.5645    0.0000    0.0000 C   0  0  0  0  0  0  0  0  0  0  0  0
    1.8500   -0.4125    0.0000 C   0  0  0  0  0  0  0  0  0  0  0  0
    1.1355   -0.0000    0.0000 C   0  0  0  0  0  0  0  0  0  0  0  0
    0.3509   -0.2549    0.0000 C   0  0  0  0  0  0  0  0  0  0  0  0
   -0.1340    0.4125    0.0000 N   0  0  0  0  0  0  0  0  0  0  0  0
    0.3509    1.0799    0.0000 C   0  0  0  0  0  0  0  0  0  0  0  0
    0.1794    1.8869    0.0000 C   0  0  0  0  0  0  0  0  0  0  0  0
    0.7925    2.4389    0.0000 C   0  0  0  0  0  0  0  0  0  0  0  0
    1.5771    2.1840    0.0000 C   0  0  0  0  0  0  0  0  0  0  0  0
    1.8500    1.2375    0.0000 C   0  0  0  0  0  0  0  0  0  0  0  0
    1.1355    0.8250    0.0000 C   0  0  0  0  0  0  0  0  0  0  0  0
  1  2  1  0  0  0  0
  2  3  1  0  0  0  0
  3  4  1  0  0  0  0
  4  5  1  0  0  0  0
  5  6  1  0  0  0  0
  6  7  1  0  0  0  0
  7  8  1  0  0  0  0
  8  9  1  0  0  0  0
  6 10  1  0  0  0  0
 10 11  1  0  0  0  0
 11 12  1  0  0  0  0
  4 12  1  0  0  0  0
 12 13  1  0  0  0  0
 13 14  1  0  0  0  0
 14 15  2  0  0  0  0
 15 16  1  0  0  0  0
 16 17  1  0  0  0  0
 17 18  2  0  0  0  0
 18 19  1  0  0  0  0
 19 20  2  0  0  0  0
 20 21  1  0  0  0  0
 11 21  1  0  0  0  0
 21 22  2  0  0  0  0
 14 22  1  0  0  0  0
 17 22  1  0  0  0  0
M  END
>  <MOLECULEID>
M13471

>  <CLASS>
Active

$$$$

  Mrv2120 12252113412D          

 28 31  0  0  0  0            999 V2000
    0.1009   -5.7586    0.0000 F   0  0  0  0  0  0  0  0  0  0  0  0
    0.8154   -6.1711    0.0000 C   0  0  0  0  0  0  0  0  0  0  0  0
    1.5298   -5.7586    0.0000 C   0  0  0  0  0  0  0  0  0  0  0  0
    1.5298   -4.9336    0.0000 C   0  0  0  0  0  0  0  0  0  0  0  0
    2.2443   -4.5211    0.0000 C   0  0  0  0  0  0  0  0  0  0  0  0
    2.9588   -4.9336    0.0000 C   0  0  0  0  0  0  0  0  0  0  0  0
    2.9588   -5.7586    0.0000 C   0  0  0  0  0  0  0  0  0  0  0  0
    2.2443   -6.1711    0.0000 C   0  0  0  0  0  0  0  0  0  0  0  0
    2.2443   -6.9961    0.0000 C   0  0  0  0  0  0  0  0  0  0  0  0
    1.5298   -7.4086    0.0000 C   0  0  0  0  0  0  0  0  0  0  0  0
    0.8154   -6.9961    0.0000 C   0  0  0  0  0  0  0  0  0  0  0  0
    3.6733   -4.5211    0.0000 N   0  0  0  0  0  0  0  0  0  0  0  0
    4.3877   -4.9336    0.0000 C   0  0  0  0  0  0  0  0  0  0  0  0
    5.1022   -4.5211    0.0000 C   0  0  0  0  0  0  0  0  0  0  0  0
    5.8167   -4.9336    0.0000 C   0  0  0  0  0  0  0  0  0  0  0  0
    6.5311   -4.5211    0.0000 C   0  0  0  0  0  0  0  0  0  0  0  0
    7.2456   -4.9336    0.0000 N   0  0  0  0  0  0  0  0  0  0  0  0
    7.9601   -4.5211    0.0000 C   0  0  0  0  0  0  0  0  0  0  0  0
    7.9601   -3.6961    0.0000 O   0  0  0  0  0  0  0  0  0  0  0  0
    8.6746   -4.9336    0.0000 C   0  0  0  0  0  0  0  0  0  0  0  0
    8.6746   -5.7586    0.0000 C   0  0  0  0  0  0  0  0  0  0  0  0
    9.4282   -5.4230    0.0000 C   0  0  0  0  0  0  0  0  0  0  0  0
    9.9803   -6.0361    0.0000 C   0  0  0  0  0  0  0  0  0  0  0  0
    9.5678   -6.7506    0.0000 C   0  0  0  0  0  0  0  0  0  0  0  0
    8.7608   -6.5791    0.0000 C   0  0  0  0  0  0  0  0  0  0  0  0
    7.9601   -6.1711    0.0000 C   0  0  0  0  0  0  0  0  0  0  0  0
    7.2456   -5.7586    0.0000 C   0  0  0  0  0  0  0  0  0  0  0  0
    6.5311   -6.1711    0.0000 O   0  0  0  0  0  0  0  0  0  0  0  0
  1  2  1  0  0  0  0
  2  3  2  0  0  0  0
  3  4  1  0  0  0  0
  4  5  1  0  0  0  0
  5  6  1  0  0  0  0
  6  7  1  0  0  0  0
  7  8  1  0  0  0  0
  3  8  1  0  0  0  0
  8  9  2  0  0  0  0
  9 10  1  0  0  0  0
 10 11  2  0  0  0  0
  2 11  1  0  0  0  0
  6 12  1  0  0  0  0
 12 13  1  0  0  0  0
 13 14  1  0  0  0  0
 14 15  1  0  0  0  0
 15 16  1  0  0  0  0
 16 17  1  0  0  0  0
 17 18  1  0  0  0  0
 18 19  2  0  0  0  0
 18 20  1  0  0  0  0
 20 21  1  0  0  0  0
 21 22  1  0  0  0  0
 22 23  1  0  0  0  0
 23 24  1  0  0  0  0
 24 25  1  0  0  0  0
 21 25  1  0  0  0  0
 21 26  1  0  0  0  0
 26 27  1  0  0  0  0
 17 27  1  0  0  0  0
 27 28  2  0  0  0  0
M  END
>  <MOLECULEID>
M96834927

>  <CLASS>
Active

$$$$

  Mrv2120 12252113412D          

 30 32  0  0  0  0            999 V2000
   -2.1434   -5.3625    0.0000 C   0  0  0  0  0  0  0  0  0  0  0  0
   -1.4289   -4.9500    0.0000 O   0  0  0  0  0  0  0  0  0  0  0  0
   -1.4289   -4.1250    0.0000 C   0  0  0  0  0  0  0  0  0  0  0  0
   -2.1434   -3.7125    0.0000 C   0  0  0  0  0  0  0  0  0  0  0  0
   -2.1434   -2.8875    0.0000 C   0  0  0  0  0  0  0  0  0  0  0  0
   -1.4289   -2.4750    0.0000 C   0  0  0  0  0  0  0  0  0  0  0  0
   -0.7145   -2.8875    0.0000 C   0  0  0  0  0  0  0  0  0  0  0  0
   -0.7145   -3.7125    0.0000 C   0  0  0  0  0  0  0  0  0  0  0  0
    0.0000   -4.1250    0.0000 N   0  0  0  0  0  0  0  0  0  0  0  0
    0.7145   -3.7125    0.0000 C   0  0  0  0  0  0  0  0  0  0  0  0
    1.4289   -4.1250    0.0000 C   0  0  0  0  0  0  0  0  0  0  0  0
    1.4289   -4.9500    0.0000 N   0  0  0  0  0  0  0  0  0  0  0  0
    2.1434   -5.3625    0.0000 C   0  0  0  0  0  0  0  0  0  0  0  0
    2.8579   -4.9500    0.0000 C   0  0  0  0  0  0  0  0  0  0  0  0
    3.5724   -5.3625    0.0000 C   0  0  0  0  0  0  0  0  0  0  0  0
    4.2868   -4.9500    0.0000 C   0  0  0  0  0  0  0  0  0  0  0  0
    5.0013   -5.3625    0.0000 N   0  0  0  0  0  0  0  0  0  0  0  0
    5.7158   -4.9500    0.0000 C   0  0  0  0  0  0  0  0  0  0  0  0
    5.7158   -4.1250    0.0000 O   0  0  0  0  0  0  0  0  0  0  0  0
    6.4302   -5.3625    0.0000 N   0  0  0  0  0  0  0  0  0  0  0  0
    7.1447   -4.9500    0.0000 N   0  0  0  0  0  0  0  0  0  0  0  0
    7.8592   -5.3625    0.0000 C   0  0  0  0  0  0  0  0  0  0  0  0
    8.5737   -4.9500    0.0000 C   0  0  0  0  0  0  0  0  0  0  0  0
    9.2881   -5.3625    0.0000 C   0  0  0  0  0  0  0  0  0  0  0  0
    9.2881   -6.1875    0.0000 C   0  0  0  0  0  0  0  0  0  0  0  0
   10.0026   -6.6000    0.0000 F   0  0  0  0  0  0  0  0  0  0  0  0
    8.5737   -6.6000    0.0000 C   0  0  0  0  0  0  0  0  0  0  0  0
    7.8592   -6.1875    0.0000 C   0  0  0  0  0  0  0  0  0  0  0  0
    0.7145   -5.3625    0.0000 C   0  0  0  0  0  0  0  0  0  0  0  0
    0.0000   -4.9500    0.0000 C   0  0  0  0  0  0  0  0  0  0  0  0
  1  2  1  0  0  0  0
  2  3  1  0  0  0  0
  3  4  2  0  0  0  0
  4  5  1  0  0  0  0
  5  6  2  0  0  0  0
  6  7  1  0  0  0  0
  7  8  2  0  0  0  0
  3  8  1  0  0  0  0
  8  9  1  0  0  0  0
  9 10  1  0  0  0  0
 10 11  1  0  0  0  0
 11 12  1  0  0  0  0
 12 13  1  0  0  0  0
 13 14  1  0  0  0  0
 14 15  1  0  0  0  0
 15 16  1  0  0  0  0
 16 17  1  0  0  0  0
 17 18  1  0  0  0  0
 18 19  2  0  0  0  0
 20 18  1  4  0  0  0
 20 21  2  0  0  0  0
 21 22  1  0  0  0  0
 22 23  2  0  0  0  0
 23 24  1  0  0  0  0
 24 25  2  0  0  0  0
 25 26  1  0  0  0  0
 25 27  1  0  0  0  0
 27 28  2  0  0  0  0
 22 28  1  0  0  0  0
 12 29  1  0  0  0  0
 29 30  1  0  0  0  0
  9 30  1  0  0  0  0
M  END
>  <MOLECULEID>
M96834942

>  <CLASS>
Active

$$$$

  Mrv2120 12252113412D          

 34 37  0  0  0  0            999 V2000
    1.2413   -4.8150    0.0000 C   0  0  0  0  0  0  0  0  0  0  0  0
    0.6282   -5.3670    0.0000 C   0  0  0  0  0  0  0  0  0  0  0  0
    0.7145   -6.1875    0.0000 C   0  0  0  0  0  0  0  0  0  0  0  0
   -0.0392   -6.5231    0.0000 N   0  0  0  0  0  0  0  0  0  0  0  0
   -0.5912   -5.9100    0.0000 N   0  0  0  0  0  0  0  0  0  0  0  0
   -0.1787   -5.1955    0.0000 N   0  0  0  0  0  0  0  0  0  0  0  0
   -0.5143   -4.4418    0.0000 C   0  0  0  0  0  0  0  0  0  0  0  0
   -1.3348   -4.3556    0.0000 C   0  0  0  0  0  0  0  0  0  0  0  0
   -1.8197   -5.0230    0.0000 C   0  0  0  0  0  0  0  0  0  0  0  0
   -2.6402   -4.9368    0.0000 C   0  0  0  0  0  0  0  0  0  0  0  0
   -2.9757   -4.1831    0.0000 C   0  0  0  0  0  0  0  0  0  0  0  0
   -2.4908   -3.5157    0.0000 C   0  0  0  0  0  0  0  0  0  0  0  0
   -1.6703   -3.6019    0.0000 C   0  0  0  0  0  0  0  0  0  0  0  0
    1.4289   -6.6000    0.0000 C   0  0  0  0  0  0  0  0  0  0  0  0
    1.4289   -7.4250    0.0000 O   0  0  0  0  0  0  0  0  0  0  0  0
    2.1434   -6.1875    0.0000 N   0  0  0  0  0  0  0  0  0  0  0  0
    2.8579   -6.6000    0.0000 C   0  0  0  0  0  0  0  0  0  0  0  0
    3.5724   -6.1875    0.0000 C   0  0  0  0  0  0  0  0  0  0  0  0
    4.2868   -6.6000    0.0000 C   0  0  0  0  0  0  0  0  0  0  0  0
    5.0013   -6.1875    0.0000 C   0  0  0  0  0  0  0  0  0  0  0  0
    5.7158   -6.6000    0.0000 N   0  0  0  0  0  0  0  0  0  0  0  0
    6.4302   -6.1875    0.0000 C   0  0  0  0  0  0  0  0  0  0  0  0
    7.1447   -6.6000    0.0000 C   0  0  0  0  0  0  0  0  0  0  0  0
    7.1447   -7.4250    0.0000 N   0  0  0  0  0  0  0  0  0  0  0  0
    6.4302   -7.8375    0.0000 C   0  0  0  0  0  0  0  0  0  0  0  0
    5.7158   -7.4250    0.0000 C   0  0  0  0  0  0  0  0  0  0  0  0
    7.8592   -7.8375    0.0000 C   0  0  0  0  0  0  0  0  0  0  0  0
    8.5737   -7.4250    0.0000 C   0  0  0  0  0  0  0  0  0  0  0  0
    9.2881   -7.8375    0.0000 C   0  0  0  0  0  0  0  0  0  0  0  0
    9.2881   -8.6625    0.0000 C   0  0  0  0  0  0  0  0  0  0  0  0
    8.5737   -9.0750    0.0000 C   0  0  0  0  0  0  0  0  0  0  0  0
    8.5737   -9.9000    0.0000 Cl  0  0  0  0  0  0  0  0  0  0  0  0
    7.8592   -8.6625    0.0000 C   0  0  0  0  0  0  0  0  0  0  0  0
    7.1447   -9.0750    0.0000 Cl  0  0  0  0  0  0  0  0  0  0  0  0
  1  2  1  0  0  0  0
  2  3  2  0  0  0  0
  3  4  1  0  0  0  0
  4  5  2  0  0  0  0
  5  6  1  0  0  0  0
  2  6  1  0  0  0  0
  6  7  1  0  0  0  0
  7  8  1  0  0  0  0
  8  9  2  0  0  0  0
  9 10  1  0  0  0  0
 10 11  2  0  0  0  0
 11 12  1  0  0  0  0
 12 13  2  0  0  0  0
  8 13  1  0  0  0  0
  3 14  1  0  0  0  0
 14 15  2  0  0  0  0
 14 16  1  0  0  0  0
 16 17  1  0  0  0  0
 17 18  1  0  0  0  0
 18 19  1  0  0  0  0
 19 20  1  0  0  0  0
 20 21  1  0  0  0  0
 21 22  1  0  0  0  0
 22 23  1  0  0  0  0
 23 24  1  0  0  0  0
 24 25  1  0  0  0  0
 25 26  1  0  0  0  0
 21 26  1  0  0  0  0
 24 27  1  0  0  0  0
 27 28  2  0  0  0  0
 28 29  1  0  0  0  0
 29 30  2  0  0  0  0
 30 31  1  0  0  0  0
 31 32  1  0  0  0  0
 31 33  2  0  0  0  0
 27 33  1  0  0  0  0
 33 34  1  0  0  0  0
M  END
>  <MOLECULEID>
M616669

>  <CLASS>
Active

$$$$

  Mrv2120 12252113412D          

 34 39  0  0  0  0            999 V2000
    8.9757    1.6791    0.0000 C   0  0  0  0  0  0  0  0  0  0  0  0
    8.1788    1.4656    0.0000 N   0  0  0  0  0  0  0  0  0  0  0  0
    7.9652    0.6687    0.0000 C   0  0  0  0  0  0  0  0  0  0  0  0
    7.1684    0.4552    0.0000 C   0  0  0  0  0  0  0  0  0  0  0  0
    6.5850    1.0385    0.0000 N   0  0  0  0  0  0  0  0  0  0  0  0
    6.7985    1.8354    0.0000 C   0  0  0  0  0  0  0  0  0  0  0  0
    7.5954    2.0489    0.0000 C   0  0  0  0  0  0  0  0  0  0  0  0
    5.7881    0.8250    0.0000 C   0  0  0  0  0  0  0  0  0  0  0  0
    5.7881    0.0000    0.0000 C   0  0  0  0  0  0  0  0  0  0  0  0
    5.3756   -0.7145    0.0000 C   0  0  0  0  0  0  0  0  0  0  0  0
    5.1878    0.0368    0.0000 C   0  0  0  0  0  0  0  0  0  0  0  0
    5.1878    0.7882    0.0000 C   0  0  0  0  0  0  0  0  0  0  0  0
    5.3756    1.5395    0.0000 C   0  0  0  0  0  0  0  0  0  0  0  0
    4.6611    1.9520    0.0000 C   0  0  0  0  0  0  0  0  0  0  0  0
    3.8361    1.9520    0.0000 C   0  0  0  0  0  0  0  0  0  0  0  0
    3.1217    1.5395    0.0000 C   0  0  0  0  0  0  0  0  0  0  0  0
    2.6267    0.9075    0.0000 C   0  0  0  0  0  0  0  0  0  0  0  0
    2.6267   -0.0825    0.0000 C   0  0  0  0  0  0  0  0  0  0  0  0
    3.1217   -0.7145    0.0000 C   0  0  0  0  0  0  0  0  0  0  0  0
    3.8361   -1.1270    0.0000 C   0  0  0  0  0  0  0  0  0  0  0  0
    4.6611   -1.1270    0.0000 C   0  0  0  0  0  0  0  0  0  0  0  0
    2.9338    0.0368    0.0000 C   0  0  0  0  0  0  0  0  0  0  0  0
    2.9338    0.7882    0.0000 C   0  0  0  0  0  0  0  0  0  0  0  0
    9.5590    1.0957    0.0000 C   0  0  0  0  0  0  0  0  0  0  0  0
   10.3739    1.2248    0.0000 C   0  0  0  0  0  0  0  0  0  0  0  0
   10.7484    0.4897    0.0000 N   0  0  0  0  0  0  0  0  0  0  0  0
   10.1650   -0.0936    0.0000 N   0  0  0  0  0  0  0  0  0  0  0  0
    9.4300    0.2809    0.0000 C   0  0  0  0  0  0  0  0  0  0  0  0
   11.5632    0.3607    0.0000 C   0  0  0  0  0  0  0  0  0  0  0  0
   12.0824    1.0018    0.0000 C   0  0  0  0  0  0  0  0  0  0  0  0
   12.8973    0.8727    0.0000 C   0  0  0  0  0  0  0  0  0  0  0  0
   13.1929    0.1025    0.0000 C   0  0  0  0  0  0  0  0  0  0  0  0
   12.6737   -0.5386    0.0000 C   0  0  0  0  0  0  0  0  0  0  0  0
   11.8589   -0.4095    0.0000 C   0  0  0  0  0  0  0  0  0  0  0  0
  1  2  1  0  0  0  0
  2  3  1  0  0  0  0
  3  4  1  0  0  0  0
  4  5  1  0  0  0  0
  5  6  1  0  0  0  0
  6  7  1  0  0  0  0
  2  7  1  0  0  0  0
  5  8  1  0  0  0  0
  8  9  2  0  0  0  0
  9 10  1  0  0  0  0
 10 11  2  0  0  0  0
 11 12  1  0  0  0  0
 12 13  2  0  0  0  0
  8 13  1  0  0  0  0
 13 14  1  0  0  0  0
 14 15  1  0  0  0  0
 15 16  1  0  0  0  0
 16 17  2  0  0  0  0
 17 18  1  0  0  0  0
 18 19  2  0  0  0  0
 19 20  1  0  0  0  0
 20 21  1  0  0  0  0
 10 21  1  0  0  0  0
 19 22  1  0  0  0  0
 22 23  2  0  0  0  0
 16 23  1  0  0  0  0
  1 24  1  0  0  0  0
 24 25  2  0  0  0  0
 25 26  1  0  0  0  0
 26 27  1  0  0  0  0
 27 28  2  0  0  0  0
 24 28  1  0  0  0  0
 26 29  1  0  0  0  0
 29 30  2  0  0  0  0
 30 31  1  0  0  0  0
 31 32  2  0  0  0  0
 32 33  1  0  0  0  0
 33 34  2  0  0  0  0
 29 34  1  0  0  0  0
M  END
>  <MOLECULEID>
M96834884

>  <CLASS>
Active

$$$$

  Mrv2120 12252113412D          

 32 35  0  0  0  0            999 V2000
   -3.1409    2.6456    0.0000 C   0  0  0  0  0  0  0  0  0  0  0  0
   -3.1409    1.8206    0.0000 C   0  0  0  0  0  0  0  0  0  0  0  0
   -2.4265    1.4081    0.0000 S   0  0  0  0  0  0  0  0  0  0  0  0
   -2.8390    0.6936    0.0000 O   0  0  0  0  0  0  0  0  0  0  0  0
   -2.0140    2.1225    0.0000 O   0  0  0  0  0  0  0  0  0  0  0  0
   -1.7120    0.9956    0.0000 C   0  0  0  0  0  0  0  0  0  0  0  0
   -0.9975    1.4081    0.0000 C   0  0  0  0  0  0  0  0  0  0  0  0
   -0.2831    0.9956    0.0000 C   0  0  0  0  0  0  0  0  0  0  0  0
   -0.2831    0.1706    0.0000 C   0  0  0  0  0  0  0  0  0  0  0  0
    0.4314   -0.2419    0.0000 O   0  0  0  0  0  0  0  0  0  0  0  0
    0.4314   -1.0669    0.0000 C   0  0  0  0  0  0  0  0  0  0  0  0
   -0.9975   -0.2419    0.0000 C   0  0  0  0  0  0  0  0  0  0  0  0
   -1.7120    0.1706    0.0000 C   0  0  0  0  0  0  0  0  0  0  0  0
   -0.9975   -1.0669    0.0000 C   0  0  0  0  0  0  0  0  0  0  0  0
   -0.3301   -1.5519    0.0000 C   0  0  0  0  0  0  0  0  0  0  0  0
   -0.5850   -2.3365    0.0000 C   0  0  0  0  0  0  0  0  0  0  0  0
   -1.4100   -2.3365    0.0000 C   0  0  0  0  0  0  0  0  0  0  0  0
   -1.8949   -3.0039    0.0000 C   0  0  0  0  0  0  0  0  0  0  0  0
   -1.5594   -3.7576    0.0000 N   0  0  0  0  0  0  0  0  0  0  0  0
   -0.7348   -3.7823    0.0000 C   0  0  0  0  0  0  0  0  0  0  0  0
   -0.2399   -4.4424    0.0000 C   0  0  0  0  0  0  0  0  0  0  0  0
   -0.4475   -5.2408    0.0000 C   0  0  0  0  0  0  0  0  0  0  0  0
   -1.2011   -5.5764    0.0000 C   0  0  0  0  0  0  0  0  0  0  0  0
   -1.9334   -5.1964    0.0000 C   0  0  0  0  0  0  0  0  0  0  0  0
   -2.0928   -4.3869    0.0000 C   0  0  0  0  0  0  0  0  0  0  0  0
   -2.8913   -4.1794    0.0000 C   0  0  0  0  0  0  0  0  0  0  0  0
   -3.4703   -4.7671    0.0000 C   0  0  0  0  0  0  0  0  0  0  0  0
   -4.2687   -4.5595    0.0000 C   0  0  0  0  0  0  0  0  0  0  0  0
   -4.4882   -3.7643    0.0000 C   0  0  0  0  0  0  0  0  0  0  0  0
   -3.9092   -3.1765    0.0000 C   0  0  0  0  0  0  0  0  0  0  0  0
   -3.1108   -3.3841    0.0000 C   0  0  0  0  0  0  0  0  0  0  0  0
   -1.6650   -1.5519    0.0000 N   0  0  0  0  0  0  0  0  0  0  0  0
  1  2  1  0  0  0  0
  2  3  1  0  0  0  0
  3  4  2  0  0  0  0
  3  5  2  0  0  0  0
  3  6  1  0  0  0  0
  6  7  2  0  0  0  0
  7  8  1  0  0  0  0
  8  9  2  0  0  0  0
  9 10  1  0  0  0  0
 10 11  1  0  0  0  0
  9 12  1  0  0  0  0
 12 13  2  0  0  0  0
  6 13  1  0  0  0  0
 12 14  1  0  0  0  0
 14 15  2  0  0  0  0
 15 16  1  0  0  0  0
 16 17  2  0  0  0  0
 17 18  1  0  0  0  0
 18 19  1  0  0  0  0
 19 20  1  0  0  0  0
 20 21  1  0  0  0  0
 21 22  1  0  0  0  0
 22 23  1  0  0  0  0
 23 24  1  0  0  0  0
 24 25  1  0  0  0  0
 19 25  1  0  0  0  0
 25 26  1  0  0  0  0
 26 27  2  0  0  0  0
 27 28  1  0  0  0  0
 28 29  2  0  0  0  0
 29 30  1  0  0  0  0
 30 31  2  0  0  0  0
 26 31  1  0  0  0  0
 17 32  1  0  0  0  0
 14 32  1  0  0  0  0
M  END
>  <MOLECULEID>
M166054

>  <CLASS>
Active

$$$$

  Mrv2120 12252113412D          

 38 42  0  0  0  0            999 V2000
   11.8506    6.8875    0.0000 C   0  0  0  0  0  0  0  0  0  0  0  0
   11.6371    6.0906    0.0000 O   0  0  0  0  0  0  0  0  0  0  0  0
   12.2204    5.5072    0.0000 C   0  0  0  0  0  0  0  0  0  0  0  0
   13.0173    5.7208    0.0000 C   0  0  0  0  0  0  0  0  0  0  0  0
   13.2308    6.5176    0.0000 Cl  0  0  0  0  0  0  0  0  0  0  0  0
   13.6007    5.1374    0.0000 C   0  0  0  0  0  0  0  0  0  0  0  0
   13.3872    4.3405    0.0000 C   0  0  0  0  0  0  0  0  0  0  0  0
   12.5903    4.1270    0.0000 C   0  0  0  0  0  0  0  0  0  0  0  0
   12.0069    4.7103    0.0000 C   0  0  0  0  0  0  0  0  0  0  0  0
   11.2100    4.4968    0.0000 N   0  0  0  0  0  0  0  0  0  0  0  0
   10.9965    3.6999    0.0000 C   0  0  0  0  0  0  0  0  0  0  0  0
   10.1996    3.4864    0.0000 C   0  0  0  0  0  0  0  0  0  0  0  0
    9.6162    4.0698    0.0000 N   0  0  0  0  0  0  0  0  0  0  0  0
    8.8193    3.8562    0.0000 C   0  0  0  0  0  0  0  0  0  0  0  0
    8.6058    3.0594    0.0000 C   0  0  0  0  0  0  0  0  0  0  0  0
    7.8089    2.8458    0.0000 C   0  0  0  0  0  0  0  0  0  0  0  0
    7.5954    2.0489    0.0000 C   0  0  0  0  0  0  0  0  0  0  0  0
    6.7985    1.8354    0.0000 N   0  0  0  0  0  0  0  0  0  0  0  0
    6.5850    1.0385    0.0000 C   0  0  0  0  0  0  0  0  0  0  0  0
    7.1684    0.4552    0.0000 O   0  0  0  0  0  0  0  0  0  0  0  0
    5.7881    0.8250    0.0000 C   0  0  0  0  0  0  0  0  0  0  0  0
    5.7881    0.0000    0.0000 C   0  0  0  0  0  0  0  0  0  0  0  0
    5.3756   -0.7145    0.0000 C   0  0  0  0  0  0  0  0  0  0  0  0
    5.1878    0.0368    0.0000 C   0  0  0  0  0  0  0  0  0  0  0  0
    5.1878    0.7882    0.0000 C   0  0  0  0  0  0  0  0  0  0  0  0
    5.3756    1.5395    0.0000 C   0  0  0  0  0  0  0  0  0  0  0  0
    4.6611    1.9520    0.0000 C   0  0  0  0  0  0  0  0  0  0  0  0
    3.8361    1.9520    0.0000 C   0  0  0  0  0  0  0  0  0  0  0  0
    3.1217    1.5395    0.0000 C   0  0  0  0  0  0  0  0  0  0  0  0
    2.6267    0.9075    0.0000 C   0  0  0  0  0  0  0  0  0  0  0  0
    2.6267   -0.0825    0.0000 C   0  0  0  0  0  0  0  0  0  0  0  0
    3.1217   -0.7145    0.0000 C   0  0  0  0  0  0  0  0  0  0  0  0
    3.8361   -1.1270    0.0000 C   0  0  0  0  0  0  0  0  0  0  0  0
    4.6611   -1.1270    0.0000 C   0  0  0  0  0  0  0  0  0  0  0  0
    2.9338    0.0368    0.0000 C   0  0  0  0  0  0  0  0  0  0  0  0
    2.9338    0.7882    0.0000 C   0  0  0  0  0  0  0  0  0  0  0  0
    9.8298    4.8667    0.0000 C   0  0  0  0  0  0  0  0  0  0  0  0
   10.6266    5.0802    0.0000 C   0  0  0  0  0  0  0  0  0  0  0  0
  1  2  1  0  0  0  0
  2  3  1  0  0  0  0
  3  4  2  0  0  0  0
  4  5  1  0  0  0  0
  4  6  1  0  0  0  0
  6  7  2  0  0  0  0
  7  8  1  0  0  0  0
  8  9  2  0  0  0  0
  3  9  1  0  0  0  0
  9 10  1  0  0  0  0
 10 11  1  0  0  0  0
 11 12  1  0  0  0  0
 12 13  1  0  0  0  0
 13 14  1  0  0  0  0
 14 15  1  0  0  0  0
 15 16  1  0  0  0  0
 16 17  1  0  0  0  0
 17 18  1  0  0  0  0
 18 19  1  0  0  0  0
 19 20  2  0  0  0  0
 19 21  1  0  0  0  0
 21 22  2  0  0  0  0
 22 23  1  0  0  0  0
 23 24  2  0  0  0  0
 24 25  1  0  0  0  0
 25 26  2  0  0  0  0
 21 26  1  0  0  0  0
 26 27  1  0  0  0  0
 27 28  1  0  0  0  0
 28 29  1  0  0  0  0
 29 30  2  0  0  0  0
 30 31  1  0  0  0  0
 31 32  2  0  0  0  0
 32 33  1  0  0  0  0
 33 34  1  0  0  0  0
 23 34  1  0  0  0  0
 32 35  1  0  0  0  0
 35 36  2  0  0  0  0
 29 36  1  0  0  0  0
 13 37  1  0  0  0  0
 37 38  1  0  0  0  0
 10 38  1  0  0  0  0
M  END
>  <MOLECULEID>
M303596

>  <CLASS>
Active

$$$$

  Mrv2120 12252113412D          

 33 36  0  0  0  0            999 V2000
   -2.8579   -6.6000    0.0000 C   0  0  0  0  0  0  0  0  0  0  0  0
   -2.1434   -6.1875    0.0000 O   0  0  0  0  0  0  0  0  0  0  0  0
   -2.1434   -5.3625    0.0000 C   0  0  0  0  0  0  0  0  0  0  0  0
   -2.8579   -4.9500    0.0000 C   0  0  0  0  0  0  0  0  0  0  0  0
   -2.8579   -4.1250    0.0000 C   0  0  0  0  0  0  0  0  0  0  0  0
   -2.1434   -3.7125    0.0000 C   0  0  0  0  0  0  0  0  0  0  0  0
   -1.4289   -4.1250    0.0000 C   0  0  0  0  0  0  0  0  0  0  0  0
   -1.4289   -4.9500    0.0000 C   0  0  0  0  0  0  0  0  0  0  0  0
   -0.7145   -5.3625    0.0000 N   0  0  0  0  0  0  0  0  0  0  0  0
    0.0000   -4.9500    0.0000 C   0  0  0  0  0  0  0  0  0  0  0  0
    0.7145   -5.3625    0.0000 C   0  0  0  0  0  0  0  0  0  0  0  0
    0.7145   -6.1875    0.0000 N   0  0  0  0  0  0  0  0  0  0  0  0
    1.4289   -6.6000    0.0000 C   0  0  0  0  0  0  0  0  0  0  0  0
    2.1434   -6.1875    0.0000 C   0  0  0  0  0  0  0  0  0  0  0  0
    2.8579   -6.6000    0.0000 C   0  0  0  0  0  0  0  0  0  0  0  0
    3.5724   -6.1875    0.0000 C   0  0  0  0  0  0  0  0  0  0  0  0
    4.2868   -6.6000    0.0000 N   0  0  0  0  0  0  0  0  0  0  0  0
    5.0013   -6.1875    0.0000 C   0  0  0  0  0  0  0  0  0  0  0  0
    5.0013   -5.3625    0.0000 O   0  0  0  0  0  0  0  0  0  0  0  0
    5.7158   -6.6000    0.0000 C   0  0  0  0  0  0  0  0  0  0  0  0
    6.4302   -6.1875    0.0000 C   0  0  0  0  0  0  0  0  0  0  0  0
    7.1447   -6.6000    0.0000 C   0  0  0  0  0  0  0  0  0  0  0  0
    7.1447   -7.4250    0.0000 C   0  0  0  0  0  0  0  0  0  0  0  0
    6.4302   -7.8375    0.0000 C   0  0  0  0  0  0  0  0  0  0  0  0
    5.7158   -7.4250    0.0000 C   0  0  0  0  0  0  0  0  0  0  0  0
    7.8592   -7.8375    0.0000 C   0  0  0  0  0  0  0  0  0  0  0  0
    8.5737   -7.4250    0.0000 C   0  0  0  0  0  0  0  0  0  0  0  0
    9.2881   -7.8375    0.0000 C   0  0  0  0  0  0  0  0  0  0  0  0
    9.2881   -8.6625    0.0000 C   0  0  0  0  0  0  0  0  0  0  0  0
    8.5737   -9.0750    0.0000 C   0  0  0  0  0  0  0  0  0  0  0  0
    7.8592   -8.6625    0.0000 C   0  0  0  0  0  0  0  0  0  0  0  0
    0.0000   -6.6000    0.0000 C   0  0  0  0  0  0  0  0  0  0  0  0
   -0.7145   -6.1875    0.0000 C   0  0  0  0  0  0  0  0  0  0  0  0
  1  2  1  0  0  0  0
  2  3  1  0  0  0  0
  3  4  2  0  0  0  0
  4  5  1  0  0  0  0
  5  6  2  0  0  0  0
  6  7  1  0  0  0  0
  7  8  2  0  0  0  0
  3  8  1  0  0  0  0
  8  9  1  0  0  0  0
  9 10  1  0  0  0  0
 10 11  1  0  0  0  0
 11 12  1  0  0  0  0
 12 13  1  0  0  0  0
 13 14  1  0  0  0  0
 14 15  1  0  0  0  0
 15 16  1  0  0  0  0
 16 17  1  0  0  0  0
 17 18  1  0  0  0  0
 18 19  2  0  0  0  0
 18 20  1  0  0  0  0
 20 21  2  0  0  0  0
 21 22  1  0  0  0  0
 22 23  2  0  0  0  0
 23 24  1  0  0  0  0
 24 25  2  0  0  0  0
 20 25  1  0  0  0  0
 23 26  1  0  0  0  0
 26 27  2  0  0  0  0
 27 28  1  0  0  0  0
 28 29  2  0  0  0  0
 29 30  1  0  0  0  0
 30 31  2  0  0  0  0
 26 31  1  0  0  0  0
 12 32  1  0  0  0  0
 32 33  1  0  0  0  0
  9 33  1  0  0  0  0
M  END
>  <MOLECULEID>
M214058

>  <CLASS>
Active

$$$$

  Mrv2120 12252113412D          

 33 36  0  0  0  0            999 V2000
   -0.2700   -3.2546    0.0000 C   0  0  0  0  0  0  0  0  0  0  0  0
    0.0000   -2.4750    0.0000 C   0  0  0  0  0  0  0  0  0  0  0  0
   -0.5401   -1.8514    0.0000 C   0  0  0  0  0  0  0  0  0  0  0  0
   -0.2700   -1.0718    0.0000 N   0  0  0  0  0  0  0  0  0  0  0  0
    0.5401   -0.9159    0.0000 C   0  0  0  0  0  0  0  0  0  0  0  0
    1.0802   -1.5395    0.0000 C   0  0  0  0  0  0  0  0  0  0  0  0
    1.8903   -1.3836    0.0000 C   0  0  0  0  0  0  0  0  0  0  0  0
    2.4304   -2.0073    0.0000 C   0  0  0  0  0  0  0  0  0  0  0  0
    3.2405   -1.8514    0.0000 N   0  0  0  0  0  0  0  0  0  0  0  0
    3.7806   -2.4750    0.0000 C   0  0  0  0  0  0  0  0  0  0  0  0
    4.5908   -2.3191    0.0000 O   0  0  0  0  0  0  0  0  0  0  0  0
    3.5106   -3.2546    0.0000 C   0  0  0  0  0  0  0  0  0  0  0  0
    4.0507   -3.8782    0.0000 C   0  0  0  0  0  0  0  0  0  0  0  0
    3.7806   -4.6577    0.0000 C   0  0  0  0  0  0  0  0  0  0  0  0
    2.9705   -4.8137    0.0000 C   0  0  0  0  0  0  0  0  0  0  0  0
    2.4304   -4.1900    0.0000 C   0  0  0  0  0  0  0  0  0  0  0  0
    2.7004   -3.4105    0.0000 C   0  0  0  0  0  0  0  0  0  0  0  0
    2.7004   -5.5932    0.0000 C   0  0  0  0  0  0  0  0  0  0  0  0
    3.2405   -6.2168    0.0000 C   0  0  0  0  0  0  0  0  0  0  0  0
    2.9705   -6.9964    0.0000 C   0  0  0  0  0  0  0  0  0  0  0  0
    2.1604   -7.1523    0.0000 C   0  0  0  0  0  0  0  0  0  0  0  0
    1.6203   -6.5287    0.0000 C   0  0  0  0  0  0  0  0  0  0  0  0
    1.8903   -5.7491    0.0000 C   0  0  0  0  0  0  0  0  0  0  0  0
   -0.8101   -0.4482    0.0000 C   0  0  0  0  0  0  0  0  0  0  0  0
   -1.6203   -0.6041    0.0000 C   0  0  0  0  0  0  0  0  0  0  0  0
   -2.1604    0.0196    0.0000 C   0  0  0  0  0  0  0  0  0  0  0  0
   -1.8903    0.7991    0.0000 N   0  0  0  0  0  0  0  0  0  0  0  0
   -2.2889    1.5214    0.0000 N   0  0  0  0  0  0  0  0  0  0  0  0
   -1.7252    2.1237    0.0000 C   0  0  0  0  0  0  0  0  0  0  0  0
   -0.9781    1.7737    0.0000 C   0  0  0  0  0  0  0  0  0  0  0  0
   -0.2558    2.1723    0.0000 Cl  0  0  0  0  0  0  0  0  0  0  0  0
   -1.0802    0.9550    0.0000 C   0  0  0  0  0  0  0  0  0  0  0  0
   -0.5401    0.3314    0.0000 C   0  0  0  0  0  0  0  0  0  0  0  0
  1  2  1  0  0  0  0
  2  3  1  0  0  0  0
  3  4  1  0  0  0  0
  4  5  1  0  0  0  0
  5  6  1  0  0  0  0
  6  7  1  0  0  0  0
  7  8  1  0  0  0  0
  8  9  1  0  0  0  0
  9 10  1  0  0  0  0
 10 11  2  0  0  0  0
 10 12  1  0  0  0  0
 12 13  2  0  0  0  0
 13 14  1  0  0  0  0
 14 15  2  0  0  0  0
 15 16  1  0  0  0  0
 16 17  2  0  0  0  0
 12 17  1  0  0  0  0
 15 18  1  0  0  0  0
 18 19  2  0  0  0  0
 19 20  1  0  0  0  0
 20 21  2  0  0  0  0
 21 22  1  0  0  0  0
 22 23  2  0  0  0  0
 18 23  1  0  0  0  0
  4 24  1  0  0  0  0
 24 25  1  0  0  0  0
 25 26  1  0  0  0  0
 26 27  1  0  0  0  0
 27 28  1  0  0  0  0
 28 29  2  0  0  0  0
 29 30  1  0  0  0  0
 30 31  1  0  0  0  0
 30 32  2  0  0  0  0
 27 32  1  0  0  0  0
 32 33  1  0  0  0  0
 24 33  1  0  0  0  0
M  END
>  <MOLECULEID>
M96835233

>  <CLASS>
Active

$$$$

  Mrv2120 12252113412D          

 19 21  0  0  0  0            999 V2000
    0.4161   -5.9016    0.0000 C   0  0  0  0  0  0  0  0  0  0  0  0
    0.6710   -5.1170    0.0000 C   0  0  0  0  0  0  0  0  0  0  0  0
    0.1190   -4.5039    0.0000 C   0  0  0  0  0  0  0  0  0  0  0  0
    0.3739   -3.7192    0.0000 N   0  0  0  0  0  0  0  0  0  0  0  0
   -0.1781   -3.1062    0.0000 C   0  0  0  0  0  0  0  0  0  0  0  0
    0.0768   -2.3215    0.0000 C   0  0  0  0  0  0  0  0  0  0  0  0
    0.8838   -2.1500    0.0000 C   0  0  0  0  0  0  0  0  0  0  0  0
    1.4358   -2.7631    0.0000 C   0  0  0  0  0  0  0  0  0  0  0  0
    1.1809   -3.5477    0.0000 C   0  0  0  0  0  0  0  0  0  0  0  0
    1.1387   -1.3654    0.0000 C   0  0  0  0  0  0  0  0  0  0  0  0
    0.6538   -0.6979    0.0000 C   0  0  0  0  0  0  0  0  0  0  0  0
    1.1387   -0.0305    0.0000 N   0  0  0  0  0  0  0  0  0  0  0  0
    1.9233   -0.2854    0.0000 C   0  0  0  0  0  0  0  0  0  0  0  0
    2.6378    0.1271    0.0000 C   0  0  0  0  0  0  0  0  0  0  0  0
    3.3523   -0.2854    0.0000 C   0  0  0  0  0  0  0  0  0  0  0  0
    4.0668    0.1271    0.0000 F   0  0  0  0  0  0  0  0  0  0  0  0
    3.3523   -1.1104    0.0000 C   0  0  0  0  0  0  0  0  0  0  0  0
    2.6378   -1.5229    0.0000 C   0  0  0  0  0  0  0  0  0  0  0  0
    1.9233   -1.1104    0.0000 C   0  0  0  0  0  0  0  0  0  0  0  0
  1  2  1  0  0  0  0
  2  3  1  0  0  0  0
  3  4  1  0  0  0  0
  4  5  1  0  0  0  0
  5  6  1  0  0  0  0
  6  7  1  0  0  0  0
  7  8  1  0  0  0  0
  8  9  1  0  0  0  0
  4  9  1  0  0  0  0
  7 10  1  0  0  0  0
 10 11  2  0  0  0  0
 11 12  1  0  0  0  0
 12 13  1  0  0  0  0
 13 14  2  0  0  0  0
 14 15  1  0  0  0  0
 15 16  1  0  0  0  0
 15 17  2  0  0  0  0
 17 18  1  0  0  0  0
 18 19  2  0  0  0  0
 10 19  1  0  0  0  0
 13 19  1  0  0  0  0
M  END
>  <MOLECULEID>
M95413879

>  <CLASS>
Active

$$$$

  Mrv2120 12252113412D          

 24 26  0  0  0  0            999 V2000
    2.1434   -3.7125    0.0000 C   0  0  0  0  0  0  0  0  0  0  0  0
    2.8579   -3.3000    0.0000 C   0  0  0  0  0  0  0  0  0  0  0  0
    2.8579   -2.4750    0.0000 C   0  0  0  0  0  0  0  0  0  0  0  0
    3.5724   -2.0625    0.0000 N   0  0  0  0  0  0  0  0  0  0  0  0
    4.2868   -2.4750    0.0000 C   0  0  0  0  0  0  0  0  0  0  0  0
    4.2868   -3.3000    0.0000 C   0  0  0  0  0  0  0  0  0  0  0  0
    5.0013   -3.7125    0.0000 C   0  0  0  0  0  0  0  0  0  0  0  0
    5.0013   -4.5375    0.0000 C   0  0  0  0  0  0  0  0  0  0  0  0
    4.2868   -4.9500    0.0000 C   0  0  0  0  0  0  0  0  0  0  0  0
    4.2868   -5.7750    0.0000 F   0  0  0  0  0  0  0  0  0  0  0  0
    3.5724   -4.5375    0.0000 C   0  0  0  0  0  0  0  0  0  0  0  0
    3.5724   -3.7125    0.0000 C   0  0  0  0  0  0  0  0  0  0  0  0
    3.5724   -1.2375    0.0000 C   0  0  0  0  0  0  0  0  0  0  0  0
    2.8579   -0.8250    0.0000 C   0  0  0  0  0  0  0  0  0  0  0  0
    2.8579    0.0000    0.0000 C   0  0  0  0  0  0  0  0  0  0  0  0
    3.5724    0.4125    0.0000 C   0  0  0  0  0  0  0  0  0  0  0  0
    3.5724    1.2375    0.0000 C   0  0  0  0  0  0  0  0  0  0  0  0
    2.8579    1.6500    0.0000 O   0  0  0  0  0  0  0  0  0  0  0  0
    2.1434    1.2375    0.0000 C   0  0  0  0  0  0  0  0  0  0  0  0
    4.2868    1.6500    0.0000 C   0  0  0  0  0  0  0  0  0  0  0  0
    5.0013    1.2375    0.0000 C   0  0  0  0  0  0  0  0  0  0  0  0
    5.0013    0.4125    0.0000 C   0  0  0  0  0  0  0  0  0  0  0  0
    4.2868    0.0000    0.0000 C   0  0  0  0  0  0  0  0  0  0  0  0
    4.2868   -0.8250    0.0000 C   0  0  0  0  0  0  0  0  0  0  0  0
  1  2  1  0  0  0  0
  2  3  1  0  0  0  0
  3  4  1  0  0  0  0
  4  5  1  0  0  0  0
  5  6  1  0  0  0  0
  6  7  2  0  0  0  0
  7  8  1  0  0  0  0
  8  9  2  0  0  0  0
  9 10  1  0  0  0  0
  9 11  1  0  0  0  0
 11 12  2  0  0  0  0
  6 12  1  0  0  0  0
  4 13  1  0  0  0  0
 13 14  1  0  0  0  0
 14 15  1  0  0  0  0
 15 16  1  0  0  0  0
 16 17  2  0  0  0  0
 17 18  1  0  0  0  0
 18 19  1  0  0  0  0
 17 20  1  0  0  0  0
 20 21  2  0  0  0  0
 21 22  1  0  0  0  0
 22 23  2  0  0  0  0
 16 23  1  0  0  0  0
 23 24  1  0  0  0  0
 13 24  1  0  0  0  0
M  END
>  <MOLECULEID>
M96835134

>  <CLASS>
Active

$$$$

  Mrv2120 12252113412D          

 29 33  0  0  0  0            999 V2000
   -4.6852    1.2454    0.0000 O   0  0  0  0  0  0  0  0  0  0  0  0
   -4.0402    0.7310    0.0000 C   0  0  0  0  0  0  0  0  0  0  0  0
   -3.6822   -0.0123    0.0000 C   0  0  0  0  0  0  0  0  0  0  0  0
   -2.8779   -0.1959    0.0000 C   0  0  0  0  0  0  0  0  0  0  0  0
   -2.2329    0.3185    0.0000 C   0  0  0  0  0  0  0  0  0  0  0  0
   -2.2329    1.1435    0.0000 C   0  0  0  0  0  0  0  0  0  0  0  0
   -2.8779    1.6579    0.0000 C   0  0  0  0  0  0  0  0  0  0  0  0
   -3.6822    1.4743    0.0000 C   0  0  0  0  0  0  0  0  0  0  0  0
   -2.6462    0.7310    0.0000 N   0  0  0  0  0  0  0  0  0  0  0  0
   -1.8212    0.7310    0.0000 C   0  0  0  0  0  0  0  0  0  0  0  0
   -1.4087    0.0165    0.0000 C   0  0  0  0  0  0  0  0  0  0  0  0
   -0.5837    0.0165    0.0000 C   0  0  0  0  0  0  0  0  0  0  0  0
   -0.1712   -0.6979    0.0000 C   0  0  0  0  0  0  0  0  0  0  0  0
    0.6538   -0.6979    0.0000 C   0  0  0  0  0  0  0  0  0  0  0  0
    1.1387   -0.0305    0.0000 N   0  0  0  0  0  0  0  0  0  0  0  0
    1.9233   -0.2854    0.0000 C   0  0  0  0  0  0  0  0  0  0  0  0
    2.6378    0.1271    0.0000 C   0  0  0  0  0  0  0  0  0  0  0  0
    3.3523   -0.2854    0.0000 C   0  0  0  0  0  0  0  0  0  0  0  0
    3.3523   -1.1104    0.0000 C   0  0  0  0  0  0  0  0  0  0  0  0
    2.6378   -1.5229    0.0000 C   0  0  0  0  0  0  0  0  0  0  0  0
    1.9233   -1.1104    0.0000 C   0  0  0  0  0  0  0  0  0  0  0  0
    1.1387   -1.3654    0.0000 S   0  0  0  0  0  0  0  0  0  0  0  0
   -4.6852    0.2166    0.0000 C   0  0  0  0  0  0  0  0  0  0  0  0
   -4.5622   -0.5992    0.0000 C   0  0  0  0  0  0  0  0  0  0  0  0
   -5.2073   -1.1135    0.0000 C   0  0  0  0  0  0  0  0  0  0  0  0
   -5.9752   -0.8121    0.0000 C   0  0  0  0  0  0  0  0  0  0  0  0
   -6.6202   -1.3265    0.0000 Cl  0  0  0  0  0  0  0  0  0  0  0  0
   -6.0982    0.0036    0.0000 C   0  0  0  0  0  0  0  0  0  0  0  0
   -5.4532    0.5180    0.0000 C   0  0  0  0  0  0  0  0  0  0  0  0
  1  2  1  0  0  0  0
  2  3  1  0  0  0  0
  3  4  1  0  0  0  0
  4  5  1  0  0  0  0
  5  6  1  0  0  0  0
  6  7  1  0  0  0  0
  7  8  1  0  0  0  0
  2  8  1  0  0  0  0
  7  9  1  0  0  0  0
  4  9  1  0  0  0  0
  9 10  1  0  0  0  0
 10 11  1  0  0  0  0
 11 12  1  0  0  0  0
 12 13  1  0  0  0  0
 13 14  1  0  0  0  0
 14 15  2  0  0  0  0
 15 16  1  0  0  0  0
 16 17  2  0  0  0  0
 17 18  1  0  0  0  0
 18 19  2  0  0  0  0
 19 20  1  0  0  0  0
 20 21  2  0  0  0  0
 16 21  1  0  0  0  0
 21 22  1  0  0  0  0
 14 22  1  0  0  0  0
  2 23  1  0  0  0  0
 23 24  2  0  0  0  0
 24 25  1  0  0  0  0
 25 26  2  0  0  0  0
 26 27  1  0  0  0  0
 26 28  1  0  0  0  0
 28 29  2  0  0  0  0
 23 29  1  0  0  0  0
M  END
>  <MOLECULEID>
M96834980

>  <CLASS>
Active

$$$$

  Mrv2120 12252113412D          

116126  0  0  0  0            999 V2000
    9.2148   -3.5854    0.0000 C   0  0  0  0  0  0  0  0  0  0  0  0
    9.9292   -3.1729    0.0000 C   0  0  0  0  0  0  0  0  0  0  0  0
    9.9292   -2.3479    0.0000 O   0  0  0  0  0  0  0  0  0  0  0  0
   10.6437   -3.5854    0.0000 C   0  0  0  0  0  0  0  0  0  0  0  0
   10.6437   -2.7604    0.0000 N   0  0  0  0  0  0  0  0  0  0  0  0
   11.3582   -2.3479    0.0000 C   0  0  0  0  0  0  0  0  0  0  0  0
   11.3582   -1.5229    0.0000 O   0  0  0  0  0  0  0  0  0  0  0  0
   12.0726   -2.7604    0.0000 C   0  0  0  0  0  0  0  0  0  0  0  0
   12.7871   -2.3479    0.0000 C   0  0  0  0  0  0  0  0  0  0  0  0
   12.7871   -1.5229    0.0000 C   0  0  0  0  0  0  0  0  0  0  0  0
   12.0726   -1.1104    0.0000 C   0  0  0  0  0  0  0  0  0  0  0  0
   12.0726   -0.2854    0.0000 C   0  0  0  0  0  0  0  0  0  0  0  0
   12.7871    0.1271    0.0000 N   0  0  0  0  0  0  0  0  0  0  0  0
   12.0726   -3.5854    0.0000 N   0  0  0  0  0  0  0  0  0  0  0  0
   12.7871   -3.9979    0.0000 C   0  0  0  0  0  0  0  0  0  0  0  0
   13.5016   -3.5854    0.0000 O   0  0  0  0  0  0  0  0  0  0  0  0
   12.7871   -4.8229    0.0000 C   0  0  0  0  0  0  0  0  0  0  0  0
   13.5016   -4.4104    0.0000 C   0  0  0  0  0  0  0  0  0  0  0  0
   14.2161   -4.8229    0.0000 C   0  0  0  0  0  0  0  0  0  0  0  0
   14.3023   -5.6434    0.0000 C   0  0  0  0  0  0  0  0  0  0  0  0
   15.1093   -5.8150    0.0000 N   0  0  0  0  0  0  0  0  0  0  0  0
   15.5218   -5.1005    0.0000 C   0  0  0  0  0  0  0  0  0  0  0  0
   16.3287   -4.9290    0.0000 C   0  0  0  0  0  0  0  0  0  0  0  0
   16.5837   -4.1443    0.0000 C   0  0  0  0  0  0  0  0  0  0  0  0
   16.0316   -3.5312    0.0000 C   0  0  0  0  0  0  0  0  0  0  0  0
   15.2247   -3.7028    0.0000 C   0  0  0  0  0  0  0  0  0  0  0  0
   14.9697   -4.4874    0.0000 C   0  0  0  0  0  0  0  0  0  0  0  0
   13.5016   -5.2354    0.0000 N   0  0  0  0  0  0  0  0  0  0  0  0
   13.5016   -6.0604    0.0000 C   0  0  0  0  0  0  0  0  0  0  0  0
   12.7871   -6.4729    0.0000 O   0  0  0  0  0  0  0  0  0  0  0  0
   14.2161   -6.4729    0.0000 C   0  0  0  0  0  0  0  0  0  0  0  0
   14.9305   -6.0604    0.0000 C   0  0  0  0  0  0  0  0  0  0  0  0
   15.6450   -6.4729    0.0000 C   0  0  0  0  0  0  0  0  0  0  0  0
   16.3595   -6.0604    0.0000 C   0  0  0  0  0  0  0  0  0  0  0  0
   17.0739   -6.4729    0.0000 C   0  0  0  0  0  0  0  0  0  0  0  0
   17.0739   -7.2979    0.0000 C   0  0  0  0  0  0  0  0  0  0  0  0
   16.3595   -7.7104    0.0000 C   0  0  0  0  0  0  0  0  0  0  0  0
   15.6450   -7.2979    0.0000 C   0  0  0  0  0  0  0  0  0  0  0  0
   14.2161   -7.2979    0.0000 N   0  0  0  0  0  0  0  0  0  0  0  0
   14.9305   -7.7104    0.0000 C   0  0  0  0  0  0  0  0  0  0  0  0
   15.7510   -7.7967    0.0000 O   0  0  0  0  0  0  0  0  0  0  0  0
   14.9305   -8.5354    0.0000 C   0  0  0  0  0  0  0  0  0  0  0  0
   15.6450   -8.1229    0.0000 C   0  0  0  0  0  0  0  0  0  0  0  0
   16.3595   -8.5354    0.0000 C   0  0  0  0  0  0  0  0  0  0  0  0
   17.0739   -8.1229    0.0000 C   0  0  0  0  0  0  0  0  0  0  0  0
   17.7884   -8.5354    0.0000 C   0  0  0  0  0  0  0  0  0  0  0  0
   17.7884   -9.3604    0.0000 C   0  0  0  0  0  0  0  0  0  0  0  0
   17.0739   -9.7729    0.0000 C   0  0  0  0  0  0  0  0  0  0  0  0
   16.3595   -9.3604    0.0000 C   0  0  0  0  0  0  0  0  0  0  0  0
   15.6450   -8.9479    0.0000 N   0  0  0  0  0  0  0  0  0  0  0  0
   15.6450   -9.7729    0.0000 C   0  0  0  0  0  0  0  0  0  0  0  0
   16.3595  -10.1854    0.0000 O   0  0  0  0  0  0  0  0  0  0  0  0
   14.9305  -10.1854    0.0000 C   0  0  0  0  0  0  0  0  0  0  0  0
   14.9305  -11.0104    0.0000 C   0  0  0  0  0  0  0  0  0  0  0  0
   14.2161  -11.4229    0.0000 C   0  0  0  0  0  0  0  0  0  0  0  0
   14.2161  -12.2479    0.0000 C   0  0  0  0  0  0  0  0  0  0  0  0
   13.5016  -12.6604    0.0000 N   0  0  0  0  0  0  0  0  0  0  0  0
   13.5016  -13.4854    0.0000 C   0  0  0  0  0  0  0  0  0  0  0  0
   12.7871  -13.8979    0.0000 N   0  0  0  0  0  0  0  0  0  0  0  0
   14.2161  -13.8979    0.0000 N   0  0  0  0  0  0  0  0  0  0  0  0
   14.2161   -9.7729    0.0000 N   0  0  0  0  0  0  0  0  0  0  0  0
   13.5016  -10.1854    0.0000 C   0  0  0  0  0  0  0  0  0  0  0  0
   13.5016  -11.0104    0.0000 O   0  0  0  0  0  0  0  0  0  0  0  0
   12.7871   -9.7729    0.0000 C   0  0  0  0  0  0  0  0  0  0  0  0
   12.7871   -8.9479    0.0000 C   0  0  0  0  0  0  0  0  0  0  0  0
   12.0726   -8.5354    0.0000 C   0  0  0  0  0  0  0  0  0  0  0  0
   12.0726   -7.7104    0.0000 C   0  0  0  0  0  0  0  0  0  0  0  0
   11.3582   -7.2979    0.0000 C   0  0  0  0  0  0  0  0  0  0  0  0
   11.3582   -6.4729    0.0000 N   0  0  0  0  0  0  0  0  0  0  0  0
   10.6437   -6.0604    0.0000 C   0  0  0  0  0  0  0  0  0  0  0  0
    9.9292   -6.4729    0.0000 O   0  0  0  0  0  0  0  0  0  0  0  0
   10.6437   -5.2354    0.0000 C   0  0  0  0  0  0  0  0  0  0  0  0
    9.9292   -5.6479    0.0000 C   0  0  0  0  0  0  0  0  0  0  0  0
    9.2148   -5.2354    0.0000 C   0  0  0  0  0  0  0  0  0  0  0  0
    8.5003   -5.6479    0.0000 C   0  0  0  0  0  0  0  0  0  0  0  0
    7.7858   -5.2354    0.0000 C   0  0  0  0  0  0  0  0  0  0  0  0
    7.7858   -4.4104    0.0000 C   0  0  0  0  0  0  0  0  0  0  0  0
    8.5003   -3.9979    0.0000 C   0  0  0  0  0  0  0  0  0  0  0  0
    9.2148   -4.4104    0.0000 C   0  0  0  0  0  0  0  0  0  0  0  0
    9.9292   -4.8229    0.0000 N   0  0  0  0  0  0  0  0  0  0  0  0
    9.9292   -3.9979    0.0000 C   0  0  0  0  0  0  0  0  0  0  0  0
    9.1088   -4.0842    0.0000 O   0  0  0  0  0  0  0  0  0  0  0  0
   12.0726  -10.1854    0.0000 N   0  0  0  0  0  0  0  0  0  0  0  0
   11.3582   -9.7729    0.0000 C   0  0  0  0  0  0  0  0  0  0  0  0
   10.6437  -10.1854    0.0000 C   0  0  0  0  0  0  0  0  0  0  0  0
   10.6437  -11.0104    0.0000 C   0  0  0  0  0  0  0  0  0  0  0  0
   11.3582  -11.4229    0.0000 C   0  0  0  0  0  0  0  0  0  0  0  0
   12.0726  -11.0104    0.0000 C   0  0  0  0  0  0  0  0  0  0  0  0
   12.7871  -11.4229    0.0000 C   0  0  0  0  0  0  0  0  0  0  0  0
   12.7871  -12.2479    0.0000 C   0  0  0  0  0  0  0  0  0  0  0  0
   13.1227  -13.0016    0.0000 O   0  0  0  0  0  0  0  0  0  0  0  0
   12.0726  -12.6604    0.0000 C   0  0  0  0  0  0  0  0  0  0  0  0
   11.3582  -12.2479    0.0000 C   0  0  0  0  0  0  0  0  0  0  0  0
    9.9292   -9.7729    0.0000 N   0  0  0  0  0  0  0  0  0  0  0  0
    9.2148  -10.1854    0.0000 C   0  0  0  0  0  0  0  0  0  0  0  0
    9.2148  -11.0104    0.0000 O   0  0  0  0  0  0  0  0  0  0  0  0
    8.5003   -9.7729    0.0000 C   0  0  0  0  0  0  0  0  0  0  0  0
    7.7858  -10.1854    0.0000 S   0  0  0  0  0  0  0  0  0  0  0  0
    7.0714   -9.7729    0.0000 C   0  0  0  0  0  0  0  0  0  0  0  0
    6.3569  -10.1854    0.0000 C   0  0  0  0  0  0  0  0  0  0  0  0
    5.6424   -9.7729    0.0000 C   0  0  0  0  0  0  0  0  0  0  0  0
    4.9279  -10.1854    0.0000 C   0  0  0  0  0  0  0  0  0  0  0  0
    4.9279  -11.0104    0.0000 C   0  0  0  0  0  0  0  0  0  0  0  0
    4.2135  -11.4229    0.0000 C   0  0  0  0  0  0  0  0  0  0  0  0
    3.4990  -11.0104    0.0000 C   0  0  0  0  0  0  0  0  0  0  0  0
    2.7144  -11.2654    0.0000 C   0  0  0  0  0  0  0  0  0  0  0  0
    2.2295  -10.5979    0.0000 N   0  0  0  0  0  0  0  0  0  0  0  0
    2.7144   -9.9305    0.0000 C   0  0  0  0  0  0  0  0  0  0  0  0
    2.5428   -9.1235    0.0000 C   0  0  0  0  0  0  0  0  0  0  0  0
    3.1559   -8.5715    0.0000 C   0  0  0  0  0  0  0  0  0  0  0  0
    3.9406   -8.8264    0.0000 C   0  0  0  0  0  0  0  0  0  0  0  0
    4.2135   -9.7729    0.0000 C   0  0  0  0  0  0  0  0  0  0  0  0
    3.4990  -10.1854    0.0000 C   0  0  0  0  0  0  0  0  0  0  0  0
    5.6424  -11.4229    0.0000 N   0  0  0  0  0  0  0  0  0  0  0  0
    5.6424  -12.2479    0.0000 C   0  0  0  0  0  0  0  0  0  0  0  0
    6.3569  -11.0104    0.0000 C   0  0  0  0  0  0  0  0  0  0  0  0
  1  2  1  0  0  0  0
  2  3  1  0  0  0  0
  2  4  1  0  0  0  0
  4  5  1  0  0  0  0
  5  6  1  0  0  0  0
  6  7  2  0  0  0  0
  6  8  1  0  0  0  0
  8  9  1  0  0  0  0
  9 10  1  0  0  0  0
 10 11  1  0  0  0  0
 11 12  1  0  0  0  0
 12 13  1  0  0  0  0
  8 14  1  0  0  0  0
 14 15  1  0  0  0  0
 15 16  2  0  0  0  0
 15 17  1  0  0  0  0
 17 18  1  0  0  0  0
 18 19  1  0  0  0  0
 19 20  2  0  0  0  0
 20 21  1  0  0  0  0
 21 22  1  0  0  0  0
 22 23  2  0  0  0  0
 23 24  1  0  0  0  0
 24 25  2  0  0  0  0
 25 26  1  0  0  0  0
 26 27  2  0  0  0  0
 19 27  1  0  0  0  0
 22 27  1  0  0  0  0
 17 28  1  0  0  0  0
 28 29  1  0  0  0  0
 29 30  2  0  0  0  0
 29 31  1  0  0  0  0
 31 32  1  0  0  0  0
 32 33  1  0  0  0  0
 33 34  2  0  0  0  0
 34 35  1  0  0  0  0
 35 36  2  0  0  0  0
 36 37  1  0  0  0  0
 37 38  2  0  0  0  0
 33 38  1  0  0  0  0
 31 39  1  0  0  0  0
 39 40  1  0  0  0  0
 40 41  2  0  0  0  0
 40 42  1  0  0  0  0
 42 43  1  0  0  0  0
 43 44  1  0  0  0  0
 44 45  2  0  0  0  0
 45 46  1  0  0  0  0
 46 47  2  0  0  0  0
 47 48  1  0  0  0  0
 48 49  2  0  0  0  0
 44 49  1  0  0  0  0
 42 50  1  0  0  0  0
 50 51  1  0  0  0  0
 51 52  2  0  0  0  0
 51 53  1  0  0  0  0
 53 54  1  0  0  0  0
 54 55  1  0  0  0  0
 55 56  1  0  0  0  0
 56 57  1  0  0  0  0
 57 58  1  0  0  0  0
 58 59  1  0  0  0  0
 58 60  2  0  0  0  0
 53 61  1  0  0  0  0
 61 62  1  0  0  0  0
 62 63  2  0  0  0  0
 62 64  1  0  0  0  0
 64 65  1  0  0  0  0
 65 66  1  0  0  0  0
 66 67  1  0  0  0  0
 67 68  1  0  0  0  0
 68 69  1  0  0  0  0
 69 70  1  0  0  0  0
 70 71  2  0  0  0  0
 70 72  1  0  0  0  0
 72 73  1  0  0  0  0
 73 74  1  0  0  0  0
 74 75  2  0  0  0  0
 75 76  1  0  0  0  0
 76 77  2  0  0  0  0
 77 78  1  0  0  0  0
 78 79  2  0  0  0  0
 74 79  1  0  0  0  0
 72 80  1  0  0  0  0
 80 81  1  0  0  0  0
  4 81  1  0  0  0  0
 81 82  2  0  0  0  0
 64 83  1  0  0  0  0
 83 84  1  0  0  0  0
 84 85  1  0  0  0  0
 85 86  1  0  0  0  0
 86 87  1  0  0  0  0
 87 88  2  0  0  0  0
 88 89  1  0  0  0  0
 89 90  2  0  0  0  0
 90 91  1  0  0  0  0
 90 92  1  0  0  0  0
 92 93  2  0  0  0  0
 87 93  1  0  0  0  0
 85 94  1  0  0  0  0
 94 95  1  0  0  0  0
 95 96  2  0  0  0  0
 95 97  1  0  0  0  0
 97 98  1  0  0  0  0
 98 99  1  0  0  0  0
 99100  1  0  0  0  0
100101  1  0  0  0  0
101102  1  0  0  0  0
102103  1  0  0  0  0
103104  1  0  0  0  0
104105  1  0  0  0  0
105106  2  0  0  0  0
106107  1  0  0  0  0
107108  1  0  0  0  0
108109  2  0  0  0  0
109110  1  0  0  0  0
110111  2  0  0  0  0
111112  1  0  0  0  0
102112  1  0  0  0  0
112113  2  0  0  0  0
105113  1  0  0  0  0
108113  1  0  0  0  0
103114  1  0  0  0  0
114115  1  0  0  0  0
114116  1  0  0  0  0
100116  1  0  0  0  0
M  END
>  <MOLECULEID>
M97341300

>  <CLASS>
Active

$$$$

  Mrv2120 12252113412D          

 33 38  0  0  0  0            999 V2000
    7.8531    2.0332    0.0000 F   0  0  0  0  0  0  0  0  0  0  0  0
    8.4052    1.4201    0.0000 C   0  0  0  0  0  0  0  0  0  0  0  0
    8.1502    0.6354    0.0000 C   0  0  0  0  0  0  0  0  0  0  0  0
    8.7023    0.0224    0.0000 C   0  0  0  0  0  0  0  0  0  0  0  0
    9.5092    0.1939    0.0000 C   0  0  0  0  0  0  0  0  0  0  0  0
   10.1767   -0.2910    0.0000 N   0  0  0  0  0  0  0  0  0  0  0  0
   10.8441    0.1939    0.0000 C   0  0  0  0  0  0  0  0  0  0  0  0
   10.5892    0.9785    0.0000 C   0  0  0  0  0  0  0  0  0  0  0  0
   11.1412    1.5916    0.0000 C   0  0  0  0  0  0  0  0  0  0  0  0
   11.9482    1.4201    0.0000 C   0  0  0  0  0  0  0  0  0  0  0  0
   12.2031    0.6354    0.0000 C   0  0  0  0  0  0  0  0  0  0  0  0
   13.0101    0.4639    0.0000 C   0  0  0  0  0  0  0  0  0  0  0  0
   13.2650   -0.3207    0.0000 C   0  0  0  0  0  0  0  0  0  0  0  0
   14.0720   -0.4922    0.0000 C   0  0  0  0  0  0  0  0  0  0  0  0
   14.3269   -1.2769    0.0000 N   0  0  0  0  0  0  0  0  0  0  0  0
   15.1339   -1.4484    0.0000 C   0  0  0  0  0  0  0  0  0  0  0  0
   15.3888   -2.2330    0.0000 C   0  0  0  0  0  0  0  0  0  0  0  0
   16.1958   -2.4045    0.0000 C   0  0  0  0  0  0  0  0  0  0  0  0
   16.4508   -3.1892    0.0000 O   0  0  0  0  0  0  0  0  0  0  0  0
   15.8987   -3.8022    0.0000 C   0  0  0  0  0  0  0  0  0  0  0  0
   16.1537   -4.5869    0.0000 C   0  0  0  0  0  0  0  0  0  0  0  0
   16.9073   -4.9224    0.0000 C   0  0  0  0  0  0  0  0  0  0  0  0
   16.8211   -5.7429    0.0000 C   0  0  0  0  0  0  0  0  0  0  0  0
   17.4342   -6.2949    0.0000 O   0  0  0  0  0  0  0  0  0  0  0  0
   16.0141   -5.9144    0.0000 N   0  0  0  0  0  0  0  0  0  0  0  0
   15.6016   -5.2000    0.0000 C   0  0  0  0  0  0  0  0  0  0  0  0
   14.7947   -5.0284    0.0000 C   0  0  0  0  0  0  0  0  0  0  0  0
   14.5397   -4.2438    0.0000 C   0  0  0  0  0  0  0  0  0  0  0  0
   15.0918   -3.6307    0.0000 C   0  0  0  0  0  0  0  0  0  0  0  0
   14.8368   -2.8461    0.0000 O   0  0  0  0  0  0  0  0  0  0  0  0
   11.6511    0.0224    0.0000 C   0  0  0  0  0  0  0  0  0  0  0  0
    9.7642    0.9785    0.0000 C   0  0  0  0  0  0  0  0  0  0  0  0
    9.2121    1.5916    0.0000 C   0  0  0  0  0  0  0  0  0  0  0  0
  1  2  1  0  0  0  0
  2  3  2  0  0  0  0
  3  4  1  0  0  0  0
  4  5  2  0  0  0  0
  5  6  1  0  0  0  0
  6  7  1  0  0  0  0
  7  8  2  0  0  0  0
  8  9  1  0  0  0  0
  9 10  1  0  0  0  0
 10 11  1  0  0  0  0
 11 12  1  0  0  0  0
 12 13  1  0  0  0  0
 13 14  1  0  0  0  0
 14 15  1  0  0  0  0
 15 16  1  0  0  0  0
 16 17  1  0  0  0  0
 17 18  1  0  0  0  0
 18 19  1  0  0  0  0
 19 20  1  0  0  0  0
 20 21  2  0  0  0  0
 21 22  1  0  0  0  0
 22 23  1  0  0  0  0
 23 24  2  0  0  0  0
 23 25  1  0  0  0  0
 25 26  1  0  0  0  0
 21 26  1  0  0  0  0
 26 27  2  0  0  0  0
 27 28  1  0  0  0  0
 28 29  2  0  0  0  0
 20 29  1  0  0  0  0
 29 30  1  0  0  0  0
 17 30  1  0  0  0  0
 11 31  1  0  0  0  0
  7 31  1  0  0  0  0
  8 32  1  0  0  0  0
  5 32  1  0  0  0  0
 32 33  2  0  0  0  0
  2 33  1  0  0  0  0
M  END
>  <MOLECULEID>
M96835027

>  <CLASS>
Active

$$$$

  Mrv2120 12252113412D          

 25 28  0  0  0  0            999 V2000
   -2.6698   -1.9397    0.0000 F   0  0  0  0  0  0  0  0  0  0  0  0
   -2.0023   -1.4548    0.0000 C   0  0  0  0  0  0  0  0  0  0  0  0
   -2.0886   -0.6343    0.0000 C   0  0  0  0  0  0  0  0  0  0  0  0
   -1.4211   -0.1494    0.0000 C   0  0  0  0  0  0  0  0  0  0  0  0
   -0.6674   -0.4849    0.0000 C   0  0  0  0  0  0  0  0  0  0  0  0
   -0.5812   -1.3054    0.0000 C   0  0  0  0  0  0  0  0  0  0  0  0
   -1.2486   -1.7903    0.0000 C   0  0  0  0  0  0  0  0  0  0  0  0
   -0.0000    0.0000    0.0000 C   0  0  0  0  0  0  0  0  0  0  0  0
    0.0000    0.8250    0.0000 C   0  0  0  0  0  0  0  0  0  0  0  0
    0.7846    1.0799    0.0000 O   0  0  0  0  0  0  0  0  0  0  0  0
    1.2695    0.4125    0.0000 C   0  0  0  0  0  0  0  0  0  0  0  0
    1.6820    1.1270    0.0000 C   0  0  0  0  0  0  0  0  0  0  0  0
    2.5070    1.1270    0.0000 C   0  0  0  0  0  0  0  0  0  0  0  0
    2.9195    0.4125    0.0000 N   0  0  0  0  0  0  0  0  0  0  0  0
    3.7445    0.4125    0.0000 C   0  0  0  0  0  0  0  0  0  0  0  0
    4.1570   -0.3020    0.0000 C   0  0  0  0  0  0  0  0  0  0  0  0
    4.9820   -0.3020    0.0000 C   0  0  0  0  0  0  0  0  0  0  0  0
    5.3945   -1.0164    0.0000 C   0  0  0  0  0  0  0  0  0  0  0  0
    4.9820   -1.7309    0.0000 C   0  0  0  0  0  0  0  0  0  0  0  0
    4.1570   -1.7309    0.0000 C   0  0  0  0  0  0  0  0  0  0  0  0
    3.7445   -1.0164    0.0000 C   0  0  0  0  0  0  0  0  0  0  0  0
    2.5070   -0.3020    0.0000 C   0  0  0  0  0  0  0  0  0  0  0  0
    1.6820   -0.3020    0.0000 C   0  0  0  0  0  0  0  0  0  0  0  0
    0.7846   -0.2549    0.0000 C   0  0  0  0  0  0  0  0  0  0  0  0
    1.0396   -1.0396    0.0000 O   0  0  0  0  0  0  0  0  0  0  0  0
  1  2  1  0  0  0  0
  2  3  2  0  0  0  0
  3  4  1  0  0  0  0
  4  5  2  0  0  0  0
  5  6  1  0  0  0  0
  6  7  2  0  0  0  0
  2  7  1  0  0  0  0
  5  8  1  0  0  0  0
  8  9  1  0  0  0  0
  9 10  1  0  0  0  0
 10 11  1  0  0  0  0
 11 12  1  0  0  0  0
 12 13  1  0  0  0  0
 13 14  1  0  0  0  0
 14 15  1  0  0  0  0
 15 16  1  0  0  0  0
 16 17  2  0  0  0  0
 17 18  1  0  0  0  0
 18 19  2  0  0  0  0
 19 20  1  0  0  0  0
 20 21  2  0  0  0  0
 16 21  1  0  0  0  0
 14 22  1  0  0  0  0
 22 23  1  0  0  0  0
 11 23  1  0  0  0  0
 11 24  1  0  0  0  0
  8 24  1  0  0  0  0
 24 25  2  0  0  0  0
M  END
>  <MOLECULEID>
M84251009

>  <CLASS>
Active

$$$$

  Mrv2120 12252113412D          

 27 30  0  0  0  0            999 V2000
   -0.1712   -2.1269    0.0000 C   0  0  0  0  0  0  0  0  0  0  0  0
   -0.5837   -1.4124    0.0000 N   0  0  0  0  0  0  0  0  0  0  0  0
   -1.4087   -1.4124    0.0000 C   0  0  0  0  0  0  0  0  0  0  0  0
   -1.8212   -2.1269    0.0000 C   0  0  0  0  0  0  0  0  0  0  0  0
   -2.6462   -2.1269    0.0000 N   0  0  0  0  0  0  0  0  0  0  0  0
   -3.1311   -2.7943    0.0000 C   0  0  0  0  0  0  0  0  0  0  0  0
   -3.9157   -2.5394    0.0000 C   0  0  0  0  0  0  0  0  0  0  0  0
   -3.9157   -1.7144    0.0000 N   0  0  0  0  0  0  0  0  0  0  0  0
   -3.1311   -1.4594    0.0000 C   0  0  0  0  0  0  0  0  0  0  0  0
   -2.8762   -0.6748    0.0000 O   0  0  0  0  0  0  0  0  0  0  0  0
   -4.5832   -1.2295    0.0000 C   0  0  0  0  0  0  0  0  0  0  0  0
   -5.3369   -1.5650    0.0000 C   0  0  0  0  0  0  0  0  0  0  0  0
   -6.0043   -1.0801    0.0000 C   0  0  0  0  0  0  0  0  0  0  0  0
   -5.9181   -0.2596    0.0000 C   0  0  0  0  0  0  0  0  0  0  0  0
   -5.1644    0.0759    0.0000 C   0  0  0  0  0  0  0  0  0  0  0  0
   -5.0782    0.8964    0.0000 Cl  0  0  0  0  0  0  0  0  0  0  0  0
   -4.4969   -0.4090    0.0000 C   0  0  0  0  0  0  0  0  0  0  0  0
   -0.1712   -0.6979    0.0000 C   0  0  0  0  0  0  0  0  0  0  0  0
    0.6538   -0.6979    0.0000 C   0  0  0  0  0  0  0  0  0  0  0  0
    1.1387   -0.0305    0.0000 C   0  0  0  0  0  0  0  0  0  0  0  0
    1.9233   -0.2854    0.0000 C   0  0  0  0  0  0  0  0  0  0  0  0
    2.6378    0.1271    0.0000 C   0  0  0  0  0  0  0  0  0  0  0  0
    3.3523   -0.2854    0.0000 C   0  0  0  0  0  0  0  0  0  0  0  0
    3.3523   -1.1104    0.0000 C   0  0  0  0  0  0  0  0  0  0  0  0
    2.6378   -1.5229    0.0000 C   0  0  0  0  0  0  0  0  0  0  0  0
    1.9233   -1.1104    0.0000 C   0  0  0  0  0  0  0  0  0  0  0  0
    1.1387   -1.3654    0.0000 S   0  0  0  0  0  0  0  0  0  0  0  0
  1  2  1  0  0  0  0
  2  3  1  0  0  0  0
  3  4  1  0  0  0  0
  4  5  1  0  0  0  0
  5  6  1  0  0  0  0
  6  7  1  0  0  0  0
  7  8  1  0  0  0  0
  8  9  1  0  0  0  0
  5  9  1  0  0  0  0
  9 10  2  0  0  0  0
  8 11  1  0  0  0  0
 11 12  2  0  0  0  0
 12 13  1  0  0  0  0
 13 14  2  0  0  0  0
 14 15  1  0  0  0  0
 15 16  1  0  0  0  0
 15 17  2  0  0  0  0
 11 17  1  0  0  0  0
  2 18  1  0  0  0  0
 18 19  1  0  0  0  0
 19 20  2  0  0  0  0
 20 21  1  0  0  0  0
 21 22  2  0  0  0  0
 22 23  1  0  0  0  0
 23 24  2  0  0  0  0
 24 25  1  0  0  0  0
 25 26  2  0  0  0  0
 21 26  1  0  0  0  0
 26 27  1  0  0  0  0
 19 27  1  0  0  0  0
M  END
>  <MOLECULEID>
M83532817

>  <CLASS>
Active

$$$$

  Mrv2120 12252113412D          

 27 29  0  0  0  0            999 V2000
   -0.2328   -3.1292    0.0000 C   0  0  0  0  0  0  0  0  0  0  0  0
    0.4817   -3.5417    0.0000 O   0  0  0  0  0  0  0  0  0  0  0  0
    0.4817   -4.3667    0.0000 C   0  0  0  0  0  0  0  0  0  0  0  0
    1.1962   -4.7792    0.0000 C   0  0  0  0  0  0  0  0  0  0  0  0
    1.1962   -5.6042    0.0000 C   0  0  0  0  0  0  0  0  0  0  0  0
    1.9106   -6.0167    0.0000 C   0  0  0  0  0  0  0  0  0  0  0  0
    2.6251   -5.6042    0.0000 C   0  0  0  0  0  0  0  0  0  0  0  0
    3.3396   -6.0167    0.0000 N   0  0  0  0  0  0  0  0  0  0  0  0
    3.3396   -6.8417    0.0000 C   0  0  0  0  0  0  0  0  0  0  0  0
    4.0540   -5.6042    0.0000 C   0  0  0  0  0  0  0  0  0  0  0  0
    4.7685   -6.0167    0.0000 C   0  0  0  0  0  0  0  0  0  0  0  0
    5.4830   -5.6042    0.0000 N   0  0  0  0  0  0  0  0  0  0  0  0
    5.5692   -4.7837    0.0000 C   0  0  0  0  0  0  0  0  0  0  0  0
    6.3762   -4.6122    0.0000 C   0  0  0  0  0  0  0  0  0  0  0  0
    6.7887   -5.3267    0.0000 N   0  0  0  0  0  0  0  0  0  0  0  0
    6.2367   -5.9398    0.0000 C   0  0  0  0  0  0  0  0  0  0  0  0
    6.4082   -6.7467    0.0000 O   0  0  0  0  0  0  0  0  0  0  0  0
    7.6092   -5.4129    0.0000 C   0  0  0  0  0  0  0  0  0  0  0  0
    8.0941   -4.7455    0.0000 C   0  0  0  0  0  0  0  0  0  0  0  0
    8.9146   -4.8317    0.0000 C   0  0  0  0  0  0  0  0  0  0  0  0
    9.2501   -5.5854    0.0000 C   0  0  0  0  0  0  0  0  0  0  0  0
    8.7652   -6.2528    0.0000 C   0  0  0  0  0  0  0  0  0  0  0  0
    9.1008   -7.0065    0.0000 Cl  0  0  0  0  0  0  0  0  0  0  0  0
    7.9447   -6.1666    0.0000 C   0  0  0  0  0  0  0  0  0  0  0  0
    0.4817   -6.0167    0.0000 C   0  0  0  0  0  0  0  0  0  0  0  0
   -0.2328   -5.6042    0.0000 C   0  0  0  0  0  0  0  0  0  0  0  0
   -0.2328   -4.7792    0.0000 C   0  0  0  0  0  0  0  0  0  0  0  0
  1  2  1  0  0  0  0
  2  3  1  0  0  0  0
  3  4  2  0  0  0  0
  4  5  1  0  0  0  0
  5  6  1  0  0  0  0
  6  7  1  0  0  0  0
  7  8  1  0  0  0  0
  8  9  1  0  0  0  0
  8 10  1  0  0  0  0
 10 11  1  0  0  0  0
 11 12  1  0  0  0  0
 12 13  1  0  0  0  0
 13 14  1  0  0  0  0
 14 15  1  0  0  0  0
 15 16  1  0  0  0  0
 12 16  1  0  0  0  0
 16 17  2  0  0  0  0
 15 18  1  0  0  0  0
 18 19  2  0  0  0  0
 19 20  1  0  0  0  0
 20 21  2  0  0  0  0
 21 22  1  0  0  0  0
 22 23  1  0  0  0  0
 22 24  2  0  0  0  0
 18 24  1  0  0  0  0
  5 25  2  0  0  0  0
 25 26  1  0  0  0  0
 26 27  2  0  0  0  0
  3 27  1  0  0  0  0
M  END
>  <MOLECULEID>
M83534840

>  <CLASS>
Active

$$$$

  Mrv2120 12252113412D          

 28 30  0  0  0  0            999 V2000
   -4.8946    2.0009    0.0000 C   0  0  0  0  0  0  0  0  0  0  0  0
   -4.1801    2.4134    0.0000 N   0  0  0  0  0  0  0  0  0  0  0  0
   -3.4656    2.0009    0.0000 C   0  0  0  0  0  0  0  0  0  0  0  0
   -2.7512    2.4134    0.0000 C   0  0  0  0  0  0  0  0  0  0  0  0
   -2.7512    3.2384    0.0000 Cl  0  0  0  0  0  0  0  0  0  0  0  0
   -2.0367    2.0009    0.0000 C   0  0  0  0  0  0  0  0  0  0  0  0
   -2.0367    1.1759    0.0000 C   0  0  0  0  0  0  0  0  0  0  0  0
   -1.3222    0.7634    0.0000 C   0  0  0  0  0  0  0  0  0  0  0  0
   -0.6078    1.1759    0.0000 O   0  0  0  0  0  0  0  0  0  0  0  0
   -1.3222   -0.0616    0.0000 N   0  0  0  0  0  0  0  0  0  0  0  0
   -0.6078   -0.4741    0.0000 C   0  0  0  0  0  0  0  0  0  0  0  0
   -0.6078   -1.2991    0.0000 C   0  0  0  0  0  0  0  0  0  0  0  0
    0.0597   -1.7840    0.0000 C   0  0  0  0  0  0  0  0  0  0  0  0
   -0.1953   -2.5687    0.0000 N   0  0  0  0  0  0  0  0  0  0  0  0
    0.2897   -3.2361    0.0000 C   0  0  0  0  0  0  0  0  0  0  0  0
    1.1101   -3.1499    0.0000 C   0  0  0  0  0  0  0  0  0  0  0  0
    1.4457   -2.3962    0.0000 C   0  0  0  0  0  0  0  0  0  0  0  0
    2.2662   -2.3099    0.0000 C   0  0  0  0  0  0  0  0  0  0  0  0
    2.7511   -2.9774    0.0000 C   0  0  0  0  0  0  0  0  0  0  0  0
    2.4155   -3.7311    0.0000 C   0  0  0  0  0  0  0  0  0  0  0  0
    1.5951   -3.8173    0.0000 C   0  0  0  0  0  0  0  0  0  0  0  0
   -1.0203   -2.5687    0.0000 C   0  0  0  0  0  0  0  0  0  0  0  0
   -1.2752   -1.7840    0.0000 C   0  0  0  0  0  0  0  0  0  0  0  0
   -2.0598   -1.5291    0.0000 C   0  0  0  0  0  0  0  0  0  0  0  0
   -2.7512    0.7634    0.0000 C   0  0  0  0  0  0  0  0  0  0  0  0
   -2.7512   -0.0616    0.0000 O   0  0  0  0  0  0  0  0  0  0  0  0
   -3.4656   -0.4741    0.0000 C   0  0  0  0  0  0  0  0  0  0  0  0
   -3.4656    1.1759    0.0000 C   0  0  0  0  0  0  0  0  0  0  0  0
  1  2  1  0  0  0  0
  2  3  1  0  0  0  0
  3  4  2  0  0  0  0
  4  5  1  0  0  0  0
  4  6  1  0  0  0  0
  6  7  2  0  0  0  0
  7  8  1  0  0  0  0
  8  9  2  0  0  0  0
  8 10  1  0  0  0  0
 10 11  1  0  0  0  0
 11 12  1  0  0  0  0
 12 13  1  0  0  0  0
 13 14  1  0  0  0  0
 14 15  1  0  0  0  0
 15 16  1  0  0  0  0
 16 17  2  0  0  0  0
 17 18  1  0  0  0  0
 18 19  2  0  0  0  0
 19 20  1  0  0  0  0
 20 21  2  0  0  0  0
 16 21  1  0  0  0  0
 14 22  1  0  0  0  0
 22 23  1  0  0  0  0
 12 23  1  0  0  0  0
 23 24  1  0  0  0  0
  7 25  1  0  0  0  0
 25 26  1  0  0  0  0
 26 27  1  0  0  0  0
 25 28  2  0  0  0  0
  3 28  1  0  0  0  0
M  END
>  <MOLECULEID>
M96835623

>  <CLASS>
Active

$$$$

  Mrv2120 12252113412D          

 23 27  0  0  0  0            999 V2000
    4.7079   -0.4125    0.0000 C   0  0  0  0  0  0  0  0  0  0  0  0
    4.7079   -1.2375    0.0000 C   0  0  0  0  0  0  0  0  0  0  0  0
    5.4223   -1.6500    0.0000 C   0  0  0  0  0  0  0  0  0  0  0  0
    5.4223   -2.4750    0.0000 C   0  0  0  0  0  0  0  0  0  0  0  0
    4.7079   -2.8875    0.0000 C   0  0  0  0  0  0  0  0  0  0  0  0
    3.9934   -2.4750    0.0000 C   0  0  0  0  0  0  0  0  0  0  0  0
    3.9934   -1.6500    0.0000 C   0  0  0  0  0  0  0  0  0  0  0  0
    3.9934   -0.0000    0.0000 N   0  0  0  0  0  0  0  0  0  0  0  0
    3.9934    0.8250    0.0000 C   0  0  0  0  0  0  0  0  0  0  0  0
    3.2789    1.2375    0.0000 C   0  0  0  0  0  0  0  0  0  0  0  0
    2.5645    0.8250    0.0000 N   0  0  0  0  0  0  0  0  0  0  0  0
    2.5645    0.0000    0.0000 C   0  0  0  0  0  0  0  0  0  0  0  0
    3.2789   -0.4125    0.0000 C   0  0  0  0  0  0  0  0  0  0  0  0
    1.8500   -0.4125    0.0000 C   0  0  0  0  0  0  0  0  0  0  0  0
    1.1355   -0.0000    0.0000 C   0  0  0  0  0  0  0  0  0  0  0  0
    0.3509   -0.2549    0.0000 C   0  0  0  0  0  0  0  0  0  0  0  0
   -0.1340    0.4125    0.0000 N   0  0  0  0  0  0  0  0  0  0  0  0
    0.3509    1.0799    0.0000 C   0  0  0  0  0  0  0  0  0  0  0  0
    0.1794    1.8869    0.0000 C   0  0  0  0  0  0  0  0  0  0  0  0
    0.7925    2.4389    0.0000 C   0  0  0  0  0  0  0  0  0  0  0  0
    1.5771    2.1840    0.0000 C   0  0  0  0  0  0  0  0  0  0  0  0
    1.8500    1.2375    0.0000 C   0  0  0  0  0  0  0  0  0  0  0  0
    1.1355    0.8250    0.0000 C   0  0  0  0  0  0  0  0  0  0  0  0
  1  2  1  0  0  0  0
  2  3  1  0  0  0  0
  3  4  1  0  0  0  0
  4  5  1  0  0  0  0
  5  6  1  0  0  0  0
  6  7  1  0  0  0  0
  2  7  1  0  0  0  0
  1  8  1  0  0  0  0
  8  9  1  0  0  0  0
  9 10  1  0  0  0  0
 10 11  1  0  0  0  0
 11 12  1  0  0  0  0
 12 13  1  0  0  0  0
  8 13  1  0  0  0  0
 12 14  1  0  0  0  0
 14 15  1  0  0  0  0
 15 16  2  0  0  0  0
 16 17  1  0  0  0  0
 17 18  1  0  0  0  0
 18 19  2  0  0  0  0
 19 20  1  0  0  0  0
 20 21  2  0  0  0  0
 21 22  1  0  0  0  0
 11 22  1  0  0  0  0
 22 23  2  0  0  0  0
 15 23  1  0  0  0  0
 18 23  1  0  0  0  0
M  END
>  <MOLECULEID>
M96835050

>  <CLASS>
Active

$$$$

  Mrv2120 12252113412D          

 36 39  0  0  0  0            999 V2000
   -4.1719   -3.4127    0.0000 C   0  0  0  0  0  0  0  0  0  0  0  0
   -3.3514   -3.3264    0.0000 O   0  0  0  0  0  0  0  0  0  0  0  0
   -2.8665   -3.9939    0.0000 C   0  0  0  0  0  0  0  0  0  0  0  0
   -2.0460   -3.9076    0.0000 C   0  0  0  0  0  0  0  0  0  0  0  0
   -1.5611   -4.5751    0.0000 C   0  0  0  0  0  0  0  0  0  0  0  0
   -1.8966   -5.3288    0.0000 C   0  0  0  0  0  0  0  0  0  0  0  0
   -1.4117   -5.9962    0.0000 C   0  0  0  0  0  0  0  0  0  0  0  0
   -0.5912   -5.9100    0.0000 N   0  0  0  0  0  0  0  0  0  0  0  0
   -0.1787   -5.1955    0.0000 N   0  0  0  0  0  0  0  0  0  0  0  0
    0.6282   -5.3670    0.0000 N   0  0  0  0  0  0  0  0  0  0  0  0
    0.7145   -6.1875    0.0000 C   0  0  0  0  0  0  0  0  0  0  0  0
    1.4289   -6.6000    0.0000 C   0  0  0  0  0  0  0  0  0  0  0  0
    1.4289   -7.4250    0.0000 O   0  0  0  0  0  0  0  0  0  0  0  0
    2.1434   -6.1875    0.0000 N   0  0  0  0  0  0  0  0  0  0  0  0
    2.8579   -6.6000    0.0000 C   0  0  0  0  0  0  0  0  0  0  0  0
    3.5724   -6.1875    0.0000 C   0  0  0  0  0  0  0  0  0  0  0  0
    4.2868   -6.6000    0.0000 C   0  0  0  0  0  0  0  0  0  0  0  0
    5.0013   -6.1875    0.0000 C   0  0  0  0  0  0  0  0  0  0  0  0
    5.7158   -6.6000    0.0000 N   0  0  0  0  0  0  0  0  0  0  0  0
    6.4302   -6.1875    0.0000 C   0  0  0  0  0  0  0  0  0  0  0  0
    7.1447   -6.6000    0.0000 C   0  0  0  0  0  0  0  0  0  0  0  0
    7.1447   -7.4250    0.0000 N   0  0  0  0  0  0  0  0  0  0  0  0
    6.4302   -7.8375    0.0000 C   0  0  0  0  0  0  0  0  0  0  0  0
    5.7158   -7.4250    0.0000 C   0  0  0  0  0  0  0  0  0  0  0  0
    7.8592   -7.8375    0.0000 C   0  0  0  0  0  0  0  0  0  0  0  0
    8.5737   -7.4250    0.0000 C   0  0  0  0  0  0  0  0  0  0  0  0
    9.2881   -7.8375    0.0000 C   0  0  0  0  0  0  0  0  0  0  0  0
    9.2881   -8.6625    0.0000 C   0  0  0  0  0  0  0  0  0  0  0  0
    8.5737   -9.0750    0.0000 C   0  0  0  0  0  0  0  0  0  0  0  0
    7.8592   -8.6625    0.0000 C   0  0  0  0  0  0  0  0  0  0  0  0
    7.1447   -9.0750    0.0000 O   0  0  0  0  0  0  0  0  0  0  0  0
    6.4302   -8.6625    0.0000 C   0  0  0  0  0  0  0  0  0  0  0  0
   -0.0392   -6.5231    0.0000 C   0  0  0  0  0  0  0  0  0  0  0  0
   -0.2107   -7.3300    0.0000 C   0  0  0  0  0  0  0  0  0  0  0  0
   -2.7171   -5.4150    0.0000 C   0  0  0  0  0  0  0  0  0  0  0  0
   -3.2020   -4.7476    0.0000 C   0  0  0  0  0  0  0  0  0  0  0  0
  1  2  1  0  0  0  0
  2  3  1  0  0  0  0
  3  4  2  0  0  0  0
  4  5  1  0  0  0  0
  5  6  2  0  0  0  0
  6  7  1  0  0  0  0
  7  8  1  0  0  0  0
  8  9  1  0  0  0  0
  9 10  2  0  0  0  0
 10 11  1  0  0  0  0
 11 12  1  0  0  0  0
 12 13  2  0  0  0  0
 12 14  1  0  0  0  0
 14 15  1  0  0  0  0
 15 16  1  0  0  0  0
 16 17  1  0  0  0  0
 17 18  1  0  0  0  0
 18 19  1  0  0  0  0
 19 20  1  0  0  0  0
 20 21  1  0  0  0  0
 21 22  1  0  0  0  0
 22 23  1  0  0  0  0
 23 24  1  0  0  0  0
 19 24  1  0  0  0  0
 22 25  1  0  0  0  0
 25 26  2  0  0  0  0
 26 27  1  0  0  0  0
 27 28  2  0  0  0  0
 28 29  1  0  0  0  0
 29 30  2  0  0  0  0
 25 30  1  0  0  0  0
 30 31  1  0  0  0  0
 31 32  1  0  0  0  0
 11 33  2  0  0  0  0
  8 33  1  0  0  0  0
 33 34  1  0  0  0  0
  6 35  1  0  0  0  0
 35 36  2  0  0  0  0
  3 36  1  0  0  0  0
M  END
>  <MOLECULEID>
M643001

>  <CLASS>
Active

$$$$

  Mrv2120 12252113412D          

 30 33  0  0  0  0            999 V2000
    6.9764    0.2362    0.0000 C   0  0  0  0  0  0  0  0  0  0  0  0
    7.6908    0.6487    0.0000 C   0  0  0  0  0  0  0  0  0  0  0  0
    7.6908    1.4737    0.0000 C   0  0  0  0  0  0  0  0  0  0  0  0
    8.4053    1.8862    0.0000 N   0  0  0  0  0  0  0  0  0  0  0  0
    9.1198    1.4737    0.0000 C   0  0  0  0  0  0  0  0  0  0  0  0
    9.1198    0.6487    0.0000 C   0  0  0  0  0  0  0  0  0  0  0  0
    9.8343    0.2362    0.0000 N   0  0  0  0  0  0  0  0  0  0  0  0
   10.5487    0.6487    0.0000 C   0  0  0  0  0  0  0  0  0  0  0  0
   11.2632    0.2362    0.0000 C   0  0  0  0  0  0  0  0  0  0  0  0
   11.2632   -0.5888    0.0000 N   0  0  0  0  0  0  0  0  0  0  0  0
   11.9777   -1.0013    0.0000 C   0  0  0  0  0  0  0  0  0  0  0  0
   11.9777   -1.8263    0.0000 C   0  0  0  0  0  0  0  0  0  0  0  0
   12.6921   -2.2388    0.0000 C   0  0  0  0  0  0  0  0  0  0  0  0
   13.4458   -1.9033    0.0000 C   0  0  0  0  0  0  0  0  0  0  0  0
   13.9978   -2.5164    0.0000 N   0  0  0  0  0  0  0  0  0  0  0  0
   13.5853   -3.2309    0.0000 C   0  0  0  0  0  0  0  0  0  0  0  0
   13.8403   -4.0155    0.0000 C   0  0  0  0  0  0  0  0  0  0  0  0
   13.2882   -4.6286    0.0000 C   0  0  0  0  0  0  0  0  0  0  0  0
   12.4813   -4.4570    0.0000 C   0  0  0  0  0  0  0  0  0  0  0  0
   12.2263   -3.6724    0.0000 C   0  0  0  0  0  0  0  0  0  0  0  0
   12.7784   -3.0593    0.0000 C   0  0  0  0  0  0  0  0  0  0  0  0
   10.5487   -1.0013    0.0000 C   0  0  0  0  0  0  0  0  0  0  0  0
    9.8343   -0.5888    0.0000 C   0  0  0  0  0  0  0  0  0  0  0  0
    8.4053    2.7112    0.0000 C   0  0  0  0  0  0  0  0  0  0  0  0
    7.6908    3.1237    0.0000 C   0  0  0  0  0  0  0  0  0  0  0  0
    7.6908    3.9487    0.0000 C   0  0  0  0  0  0  0  0  0  0  0  0
    8.4053    4.3612    0.0000 C   0  0  0  0  0  0  0  0  0  0  0  0
    8.4053    5.1862    0.0000 Br  0  0  0  0  0  0  0  0  0  0  0  0
    9.1198    3.9487    0.0000 C   0  0  0  0  0  0  0  0  0  0  0  0
    9.1198    3.1237    0.0000 C   0  0  0  0  0  0  0  0  0  0  0  0
  1  2  1  0  0  0  0
  2  3  1  0  0  0  0
  3  4  1  0  0  0  0
  4  5  1  0  0  0  0
  5  6  1  0  0  0  0
  6  7  1  0  0  0  0
  7  8  1  0  0  0  0
  8  9  1  0  0  0  0
  9 10  1  0  0  0  0
 10 11  1  0  0  0  0
 11 12  1  0  0  0  0
 12 13  1  0  0  0  0
 13 14  2  0  0  0  0
 14 15  1  0  0  0  0
 15 16  1  0  0  0  0
 16 17  2  0  0  0  0
 17 18  1  0  0  0  0
 18 19  2  0  0  0  0
 19 20  1  0  0  0  0
 20 21  2  0  0  0  0
 13 21  1  0  0  0  0
 16 21  1  0  0  0  0
 10 22  1  0  0  0  0
 22 23  1  0  0  0  0
  7 23  1  0  0  0  0
  4 24  1  0  0  0  0
 24 25  2  0  0  0  0
 25 26  1  0  0  0  0
 26 27  2  0  0  0  0
 27 28  1  0  0  0  0
 27 29  1  0  0  0  0
 29 30  2  0  0  0  0
 24 30  1  0  0  0  0
M  END
>  <MOLECULEID>
M96835070

>  <CLASS>
Active

$$$$

  Mrv2120 12252113412D          

 31 34  0  0  0  0            999 V2000
   -0.4073   -3.8616    0.0000 C   0  0  0  0  0  0  0  0  0  0  0  0
    0.3072   -3.4491    0.0000 O   0  0  0  0  0  0  0  0  0  0  0  0
    0.3072   -2.6241    0.0000 C   0  0  0  0  0  0  0  0  0  0  0  0
   -0.4073   -2.2116    0.0000 C   0  0  0  0  0  0  0  0  0  0  0  0
   -0.4073   -1.3866    0.0000 C   0  0  0  0  0  0  0  0  0  0  0  0
    0.3072   -0.9741    0.0000 C   0  0  0  0  0  0  0  0  0  0  0  0
    1.0216   -1.3866    0.0000 C   0  0  0  0  0  0  0  0  0  0  0  0
    1.0216   -2.2116    0.0000 C   0  0  0  0  0  0  0  0  0  0  0  0
    1.7361   -2.6241    0.0000 N   0  0  0  0  0  0  0  0  0  0  0  0
    2.4506   -2.2116    0.0000 C   0  0  0  0  0  0  0  0  0  0  0  0
    3.1650   -2.6241    0.0000 C   0  0  0  0  0  0  0  0  0  0  0  0
    3.1650   -3.4491    0.0000 N   0  0  0  0  0  0  0  0  0  0  0  0
    3.8795   -3.8616    0.0000 C   0  0  0  0  0  0  0  0  0  0  0  0
    4.5940   -3.4491    0.0000 C   0  0  0  0  0  0  0  0  0  0  0  0
    5.3084   -3.8616    0.0000 C   0  0  0  0  0  0  0  0  0  0  0  0
    6.0229   -3.4491    0.0000 C   0  0  0  0  0  0  0  0  0  0  0  0
    6.7374   -3.8616    0.0000 N   0  0  0  0  0  0  0  0  0  0  0  0
    7.4519   -3.4491    0.0000 C   0  0  0  0  0  0  0  0  0  0  0  0
    7.4519   -2.6241    0.0000 O   0  0  0  0  0  0  0  0  0  0  0  0
    8.1663   -3.8616    0.0000 C   0  0  0  0  0  0  0  0  0  0  0  0
    8.9200   -3.5261    0.0000 C   0  0  0  0  0  0  0  0  0  0  0  0
    9.4720   -4.1392    0.0000 C   0  0  0  0  0  0  0  0  0  0  0  0
   10.2970   -4.1392    0.0000 C   0  0  0  0  0  0  0  0  0  0  0  0
   10.7095   -4.8536    0.0000 C   0  0  0  0  0  0  0  0  0  0  0  0
   11.5345   -4.8536    0.0000 I   0  0  0  0  0  0  0  0  0  0  0  0
   10.2970   -5.5681    0.0000 C   0  0  0  0  0  0  0  0  0  0  0  0
    9.4720   -5.5681    0.0000 C   0  0  0  0  0  0  0  0  0  0  0  0
    9.0595   -4.8536    0.0000 C   0  0  0  0  0  0  0  0  0  0  0  0
    8.2526   -4.6821    0.0000 O   0  0  0  0  0  0  0  0  0  0  0  0
    2.4506   -3.8616    0.0000 C   0  0  0  0  0  0  0  0  0  0  0  0
    1.7361   -3.4491    0.0000 C   0  0  0  0  0  0  0  0  0  0  0  0
  1  2  1  0  0  0  0
  2  3  1  0  0  0  0
  3  4  2  0  0  0  0
  4  5  1  0  0  0  0
  5  6  2  0  0  0  0
  6  7  1  0  0  0  0
  7  8  2  0  0  0  0
  3  8  1  0  0  0  0
  8  9  1  0  0  0  0
  9 10  1  0  0  0  0
 10 11  1  0  0  0  0
 11 12  1  0  0  0  0
 12 13  1  0  0  0  0
 13 14  1  0  0  0  0
 14 15  1  0  0  0  0
 15 16  1  0  0  0  0
 16 17  1  0  0  0  0
 17 18  1  0  0  0  0
 18 19  2  0  0  0  0
 18 20  1  0  0  0  0
 20 21  2  0  0  0  0
 21 22  1  0  0  0  0
 22 23  2  0  0  0  0
 23 24  1  0  0  0  0
 24 25  1  0  0  0  0
 24 26  2  0  0  0  0
 26 27  1  0  0  0  0
 27 28  2  0  0  0  0
 22 28  1  0  0  0  0
 28 29  1  0  0  0  0
 20 29  1  0  0  0  0
 12 30  1  0  0  0  0
 30 31  1  0  0  0  0
  9 31  1  0  0  0  0
M  END
>  <MOLECULEID>
M276968

>  <CLASS>
Active

$$$$

  Mrv2120 12252113412D          

 23 25  0  0  0  0            999 V2000
    5.0013    0.4125    0.0000 N   0  0  0  0  0  0  0  0  0  0  0  0
    5.0013   -0.4125    0.0000 C   0  0  0  0  0  0  0  0  0  0  0  0
    5.0013   -1.2375    0.0000 C   0  0  0  0  0  0  0  0  0  0  0  0
    5.7158   -1.6500    0.0000 C   0  0  0  0  0  0  0  0  0  0  0  0
    5.7158   -2.4750    0.0000 C   0  0  0  0  0  0  0  0  0  0  0  0
    5.0013   -2.8875    0.0000 C   0  0  0  0  0  0  0  0  0  0  0  0
    4.2868   -2.4750    0.0000 C   0  0  0  0  0  0  0  0  0  0  0  0
    4.2868   -1.6500    0.0000 C   0  0  0  0  0  0  0  0  0  0  0  0
    6.4302   -2.8875    0.0000 C   0  0  0  0  0  0  0  0  0  0  0  0
    7.1447   -2.4750    0.0000 C   0  0  0  0  0  0  0  0  0  0  0  0
    7.8592   -2.8875    0.0000 C   0  0  0  0  0  0  0  0  0  0  0  0
    7.8592   -3.7125    0.0000 C   0  0  0  0  0  0  0  0  0  0  0  0
    7.1447   -4.1250    0.0000 N   0  0  0  0  0  0  0  0  0  0  0  0
    7.1447   -4.9500    0.0000 C   0  0  0  0  0  0  0  0  0  0  0  0
    6.4302   -5.3625    0.0000 C   0  0  0  0  0  0  0  0  0  0  0  0
    6.4302   -6.1875    0.0000 C   0  0  0  0  0  0  0  0  0  0  0  0
    5.7158   -6.6000    0.0000 C   0  0  0  0  0  0  0  0  0  0  0  0
    5.7158   -7.4250    0.0000 C   0  0  0  0  0  0  0  0  0  0  0  0
    5.0013   -7.8375    0.0000 C   0  0  0  0  0  0  0  0  0  0  0  0
    4.2868   -7.4250    0.0000 C   0  0  0  0  0  0  0  0  0  0  0  0
    4.2868   -6.6000    0.0000 C   0  0  0  0  0  0  0  0  0  0  0  0
    5.0013   -6.1875    0.0000 C   0  0  0  0  0  0  0  0  0  0  0  0
    6.4302   -3.7125    0.0000 C   0  0  0  0  0  0  0  0  0  0  0  0
  1  2  3  0  0  0  0
  2  3  1  0  0  0  0
  3  4  2  0  0  0  0
  4  5  1  0  0  0  0
  5  6  2  0  0  0  0
  6  7  1  0  0  0  0
  7  8  2  0  0  0  0
  3  8  1  0  0  0  0
  5  9  1  0  0  0  0
  9 10  1  0  0  0  0
 10 11  1  0  0  0  0
 11 12  1  0  0  0  0
 12 13  1  0  0  0  0
 13 14  1  0  0  0  0
 14 15  1  0  0  0  0
 15 16  1  0  0  0  0
 16 17  1  0  0  0  0
 17 18  2  0  0  0  0
 18 19  1  0  0  0  0
 19 20  2  0  0  0  0
 20 21  1  0  0  0  0
 21 22  2  0  0  0  0
 17 22  1  0  0  0  0
 13 23  1  0  0  0  0
  9 23  1  0  0  0  0
M  END
>  <MOLECULEID>
M96835087

>  <CLASS>
Active

$$$$

  Mrv2120 12252113412D          

 26 29  0  0  0  0            999 V2000
    1.4289   -1.6500    0.0000 O   0  0  0  0  0  0  0  0  0  0  0  0
    0.7145   -1.2375    0.0000 C   0  0  0  0  0  0  0  0  0  0  0  0
    0.0000   -1.6500    0.0000 N   0  0  0  0  0  0  0  0  0  0  0  0
    0.0000   -2.4750    0.0000 C   0  0  0  0  0  0  0  0  0  0  0  0
    0.6674   -2.9599    0.0000 C   0  0  0  0  0  0  0  0  0  0  0  0
    0.4125   -3.7445    0.0000 C   0  0  0  0  0  0  0  0  0  0  0  0
   -0.4125   -3.7445    0.0000 N   0  0  0  0  0  0  0  0  0  0  0  0
   -0.8974   -4.4120    0.0000 C   0  0  0  0  0  0  0  0  0  0  0  0
   -0.5619   -5.1657    0.0000 C   0  0  0  0  0  0  0  0  0  0  0  0
    0.2586   -5.2519    0.0000 C   0  0  0  0  0  0  0  0  0  0  0  0
    0.5942   -6.0056    0.0000 C   0  0  0  0  0  0  0  0  0  0  0  0
    0.1093   -6.6730    0.0000 C   0  0  0  0  0  0  0  0  0  0  0  0
   -0.7112   -6.5868    0.0000 C   0  0  0  0  0  0  0  0  0  0  0  0
   -1.0468   -5.8331    0.0000 C   0  0  0  0  0  0  0  0  0  0  0  0
   -0.6674   -2.9599    0.0000 C   0  0  0  0  0  0  0  0  0  0  0  0
    0.7145   -0.4125    0.0000 C   0  0  0  0  0  0  0  0  0  0  0  0
    0.0000    0.0000    0.0000 C   0  0  0  0  0  0  0  0  0  0  0  0
    0.0000    0.8250    0.0000 C   0  0  0  0  0  0  0  0  0  0  0  0
    0.7145    1.2375    0.0000 C   0  0  0  0  0  0  0  0  0  0  0  0
    1.4289    0.8250    0.0000 C   0  0  0  0  0  0  0  0  0  0  0  0
    1.4289   -0.0000    0.0000 C   0  0  0  0  0  0  0  0  0  0  0  0
    2.1434    1.2375    0.0000 C   0  0  0  0  0  0  0  0  0  0  0  0
    2.2296    2.0580    0.0000 C   0  0  0  0  0  0  0  0  0  0  0  0
    3.0366    2.2295    0.0000 C   0  0  0  0  0  0  0  0  0  0  0  0
    3.4491    1.5150    0.0000 C   0  0  0  0  0  0  0  0  0  0  0  0
    2.8971    0.9019    0.0000 S   0  0  0  0  0  0  0  0  0  0  0  0
  1  2  2  0  0  0  0
  2  3  1  0  0  0  0
  3  4  1  0  0  0  0
  4  5  1  0  0  0  0
  5  6  1  0  0  0  0
  6  7  1  0  0  0  0
  7  8  1  0  0  0  0
  8  9  1  0  0  0  0
  9 10  2  0  0  0  0
 10 11  1  0  0  0  0
 11 12  2  0  0  0  0
 12 13  1  0  0  0  0
 13 14  2  0  0  0  0
  9 14  1  0  0  0  0
  7 15  1  0  0  0  0
  4 15  1  0  0  0  0
  2 16  1  0  0  0  0
 16 17  2  0  0  0  0
 17 18  1  0  0  0  0
 18 19  2  0  0  0  0
 19 20  1  0  0  0  0
 20 21  2  0  0  0  0
 16 21  1  0  0  0  0
 20 22  1  0  0  0  0
 22 23  2  0  0  0  0
 23 24  1  0  0  0  0
 24 25  2  0  0  0  0
 25 26  1  0  0  0  0
 22 26  1  0  0  0  0
M  END
>  <MOLECULEID>
M96835081

>  <CLASS>
Active

$$$$

  Mrv2120 12252113412D          

 20 20  0  0  0  0            999 V2000
    3.1830   -3.1021    0.0000 C   0  0  0  0  0  0  0  0  0  0  0  0
    3.1830   -2.2771    0.0000 C   0  0  0  0  0  0  0  0  0  0  0  0
    3.8974   -1.8646    0.0000 C   0  0  0  0  0  0  0  0  0  0  0  0
    2.4685   -1.8646    0.0000 C   0  0  0  0  0  0  0  0  0  0  0  0
    2.4685   -1.0396    0.0000 C   0  0  0  0  0  0  0  0  0  0  0  0
    1.7540   -0.6271    0.0000 N   0  0  0  0  0  0  0  0  0  0  0  0
    1.0396   -1.0396    0.0000 C   0  0  0  0  0  0  0  0  0  0  0  0
    1.0396   -1.8646    0.0000 O   0  0  0  0  0  0  0  0  0  0  0  0
    0.3251   -0.6271    0.0000 C   0  0  0  0  0  0  0  0  0  0  0  0
   -0.4286   -0.9626    0.0000 C   0  0  0  0  0  0  0  0  0  0  0  0
   -0.9806   -0.3495    0.0000 C   0  0  0  0  0  0  0  0  0  0  0  0
   -0.5681    0.3649    0.0000 C   0  0  0  0  0  0  0  0  0  0  0  0
    0.2389    0.1934    0.0000 N   0  0  0  0  0  0  0  0  0  0  0  0
    3.1830   -0.6271    0.0000 C   0  0  0  0  0  0  0  0  0  0  0  0
    3.1830    0.1979    0.0000 O   0  0  0  0  0  0  0  0  0  0  0  0
    3.8974   -1.0396    0.0000 N   0  0  0  0  0  0  0  0  0  0  0  0
    4.6119   -0.6271    0.0000 C   0  0  0  0  0  0  0  0  0  0  0  0
    5.3264   -1.0396    0.0000 C   0  0  0  0  0  0  0  0  0  0  0  0
    6.0409   -0.6271    0.0000 N   0  0  0  0  0  0  0  0  0  0  0  0
    5.3264   -1.8646    0.0000 O   0  0  0  0  0  0  0  0  0  0  0  0
  1  2  1  0  0  0  0
  2  3  1  0  0  0  0
  2  4  1  0  0  0  0
  4  5  1  0  0  0  0
  5  6  1  0  0  0  0
  6  7  1  0  0  0  0
  7  8  2  0  0  0  0
  7  9  1  0  0  0  0
  9 10  1  0  0  0  0
 10 11  1  0  0  0  0
 11 12  1  0  0  0  0
 12 13  1  0  0  0  0
  9 13  1  0  0  0  0
  5 14  1  0  0  0  0
 14 15  2  0  0  0  0
 14 16  1  0  0  0  0
 16 17  1  0  0  0  0
 17 18  1  0  0  0  0
 18 19  1  0  0  0  0
 18 20  2  0  0  0  0
M  END
>  <MOLECULEID>
M455661

>  <CLASS>
Active

$$$$

  Mrv2120 12252113412D          

 26 28  0  0  0  0            999 V2000
   -2.1434    2.8875    0.0000 O   0  0  0  0  0  0  0  0  0  0  0  0
   -2.1434    3.7125    0.0000 C   0  0  0  0  0  0  0  0  0  0  0  0
   -2.8579    4.1250    0.0000 C   0  0  0  0  0  0  0  0  0  0  0  0
   -2.8579    4.9500    0.0000 C   0  0  0  0  0  0  0  0  0  0  0  0
   -2.1434    5.3625    0.0000 C   0  0  0  0  0  0  0  0  0  0  0  0
   -2.1434    6.1875    0.0000 C   0  0  0  0  0  0  0  0  0  0  0  0
   -1.4289    6.6000    0.0000 C   0  0  0  0  0  0  0  0  0  0  0  0
   -0.7145    6.1875    0.0000 C   0  0  0  0  0  0  0  0  0  0  0  0
    0.0000    6.6000    0.0000 C   0  0  0  0  0  0  0  0  0  0  0  0
    0.7145    6.1875    0.0000 N   0  0  0  0  0  0  0  0  0  0  0  0
    1.4289    6.6000    0.0000 C   0  0  0  0  0  0  0  0  0  0  0  0
    2.1434    6.1875    0.0000 C   0  0  0  0  0  0  0  0  0  0  0  0
    2.8579    6.6000    0.0000 C   0  0  0  0  0  0  0  0  0  0  0  0
    3.5724    6.1875    0.0000 C   0  0  0  0  0  0  0  0  0  0  0  0
    3.5724    5.3625    0.0000 C   0  0  0  0  0  0  0  0  0  0  0  0
    4.2868    4.9500    0.0000 O   0  0  0  0  0  0  0  0  0  0  0  0
    5.0013    5.3625    0.0000 C   0  0  0  0  0  0  0  0  0  0  0  0
    5.7158    4.9500    0.0000 C   0  0  0  0  0  0  0  0  0  0  0  0
    6.4302    5.3625    0.0000 C   0  0  0  0  0  0  0  0  0  0  0  0
    7.1447    4.9500    0.0000 C   0  0  0  0  0  0  0  0  0  0  0  0
    7.8592    5.3625    0.0000 F   0  0  0  0  0  0  0  0  0  0  0  0
    2.8579    4.9500    0.0000 C   0  0  0  0  0  0  0  0  0  0  0  0
    2.1434    5.3625    0.0000 C   0  0  0  0  0  0  0  0  0  0  0  0
   -0.7145    5.3625    0.0000 O   0  0  0  0  0  0  0  0  0  0  0  0
   -1.4289    4.9500    0.0000 C   0  0  0  0  0  0  0  0  0  0  0  0
   -1.4289    4.1250    0.0000 C   0  0  0  0  0  0  0  0  0  0  0  0
  1  2  1  0  0  0  0
  2  3  2  0  0  0  0
  3  4  1  0  0  0  0
  4  5  2  0  0  0  0
  5  6  1  0  0  0  0
  6  7  1  0  0  0  0
  7  8  1  0  0  0  0
  8  9  1  0  0  0  0
  9 10  1  0  0  0  0
 10 11  1  0  0  0  0
 11 12  1  0  0  0  0
 12 13  2  0  0  0  0
 13 14  1  0  0  0  0
 14 15  2  0  0  0  0
 15 16  1  0  0  0  0
 16 17  1  0  0  0  0
 17 18  1  0  0  0  0
 18 19  1  0  0  0  0
 19 20  1  0  0  0  0
 20 21  1  0  0  0  0
 15 22  1  0  0  0  0
 22 23  2  0  0  0  0
 12 23  1  0  0  0  0
  8 24  1  0  0  0  0
 24 25  1  0  0  0  0
  5 25  1  0  0  0  0
 25 26  2  0  0  0  0
  2 26  1  0  0  0  0
M  END
>  <MOLECULEID>
M96835216

>  <CLASS>
Active

$$$$

  Mrv2120 12252113412D          

 31 35  0  0  0  0            999 V2000
   -3.8837   -1.4124    0.0000 C   0  0  0  0  0  0  0  0  0  0  0  0
   -3.0587   -1.4124    0.0000 C   0  0  0  0  0  0  0  0  0  0  0  0
   -2.6462   -0.6979    0.0000 O   0  0  0  0  0  0  0  0  0  0  0  0
   -1.8212   -0.6979    0.0000 C   0  0  0  0  0  0  0  0  0  0  0  0
   -1.4087    0.0165    0.0000 C   0  0  0  0  0  0  0  0  0  0  0  0
   -0.5837    0.0165    0.0000 C   0  0  0  0  0  0  0  0  0  0  0  0
   -0.1712   -0.6979    0.0000 C   0  0  0  0  0  0  0  0  0  0  0  0
   -0.5837   -1.4124    0.0000 C   0  0  0  0  0  0  0  0  0  0  0  0
   -1.4087   -1.4124    0.0000 C   0  0  0  0  0  0  0  0  0  0  0  0
    0.6538   -0.6979    0.0000 C   0  0  0  0  0  0  0  0  0  0  0  0
    1.1387   -0.0305    0.0000 N   0  0  0  0  0  0  0  0  0  0  0  0
    1.9233   -0.2854    0.0000 C   0  0  0  0  0  0  0  0  0  0  0  0
    2.6378    0.1271    0.0000 C   0  0  0  0  0  0  0  0  0  0  0  0
    3.3523   -0.2854    0.0000 C   0  0  0  0  0  0  0  0  0  0  0  0
    3.3523   -1.1104    0.0000 C   0  0  0  0  0  0  0  0  0  0  0  0
    2.6378   -1.5229    0.0000 C   0  0  0  0  0  0  0  0  0  0  0  0
    1.9233   -1.1104    0.0000 C   0  0  0  0  0  0  0  0  0  0  0  0
    1.1387   -1.3654    0.0000 N   0  0  0  0  0  0  0  0  0  0  0  0
   -4.2962   -2.1269    0.0000 C   0  0  0  0  0  0  0  0  0  0  0  0
   -5.1212   -2.1269    0.0000 N   0  0  0  0  0  0  0  0  0  0  0  0
   -5.5337   -2.8414    0.0000 C   0  0  0  0  0  0  0  0  0  0  0  0
   -6.3587   -2.8414    0.0000 C   0  0  0  0  0  0  0  0  0  0  0  0
   -6.7712   -2.1269    0.0000 N   0  0  0  0  0  0  0  0  0  0  0  0
   -6.3587   -1.4124    0.0000 C   0  0  0  0  0  0  0  0  0  0  0  0
   -5.5337   -1.4124    0.0000 C   0  0  0  0  0  0  0  0  0  0  0  0
   -7.5962   -2.1269    0.0000 C   0  0  0  0  0  0  0  0  0  0  0  0
   -8.0087   -2.8414    0.0000 C   0  0  0  0  0  0  0  0  0  0  0  0
   -8.8337   -2.8414    0.0000 C   0  0  0  0  0  0  0  0  0  0  0  0
   -9.2462   -2.1269    0.0000 C   0  0  0  0  0  0  0  0  0  0  0  0
   -8.8337   -1.4124    0.0000 C   0  0  0  0  0  0  0  0  0  0  0  0
   -8.0087   -1.4124    0.0000 N   0  0  0  0  0  0  0  0  0  0  0  0
  1  2  1  0  0  0  0
  2  3  1  0  0  0  0
  3  4  1  0  0  0  0
  4  5  2  0  0  0  0
  5  6  1  0  0  0  0
  6  7  2  0  0  0  0
  7  8  1  0  0  0  0
  8  9  2  0  0  0  0
  4  9  1  0  0  0  0
  7 10  1  0  0  0  0
 10 11  2  0  0  0  0
 11 12  1  0  0  0  0
 12 13  2  0  0  0  0
 13 14  1  0  0  0  0
 14 15  2  0  0  0  0
 15 16  1  0  0  0  0
 16 17  2  0  0  0  0
 12 17  1  0  0  0  0
 17 18  1  0  0  0  0
 10 18  1  0  0  0  0
  1 19  1  0  0  0  0
 19 20  1  0  0  0  0
 20 21  1  0  0  0  0
 21 22  1  0  0  0  0
 22 23  1  0  0  0  0
 23 24  1  0  0  0  0
 24 25  1  0  0  0  0
 20 25  1  0  0  0  0
 23 26  1  0  0  0  0
 26 27  2  0  0  0  0
 27 28  1  0  0  0  0
 28 29  2  0  0  0  0
 29 30  1  0  0  0  0
 30 31  2  0  0  0  0
 26 31  1  0  0  0  0
M  END
>  <MOLECULEID>
M460295

>  <CLASS>
Active

$$$$

  Mrv2120 12252113412D          

 25 28  0  0  0  0            999 V2000
    0.7145   -0.4125    0.0000 C   0  0  0  0  0  0  0  0  0  0  0  0
    0.7145   -1.2375    0.0000 C   0  0  0  0  0  0  0  0  0  0  0  0
    1.3819   -1.7224    0.0000 N   0  0  0  0  0  0  0  0  0  0  0  0
    1.1270   -2.5070    0.0000 N   0  0  0  0  0  0  0  0  0  0  0  0
    0.3020   -2.5070    0.0000 C   0  0  0  0  0  0  0  0  0  0  0  0
    0.0470   -1.7224    0.0000 C   0  0  0  0  0  0  0  0  0  0  0  0
   -0.7376   -1.4675    0.0000 C   0  0  0  0  0  0  0  0  0  0  0  0
   -0.9091   -0.6605    0.0000 N   0  0  0  0  0  0  0  0  0  0  0  0
   -1.6937   -0.4056    0.0000 C   0  0  0  0  0  0  0  0  0  0  0  0
   -1.8653    0.4014    0.0000 C   0  0  0  0  0  0  0  0  0  0  0  0
   -1.2522    0.9534    0.0000 N   0  0  0  0  0  0  0  0  0  0  0  0
   -0.4675    0.6985    0.0000 C   0  0  0  0  0  0  0  0  0  0  0  0
   -0.2960   -0.1085    0.0000 C   0  0  0  0  0  0  0  0  0  0  0  0
   -1.4237    1.7604    0.0000 C   0  0  0  0  0  0  0  0  0  0  0  0
   -2.2083    2.0153    0.0000 C   0  0  0  0  0  0  0  0  0  0  0  0
   -2.3798    2.8223    0.0000 C   0  0  0  0  0  0  0  0  0  0  0  0
   -1.7668    3.3743    0.0000 C   0  0  0  0  0  0  0  0  0  0  0  0
   -0.9821    3.1194    0.0000 C   0  0  0  0  0  0  0  0  0  0  0  0
   -0.8106    2.3124    0.0000 C   0  0  0  0  0  0  0  0  0  0  0  0
    1.6119   -3.1745    0.0000 C   0  0  0  0  0  0  0  0  0  0  0  0
    2.4324   -3.0882    0.0000 C   0  0  0  0  0  0  0  0  0  0  0  0
    2.9173   -3.7557    0.0000 C   0  0  0  0  0  0  0  0  0  0  0  0
    2.5817   -4.5094    0.0000 C   0  0  0  0  0  0  0  0  0  0  0  0
    1.7613   -4.5956    0.0000 C   0  0  0  0  0  0  0  0  0  0  0  0
    1.2763   -3.9282    0.0000 C   0  0  0  0  0  0  0  0  0  0  0  0
  1  2  1  0  0  0  0
  2  3  2  0  0  0  0
  3  4  1  0  0  0  0
  4  5  1  0  0  0  0
  5  6  2  0  0  0  0
  2  6  1  0  0  0  0
  6  7  1  0  0  0  0
  7  8  1  0  0  0  0
  8  9  1  0  0  0  0
  9 10  1  0  0  0  0
 10 11  1  0  0  0  0
 11 12  1  0  0  0  0
 12 13  1  0  0  0  0
  8 13  1  0  0  0  0
 11 14  1  0  0  0  0
 14 15  2  0  0  0  0
 15 16  1  0  0  0  0
 16 17  2  0  0  0  0
 17 18  1  0  0  0  0
 18 19  2  0  0  0  0
 14 19  1  0  0  0  0
  4 20  1  0  0  0  0
 20 21  2  0  0  0  0
 21 22  1  0  0  0  0
 22 23  2  0  0  0  0
 23 24  1  0  0  0  0
 24 25  2  0  0  0  0
 20 25  1  0  0  0  0
M  END
>  <MOLECULEID>
M302626

>  <CLASS>
Active

$$$$

  Mrv2120 12252113412D          

 25 28  0  0  0  0            999 V2000
   -0.1712   -4.9848    0.0000 C   0  0  0  0  0  0  0  0  0  0  0  0
   -0.5837   -4.2703    0.0000 O   0  0  0  0  0  0  0  0  0  0  0  0
   -1.4087   -4.2703    0.0000 C   0  0  0  0  0  0  0  0  0  0  0  0
   -1.8212   -4.9848    0.0000 C   0  0  0  0  0  0  0  0  0  0  0  0
   -2.6462   -4.9848    0.0000 C   0  0  0  0  0  0  0  0  0  0  0  0
   -3.0587   -4.2703    0.0000 C   0  0  0  0  0  0  0  0  0  0  0  0
   -2.6462   -3.5558    0.0000 C   0  0  0  0  0  0  0  0  0  0  0  0
   -1.8212   -3.5558    0.0000 C   0  0  0  0  0  0  0  0  0  0  0  0
   -1.4087   -2.8414    0.0000 N   0  0  0  0  0  0  0  0  0  0  0  0
   -1.8212   -2.1269    0.0000 C   0  0  0  0  0  0  0  0  0  0  0  0
   -1.4087   -1.4124    0.0000 C   0  0  0  0  0  0  0  0  0  0  0  0
   -0.5837   -1.4124    0.0000 N   0  0  0  0  0  0  0  0  0  0  0  0
   -0.1712   -0.6979    0.0000 C   0  0  0  0  0  0  0  0  0  0  0  0
    0.6538   -0.6979    0.0000 C   0  0  0  0  0  0  0  0  0  0  0  0
    1.1387   -0.0305    0.0000 C   0  0  0  0  0  0  0  0  0  0  0  0
    1.9233   -0.2854    0.0000 N   0  0  0  0  0  0  0  0  0  0  0  0
    2.6378    0.1271    0.0000 C   0  0  0  0  0  0  0  0  0  0  0  0
    3.3523   -0.2854    0.0000 C   0  0  0  0  0  0  0  0  0  0  0  0
    4.0668    0.1271    0.0000 I   0  0  0  0  0  0  0  0  0  0  0  0
    3.3523   -1.1104    0.0000 C   0  0  0  0  0  0  0  0  0  0  0  0
    2.6378   -1.5229    0.0000 C   0  0  0  0  0  0  0  0  0  0  0  0
    1.9233   -1.1104    0.0000 C   0  0  0  0  0  0  0  0  0  0  0  0
    1.1387   -1.3654    0.0000 N   0  0  0  0  0  0  0  0  0  0  0  0
   -0.1712   -2.1269    0.0000 C   0  0  0  0  0  0  0  0  0  0  0  0
   -0.5837   -2.8414    0.0000 C   0  0  0  0  0  0  0  0  0  0  0  0
  1  2  1  0  0  0  0
  2  3  1  0  0  0  0
  3  4  2  0  0  0  0
  4  5  1  0  0  0  0
  5  6  2  0  0  0  0
  6  7  1  0  0  0  0
  7  8  2  0  0  0  0
  3  8  1  0  0  0  0
  8  9  1  0  0  0  0
  9 10  1  0  0  0  0
 10 11  1  0  0  0  0
 11 12  1  0  0  0  0
 12 13  1  0  0  0  0
 13 14  1  0  0  0  0
 14 15  2  0  0  0  0
 15 16  1  0  0  0  0
 16 17  1  0  0  0  0
 17 18  2  0  0  0  0
 18 19  1  0  0  0  0
 18 20  1  0  0  0  0
 20 21  2  0  0  0  0
 21 22  1  0  0  0  0
 16 22  1  0  0  0  0
 22 23  2  0  0  0  0
 14 23  1  0  0  0  0
 12 24  1  0  0  0  0
 24 25  1  0  0  0  0
  9 25  1  0  0  0  0
M  END
>  <MOLECULEID>
M503917

>  <CLASS>
Active

$$$$

  Mrv2120 12252113412D          

 31 34  0  0  0  0            999 V2000
    3.6881   -7.8761    0.0000 C   0  0  0  0  0  0  0  0  0  0  0  0
    3.6881   -7.0511    0.0000 O   0  0  0  0  0  0  0  0  0  0  0  0
    2.9736   -6.6386    0.0000 C   0  0  0  0  0  0  0  0  0  0  0  0
    2.2591   -7.0511    0.0000 C   0  0  0  0  0  0  0  0  0  0  0  0
    1.5447   -6.6386    0.0000 C   0  0  0  0  0  0  0  0  0  0  0  0
    1.5447   -5.8136    0.0000 C   0  0  0  0  0  0  0  0  0  0  0  0
    2.2591   -5.4011    0.0000 C   0  0  0  0  0  0  0  0  0  0  0  0
    2.9736   -5.8136    0.0000 C   0  0  0  0  0  0  0  0  0  0  0  0
    3.6881   -5.4011    0.0000 N   0  0  0  0  0  0  0  0  0  0  0  0
    3.6881   -4.5761    0.0000 C   0  0  0  0  0  0  0  0  0  0  0  0
    4.4025   -4.1636    0.0000 C   0  0  0  0  0  0  0  0  0  0  0  0
    5.1170   -4.5761    0.0000 N   0  0  0  0  0  0  0  0  0  0  0  0
    5.8315   -4.1636    0.0000 C   0  0  0  0  0  0  0  0  0  0  0  0
    6.5459   -4.5761    0.0000 C   0  0  0  0  0  0  0  0  0  0  0  0
    7.2604   -4.1636    0.0000 C   0  0  0  0  0  0  0  0  0  0  0  0
    7.9749   -4.5761    0.0000 C   0  0  0  0  0  0  0  0  0  0  0  0
    8.6894   -4.1636    0.0000 C   0  0  0  0  0  0  0  0  0  0  0  0
    9.4038   -4.5761    0.0000 N   0  0  0  0  0  0  0  0  0  0  0  0
   10.1183   -4.1636    0.0000 C   0  0  0  0  0  0  0  0  0  0  0  0
   10.1183   -3.3386    0.0000 O   0  0  0  0  0  0  0  0  0  0  0  0
   10.8328   -4.5761    0.0000 C   0  0  0  0  0  0  0  0  0  0  0  0
   11.5865   -4.2405    0.0000 N   0  0  0  0  0  0  0  0  0  0  0  0
   12.1385   -4.8536    0.0000 N   0  0  0  0  0  0  0  0  0  0  0  0
   12.9635   -4.8536    0.0000 C   0  0  0  0  0  0  0  0  0  0  0  0
   13.3760   -5.5681    0.0000 C   0  0  0  0  0  0  0  0  0  0  0  0
   12.9635   -6.2826    0.0000 C   0  0  0  0  0  0  0  0  0  0  0  0
   12.1385   -6.2826    0.0000 C   0  0  0  0  0  0  0  0  0  0  0  0
   11.7260   -5.5681    0.0000 C   0  0  0  0  0  0  0  0  0  0  0  0
   10.9190   -5.3966    0.0000 C   0  0  0  0  0  0  0  0  0  0  0  0
    5.1170   -5.4011    0.0000 C   0  0  0  0  0  0  0  0  0  0  0  0
    4.4025   -5.8136    0.0000 C   0  0  0  0  0  0  0  0  0  0  0  0
  1  2  1  0  0  0  0
  2  3  1  0  0  0  0
  3  4  2  0  0  0  0
  4  5  1  0  0  0  0
  5  6  2  0  0  0  0
  6  7  1  0  0  0  0
  7  8  2  0  0  0  0
  3  8  1  0  0  0  0
  8  9  1  0  0  0  0
  9 10  1  0  0  0  0
 10 11  1  0  0  0  0
 11 12  1  0  0  0  0
 12 13  1  0  0  0  0
 13 14  1  0  0  0  0
 14 15  1  0  0  0  0
 15 16  1  0  0  0  0
 16 17  1  0  0  0  0
 17 18  1  0  0  0  0
 18 19  1  0  0  0  0
 19 20  2  0  0  0  0
 19 21  1  0  0  0  0
 21 22  2  0  0  0  0
 22 23  1  0  0  0  0
 23 24  1  0  0  0  0
 24 25  2  0  0  0  0
 25 26  1  0  0  0  0
 26 27  2  0  0  0  0
 27 28  1  0  0  0  0
 23 28  1  0  0  0  0
 28 29  2  0  0  0  0
 21 29  1  0  0  0  0
 12 30  1  0  0  0  0
 30 31  1  0  0  0  0
  9 31  1  0  0  0  0
M  END
>  <MOLECULEID>
M237449

>  <CLASS>
Active

$$$$

  Mrv2120 12252113412D          

 30 33  0  0  0  0            999 V2000
    0.4889   -5.3951    0.0000 C   0  0  0  0  0  0  0  0  0  0  0  0
    0.7439   -4.6105    0.0000 C   0  0  0  0  0  0  0  0  0  0  0  0
    0.1918   -3.9974    0.0000 C   0  0  0  0  0  0  0  0  0  0  0  0
    0.4468   -3.2128    0.0000 C   0  0  0  0  0  0  0  0  0  0  0  0
    0.7017   -2.4282    0.0000 C   0  0  0  0  0  0  0  0  0  0  0  0
    0.9566   -1.6436    0.0000 C   0  0  0  0  0  0  0  0  0  0  0  0
    0.4717   -0.9761    0.0000 C   0  0  0  0  0  0  0  0  0  0  0  0
    0.9566   -0.3087    0.0000 C   0  0  0  0  0  0  0  0  0  0  0  0
    0.7017    0.4759    0.0000 C   0  0  0  0  0  0  0  0  0  0  0  0
    1.2537    1.0890    0.0000 N   0  0  0  0  0  0  0  0  0  0  0  0
    0.9988    1.8737    0.0000 C   0  0  0  0  0  0  0  0  0  0  0  0
    1.5508    2.4868    0.0000 C   0  0  0  0  0  0  0  0  0  0  0  0
    2.3578    2.3152    0.0000 N   0  0  0  0  0  0  0  0  0  0  0  0
    2.6127    1.5306    0.0000 C   0  0  0  0  0  0  0  0  0  0  0  0
    2.0607    0.9175    0.0000 C   0  0  0  0  0  0  0  0  0  0  0  0
    2.9098    2.9283    0.0000 C   0  0  0  0  0  0  0  0  0  0  0  0
    2.6549    3.7129    0.0000 C   0  0  0  0  0  0  0  0  0  0  0  0
    3.2069    4.3260    0.0000 C   0  0  0  0  0  0  0  0  0  0  0  0
    4.0139    4.1545    0.0000 C   0  0  0  0  0  0  0  0  0  0  0  0
    4.2688    3.3699    0.0000 C   0  0  0  0  0  0  0  0  0  0  0  0
    3.7168    2.7568    0.0000 C   0  0  0  0  0  0  0  0  0  0  0  0
    3.9717    1.9722    0.0000 O   0  0  0  0  0  0  0  0  0  0  0  0
    3.4197    1.3591    0.0000 C   0  0  0  0  0  0  0  0  0  0  0  0
    1.7413   -0.5636    0.0000 C   0  0  0  0  0  0  0  0  0  0  0  0
    2.3863   -0.0492    0.0000 C   0  0  0  0  0  0  0  0  0  0  0  0
    3.1906   -0.2328    0.0000 C   0  0  0  0  0  0  0  0  0  0  0  0
    3.5485   -0.9761    0.0000 C   0  0  0  0  0  0  0  0  0  0  0  0
    3.1906   -1.7194    0.0000 C   0  0  0  0  0  0  0  0  0  0  0  0
    2.3863   -1.9030    0.0000 C   0  0  0  0  0  0  0  0  0  0  0  0
    1.7413   -1.3886    0.0000 C   0  0  0  0  0  0  0  0  0  0  0  0
  1  2  1  0  0  0  0
  2  3  1  0  0  0  0
  3  4  1  0  0  0  0
  4  5  3  0  0  0  0
  5  6  1  0  0  0  0
  6  7  2  0  0  0  0
  7  8  1  0  0  0  0
  8  9  1  0  0  0  0
  9 10  1  0  0  0  0
 10 11  1  0  0  0  0
 11 12  1  0  0  0  0
 12 13  1  0  0  0  0
 13 14  1  0  0  0  0
 14 15  1  0  0  0  0
 10 15  1  0  0  0  0
 13 16  1  0  0  0  0
 16 17  2  0  0  0  0
 17 18  1  0  0  0  0
 18 19  2  0  0  0  0
 19 20  1  0  0  0  0
 20 21  2  0  0  0  0
 16 21  1  0  0  0  0
 21 22  1  0  0  0  0
 22 23  1  0  0  0  0
  8 24  2  0  0  0  0
 24 25  1  0  0  0  0
 25 26  2  0  0  0  0
 26 27  1  0  0  0  0
 27 28  2  0  0  0  0
 28 29  1  0  0  0  0
 29 30  2  0  0  0  0
  6 30  1  0  0  0  0
 24 30  1  0  0  0  0
M  END
>  <MOLECULEID>
M96835079

>  <CLASS>
Active

$$$$

  Mrv2120 12252113412D          

 18 20  0  0  0  0            999 V2000
    1.7743    1.3302    0.0000 C   0  0  0  0  0  0  0  0  0  0  0  0
    2.2089    0.6290    0.0000 O   0  0  0  0  0  0  0  0  0  0  0  0
    1.8189   -0.0980    0.0000 C   0  0  0  0  0  0  0  0  0  0  0  0
    2.2535   -0.7992    0.0000 C   0  0  0  0  0  0  0  0  0  0  0  0
    3.0781   -0.7735    0.0000 C   0  0  0  0  0  0  0  0  0  0  0  0
    3.6108   -0.1434    0.0000 C   0  0  0  0  0  0  0  0  0  0  0  0
    4.3745   -0.4553    0.0000 C   0  0  0  0  0  0  0  0  0  0  0  0
    4.3140   -1.2781    0.0000 N   0  0  0  0  0  0  0  0  0  0  0  0
    4.9440   -1.8107    0.0000 C   0  0  0  0  0  0  0  0  0  0  0  0
    4.7978   -2.6226    0.0000 C   0  0  0  0  0  0  0  0  0  0  0  0
    5.4278   -3.1552    0.0000 C   0  0  0  0  0  0  0  0  0  0  0  0
    3.5127   -1.4747    0.0000 C   0  0  0  0  0  0  0  0  0  0  0  0
    3.1228   -2.2017    0.0000 C   0  0  0  0  0  0  0  0  0  0  0  0
    2.2982   -2.2275    0.0000 C   0  0  0  0  0  0  0  0  0  0  0  0
    1.8636   -1.5262    0.0000 C   0  0  0  0  0  0  0  0  0  0  0  0
    1.0390   -1.5520    0.0000 C   0  0  0  0  0  0  0  0  0  0  0  0
    0.6043   -0.8508    0.0000 C   0  0  0  0  0  0  0  0  0  0  0  0
    0.9943   -0.1238    0.0000 C   0  0  0  0  0  0  0  0  0  0  0  0
  1  2  1  0  0  0  0
  2  3  1  0  0  0  0
  3  4  2  0  0  0  0
  4  5  1  0  0  0  0
  5  6  1  0  0  0  0
  6  7  1  0  0  0  0
  7  8  1  0  0  0  0
  8  9  1  0  0  0  0
  9 10  1  0  0  0  0
 10 11  2  0  0  0  0
  8 12  1  0  0  0  0
  5 12  1  0  0  0  0
 12 13  1  0  0  0  0
 13 14  1  0  0  0  0
 14 15  1  0  0  0  0
  4 15  1  0  0  0  0
 15 16  2  0  0  0  0
 16 17  1  0  0  0  0
 17 18  2  0  0  0  0
  3 18  1  0  0  0  0
M  END
>  <MOLECULEID>
M429867

>  <CLASS>
Active

$$$$

  Mrv2120 12252113412D          

 26 29  0  0  0  0            999 V2000
    1.0663   -5.6992    0.0000 F   0  0  0  0  0  0  0  0  0  0  0  0
    0.6538   -4.9848    0.0000 C   0  0  0  0  0  0  0  0  0  0  0  0
   -0.1712   -4.9848    0.0000 C   0  0  0  0  0  0  0  0  0  0  0  0
   -0.5837   -4.2703    0.0000 O   0  0  0  0  0  0  0  0  0  0  0  0
   -1.4087   -4.2703    0.0000 C   0  0  0  0  0  0  0  0  0  0  0  0
   -1.8212   -4.9848    0.0000 C   0  0  0  0  0  0  0  0  0  0  0  0
   -2.6462   -4.9848    0.0000 C   0  0  0  0  0  0  0  0  0  0  0  0
   -3.0587   -4.2703    0.0000 C   0  0  0  0  0  0  0  0  0  0  0  0
   -2.6462   -3.5558    0.0000 C   0  0  0  0  0  0  0  0  0  0  0  0
   -1.8212   -3.5558    0.0000 C   0  0  0  0  0  0  0  0  0  0  0  0
   -1.4087   -2.8414    0.0000 N   0  0  0  0  0  0  0  0  0  0  0  0
   -1.8212   -2.1269    0.0000 C   0  0  0  0  0  0  0  0  0  0  0  0
   -1.4087   -1.4124    0.0000 C   0  0  0  0  0  0  0  0  0  0  0  0
   -0.5837   -1.4124    0.0000 N   0  0  0  0  0  0  0  0  0  0  0  0
   -0.1712   -0.6979    0.0000 C   0  0  0  0  0  0  0  0  0  0  0  0
    0.6538   -0.6979    0.0000 C   0  0  0  0  0  0  0  0  0  0  0  0
    1.1387   -0.0305    0.0000 N   0  0  0  0  0  0  0  0  0  0  0  0
    1.9233   -0.2854    0.0000 N   0  0  0  0  0  0  0  0  0  0  0  0
    2.6378    0.1271    0.0000 C   0  0  0  0  0  0  0  0  0  0  0  0
    3.3523   -0.2854    0.0000 C   0  0  0  0  0  0  0  0  0  0  0  0
    3.3523   -1.1104    0.0000 C   0  0  0  0  0  0  0  0  0  0  0  0
    2.6378   -1.5229    0.0000 C   0  0  0  0  0  0  0  0  0  0  0  0
    1.9233   -1.1104    0.0000 C   0  0  0  0  0  0  0  0  0  0  0  0
    1.1387   -1.3654    0.0000 C   0  0  0  0  0  0  0  0  0  0  0  0
   -0.1712   -2.1269    0.0000 C   0  0  0  0  0  0  0  0  0  0  0  0
   -0.5837   -2.8414    0.0000 C   0  0  0  0  0  0  0  0  0  0  0  0
  1  2  1  0  0  0  0
  2  3  1  0  0  0  0
  3  4  1  0  0  0  0
  4  5  1  0  0  0  0
  5  6  2  0  0  0  0
  6  7  1  0  0  0  0
  7  8  2  0  0  0  0
  8  9  1  0  0  0  0
  9 10  2  0  0  0  0
  5 10  1  0  0  0  0
 10 11  1  0  0  0  0
 11 12  1  0  0  0  0
 12 13  1  0  0  0  0
 13 14  1  0  0  0  0
 14 15  1  0  0  0  0
 15 16  1  0  0  0  0
 16 17  2  0  0  0  0
 17 18  1  0  0  0  0
 18 19  1  0  0  0  0
 19 20  2  0  0  0  0
 20 21  1  0  0  0  0
 21 22  2  0  0  0  0
 22 23  1  0  0  0  0
 18 23  1  0  0  0  0
 23 24  2  0  0  0  0
 16 24  1  0  0  0  0
 14 25  1  0  0  0  0
 25 26  1  0  0  0  0
 11 26  1  0  0  0  0
M  END
>  <MOLECULEID>
M521482

>  <CLASS>
Active

$$$$

  Mrv2120 12252113412D          

 21 23  0  0  0  0            999 V2000
    2.7389   -0.9780    0.0000 C   0  0  0  0  0  0  0  0  0  0  0  0
    2.7389   -1.8030    0.0000 O   0  0  0  0  0  0  0  0  0  0  0  0
    2.0244   -2.2155    0.0000 C   0  0  0  0  0  0  0  0  0  0  0  0
    2.0244   -3.0405    0.0000 C   0  0  0  0  0  0  0  0  0  0  0  0
    2.6918   -3.5254    0.0000 C   0  0  0  0  0  0  0  0  0  0  0  0
    2.4369   -4.3100    0.0000 C   0  0  0  0  0  0  0  0  0  0  0  0
    1.6119   -4.3100    0.0000 C   0  0  0  0  0  0  0  0  0  0  0  0
    1.3570   -3.5254    0.0000 N   0  0  0  0  0  0  0  0  0  0  0  0
    0.5723   -3.2704    0.0000 N   0  0  0  0  0  0  0  0  0  0  0  0
   -0.0951   -3.7554    0.0000 C   0  0  0  0  0  0  0  0  0  0  0  0
   -0.7625   -3.2704    0.0000 C   0  0  0  0  0  0  0  0  0  0  0  0
   -0.5076   -2.4858    0.0000 N   0  0  0  0  0  0  0  0  0  0  0  0
    0.3174   -2.4858    0.0000 C   0  0  0  0  0  0  0  0  0  0  0  0
    0.8023   -1.8184    0.0000 O   0  0  0  0  0  0  0  0  0  0  0  0
   -0.9925   -1.8184    0.0000 C   0  0  0  0  0  0  0  0  0  0  0  0
   -1.8130   -1.9046    0.0000 C   0  0  0  0  0  0  0  0  0  0  0  0
   -2.2979   -1.2372    0.0000 C   0  0  0  0  0  0  0  0  0  0  0  0
   -1.9624   -0.4835    0.0000 C   0  0  0  0  0  0  0  0  0  0  0  0
   -1.1419   -0.3973    0.0000 C   0  0  0  0  0  0  0  0  0  0  0  0
   -0.8063    0.3564    0.0000 Cl  0  0  0  0  0  0  0  0  0  0  0  0
   -0.6570   -1.0647    0.0000 C   0  0  0  0  0  0  0  0  0  0  0  0
  1  2  1  0  0  0  0
  2  3  1  0  0  0  0
  3  4  1  0  0  0  0
  4  5  1  0  0  0  0
  5  6  1  0  0  0  0
  6  7  1  0  0  0  0
  7  8  1  0  0  0  0
  4  8  1  0  0  0  0
  8  9  1  0  0  0  0
  9 10  1  0  0  0  0
 10 11  1  0  0  0  0
 11 12  1  0  0  0  0
 12 13  1  0  0  0  0
  9 13  1  0  0  0  0
 13 14  2  0  0  0  0
 12 15  1  0  0  0  0
 15 16  2  0  0  0  0
 16 17  1  0  0  0  0
 17 18  2  0  0  0  0
 18 19  1  0  0  0  0
 19 20  1  0  0  0  0
 19 21  2  0  0  0  0
 15 21  1  0  0  0  0
M  END
>  <MOLECULEID>
M95380624

>  <CLASS>
Active

$$$$

  Mrv2120 12252113412D          

 30 33  0  0  0  0            999 V2000
   -1.1218   -2.6241    0.0000 C   0  0  0  0  0  0  0  0  0  0  0  0
   -0.4073   -2.2116    0.0000 C   0  0  0  0  0  0  0  0  0  0  0  0
   -0.4073   -1.3866    0.0000 C   0  0  0  0  0  0  0  0  0  0  0  0
    0.3072   -0.9741    0.0000 C   0  0  0  0  0  0  0  0  0  0  0  0
    1.0216   -1.3866    0.0000 C   0  0  0  0  0  0  0  0  0  0  0  0
    1.7361   -0.9741    0.0000 C   0  0  0  0  0  0  0  0  0  0  0  0
    1.0216   -2.2116    0.0000 C   0  0  0  0  0  0  0  0  0  0  0  0
    0.3072   -2.6241    0.0000 C   0  0  0  0  0  0  0  0  0  0  0  0
    1.7361   -2.6241    0.0000 N   0  0  0  0  0  0  0  0  0  0  0  0
    2.4506   -2.2116    0.0000 C   0  0  0  0  0  0  0  0  0  0  0  0
    3.1650   -2.6241    0.0000 C   0  0  0  0  0  0  0  0  0  0  0  0
    3.1650   -3.4491    0.0000 N   0  0  0  0  0  0  0  0  0  0  0  0
    3.8795   -3.8616    0.0000 C   0  0  0  0  0  0  0  0  0  0  0  0
    4.5940   -3.4491    0.0000 C   0  0  0  0  0  0  0  0  0  0  0  0
    5.3084   -3.8616    0.0000 C   0  0  0  0  0  0  0  0  0  0  0  0
    6.0229   -3.4491    0.0000 C   0  0  0  0  0  0  0  0  0  0  0  0
    6.7374   -3.8616    0.0000 N   0  0  0  0  0  0  0  0  0  0  0  0
    7.4519   -3.4491    0.0000 C   0  0  0  0  0  0  0  0  0  0  0  0
    7.4519   -2.6241    0.0000 O   0  0  0  0  0  0  0  0  0  0  0  0
    8.1663   -3.8616    0.0000 C   0  0  0  0  0  0  0  0  0  0  0  0
    8.9200   -3.5261    0.0000 C   0  0  0  0  0  0  0  0  0  0  0  0
    9.4720   -4.1392    0.0000 C   0  0  0  0  0  0  0  0  0  0  0  0
   10.2970   -4.1392    0.0000 C   0  0  0  0  0  0  0  0  0  0  0  0
   10.7095   -4.8536    0.0000 C   0  0  0  0  0  0  0  0  0  0  0  0
   10.2970   -5.5681    0.0000 C   0  0  0  0  0  0  0  0  0  0  0  0
    9.4720   -5.5681    0.0000 C   0  0  0  0  0  0  0  0  0  0  0  0
    9.0595   -4.8536    0.0000 C   0  0  0  0  0  0  0  0  0  0  0  0
    8.2526   -4.6821    0.0000 S   0  0  0  0  0  0  0  0  0  0  0  0
    2.4506   -3.8616    0.0000 C   0  0  0  0  0  0  0  0  0  0  0  0
    1.7361   -3.4491    0.0000 C   0  0  0  0  0  0  0  0  0  0  0  0
  1  2  1  0  0  0  0
  2  3  2  0  0  0  0
  3  4  1  0  0  0  0
  4  5  2  0  0  0  0
  5  6  1  0  0  0  0
  5  7  1  0  0  0  0
  7  8  2  0  0  0  0
  2  8  1  0  0  0  0
  7  9  1  0  0  0  0
  9 10  1  0  0  0  0
 10 11  1  0  0  0  0
 11 12  1  0  0  0  0
 12 13  1  0  0  0  0
 13 14  1  0  0  0  0
 14 15  1  0  0  0  0
 15 16  1  0  0  0  0
 16 17  1  0  0  0  0
 17 18  1  0  0  0  0
 18 19  2  0  0  0  0
 18 20  1  0  0  0  0
 20 21  2  0  0  0  0
 21 22  1  0  0  0  0
 22 23  2  0  0  0  0
 23 24  1  0  0  0  0
 24 25  2  0  0  0  0
 25 26  1  0  0  0  0
 26 27  2  0  0  0  0
 22 27  1  0  0  0  0
 27 28  1  0  0  0  0
 20 28  1  0  0  0  0
 12 29  1  0  0  0  0
 29 30  1  0  0  0  0
  9 30  1  0  0  0  0
M  END
>  <MOLECULEID>
M1190472

>  <CLASS>
Active

$$$$

  Mrv2120 12252113412D          

 23 26  0  0  0  0            999 V2000
    3.8037    1.1570    0.0000 C   0  0  0  0  0  0  0  0  0  0  0  0
    3.8037    0.3320    0.0000 C   0  0  0  0  0  0  0  0  0  0  0  0
    4.5470   -0.0260    0.0000 C   0  0  0  0  0  0  0  0  0  0  0  0
    5.1517    0.5352    0.0000 C   0  0  0  0  0  0  0  0  0  0  0  0
    5.9401    0.2920    0.0000 C   0  0  0  0  0  0  0  0  0  0  0  0
    6.1237   -0.5123    0.0000 C   0  0  0  0  0  0  0  0  0  0  0  0
    5.5189   -1.0735    0.0000 C   0  0  0  0  0  0  0  0  0  0  0  0
    4.7305   -0.8303    0.0000 C   0  0  0  0  0  0  0  0  0  0  0  0
    4.2162   -1.4753    0.0000 C   0  0  0  0  0  0  0  0  0  0  0  0
    3.3912   -1.4753    0.0000 C   0  0  0  0  0  0  0  0  0  0  0  0
    3.0332   -2.2186    0.0000 N   0  0  0  0  0  0  0  0  0  0  0  0
    3.4980   -2.9002    0.0000 C   0  0  0  0  0  0  0  0  0  0  0  0
    3.1400   -3.6435    0.0000 C   0  0  0  0  0  0  0  0  0  0  0  0
    2.3173   -3.7052    0.0000 N   0  0  0  0  0  0  0  0  0  0  0  0
    1.9594   -4.4485    0.0000 C   0  0  0  0  0  0  0  0  0  0  0  0
    1.8526   -3.0236    0.0000 C   0  0  0  0  0  0  0  0  0  0  0  0
    2.2105   -2.2803    0.0000 C   0  0  0  0  0  0  0  0  0  0  0  0
    2.8768   -0.8303    0.0000 C   0  0  0  0  0  0  0  0  0  0  0  0
    2.0884   -1.0735    0.0000 C   0  0  0  0  0  0  0  0  0  0  0  0
    1.4837   -0.5123    0.0000 C   0  0  0  0  0  0  0  0  0  0  0  0
    1.6673    0.2920    0.0000 C   0  0  0  0  0  0  0  0  0  0  0  0
    2.4556    0.5352    0.0000 C   0  0  0  0  0  0  0  0  0  0  0  0
    3.0604   -0.0260    0.0000 C   0  0  0  0  0  0  0  0  0  0  0  0
  1  2  1  0  0  0  0
  2  3  1  0  0  0  0
  3  4  2  0  0  0  0
  4  5  1  0  0  0  0
  5  6  2  0  0  0  0
  6  7  1  0  0  0  0
  7  8  2  0  0  0  0
  3  8  1  0  0  0  0
  8  9  1  0  0  0  0
  9 10  2  0  0  0  0
 10 11  1  0  0  0  0
 11 12  1  0  0  0  0
 12 13  1  0  0  0  0
 13 14  1  0  0  0  0
 14 15  1  0  0  0  0
 14 16  1  0  0  0  0
 16 17  1  0  0  0  0
 11 17  1  0  0  0  0
 10 18  1  0  0  0  0
 18 19  2  0  0  0  0
 19 20  1  0  0  0  0
 20 21  2  0  0  0  0
 21 22  1  0  0  0  0
 22 23  2  0  0  0  0
  2 23  1  0  0  0  0
 18 23  1  0  0  0  0
M  END
>  <MOLECULEID>
M637687

>  <CLASS>
Active

$$$$

  Mrv2120 12252113412D          

 27 30  0  0  0  0            999 V2000
    4.7787   -3.7529    0.0000 C   0  0  0  0  0  0  0  0  0  0  0  0
    3.9717   -3.9244    0.0000 O   0  0  0  0  0  0  0  0  0  0  0  0
    3.7168   -4.7090    0.0000 C   0  0  0  0  0  0  0  0  0  0  0  0
    4.2688   -5.3221    0.0000 C   0  0  0  0  0  0  0  0  0  0  0  0
    4.0139   -6.1067    0.0000 C   0  0  0  0  0  0  0  0  0  0  0  0
    3.2069   -6.2783    0.0000 C   0  0  0  0  0  0  0  0  0  0  0  0
    2.6549   -5.6652    0.0000 C   0  0  0  0  0  0  0  0  0  0  0  0
    2.9098   -4.8806    0.0000 C   0  0  0  0  0  0  0  0  0  0  0  0
    2.3578   -4.2675    0.0000 N   0  0  0  0  0  0  0  0  0  0  0  0
    1.5508   -4.4390    0.0000 C   0  0  0  0  0  0  0  0  0  0  0  0
    0.9988   -3.8259    0.0000 C   0  0  0  0  0  0  0  0  0  0  0  0
    1.2537   -3.0413    0.0000 N   0  0  0  0  0  0  0  0  0  0  0  0
    0.7017   -2.4282    0.0000 C   0  0  0  0  0  0  0  0  0  0  0  0
    0.9566   -1.6436    0.0000 C   0  0  0  0  0  0  0  0  0  0  0  0
    0.4717   -0.9761    0.0000 C   0  0  0  0  0  0  0  0  0  0  0  0
    0.9566   -0.3087    0.0000 C   0  0  0  0  0  0  0  0  0  0  0  0
    0.7017    0.4759    0.0000 C   0  0  0  0  0  0  0  0  0  0  0  0
    0.4468    1.2606    0.0000 C   0  0  0  0  0  0  0  0  0  0  0  0
    1.7413   -0.5636    0.0000 C   0  0  0  0  0  0  0  0  0  0  0  0
    2.3863   -0.0492    0.0000 C   0  0  0  0  0  0  0  0  0  0  0  0
    3.1906   -0.2328    0.0000 C   0  0  0  0  0  0  0  0  0  0  0  0
    3.5485   -0.9761    0.0000 C   0  0  0  0  0  0  0  0  0  0  0  0
    3.1906   -1.7194    0.0000 C   0  0  0  0  0  0  0  0  0  0  0  0
    2.3863   -1.9030    0.0000 C   0  0  0  0  0  0  0  0  0  0  0  0
    1.7413   -1.3886    0.0000 C   0  0  0  0  0  0  0  0  0  0  0  0
    2.0607   -2.8697    0.0000 C   0  0  0  0  0  0  0  0  0  0  0  0
    2.6127   -3.4828    0.0000 C   0  0  0  0  0  0  0  0  0  0  0  0
  1  2  1  0  0  0  0
  2  3  1  0  0  0  0
  3  4  2  0  0  0  0
  4  5  1  0  0  0  0
  5  6  2  0  0  0  0
  6  7  1  0  0  0  0
  7  8  2  0  0  0  0
  3  8  1  0  0  0  0
  8  9  1  0  0  0  0
  9 10  1  0  0  0  0
 10 11  1  0  0  0  0
 11 12  1  0  0  0  0
 12 13  1  0  0  0  0
 13 14  1  0  0  0  0
 14 15  2  0  0  0  0
 15 16  1  0  0  0  0
 16 17  1  0  0  0  0
 17 18  3  0  0  0  0
 16 19  2  0  0  0  0
 19 20  1  0  0  0  0
 20 21  2  0  0  0  0
 21 22  1  0  0  0  0
 22 23  2  0  0  0  0
 23 24  1  0  0  0  0
 24 25  2  0  0  0  0
 14 25  1  0  0  0  0
 19 25  1  0  0  0  0
 12 26  1  0  0  0  0
 26 27  1  0  0  0  0
  9 27  1  0  0  0  0
M  END
>  <MOLECULEID>
M96835157

>  <CLASS>
Active

$$$$

  Mrv2120 12252113412D          

 30 34  0  0  0  0            999 V2000
    8.8935   -5.3753    0.0000 Cl  0  0  0  0  0  0  0  0  0  0  0  0
    8.1791   -5.7878    0.0000 C   0  0  0  0  0  0  0  0  0  0  0  0
    8.1791   -6.6128    0.0000 C   0  0  0  0  0  0  0  0  0  0  0  0
    7.4646   -7.0253    0.0000 C   0  0  0  0  0  0  0  0  0  0  0  0
    6.7501   -6.6128    0.0000 C   0  0  0  0  0  0  0  0  0  0  0  0
    5.9655   -6.8677    0.0000 N   0  0  0  0  0  0  0  0  0  0  0  0
    5.7106   -7.6524    0.0000 C   0  0  0  0  0  0  0  0  0  0  0  0
    6.2626   -8.2655    0.0000 C   0  0  0  0  0  0  0  0  0  0  0  0
    6.0077   -9.0501    0.0000 C   0  0  0  0  0  0  0  0  0  0  0  0
    5.2007   -9.2216    0.0000 N   0  0  0  0  0  0  0  0  0  0  0  0
    4.9458  -10.0062    0.0000 C   0  0  0  0  0  0  0  0  0  0  0  0
    5.4978  -10.6193    0.0000 C   0  0  0  0  0  0  0  0  0  0  0  0
    5.2428  -11.4039    0.0000 C   0  0  0  0  0  0  0  0  0  0  0  0
    5.7949  -12.0170    0.0000 C   0  0  0  0  0  0  0  0  0  0  0  0
    5.5399  -12.8017    0.0000 C   0  0  0  0  0  0  0  0  0  0  0  0
    6.0249  -13.4691    0.0000 N   0  0  0  0  0  0  0  0  0  0  0  0
    5.5399  -14.1365    0.0000 C   0  0  0  0  0  0  0  0  0  0  0  0
    5.7115  -14.9435    0.0000 C   0  0  0  0  0  0  0  0  0  0  0  0
    5.0984  -15.4955    0.0000 C   0  0  0  0  0  0  0  0  0  0  0  0
    4.3138  -15.2406    0.0000 C   0  0  0  0  0  0  0  0  0  0  0  0
    4.1422  -14.4336    0.0000 C   0  0  0  0  0  0  0  0  0  0  0  0
    4.7553  -13.8816    0.0000 C   0  0  0  0  0  0  0  0  0  0  0  0
    4.7553  -13.0566    0.0000 O   0  0  0  0  0  0  0  0  0  0  0  0
    4.6487   -8.6085    0.0000 C   0  0  0  0  0  0  0  0  0  0  0  0
    4.9036   -7.8239    0.0000 C   0  0  0  0  0  0  0  0  0  0  0  0
    5.4806   -6.2003    0.0000 C   0  0  0  0  0  0  0  0  0  0  0  0
    4.6556   -6.2003    0.0000 O   0  0  0  0  0  0  0  0  0  0  0  0
    5.9655   -5.5329    0.0000 N   0  0  0  0  0  0  0  0  0  0  0  0
    6.7501   -5.7878    0.0000 C   0  0  0  0  0  0  0  0  0  0  0  0
    7.4646   -5.3753    0.0000 C   0  0  0  0  0  0  0  0  0  0  0  0
  1  2  1  0  0  0  0
  2  3  2  0  0  0  0
  3  4  1  0  0  0  0
  4  5  2  0  0  0  0
  5  6  1  0  0  0  0
  6  7  1  0  0  0  0
  7  8  1  0  0  0  0
  8  9  1  0  0  0  0
  9 10  1  0  0  0  0
 10 11  1  0  0  0  0
 11 12  1  0  0  0  0
 12 13  1  0  0  0  0
 13 14  1  0  0  0  0
 14 15  1  0  0  0  0
 15 16  2  0  0  0  0
 16 17  1  0  0  0  0
 17 18  2  0  0  0  0
 18 19  1  0  0  0  0
 19 20  2  0  0  0  0
 20 21  1  0  0  0  0
 21 22  2  0  0  0  0
 17 22  1  0  0  0  0
 22 23  1  0  0  0  0
 15 23  1  0  0  0  0
 10 24  1  0  0  0  0
 24 25  1  0  0  0  0
  7 25  1  0  0  0  0
  6 26  1  0  0  0  0
 26 27  2  0  0  0  0
 26 28  1  0  0  0  0
 28 29  1  0  0  0  0
  5 29  1  0  0  0  0
 29 30  2  0  0  0  0
  2 30  1  0  0  0  0
M  END
>  <MOLECULEID>
M95413836

>  <CLASS>
Active

$$$$

  Mrv2120 12252113412D          

 29 31  0  0  0  0            999 V2000
   -3.5724   -2.8875    0.0000 C   0  0  0  0  0  0  0  0  0  0  0  0
   -2.8579   -2.4750    0.0000 C   0  0  0  0  0  0  0  0  0  0  0  0
   -2.8579   -1.6500    0.0000 C   0  0  0  0  0  0  0  0  0  0  0  0
   -2.1434   -1.2375    0.0000 C   0  0  0  0  0  0  0  0  0  0  0  0
   -1.4289   -1.6500    0.0000 C   0  0  0  0  0  0  0  0  0  0  0  0
   -0.7145   -1.2375    0.0000 C   0  0  0  0  0  0  0  0  0  0  0  0
   -1.4289   -2.4750    0.0000 C   0  0  0  0  0  0  0  0  0  0  0  0
   -2.1434   -2.8875    0.0000 C   0  0  0  0  0  0  0  0  0  0  0  0
   -0.7145   -2.8875    0.0000 N   0  0  0  0  0  0  0  0  0  0  0  0
    0.0000   -2.4750    0.0000 C   0  0  0  0  0  0  0  0  0  0  0  0
    0.7145   -2.8875    0.0000 C   0  0  0  0  0  0  0  0  0  0  0  0
    0.7145   -3.7125    0.0000 N   0  0  0  0  0  0  0  0  0  0  0  0
    1.4289   -4.1250    0.0000 C   0  0  0  0  0  0  0  0  0  0  0  0
    2.1434   -3.7125    0.0000 C   0  0  0  0  0  0  0  0  0  0  0  0
    2.8579   -4.1250    0.0000 C   0  0  0  0  0  0  0  0  0  0  0  0
    3.5724   -3.7125    0.0000 C   0  0  0  0  0  0  0  0  0  0  0  0
    4.2868   -4.1250    0.0000 N   0  0  0  0  0  0  0  0  0  0  0  0
    5.0013   -3.7125    0.0000 C   0  0  0  0  0  0  0  0  0  0  0  0
    5.0013   -2.8875    0.0000 O   0  0  0  0  0  0  0  0  0  0  0  0
    5.7158   -4.1250    0.0000 C   0  0  0  0  0  0  0  0  0  0  0  0
    6.4302   -3.7125    0.0000 C   0  0  0  0  0  0  0  0  0  0  0  0
    7.1447   -4.1250    0.0000 C   0  0  0  0  0  0  0  0  0  0  0  0
    7.8592   -3.7125    0.0000 C   0  0  0  0  0  0  0  0  0  0  0  0
    7.1447   -4.9500    0.0000 C   0  0  0  0  0  0  0  0  0  0  0  0
    6.4302   -5.3625    0.0000 C   0  0  0  0  0  0  0  0  0  0  0  0
    5.7158   -4.9500    0.0000 C   0  0  0  0  0  0  0  0  0  0  0  0
    5.0013   -5.3625    0.0000 C   0  0  0  0  0  0  0  0  0  0  0  0
    0.0000   -4.1250    0.0000 C   0  0  0  0  0  0  0  0  0  0  0  0
   -0.7145   -3.7125    0.0000 C   0  0  0  0  0  0  0  0  0  0  0  0
  1  2  1  0  0  0  0
  2  3  2  0  0  0  0
  3  4  1  0  0  0  0
  4  5  2  0  0  0  0
  5  6  1  0  0  0  0
  5  7  1  0  0  0  0
  7  8  2  0  0  0  0
  2  8  1  0  0  0  0
  7  9  1  0  0  0  0
  9 10  1  0  0  0  0
 10 11  1  0  0  0  0
 11 12  1  0  0  0  0
 12 13  1  0  0  0  0
 13 14  1  0  0  0  0
 14 15  1  0  0  0  0
 15 16  1  0  0  0  0
 16 17  1  0  0  0  0
 17 18  1  0  0  0  0
 18 19  2  0  0  0  0
 18 20  1  0  0  0  0
 20 21  2  0  0  0  0
 21 22  1  0  0  0  0
 22 23  1  0  0  0  0
 22 24  2  0  0  0  0
 24 25  1  0  0  0  0
 25 26  2  0  0  0  0
 20 26  1  0  0  0  0
 26 27  1  0  0  0  0
 12 28  1  0  0  0  0
 28 29  1  0  0  0  0
  9 29  1  0  0  0  0
M  END
>  <MOLECULEID>
M1190051

>  <CLASS>
Active

$$$$

  Mrv2120 12252113412D          

 26 29  0  0  0  0            999 V2000
    0.6208   -0.9878    0.0000 C   0  0  0  0  0  0  0  0  0  0  0  0
    0.8044   -0.1835    0.0000 C   0  0  0  0  0  0  0  0  0  0  0  0
    1.0361    0.7434    0.0000 C   0  0  0  0  0  0  0  0  0  0  0  0
    0.8044    1.6703    0.0000 C   0  0  0  0  0  0  0  0  0  0  0  0
    1.6087    1.4867    0.0000 C   0  0  0  0  0  0  0  0  0  0  0  0
    1.9666    0.7434    0.0000 C   0  0  0  0  0  0  0  0  0  0  0  0
    2.6116    1.2578    0.0000 C   0  0  0  0  0  0  0  0  0  0  0  0
    2.6116    0.2290    0.0000 C   0  0  0  0  0  0  0  0  0  0  0  0
    1.6087    0.0001    0.0000 C   0  0  0  0  0  0  0  0  0  0  0  0
    0.1593    1.1559    0.0000 N   0  0  0  0  0  0  0  0  0  0  0  0
   -0.5840    1.5138    0.0000 C   0  0  0  0  0  0  0  0  0  0  0  0
   -0.6456    2.3365    0.0000 C   0  0  0  0  0  0  0  0  0  0  0  0
   -1.3889    2.6945    0.0000 N   0  0  0  0  0  0  0  0  0  0  0  0
   -2.1154    2.3035    0.0000 C   0  0  0  0  0  0  0  0  0  0  0  0
   -2.7117    2.8737    0.0000 C   0  0  0  0  0  0  0  0  0  0  0  0
   -2.3537    3.6170    0.0000 N   0  0  0  0  0  0  0  0  0  0  0  0
   -1.5362    3.5062    0.0000 C   0  0  0  0  0  0  0  0  0  0  0  0
   -0.9661    4.1025    0.0000 O   0  0  0  0  0  0  0  0  0  0  0  0
   -2.7447    4.3435    0.0000 C   0  0  0  0  0  0  0  0  0  0  0  0
   -3.5693    4.3681    0.0000 C   0  0  0  0  0  0  0  0  0  0  0  0
   -3.9603    5.0946    0.0000 C   0  0  0  0  0  0  0  0  0  0  0  0
   -3.5266    5.7964    0.0000 C   0  0  0  0  0  0  0  0  0  0  0  0
   -2.7019    5.7718    0.0000 C   0  0  0  0  0  0  0  0  0  0  0  0
   -2.2683    6.4736    0.0000 Cl  0  0  0  0  0  0  0  0  0  0  0  0
   -2.3110    5.0453    0.0000 C   0  0  0  0  0  0  0  0  0  0  0  0
    0.1593    0.3309    0.0000 C   0  0  0  0  0  0  0  0  0  0  0  0
  1  2  1  0  0  0  0
  2  3  1  0  0  0  0
  3  4  1  0  0  0  0
  4  5  1  0  0  0  0
  5  6  1  0  0  0  0
  6  7  1  0  0  0  0
  6  8  1  0  0  0  0
  6  9  1  0  0  0  0
  2  9  1  0  0  0  0
  4 10  1  0  0  0  0
 10 11  1  0  0  0  0
 11 12  1  0  0  0  0
 12 13  1  0  0  0  0
 13 14  1  0  0  0  0
 14 15  1  0  0  0  0
 15 16  1  0  0  0  0
 16 17  1  0  0  0  0
 13 17  1  0  0  0  0
 17 18  2  0  0  0  0
 16 19  1  0  0  0  0
 19 20  2  0  0  0  0
 20 21  1  0  0  0  0
 21 22  2  0  0  0  0
 22 23  1  0  0  0  0
 23 24  1  0  0  0  0
 23 25  2  0  0  0  0
 19 25  1  0  0  0  0
 10 26  1  0  0  0  0
  2 26  1  0  0  0  0
M  END
>  <MOLECULEID>
M95380714

>  <CLASS>
Active

$$$$

  Mrv2120 12252113412D          

 26 27  0  0  0  0            999 V2000
    0.8212    3.6509    0.0000 C   0  0  0  0  0  0  0  0  0  0  0  0
    0.1067    3.2384    0.0000 O   0  0  0  0  0  0  0  0  0  0  0  0
   -0.6078    3.6509    0.0000 C   0  0  0  0  0  0  0  0  0  0  0  0
   -1.3222    3.2384    0.0000 C   0  0  0  0  0  0  0  0  0  0  0  0
   -1.3222    2.4134    0.0000 O   0  0  0  0  0  0  0  0  0  0  0  0
   -2.0367    2.0009    0.0000 C   0  0  0  0  0  0  0  0  0  0  0  0
   -2.0367    3.6509    0.0000 C   0  0  0  0  0  0  0  0  0  0  0  0
   -2.0367    4.4759    0.0000 C   0  0  0  0  0  0  0  0  0  0  0  0
   -1.3222    4.8884    0.0000 C   0  0  0  0  0  0  0  0  0  0  0  0
   -1.3222    5.7134    0.0000 C   0  0  0  0  0  0  0  0  0  0  0  0
   -0.6078    6.1259    0.0000 C   0  0  0  0  0  0  0  0  0  0  0  0
   -0.6078    6.9509    0.0000 C   0  0  0  0  0  0  0  0  0  0  0  0
    0.1067    7.3634    0.0000 F   0  0  0  0  0  0  0  0  0  0  0  0
   -0.6078    4.4759    0.0000 C   0  0  0  0  0  0  0  0  0  0  0  0
   -2.7512    3.2384    0.0000 C   0  0  0  0  0  0  0  0  0  0  0  0
   -3.4656    3.6509    0.0000 O   0  0  0  0  0  0  0  0  0  0  0  0
   -2.7512    2.4134    0.0000 N   0  0  0  0  0  0  0  0  0  0  0  0
   -3.4656    2.0009    0.0000 C   0  0  0  0  0  0  0  0  0  0  0  0
   -3.4656    1.1759    0.0000 C   0  0  0  0  0  0  0  0  0  0  0  0
   -2.7982    0.6910    0.0000 C   0  0  0  0  0  0  0  0  0  0  0  0
   -3.0531   -0.0937    0.0000 C   0  0  0  0  0  0  0  0  0  0  0  0
   -3.8781   -0.0937    0.0000 C   0  0  0  0  0  0  0  0  0  0  0  0
   -4.1331    0.6910    0.0000 N   0  0  0  0  0  0  0  0  0  0  0  0
   -4.9177    0.9459    0.0000 C   0  0  0  0  0  0  0  0  0  0  0  0
   -5.5308    0.3939    0.0000 C   0  0  0  0  0  0  0  0  0  0  0  0
   -5.3593   -0.4131    0.0000 C   0  0  0  0  0  0  0  0  0  0  0  0
  1  2  1  0  0  0  0
  2  3  1  0  0  0  0
  3  4  2  0  0  0  0
  4  5  1  0  0  0  0
  5  6  1  0  0  0  0
  4  7  1  0  0  0  0
  7  8  2  0  0  0  0
  8  9  1  0  0  0  0
  9 10  1  0  0  0  0
 10 11  1  0  0  0  0
 11 12  1  0  0  0  0
 12 13  1  0  0  0  0
  9 14  2  0  0  0  0
  3 14  1  0  0  0  0
  7 15  1  0  0  0  0
 15 16  2  0  0  0  0
 15 17  1  0  0  0  0
 17 18  1  0  0  0  0
 18 19  1  0  0  0  0
 19 20  1  0  0  0  0
 20 21  1  0  0  0  0
 21 22  1  0  0  0  0
 22 23  1  0  0  0  0
 19 23  1  0  0  0  0
 23 24  1  0  0  0  0
 24 25  1  0  0  0  0
 25 26  2  0  0  0  0
M  END
>  <MOLECULEID>
M96834568

>  <CLASS>
Active

$$$$

  Mrv2120 12252113412D          

 22 25  0  0  0  0            999 V2000
   -0.7145    2.0625    0.0000 C   0  0  0  0  0  0  0  0  0  0  0  0
   -0.7145    1.2375    0.0000 C   0  0  0  0  0  0  0  0  0  0  0  0
    0.0000    0.8250    0.0000 C   0  0  0  0  0  0  0  0  0  0  0  0
    0.0000    0.0000    0.0000 N   0  0  0  0  0  0  0  0  0  0  0  0
   -0.7145   -0.4125    0.0000 C   0  0  0  0  0  0  0  0  0  0  0  0
   -0.7145   -1.2375    0.0000 C   0  0  0  0  0  0  0  0  0  0  0  0
    0.0000   -1.6500    0.0000 C   0  0  0  0  0  0  0  0  0  0  0  0
    0.7145   -1.2375    0.0000 C   0  0  0  0  0  0  0  0  0  0  0  0
    0.7145   -0.4125    0.0000 C   0  0  0  0  0  0  0  0  0  0  0  0
    1.4289    0.0000    0.0000 C   0  0  0  0  0  0  0  0  0  0  0  0
    2.1434   -0.4125    0.0000 C   0  0  0  0  0  0  0  0  0  0  0  0
    2.8579    0.0000    0.0000 C   0  0  0  0  0  0  0  0  0  0  0  0
    3.5724   -0.4125    0.0000 C   0  0  0  0  0  0  0  0  0  0  0  0
    3.5724   -1.2375    0.0000 C   0  0  0  0  0  0  0  0  0  0  0  0
    4.2868   -1.6500    0.0000 O   0  0  0  0  0  0  0  0  0  0  0  0
    2.8579   -1.6500    0.0000 C   0  0  0  0  0  0  0  0  0  0  0  0
    2.8579   -2.4750    0.0000 O   0  0  0  0  0  0  0  0  0  0  0  0
    2.1434   -1.2375    0.0000 C   0  0  0  0  0  0  0  0  0  0  0  0
    1.4289   -1.6500    0.0000 C   0  0  0  0  0  0  0  0  0  0  0  0
    1.4289   -2.4750    0.0000 C   0  0  0  0  0  0  0  0  0  0  0  0
    0.7145   -2.8875    0.0000 C   0  0  0  0  0  0  0  0  0  0  0  0
    0.0000   -2.4750    0.0000 C   0  0  0  0  0  0  0  0  0  0  0  0
  1  2  1  0  0  0  0
  2  3  1  0  0  0  0
  3  4  1  0  0  0  0
  4  5  1  0  0  0  0
  5  6  1  0  0  0  0
  6  7  1  0  0  0  0
  7  8  2  0  0  0  0
  8  9  1  0  0  0  0
  4  9  1  0  0  0  0
  9 10  1  0  0  0  0
 10 11  1  0  0  0  0
 11 12  2  0  0  0  0
 12 13  1  0  0  0  0
 13 14  2  0  0  0  0
 14 15  1  0  0  0  0
 14 16  1  0  0  0  0
 16 17  1  0  0  0  0
 16 18  2  0  0  0  0
 11 18  1  0  0  0  0
 18 19  1  0  0  0  0
  8 19  1  0  0  0  0
 19 20  2  0  0  0  0
 20 21  1  0  0  0  0
 21 22  2  0  0  0  0
  7 22  1  0  0  0  0
M  END
>  <MOLECULEID>
M34995

>  <CLASS>
Active

$$$$

  Mrv2120 12252113412D          

 37 39  0  0  0  0            999 V2000
   -2.5195   -6.7232    0.0000 C   0  0  0  0  0  0  0  0  0  0  0  0
   -1.8050   -6.3107    0.0000 C   0  0  0  0  0  0  0  0  0  0  0  0
   -1.0905   -6.7232    0.0000 C   0  0  0  0  0  0  0  0  0  0  0  0
   -0.3761   -6.3107    0.0000 C   0  0  0  0  0  0  0  0  0  0  0  0
    0.3384   -6.7232    0.0000 C   0  0  0  0  0  0  0  0  0  0  0  0
    1.0529   -6.3107    0.0000 C   0  0  0  0  0  0  0  0  0  0  0  0
    1.7674   -6.7232    0.0000 C   0  0  0  0  0  0  0  0  0  0  0  0
    2.4818   -6.3107    0.0000 C   0  0  0  0  0  0  0  0  0  0  0  0
    3.1963   -6.7232    0.0000 C   0  0  0  0  0  0  0  0  0  0  0  0
    3.9108   -6.3107    0.0000 C   0  0  0  0  0  0  0  0  0  0  0  0
    3.9108   -5.4857    0.0000 O   0  0  0  0  0  0  0  0  0  0  0  0
    4.6252   -6.7232    0.0000 O   0  0  0  0  0  0  0  0  0  0  0  0
    4.6252   -7.5482    0.0000 C   0  0  0  0  0  0  0  0  0  0  0  0
    4.9074   -8.3234    0.0000 C   0  0  0  0  0  0  0  0  0  0  0  0
    4.3771   -8.9554    0.0000 C   0  0  0  0  0  0  0  0  0  0  0  0
    3.5646   -8.8121    0.0000 N   0  0  0  0  0  0  0  0  0  0  0  0
    3.0343   -9.4441    0.0000 C   0  0  0  0  0  0  0  0  0  0  0  0
    3.3165  -10.2194    0.0000 C   0  0  0  0  0  0  0  0  0  0  0  0
    2.7862  -10.8514    0.0000 C   0  0  0  0  0  0  0  0  0  0  0  0
    3.0684  -11.6266    0.0000 C   0  0  0  0  0  0  0  0  0  0  0  0
    3.8808  -11.7699    0.0000 O   0  0  0  0  0  0  0  0  0  0  0  0
    2.5381  -12.2586    0.0000 C   0  0  0  0  0  0  0  0  0  0  0  0
    2.8202  -13.0338    0.0000 C   0  0  0  0  0  0  0  0  0  0  0  0
    2.2899  -13.6658    0.0000 C   0  0  0  0  0  0  0  0  0  0  0  0
    1.4775  -13.5226    0.0000 C   0  0  0  0  0  0  0  0  0  0  0  0
    0.9472  -14.1546    0.0000 F   0  0  0  0  0  0  0  0  0  0  0  0
    1.1953  -12.7473    0.0000 C   0  0  0  0  0  0  0  0  0  0  0  0
    1.7256  -12.1153    0.0000 C   0  0  0  0  0  0  0  0  0  0  0  0
    3.2825   -8.0369    0.0000 C   0  0  0  0  0  0  0  0  0  0  0  0
    3.8128   -7.4049    0.0000 C   0  0  0  0  0  0  0  0  0  0  0  0
    5.4377   -7.4049    0.0000 C   0  0  0  0  0  0  0  0  0  0  0  0
    5.7199   -6.6297    0.0000 C   0  0  0  0  0  0  0  0  0  0  0  0
    6.5323   -6.4864    0.0000 C   0  0  0  0  0  0  0  0  0  0  0  0
    7.0626   -7.1184    0.0000 C   0  0  0  0  0  0  0  0  0  0  0  0
    7.8751   -6.9751    0.0000 Cl  0  0  0  0  0  0  0  0  0  0  0  0
    6.7805   -7.8936    0.0000 C   0  0  0  0  0  0  0  0  0  0  0  0
    5.9680   -8.0369    0.0000 C   0  0  0  0  0  0  0  0  0  0  0  0
  1  2  1  0  0  0  0
  2  3  1  0  0  0  0
  3  4  1  0  0  0  0
  4  5  1  0  0  0  0
  5  6  1  0  0  0  0
  6  7  1  0  0  0  0
  7  8  1  0  0  0  0
  8  9  1  0  0  0  0
  9 10  1  0  0  0  0
 10 11  2  0  0  0  0
 10 12  1  0  0  0  0
 12 13  1  0  0  0  0
 13 14  1  0  0  0  0
 14 15  1  0  0  0  0
 15 16  1  0  0  0  0
 16 17  1  0  0  0  0
 17 18  1  0  0  0  0
 18 19  1  0  0  0  0
 19 20  1  0  0  0  0
 20 21  2  0  0  0  0
 20 22  1  0  0  0  0
 22 23  2  0  0  0  0
 23 24  1  0  0  0  0
 24 25  2  0  0  0  0
 25 26  1  0  0  0  0
 25 27  1  0  0  0  0
 27 28  2  0  0  0  0
 22 28  1  0  0  0  0
 16 29  1  0  0  0  0
 29 30  1  0  0  0  0
 13 30  1  0  0  0  0
 13 31  1  0  0  0  0
 31 32  2  0  0  0  0
 32 33  1  0  0  0  0
 33 34  2  0  0  0  0
 34 35  1  0  0  0  0
 34 36  1  0  0  0  0
 36 37  2  0  0  0  0
 31 37  1  0  0  0  0
M  END
>  <MOLECULEID>
M101268

>  <CLASS>
Active

$$$$

  Mrv2120 12252113412D          

 66 72  0  0  0  0            999 V2000
    4.6874   -4.0157    0.0000 F   0  0  0  0  0  0  0  0  0  0  0  0
    4.6874   -4.8407    0.0000 C   0  0  0  0  0  0  0  0  0  0  0  0
[truncated: 11,432,024 more chars]
