# Supplementary material for: Graph-Based Feature Selection Approach for Molecular Activity Prediction
Source: J Chem Inf Model. 2022 Mar 22;62(7):1618–32. doi: 10.1021/acs.jcim.1c01578 (PMC9006223; doi:10.1021/acs.jcim.1c01578)
Supplement: Supplementary file 2 — ci1c01578_si_002.zip [file ci1c01578_si_002.zip › DS20.sdf]

  Mrv2120 12252113502D          

 22 25  0  0  0  0            999 V2000
   -2.4149   -2.9602    0.0000 C   0  0  0  0  0  0  0  0  0  0  0  0
   -1.6079   -2.7887    0.0000 O   0  0  0  0  0  0  0  0  0  0  0  0
   -1.3530   -2.0041    0.0000 C   0  0  0  0  0  0  0  0  0  0  0  0
   -0.5460   -1.8326    0.0000 C   0  0  0  0  0  0  0  0  0  0  0  0
    0.1215   -2.3175    0.0000 O   0  0  0  0  0  0  0  0  0  0  0  0
    0.7889   -1.8326    0.0000 C   0  0  0  0  0  0  0  0  0  0  0  0
    0.5340   -1.0479    0.0000 C   0  0  0  0  0  0  0  0  0  0  0  0
    1.0860   -0.4349    0.0000 C   0  0  0  0  0  0  0  0  0  0  0  0
    1.8930   -0.6064    0.0000 N   0  0  0  0  0  0  0  0  0  0  0  0
    2.1479   -1.3910    0.0000 C   0  0  0  0  0  0  0  0  0  0  0  0
    1.5959   -2.0041    0.0000 C   0  0  0  0  0  0  0  0  0  0  0  0
   -0.2910   -1.0479    0.0000 C   0  0  0  0  0  0  0  0  0  0  0  0
   -0.8431   -0.4349    0.0000 C   0  0  0  0  0  0  0  0  0  0  0  0
   -1.6501   -0.6064    0.0000 C   0  0  0  0  0  0  0  0  0  0  0  0
   -2.2021    0.0067    0.0000 S   0  0  0  0  0  0  0  0  0  0  0  0
   -1.9471    0.7913    0.0000 C   0  0  0  0  0  0  0  0  0  0  0  0
   -2.4992    1.4044    0.0000 C   0  0  0  0  0  0  0  0  0  0  0  0
   -2.2442    2.1891    0.0000 C   0  0  0  0  0  0  0  0  0  0  0  0
   -1.4373    2.3606    0.0000 C   0  0  0  0  0  0  0  0  0  0  0  0
   -0.8852    1.7475    0.0000 C   0  0  0  0  0  0  0  0  0  0  0  0
   -1.1402    0.9629    0.0000 C   0  0  0  0  0  0  0  0  0  0  0  0
   -1.9050   -1.3910    0.0000 C   0  0  0  0  0  0  0  0  0  0  0  0
  1  2  1  0  0  0  0
  2  3  1  0  0  0  0
  3  4  2  0  0  0  0
  4  5  1  0  0  0  0
  5  6  1  0  0  0  0
  6  7  2  0  0  0  0
  7  8  1  0  0  0  0
  8  9  1  0  0  0  0
  9 10  1  0  0  0  0
 10 11  1  0  0  0  0
  6 11  1  0  0  0  0
  7 12  1  0  0  0  0
  4 12  1  0  0  0  0
 12 13  2  0  0  0  0
 13 14  1  0  0  0  0
 14 15  1  0  0  0  0
 15 16  1  0  0  0  0
 16 17  2  0  0  0  0
 17 18  1  0  0  0  0
 18 19  2  0  0  0  0
 19 20  1  0  0  0  0
 20 21  2  0  0  0  0
 16 21  1  0  0  0  0
 14 22  2  0  0  0  0
  3 22  1  0  0  0  0
M  END
>  <MOLECULEID>
M97125716

>  <CLASS>
Active

$$$$

  Mrv2120 12252113502D          

 28 31  0  0  0  0            999 V2000
    2.9406   -2.5545    0.0000 C   0  0  0  0  0  0  0  0  0  0  0  0
    3.1956   -1.7698    0.0000 N   0  0  0  0  0  0  0  0  0  0  0  0
    4.0025   -1.5983    0.0000 C   0  0  0  0  0  0  0  0  0  0  0  0
    2.6435   -1.1567    0.0000 C   0  0  0  0  0  0  0  0  0  0  0  0
    1.8366   -1.3283    0.0000 O   0  0  0  0  0  0  0  0  0  0  0  0
    2.8985   -0.3721    0.0000 C   0  0  0  0  0  0  0  0  0  0  0  0
    3.7054   -0.2006    0.0000 N   0  0  0  0  0  0  0  0  0  0  0  0
    3.9604    0.5840    0.0000 C   0  0  0  0  0  0  0  0  0  0  0  0
    3.4084    1.1971    0.0000 C   0  0  0  0  0  0  0  0  0  0  0  0
    2.6014    1.0256    0.0000 C   0  0  0  0  0  0  0  0  0  0  0  0
    2.3464    0.2410    0.0000 C   0  0  0  0  0  0  0  0  0  0  0  0
    1.5214    0.2410    0.0000 C   0  0  0  0  0  0  0  0  0  0  0  0
    0.9694   -0.3721    0.0000 C   0  0  0  0  0  0  0  0  0  0  0  0
    0.1624   -0.2006    0.0000 C   0  0  0  0  0  0  0  0  0  0  0  0
   -0.0925    0.5840    0.0000 C   0  0  0  0  0  0  0  0  0  0  0  0
    0.4595    1.1971    0.0000 C   0  0  0  0  0  0  0  0  0  0  0  0
    0.2046    1.9817    0.0000 Cl  0  0  0  0  0  0  0  0  0  0  0  0
    1.2665    1.0256    0.0000 C   0  0  0  0  0  0  0  0  0  0  0  0
    1.9339    1.5105    0.0000 O   0  0  0  0  0  0  0  0  0  0  0  0
   -0.3896   -0.8137    0.0000 S   0  0  0  0  0  0  0  0  0  0  0  0
   -1.0027   -0.2617    0.0000 O   0  0  0  0  0  0  0  0  0  0  0  0
    0.2235   -1.3657    0.0000 O   0  0  0  0  0  0  0  0  0  0  0  0
   -0.9416   -1.4268    0.0000 C   0  0  0  0  0  0  0  0  0  0  0  0
   -0.6867   -2.2114    0.0000 C   0  0  0  0  0  0  0  0  0  0  0  0
   -1.2387   -2.8245    0.0000 C   0  0  0  0  0  0  0  0  0  0  0  0
   -2.0457   -2.6530    0.0000 C   0  0  0  0  0  0  0  0  0  0  0  0
   -2.3006   -1.8684    0.0000 C   0  0  0  0  0  0  0  0  0  0  0  0
   -1.7486   -1.2553    0.0000 C   0  0  0  0  0  0  0  0  0  0  0  0
  1  2  1  0  0  0  0
  2  3  1  0  0  0  0
  2  4  1  0  0  0  0
  4  5  2  0  0  0  0
  4  6  1  0  0  0  0
  6  7  1  0  0  0  0
  7  8  1  0  0  0  0
  8  9  1  0  0  0  0
  9 10  1  0  0  0  0
 10 11  2  0  0  0  0
  6 11  1  0  0  0  0
 11 12  1  0  0  0  0
 12 13  2  0  0  0  0
 13 14  1  0  0  0  0
 14 15  2  0  0  0  0
 15 16  1  0  0  0  0
 16 17  1  0  0  0  0
 16 18  2  0  0  0  0
 12 18  1  0  0  0  0
 18 19  1  0  0  0  0
 10 19  1  0  0  0  0
 14 20  1  0  0  0  0
 20 21  2  0  0  0  0
 20 22  2  0  0  0  0
 20 23  1  0  0  0  0
 23 24  2  0  0  0  0
 24 25  1  0  0  0  0
 25 26  2  0  0  0  0
 26 27  1  0  0  0  0
 27 28  2  0  0  0  0
 23 28  1  0  0  0  0
M  END
>  <MOLECULEID>
M97341519

>  <CLASS>
Inactive

$$$$

  Mrv2120 12252113502D          

 32 36  0  0  0  0            999 V2000
    3.7651   -3.3758    0.0000 C   0  0  0  0  0  0  0  0  0  0  0  0
    4.5901   -3.3758    0.0000 C   0  0  0  0  0  0  0  0  0  0  0  0
    5.0751   -2.7083    0.0000 C   0  0  0  0  0  0  0  0  0  0  0  0
    4.8201   -1.9237    0.0000 C   0  0  0  0  0  0  0  0  0  0  0  0
    4.0131   -1.7522    0.0000 C   0  0  0  0  0  0  0  0  0  0  0  0
    3.7582   -0.9676    0.0000 N   0  0  0  0  0  0  0  0  0  0  0  0
    2.9736   -0.7126    0.0000 C   0  0  0  0  0  0  0  0  0  0  0  0
    2.9736    0.1124    0.0000 C   0  0  0  0  0  0  0  0  0  0  0  0
    3.7582    0.3673    0.0000 C   0  0  0  0  0  0  0  0  0  0  0  0
    4.2431   -0.3001    0.0000 C   0  0  0  0  0  0  0  0  0  0  0  0
    5.8597   -2.9633    0.0000 C   0  0  0  0  0  0  0  0  0  0  0  0
    6.5741   -2.5508    0.0000 C   0  0  0  0  0  0  0  0  0  0  0  0
    7.2886   -2.9633    0.0000 C   0  0  0  0  0  0  0  0  0  0  0  0
    8.0031   -2.5508    0.0000 N   0  0  0  0  0  0  0  0  0  0  0  0
    8.7176   -2.9633    0.0000 S   0  0  0  0  0  0  0  0  0  0  0  0
    8.3051   -3.6777    0.0000 O   0  0  0  0  0  0  0  0  0  0  0  0
    9.1301   -2.2488    0.0000 O   0  0  0  0  0  0  0  0  0  0  0  0
    9.4320   -3.3758    0.0000 C   0  0  0  0  0  0  0  0  0  0  0  0
   10.1857   -3.0402    0.0000 C   0  0  0  0  0  0  0  0  0  0  0  0
   10.3572   -2.2332    0.0000 C   0  0  0  0  0  0  0  0  0  0  0  0
   10.7377   -3.6533    0.0000 C   0  0  0  0  0  0  0  0  0  0  0  0
   11.5627   -3.6533    0.0000 C   0  0  0  0  0  0  0  0  0  0  0  0
   11.9752   -4.3678    0.0000 C   0  0  0  0  0  0  0  0  0  0  0  0
   12.8002   -4.3678    0.0000 Cl  0  0  0  0  0  0  0  0  0  0  0  0
   11.5627   -5.0822    0.0000 C   0  0  0  0  0  0  0  0  0  0  0  0
   10.7377   -5.0822    0.0000 C   0  0  0  0  0  0  0  0  0  0  0  0
   10.3252   -4.3678    0.0000 C   0  0  0  0  0  0  0  0  0  0  0  0
    9.5183   -4.1962    0.0000 S   0  0  0  0  0  0  0  0  0  0  0  0
    7.2886   -3.7883    0.0000 C   0  0  0  0  0  0  0  0  0  0  0  0
    6.5741   -4.2008    0.0000 C   0  0  0  0  0  0  0  0  0  0  0  0
    5.8597   -3.7883    0.0000 C   0  0  0  0  0  0  0  0  0  0  0  0
    5.0751   -4.0432    0.0000 C   0  0  0  0  0  0  0  0  0  0  0  0
  1  2  1  0  0  0  0
  2  3  2  0  0  0  0
  3  4  1  0  0  0  0
  4  5  1  0  0  0  0
  5  6  1  0  0  0  0
  6  7  1  0  0  0  0
  7  8  1  0  0  0  0
  8  9  1  0  0  0  0
  9 10  1  0  0  0  0
  6 10  1  0  0  0  0
  3 11  1  0  0  0  0
 11 12  2  0  0  0  0
 12 13  1  0  0  0  0
 13 14  1  0  0  0  0
 14 15  1  0  0  0  0
 15 16  2  0  0  0  0
 15 17  2  0  0  0  0
 15 18  1  0  0  0  0
 18 19  2  0  0  0  0
 19 20  1  0  0  0  0
 19 21  1  0  0  0  0
 21 22  2  0  0  0  0
 22 23  1  0  0  0  0
 23 24  1  0  0  0  0
 23 25  2  0  0  0  0
 25 26  1  0  0  0  0
 26 27  2  0  0  0  0
 21 27  1  0  0  0  0
 27 28  1  0  0  0  0
 18 28  1  0  0  0  0
 13 29  2  0  0  0  0
 29 30  1  0  0  0  0
 30 31  2  0  0  0  0
 11 31  1  0  0  0  0
 31 32  1  0  0  0  0
  2 32  1  0  0  0  0
M  END
>  <MOLECULEID>
M598593

>  <CLASS>
Active

$$$$

  Mrv2120 12252113502D          

 24 27  0  0  0  0            999 V2000
    4.1080   -0.8093    0.0000 C   0  0  0  0  0  0  0  0  0  0  0  0
    3.4084   -0.3721    0.0000 C   0  0  0  0  0  0  0  0  0  0  0  0
    3.0993   -1.1370    0.0000 C   0  0  0  0  0  0  0  0  0  0  0  0
    3.9604    0.2410    0.0000 N   0  0  0  0  0  0  0  0  0  0  0  0
    3.7054    1.0256    0.0000 C   0  0  0  0  0  0  0  0  0  0  0  0
    2.8985    1.1971    0.0000 C   0  0  0  0  0  0  0  0  0  0  0  0
    2.3464    0.5840    0.0000 C   0  0  0  0  0  0  0  0  0  0  0  0
    2.6014   -0.2006    0.0000 C   0  0  0  0  0  0  0  0  0  0  0  0
    1.9339   -0.6855    0.0000 O   0  0  0  0  0  0  0  0  0  0  0  0
    1.2665   -0.2006    0.0000 C   0  0  0  0  0  0  0  0  0  0  0  0
    0.4595   -0.3721    0.0000 C   0  0  0  0  0  0  0  0  0  0  0  0
   -0.0925    0.2410    0.0000 C   0  0  0  0  0  0  0  0  0  0  0  0
    0.1624    1.0256    0.0000 C   0  0  0  0  0  0  0  0  0  0  0  0
    0.9694    1.1971    0.0000 C   0  0  0  0  0  0  0  0  0  0  0  0
    1.5214    0.5840    0.0000 C   0  0  0  0  0  0  0  0  0  0  0  0
   -0.8995    0.0694    0.0000 S   0  0  0  0  0  0  0  0  0  0  0  0
   -1.0710    0.8764    0.0000 O   0  0  0  0  0  0  0  0  0  0  0  0
   -0.7279   -0.7375    0.0000 O   0  0  0  0  0  0  0  0  0  0  0  0
   -1.7064   -0.1021    0.0000 C   0  0  0  0  0  0  0  0  0  0  0  0
   -1.9614   -0.8867    0.0000 C   0  0  0  0  0  0  0  0  0  0  0  0
   -2.7684   -1.0582    0.0000 C   0  0  0  0  0  0  0  0  0  0  0  0
   -3.3204   -0.4451    0.0000 C   0  0  0  0  0  0  0  0  0  0  0  0
   -3.0654    0.3395    0.0000 C   0  0  0  0  0  0  0  0  0  0  0  0
   -2.2585    0.5110    0.0000 C   0  0  0  0  0  0  0  0  0  0  0  0
  1  2  1  0  0  0  0
  2  3  1  0  0  0  0
  2  4  1  0  0  0  0
  4  5  1  0  0  0  0
  5  6  1  0  0  0  0
  6  7  1  0  0  0  0
  7  8  2  0  0  0  0
  2  8  1  0  0  0  0
  8  9  1  0  0  0  0
  9 10  1  0  0  0  0
 10 11  2  0  0  0  0
 11 12  1  0  0  0  0
 12 13  2  0  0  0  0
 13 14  1  0  0  0  0
 14 15  2  0  0  0  0
  7 15  1  0  0  0  0
 10 15  1  0  0  0  0
 12 16  1  0  0  0  0
 16 17  2  0  0  0  0
 16 18  2  0  0  0  0
 16 19  1  0  0  0  0
 19 20  2  0  0  0  0
 20 21  1  0  0  0  0
 21 22  2  0  0  0  0
 22 23  1  0  0  0  0
 23 24  2  0  0  0  0
 19 24  1  0  0  0  0
M  END
>  <MOLECULEID>
M97071409

>  <CLASS>
Active

$$$$

  Mrv2120 12252113502D          

 28 33  0  0  0  0            999 V2000
    0.4343   -6.2466    0.0000 F   0  0  0  0  0  0  0  0  0  0  0  0
   -0.3292   -5.9341    0.0000 C   0  0  0  0  0  0  0  0  0  0  0  0
   -0.9816   -6.4390    0.0000 C   0  0  0  0  0  0  0  0  0  0  0  0
   -1.7451   -6.1265    0.0000 C   0  0  0  0  0  0  0  0  0  0  0  0
   -1.8562   -5.3090    0.0000 C   0  0  0  0  0  0  0  0  0  0  0  0
   -2.5380   -4.8445    0.0000 C   0  0  0  0  0  0  0  0  0  0  0  0
   -2.3070   -4.0526    0.0000 C   0  0  0  0  0  0  0  0  0  0  0  0
   -1.4824   -4.0275    0.0000 N   0  0  0  0  0  0  0  0  0  0  0  0
   -1.2038   -4.8041    0.0000 C   0  0  0  0  0  0  0  0  0  0  0  0
   -0.4403   -5.1166    0.0000 C   0  0  0  0  0  0  0  0  0  0  0  0
   -1.0179   -3.3457    0.0000 S   0  0  0  0  0  0  0  0  0  0  0  0
   -0.3361   -3.8102    0.0000 O   0  0  0  0  0  0  0  0  0  0  0  0
   -1.6998   -2.8812    0.0000 O   0  0  0  0  0  0  0  0  0  0  0  0
   -0.5535   -2.6639    0.0000 C   0  0  0  0  0  0  0  0  0  0  0  0
   -0.9117   -1.9207    0.0000 C   0  0  0  0  0  0  0  0  0  0  0  0
   -0.4473   -1.2389    0.0000 C   0  0  0  0  0  0  0  0  0  0  0  0
    0.3754   -1.3002    0.0000 C   0  0  0  0  0  0  0  0  0  0  0  0
    0.9715   -0.7298    0.0000 O   0  0  0  0  0  0  0  0  0  0  0  0
    1.6982   -1.1204    0.0000 C   0  0  0  0  0  0  0  0  0  0  0  0
    1.5512   -1.9323    0.0000 C   0  0  0  0  0  0  0  0  0  0  0  0
    2.0942   -2.5533    0.0000 C   0  0  0  0  0  0  0  0  0  0  0  0
    2.9184   -2.5160    0.0000 C   0  0  0  0  0  0  0  0  0  0  0  0
    3.4031   -1.8483    0.0000 C   0  0  0  0  0  0  0  0  0  0  0  0
    3.1832   -1.0531    0.0000 C   0  0  0  0  0  0  0  0  0  0  0  0
    2.4245   -0.7292    0.0000 C   0  0  0  0  0  0  0  0  0  0  0  0
    2.8263   -1.9394    0.0000 N   0  0  0  0  0  0  0  0  0  0  0  0
    0.7337   -2.0433    0.0000 C   0  0  0  0  0  0  0  0  0  0  0  0
    0.2692   -2.7252    0.0000 C   0  0  0  0  0  0  0  0  0  0  0  0
  1  2  1  0  0  0  0
  2  3  2  0  0  0  0
  3  4  1  0  0  0  0
  4  5  2  0  0  0  0
  5  6  1  0  0  0  0
  6  7  2  0  0  0  0
  7  8  1  0  0  0  0
  8  9  1  0  0  0  0
  5  9  1  0  0  0  0
  9 10  2  0  0  0  0
  2 10  1  0  0  0  0
  8 11  1  0  0  0  0
 11 12  2  0  0  0  0
 11 13  2  0  0  0  0
 11 14  1  0  0  0  0
 14 15  2  0  0  0  0
 15 16  1  0  0  0  0
 16 17  2  0  0  0  0
 17 18  1  0  0  0  0
 18 19  1  0  0  0  0
 19 20  2  0  0  0  0
 20 21  1  0  0  0  0
 21 22  1  0  0  0  0
 22 23  1  0  0  0  0
 23 24  1  0  0  0  0
 24 25  1  0  0  0  0
 19 25  1  0  0  0  0
 24 26  1  0  0  0  0
 21 26  1  0  0  0  0
 20 27  1  0  0  0  0
 17 27  1  0  0  0  0
 27 28  2  0  0  0  0
 14 28  1  0  0  0  0
M  END
>  <MOLECULEID>
M97087789

>  <CLASS>
Active

$$$$

  Mrv2120 12252113502D          

 30 34  0  0  0  0            999 V2000
   -4.2676   -4.8395    0.0000 C   0  0  0  0  0  0  0  0  0  0  0  0
   -3.8551   -4.1250    0.0000 C   0  0  0  0  0  0  0  0  0  0  0  0
   -3.0301   -4.1250    0.0000 N   0  0  0  0  0  0  0  0  0  0  0  0
   -2.6176   -3.4105    0.0000 C   0  0  0  0  0  0  0  0  0  0  0  0
   -1.7926   -3.4105    0.0000 C   0  0  0  0  0  0  0  0  0  0  0  0
   -1.3801   -4.1250    0.0000 N   0  0  0  0  0  0  0  0  0  0  0  0
   -1.7926   -4.8395    0.0000 C   0  0  0  0  0  0  0  0  0  0  0  0
   -2.6176   -4.8395    0.0000 C   0  0  0  0  0  0  0  0  0  0  0  0
   -0.5551   -4.1250    0.0000 C   0  0  0  0  0  0  0  0  0  0  0  0
   -0.0702   -3.4576    0.0000 N   0  0  0  0  0  0  0  0  0  0  0  0
    0.7145   -3.7125    0.0000 C   0  0  0  0  0  0  0  0  0  0  0  0
    1.4289   -3.3000    0.0000 C   0  0  0  0  0  0  0  0  0  0  0  0
    2.1434   -3.7125    0.0000 C   0  0  0  0  0  0  0  0  0  0  0  0
    2.1434   -4.5375    0.0000 C   0  0  0  0  0  0  0  0  0  0  0  0
    1.4289   -4.9500    0.0000 C   0  0  0  0  0  0  0  0  0  0  0  0
    0.7145   -4.5375    0.0000 C   0  0  0  0  0  0  0  0  0  0  0  0
   -0.0702   -4.7924    0.0000 O   0  0  0  0  0  0  0  0  0  0  0  0
    1.4289   -2.4750    0.0000 S   0  0  0  0  0  0  0  0  0  0  0  0
    2.2539   -2.4750    0.0000 O   0  0  0  0  0  0  0  0  0  0  0  0
    0.6039   -2.4750    0.0000 O   0  0  0  0  0  0  0  0  0  0  0  0
    1.4289   -1.6500    0.0000 C   0  0  0  0  0  0  0  0  0  0  0  0
    0.7145   -1.2375    0.0000 C   0  0  0  0  0  0  0  0  0  0  0  0
    0.7145   -0.4125    0.0000 C   0  0  0  0  0  0  0  0  0  0  0  0
    1.4289    0.0000    0.0000 C   0  0  0  0  0  0  0  0  0  0  0  0
    2.1434   -0.4125    0.0000 C   0  0  0  0  0  0  0  0  0  0  0  0
    2.8579    0.0000    0.0000 C   0  0  0  0  0  0  0  0  0  0  0  0
    3.5724   -0.4125    0.0000 C   0  0  0  0  0  0  0  0  0  0  0  0
    3.5724   -1.2375    0.0000 C   0  0  0  0  0  0  0  0  0  0  0  0
    2.8579   -1.6500    0.0000 C   0  0  0  0  0  0  0  0  0  0  0  0
    2.1434   -1.2375    0.0000 C   0  0  0  0  0  0  0  0  0  0  0  0
  1  2  1  0  0  0  0
  2  3  1  0  0  0  0
  3  4  1  0  0  0  0
  4  5  1  0  0  0  0
  5  6  1  0  0  0  0
  6  7  1  0  0  0  0
  7  8  1  0  0  0  0
  3  8  1  0  0  0  0
  6  9  1  0  0  0  0
  9 10  2  0  0  0  0
 10 11  1  0  0  0  0
 11 12  2  0  0  0  0
 12 13  1  0  0  0  0
 13 14  2  0  0  0  0
 14 15  1  0  0  0  0
 15 16  2  0  0  0  0
 11 16  1  0  0  0  0
 16 17  1  0  0  0  0
  9 17  1  0  0  0  0
 12 18  1  0  0  0  0
 18 19  2  0  0  0  0
 18 20  2  0  0  0  0
 18 21  1  0  0  0  0
 21 22  2  0  0  0  0
 22 23  1  0  0  0  0
 23 24  2  0  0  0  0
 24 25  1  0  0  0  0
 25 26  2  0  0  0  0
 26 27  1  0  0  0  0
 27 28  2  0  0  0  0
 28 29  1  0  0  0  0
 29 30  2  0  0  0  0
 21 30  1  0  0  0  0
 25 30  1  0  0  0  0
M  END
>  <MOLECULEID>
M546103

>  <CLASS>
Active

$$$$

  Mrv2120 12252113502D          

 28 31  0  0  0  0            999 V2000
   -2.4149   -2.9602    0.0000 C   0  0  0  0  0  0  0  0  0  0  0  0
   -1.6079   -2.7887    0.0000 O   0  0  0  0  0  0  0  0  0  0  0  0
   -1.3530   -2.0041    0.0000 C   0  0  0  0  0  0  0  0  0  0  0  0
   -0.5460   -1.8326    0.0000 C   0  0  0  0  0  0  0  0  0  0  0  0
    0.1215   -2.3175    0.0000 O   0  0  0  0  0  0  0  0  0  0  0  0
    0.7889   -1.8326    0.0000 C   0  0  0  0  0  0  0  0  0  0  0  0
    0.5340   -1.0479    0.0000 C   0  0  0  0  0  0  0  0  0  0  0  0
    1.0860   -0.4349    0.0000 C   0  0  0  0  0  0  0  0  0  0  0  0
    1.8930   -0.6064    0.0000 N   0  0  0  0  0  0  0  0  0  0  0  0
    2.1479   -1.3910    0.0000 C   0  0  0  0  0  0  0  0  0  0  0  0
    1.5959   -2.0041    0.0000 C   0  0  0  0  0  0  0  0  0  0  0  0
   -0.2910   -1.0479    0.0000 C   0  0  0  0  0  0  0  0  0  0  0  0
   -0.8431   -0.4349    0.0000 C   0  0  0  0  0  0  0  0  0  0  0  0
   -1.6501   -0.6064    0.0000 C   0  0  0  0  0  0  0  0  0  0  0  0
   -1.9050   -1.3910    0.0000 C   0  0  0  0  0  0  0  0  0  0  0  0
   -2.2021    0.0067    0.0000 S   0  0  0  0  0  0  0  0  0  0  0  0
   -1.5890    0.5587    0.0000 O   0  0  0  0  0  0  0  0  0  0  0  0
   -2.8152   -0.5453    0.0000 O   0  0  0  0  0  0  0  0  0  0  0  0
   -2.7541    0.6198    0.0000 C   0  0  0  0  0  0  0  0  0  0  0  0
   -3.5611    0.4483    0.0000 C   0  0  0  0  0  0  0  0  0  0  0  0
   -4.1131    1.0614    0.0000 C   0  0  0  0  0  0  0  0  0  0  0  0
   -3.8582    1.8460    0.0000 C   0  0  0  0  0  0  0  0  0  0  0  0
   -3.0512    2.0175    0.0000 C   0  0  0  0  0  0  0  0  0  0  0  0
   -2.4992    1.4044    0.0000 C   0  0  0  0  0  0  0  0  0  0  0  0
   -2.7963    2.8021    0.0000 C   0  0  0  0  0  0  0  0  0  0  0  0
   -2.5413    3.5868    0.0000 F   0  0  0  0  0  0  0  0  0  0  0  0
   -2.0116    2.5472    0.0000 F   0  0  0  0  0  0  0  0  0  0  0  0
   -3.5809    3.0571    0.0000 F   0  0  0  0  0  0  0  0  0  0  0  0
  1  2  1  0  0  0  0
  2  3  1  0  0  0  0
  3  4  2  0  0  0  0
  4  5  1  0  0  0  0
  5  6  1  0  0  0  0
  6  7  2  0  0  0  0
  7  8  1  0  0  0  0
  8  9  1  0  0  0  0
  9 10  1  0  0  0  0
 10 11  1  0  0  0  0
  6 11  1  0  0  0  0
  7 12  1  0  0  0  0
  4 12  1  0  0  0  0
 12 13  2  0  0  0  0
 13 14  1  0  0  0  0
 14 15  2  0  0  0  0
  3 15  1  0  0  0  0
 14 16  1  0  0  0  0
 16 17  2  0  0  0  0
 16 18  2  0  0  0  0
 16 19  1  0  0  0  0
 19 20  2  0  0  0  0
 20 21  1  0  0  0  0
 21 22  2  0  0  0  0
 22 23  1  0  0  0  0
 23 24  2  0  0  0  0
 19 24  1  0  0  0  0
 23 25  1  0  0  0  0
 25 26  1  0  0  0  0
 25 27  1  0  0  0  0
 25 28  1  0  0  0  0
M  END
>  <MOLECULEID>
M97085223

>  <CLASS>
Active

$$$$

  Mrv2120 12252113502D          

 29 32  0  0  0  0            999 V2000
    6.4235   -1.0837    0.0000 C   0  0  0  0  0  0  0  0  0  0  0  0
    5.6165   -1.2553    0.0000 N   0  0  0  0  0  0  0  0  0  0  0  0
    5.3615   -2.0399    0.0000 C   0  0  0  0  0  0  0  0  0  0  0  0
    5.0645   -0.6422    0.0000 C   0  0  0  0  0  0  0  0  0  0  0  0
    4.2575   -0.8137    0.0000 C   0  0  0  0  0  0  0  0  0  0  0  0
    4.0025   -1.5983    0.0000 O   0  0  0  0  0  0  0  0  0  0  0  0
    3.7054   -0.2006    0.0000 N   0  0  0  0  0  0  0  0  0  0  0  0
    3.9604    0.5840    0.0000 C   0  0  0  0  0  0  0  0  0  0  0  0
    3.4084    1.1971    0.0000 C   0  0  0  0  0  0  0  0  0  0  0  0
    2.6014    1.0256    0.0000 C   0  0  0  0  0  0  0  0  0  0  0  0
    2.3464    0.2410    0.0000 C   0  0  0  0  0  0  0  0  0  0  0  0
    2.8985   -0.3721    0.0000 C   0  0  0  0  0  0  0  0  0  0  0  0
    1.5214    0.2410    0.0000 C   0  0  0  0  0  0  0  0  0  0  0  0
    0.9694   -0.3721    0.0000 C   0  0  0  0  0  0  0  0  0  0  0  0
    0.1624   -0.2006    0.0000 C   0  0  0  0  0  0  0  0  0  0  0  0
   -0.0925    0.5840    0.0000 C   0  0  0  0  0  0  0  0  0  0  0  0
    0.4595    1.1971    0.0000 C   0  0  0  0  0  0  0  0  0  0  0  0
    0.2046    1.9817    0.0000 Cl  0  0  0  0  0  0  0  0  0  0  0  0
    1.2665    1.0256    0.0000 C   0  0  0  0  0  0  0  0  0  0  0  0
    1.9339    1.5105    0.0000 O   0  0  0  0  0  0  0  0  0  0  0  0
   -0.3896   -0.8137    0.0000 S   0  0  0  0  0  0  0  0  0  0  0  0
   -1.0027   -0.2617    0.0000 O   0  0  0  0  0  0  0  0  0  0  0  0
    0.2235   -1.3657    0.0000 O   0  0  0  0  0  0  0  0  0  0  0  0
   -0.9416   -1.4268    0.0000 C   0  0  0  0  0  0  0  0  0  0  0  0
   -0.6867   -2.2114    0.0000 C   0  0  0  0  0  0  0  0  0  0  0  0
   -1.2387   -2.8245    0.0000 C   0  0  0  0  0  0  0  0  0  0  0  0
   -2.0457   -2.6530    0.0000 C   0  0  0  0  0  0  0  0  0  0  0  0
   -2.3006   -1.8684    0.0000 C   0  0  0  0  0  0  0  0  0  0  0  0
   -1.7486   -1.2553    0.0000 C   0  0  0  0  0  0  0  0  0  0  0  0
  1  2  1  0  0  0  0
  2  3  1  0  0  0  0
  2  4  1  0  0  0  0
  4  5  1  0  0  0  0
  5  6  2  0  0  0  0
  5  7  1  0  0  0  0
  7  8  1  0  0  0  0
  8  9  1  0  0  0  0
  9 10  1  0  0  0  0
 10 11  2  0  0  0  0
 11 12  1  0  0  0  0
  7 12  1  0  0  0  0
 11 13  1  0  0  0  0
 13 14  2  0  0  0  0
 14 15  1  0  0  0  0
 15 16  2  0  0  0  0
 16 17  1  0  0  0  0
 17 18  1  0  0  0  0
 17 19  2  0  0  0  0
 13 19  1  0  0  0  0
 19 20  1  0  0  0  0
 10 20  1  0  0  0  0
 15 21  1  0  0  0  0
 21 22  2  0  0  0  0
 21 23  2  0  0  0  0
 21 24  1  0  0  0  0
 24 25  2  0  0  0  0
 25 26  1  0  0  0  0
 26 27  2  0  0  0  0
 27 28  1  0  0  0  0
 28 29  2  0  0  0  0
 24 29  1  0  0  0  0
M  END
>  <MOLECULEID>
M97143009

>  <CLASS>
Inactive

$$$$

  Mrv2120 12252113502D          

 22 24  0  0  0  0            999 V2000
    0.7145   -0.4125    0.0000 C   0  0  0  0  0  0  0  0  0  0  0  0
    0.7145   -1.2375    0.0000 C   0  0  0  0  0  0  0  0  0  0  0  0
    1.4289   -1.6500    0.0000 C   0  0  0  0  0  0  0  0  0  0  0  0
    2.1434   -1.2375    0.0000 O   0  0  0  0  0  0  0  0  0  0  0  0
    2.8579   -1.6500    0.0000 C   0  0  0  0  0  0  0  0  0  0  0  0
    3.5724   -1.2375    0.0000 C   0  0  0  0  0  0  0  0  0  0  0  0
    3.5724   -0.4125    0.0000 C   0  0  0  0  0  0  0  0  0  0  0  0
    4.2868   -0.0000    0.0000 C   0  0  0  0  0  0  0  0  0  0  0  0
    5.0013   -0.4125    0.0000 C   0  0  0  0  0  0  0  0  0  0  0  0
    5.0013   -1.2375    0.0000 C   0  0  0  0  0  0  0  0  0  0  0  0
    5.7158   -1.6500    0.0000 Cl  0  0  0  0  0  0  0  0  0  0  0  0
    4.2868   -1.6500    0.0000 C   0  0  0  0  0  0  0  0  0  0  0  0
    1.4289   -2.4750    0.0000 N   0  0  0  0  0  0  0  0  0  0  0  0
    0.7145   -2.8875    0.0000 C   0  0  0  0  0  0  0  0  0  0  0  0
    0.0000   -2.4750    0.0000 C   0  0  0  0  0  0  0  0  0  0  0  0
    0.0000   -1.6500    0.0000 C   0  0  0  0  0  0  0  0  0  0  0  0
   -0.7145   -1.2375    0.0000 C   0  0  0  0  0  0  0  0  0  0  0  0
   -1.4289   -1.6500    0.0000 C   0  0  0  0  0  0  0  0  0  0  0  0
   -2.1434   -1.2375    0.0000 C   0  0  0  0  0  0  0  0  0  0  0  0
   -2.1434   -0.4125    0.0000 N   0  0  0  0  0  0  0  0  0  0  0  0
   -1.4289    0.0000    0.0000 C   0  0  0  0  0  0  0  0  0  0  0  0
   -0.7145   -0.4125    0.0000 C   0  0  0  0  0  0  0  0  0  0  0  0
  1  2  1  0  0  0  0
  2  3  2  0  0  0  0
  3  4  1  0  0  0  0
  4  5  1  0  0  0  0
  5  6  1  0  0  0  0
  6  7  2  0  0  0  0
  7  8  1  0  0  0  0
  8  9  2  0  0  0  0
  9 10  1  0  0  0  0
 10 11  1  0  0  0  0
 10 12  2  0  0  0  0
  6 12  1  0  0  0  0
  3 13  1  0  0  0  0
 13 14  2  0  0  0  0
 14 15  1  0  0  0  0
 15 16  2  0  0  0  0
  2 16  1  0  0  0  0
 16 17  1  0  0  0  0
 17 18  1  0  0  0  0
 18 19  1  0  0  0  0
 19 20  1  0  0  0  0
 20 21  1  0  0  0  0
 21 22  1  0  0  0  0
 17 22  1  0  0  0  0
M  END
>  <MOLECULEID>
M567312

>  <CLASS>
Active

$$$$

  Mrv2120 12252113502D          

 22 25  0  0  0  0            999 V2000
   -1.9471    0.7913    0.0000 O   0  0  0  0  0  0  0  0  0  0  0  0
   -2.2021    0.0067    0.0000 C   0  0  0  0  0  0  0  0  0  0  0  0
   -3.0091   -0.1648    0.0000 C   0  0  0  0  0  0  0  0  0  0  0  0
   -3.2640   -0.9494    0.0000 C   0  0  0  0  0  0  0  0  0  0  0  0
   -4.0710   -1.1210    0.0000 C   0  0  0  0  0  0  0  0  0  0  0  0
   -4.6230   -0.5079    0.0000 C   0  0  0  0  0  0  0  0  0  0  0  0
   -4.3681    0.2768    0.0000 C   0  0  0  0  0  0  0  0  0  0  0  0
   -3.5611    0.4483    0.0000 C   0  0  0  0  0  0  0  0  0  0  0  0
   -1.6501   -0.6064    0.0000 C   0  0  0  0  0  0  0  0  0  0  0  0
   -1.9050   -1.3910    0.0000 C   0  0  0  0  0  0  0  0  0  0  0  0
   -1.3530   -2.0041    0.0000 C   0  0  0  0  0  0  0  0  0  0  0  0
   -1.6079   -2.7887    0.0000 Cl  0  0  0  0  0  0  0  0  0  0  0  0
   -0.5460   -1.8326    0.0000 C   0  0  0  0  0  0  0  0  0  0  0  0
    0.1215   -2.3175    0.0000 O   0  0  0  0  0  0  0  0  0  0  0  0
    0.7889   -1.8326    0.0000 C   0  0  0  0  0  0  0  0  0  0  0  0
    0.5340   -1.0479    0.0000 C   0  0  0  0  0  0  0  0  0  0  0  0
    1.0860   -0.4349    0.0000 C   0  0  0  0  0  0  0  0  0  0  0  0
    1.8930   -0.6064    0.0000 N   0  0  0  0  0  0  0  0  0  0  0  0
    2.1479   -1.3910    0.0000 C   0  0  0  0  0  0  0  0  0  0  0  0
    1.5959   -2.0041    0.0000 C   0  0  0  0  0  0  0  0  0  0  0  0
   -0.2910   -1.0479    0.0000 C   0  0  0  0  0  0  0  0  0  0  0  0
   -0.8431   -0.4349    0.0000 C   0  0  0  0  0  0  0  0  0  0  0  0
  1  2  1  0  0  0  0
  2  3  1  0  0  0  0
  3  4  2  0  0  0  0
  4  5  1  0  0  0  0
  5  6  2  0  0  0  0
  6  7  1  0  0  0  0
  7  8  2  0  0  0  0
  3  8  1  0  0  0  0
  2  9  1  0  0  0  0
  9 10  2  0  0  0  0
 10 11  1  0  0  0  0
 11 12  1  0  0  0  0
 11 13  2  0  0  0  0
 13 14  1  0  0  0  0
 14 15  1  0  0  0  0
 15 16  2  0  0  0  0
 16 17  1  0  0  0  0
 17 18  1  0  0  0  0
 18 19  1  0  0  0  0
 19 20  1  0  0  0  0
 15 20  1  0  0  0  0
 16 21  1  0  0  0  0
 13 21  1  0  0  0  0
 21 22  2  0  0  0  0
  9 22  1  0  0  0  0
M  END
>  <MOLECULEID>
M83440926

>  <CLASS>
Inactive

$$$$

  Mrv2120 12252113502D          

 29 32  0  0  0  0            999 V2000
    3.3523    6.0604    0.0000 C   0  0  0  0  0  0  0  0  0  0  0  0
    4.0668    5.6479    0.0000 C   0  0  0  0  0  0  0  0  0  0  0  0
    4.0668    4.8229    0.0000 N   0  0  0  0  0  0  0  0  0  0  0  0
    4.7812    4.4104    0.0000 C   0  0  0  0  0  0  0  0  0  0  0  0
    4.7812    3.5854    0.0000 C   0  0  0  0  0  0  0  0  0  0  0  0
    4.0668    3.1729    0.0000 N   0  0  0  0  0  0  0  0  0  0  0  0
    4.0668    2.3479    0.0000 C   0  0  0  0  0  0  0  0  0  0  0  0
    3.3523    1.9354    0.0000 C   0  0  0  0  0  0  0  0  0  0  0  0
    3.3523    1.1104    0.0000 C   0  0  0  0  0  0  0  0  0  0  0  0
    2.6378    0.6979    0.0000 C   0  0  0  0  0  0  0  0  0  0  0  0
    1.9233    1.1104    0.0000 C   0  0  0  0  0  0  0  0  0  0  0  0
    1.1387    0.8555    0.0000 N   0  0  0  0  0  0  0  0  0  0  0  0
    0.6538    1.5229    0.0000 C   0  0  0  0  0  0  0  0  0  0  0  0
    1.1387    2.1904    0.0000 C   0  0  0  0  0  0  0  0  0  0  0  0
    1.9233    1.9354    0.0000 C   0  0  0  0  0  0  0  0  0  0  0  0
    2.6378    2.3479    0.0000 C   0  0  0  0  0  0  0  0  0  0  0  0
    0.8838    0.0709    0.0000 S   0  0  0  0  0  0  0  0  0  0  0  0
    0.0992    0.3258    0.0000 O   0  0  0  0  0  0  0  0  0  0  0  0
    1.6684   -0.1841    0.0000 O   0  0  0  0  0  0  0  0  0  0  0  0
    0.6288   -0.7137    0.0000 C   0  0  0  0  0  0  0  0  0  0  0  0
    1.1809   -1.3268    0.0000 C   0  0  0  0  0  0  0  0  0  0  0  0
    0.9259   -2.1115    0.0000 C   0  0  0  0  0  0  0  0  0  0  0  0
    0.1190   -2.2830    0.0000 C   0  0  0  0  0  0  0  0  0  0  0  0
   -0.4331   -1.6699    0.0000 C   0  0  0  0  0  0  0  0  0  0  0  0
   -1.2400   -1.8414    0.0000 Cl  0  0  0  0  0  0  0  0  0  0  0  0
   -0.1781   -0.8853    0.0000 C   0  0  0  0  0  0  0  0  0  0  0  0
   -0.7302   -0.2722    0.0000 Cl  0  0  0  0  0  0  0  0  0  0  0  0
    3.3523    3.5854    0.0000 C   0  0  0  0  0  0  0  0  0  0  0  0
    3.3523    4.4104    0.0000 C   0  0  0  0  0  0  0  0  0  0  0  0
  1  2  1  0  0  0  0
  2  3  1  0  0  0  0
  3  4  1  0  0  0  0
  4  5  1  0  0  0  0
  5  6  1  0  0  0  0
  6  7  1  0  0  0  0
  7  8  1  0  0  0  0
  8  9  2  0  0  0  0
  9 10  1  0  0  0  0
 10 11  2  0  0  0  0
 11 12  1  0  0  0  0
 12 13  1  0  0  0  0
 13 14  2  0  0  0  0
 14 15  1  0  0  0  0
 11 15  1  0  0  0  0
 15 16  2  0  0  0  0
  8 16  1  0  0  0  0
 12 17  1  0  0  0  0
 17 18  2  0  0  0  0
 17 19  2  0  0  0  0
 17 20  1  0  0  0  0
 20 21  2  0  0  0  0
 21 22  1  0  0  0  0
 22 23  2  0  0  0  0
 23 24  1  0  0  0  0
 24 25  1  0  0  0  0
 24 26  2  0  0  0  0
 20 26  1  0  0  0  0
 26 27  1  0  0  0  0
  6 28  1  0  0  0  0
 28 29  1  0  0  0  0
  3 29  1  0  0  0  0
M  END
>  <MOLECULEID>
M97085904

>  <CLASS>
Active

$$$$

  Mrv2120 12252113502D          

 28 31  0  0  0  0            999 V2000
    4.0668    3.1729    0.0000 C   0  0  0  0  0  0  0  0  0  0  0  0
    4.0668    2.3479    0.0000 O   0  0  0  0  0  0  0  0  0  0  0  0
    3.3523    1.9354    0.0000 C   0  0  0  0  0  0  0  0  0  0  0  0
    3.3523    1.1104    0.0000 C   0  0  0  0  0  0  0  0  0  0  0  0
    2.6378    0.6979    0.0000 C   0  0  0  0  0  0  0  0  0  0  0  0
    1.9233    1.1104    0.0000 C   0  0  0  0  0  0  0  0  0  0  0  0
    1.1387    0.8555    0.0000 N   0  0  0  0  0  0  0  0  0  0  0  0
    0.6538    1.5229    0.0000 C   0  0  0  0  0  0  0  0  0  0  0  0
    1.1387    2.1904    0.0000 C   0  0  0  0  0  0  0  0  0  0  0  0
    1.9233    1.9354    0.0000 C   0  0  0  0  0  0  0  0  0  0  0  0
    2.6378    2.3479    0.0000 C   0  0  0  0  0  0  0  0  0  0  0  0
    0.8838    2.9750    0.0000 S   0  0  0  0  0  0  0  0  0  0  0  0
    0.0992    2.7201    0.0000 O   0  0  0  0  0  0  0  0  0  0  0  0
    1.6684    3.2299    0.0000 O   0  0  0  0  0  0  0  0  0  0  0  0
    0.6288    3.7596    0.0000 C   0  0  0  0  0  0  0  0  0  0  0  0
   -0.1781    3.9312    0.0000 C   0  0  0  0  0  0  0  0  0  0  0  0
   -0.4331    4.7158    0.0000 C   0  0  0  0  0  0  0  0  0  0  0  0
    0.1190    5.3289    0.0000 C   0  0  0  0  0  0  0  0  0  0  0  0
    0.9259    5.1573    0.0000 C   0  0  0  0  0  0  0  0  0  0  0  0
    1.4780    5.7704    0.0000 F   0  0  0  0  0  0  0  0  0  0  0  0
    1.1809    4.3727    0.0000 C   0  0  0  0  0  0  0  0  0  0  0  0
    0.8838    0.0709    0.0000 C   0  0  0  0  0  0  0  0  0  0  0  0
    1.4358   -0.5422    0.0000 C   0  0  0  0  0  0  0  0  0  0  0  0
    1.1809   -1.3268    0.0000 C   0  0  0  0  0  0  0  0  0  0  0  0
    0.3739   -1.4984    0.0000 C   0  0  0  0  0  0  0  0  0  0  0  0
   -0.1781   -0.8853    0.0000 N   0  0  0  0  0  0  0  0  0  0  0  0
   -0.9851   -1.0568    0.0000 C   0  0  0  0  0  0  0  0  0  0  0  0
    0.0768   -0.1006    0.0000 C   0  0  0  0  0  0  0  0  0  0  0  0
  1  2  1  0  0  0  0
  2  3  1  0  0  0  0
  3  4  2  0  0  0  0
  4  5  1  0  0  0  0
  5  6  2  0  0  0  0
  6  7  1  0  0  0  0
  7  8  1  0  0  0  0
  8  9  2  0  0  0  0
  9 10  1  0  0  0  0
  6 10  1  0  0  0  0
 10 11  2  0  0  0  0
  3 11  1  0  0  0  0
  9 12  1  0  0  0  0
 12 13  2  0  0  0  0
 12 14  2  0  0  0  0
 12 15  1  0  0  0  0
 15 16  2  0  0  0  0
 16 17  1  0  0  0  0
 17 18  2  0  0  0  0
 18 19  1  0  0  0  0
 19 20  1  0  0  0  0
 19 21  2  0  0  0  0
 15 21  1  0  0  0  0
  7 22  1  0  0  0  0
 22 23  1  0  0  0  0
 23 24  1  0  0  0  0
 24 25  1  0  0  0  0
 25 26  1  0  0  0  0
 26 27  1  0  0  0  0
 26 28  1  0  0  0  0
 22 28  1  0  0  0  0
M  END
>  <MOLECULEID>
M83987432

>  <CLASS>
Inactive

$$$$

  Mrv2120 12252113502D          

 25 28  0  0  0  0            999 V2000
   -0.1360    3.8926    0.0000 Cl  0  0  0  0  0  0  0  0  0  0  0  0
    0.1190    3.1080    0.0000 C   0  0  0  0  0  0  0  0  0  0  0  0
    0.9259    2.9365    0.0000 C   0  0  0  0  0  0  0  0  0  0  0  0
    1.1809    2.1518    0.0000 C   0  0  0  0  0  0  0  0  0  0  0  0
    0.6288    1.5387    0.0000 C   0  0  0  0  0  0  0  0  0  0  0  0
   -0.1781    1.7103    0.0000 C   0  0  0  0  0  0  0  0  0  0  0  0
   -0.4331    2.4949    0.0000 C   0  0  0  0  0  0  0  0  0  0  0  0
    0.8838    0.7541    0.0000 S   0  0  0  0  0  0  0  0  0  0  0  0
    0.0992    0.4992    0.0000 O   0  0  0  0  0  0  0  0  0  0  0  0
    1.6684    1.0091    0.0000 O   0  0  0  0  0  0  0  0  0  0  0  0
    1.1387   -0.0305    0.0000 C   0  0  0  0  0  0  0  0  0  0  0  0
    1.9233   -0.2854    0.0000 C   0  0  0  0  0  0  0  0  0  0  0  0
    2.6378    0.1271    0.0000 C   0  0  0  0  0  0  0  0  0  0  0  0
    3.3523   -0.2854    0.0000 C   0  0  0  0  0  0  0  0  0  0  0  0
    3.3523   -1.1104    0.0000 C   0  0  0  0  0  0  0  0  0  0  0  0
    2.6378   -1.5229    0.0000 C   0  0  0  0  0  0  0  0  0  0  0  0
    1.9233   -1.1104    0.0000 C   0  0  0  0  0  0  0  0  0  0  0  0
    1.1387   -1.3654    0.0000 N   0  0  0  0  0  0  0  0  0  0  0  0
    0.6538   -0.6979    0.0000 N   0  0  0  0  0  0  0  0  0  0  0  0
    4.0668   -1.5229    0.0000 N   0  0  0  0  0  0  0  0  0  0  0  0
    4.7812   -1.1104    0.0000 C   0  0  0  0  0  0  0  0  0  0  0  0
    5.4957   -1.5229    0.0000 C   0  0  0  0  0  0  0  0  0  0  0  0
    5.4957   -2.3479    0.0000 N   0  0  0  0  0  0  0  0  0  0  0  0
    4.7812   -2.7604    0.0000 C   0  0  0  0  0  0  0  0  0  0  0  0
    4.0668   -2.3479    0.0000 C   0  0  0  0  0  0  0  0  0  0  0  0
  1  2  1  0  0  0  0
  2  3  2  0  0  0  0
  3  4  1  0  0  0  0
  4  5  2  0  0  0  0
  5  6  1  0  0  0  0
  6  7  2  0  0  0  0
  2  7  1  0  0  0  0
  5  8  1  0  0  0  0
  8  9  2  0  0  0  0
  8 10  2  0  0  0  0
  8 11  1  0  0  0  0
 11 12  2  0  0  0  0
 12 13  1  0  0  0  0
 13 14  2  0  0  0  0
 14 15  1  0  0  0  0
 15 16  2  0  0  0  0
 16 17  1  0  0  0  0
 12 17  1  0  0  0  0
 17 18  2  0  0  0  0
 18 19  1  0  0  0  0
 11 19  1  0  0  0  0
 15 20  1  0  0  0  0
 20 21  1  0  0  0  0
 21 22  1  0  0  0  0
 22 23  1  0  0  0  0
 23 24  1  0  0  0  0
 24 25  1  0  0  0  0
 20 25  1  0  0  0  0
M  END
>  <MOLECULEID>
M83987475

>  <CLASS>
Inactive

$$$$

  Mrv2120 12252113502D          

 26 28  0  0  0  0            999 V2000
    2.1434   -0.4125    0.0000 C   0  0  0  0  0  0  0  0  0  0  0  0
    2.8579   -0.8250    0.0000 O   0  0  0  0  0  0  0  0  0  0  0  0
    2.8579   -1.6500    0.0000 C   0  0  0  0  0  0  0  0  0  0  0  0
    3.5724   -2.0625    0.0000 C   0  0  0  0  0  0  0  0  0  0  0  0
    3.5724   -2.8875    0.0000 C   0  0  0  0  0  0  0  0  0  0  0  0
    2.8579   -3.3000    0.0000 C   0  0  0  0  0  0  0  0  0  0  0  0
    2.1434   -2.8875    0.0000 C   0  0  0  0  0  0  0  0  0  0  0  0
    2.1434   -2.0625    0.0000 C   0  0  0  0  0  0  0  0  0  0  0  0
    1.4289   -1.6500    0.0000 N   0  0  0  0  0  0  0  0  0  0  0  0
    0.7145   -2.0625    0.0000 C   0  0  0  0  0  0  0  0  0  0  0  0
    0.0000   -1.6500    0.0000 C   0  0  0  0  0  0  0  0  0  0  0  0
    0.0000   -0.8250    0.0000 N   0  0  0  0  0  0  0  0  0  0  0  0
    0.7145   -0.4125    0.0000 C   0  0  0  0  0  0  0  0  0  0  0  0
    1.4289   -0.8250    0.0000 C   0  0  0  0  0  0  0  0  0  0  0  0
    2.8579   -4.1250    0.0000 S   0  0  0  0  0  0  0  0  0  0  0  0
    2.0329   -4.1250    0.0000 O   0  0  0  0  0  0  0  0  0  0  0  0
    3.6829   -4.1250    0.0000 O   0  0  0  0  0  0  0  0  0  0  0  0
    2.8579   -4.9500    0.0000 N   0  0  0  0  0  0  0  0  0  0  0  0
    2.1434   -5.3625    0.0000 C   0  0  0  0  0  0  0  0  0  0  0  0
    2.1434   -6.1875    0.0000 C   0  0  0  0  0  0  0  0  0  0  0  0
    1.4289   -6.6000    0.0000 C   0  0  0  0  0  0  0  0  0  0  0  0
    0.7145   -6.1875    0.0000 C   0  0  0  0  0  0  0  0  0  0  0  0
   -0.0000   -6.6000    0.0000 Cl  0  0  0  0  0  0  0  0  0  0  0  0
    0.7145   -5.3625    0.0000 C   0  0  0  0  0  0  0  0  0  0  0  0
    0.0000   -4.9500    0.0000 Cl  0  0  0  0  0  0  0  0  0  0  0  0
    1.4289   -4.9500    0.0000 C   0  0  0  0  0  0  0  0  0  0  0  0
  1  2  1  0  0  0  0
  2  3  1  0  0  0  0
  3  4  2  0  0  0  0
  4  5  1  0  0  0  0
  5  6  2  0  0  0  0
  6  7  1  0  0  0  0
  7  8  2  0  0  0  0
  3  8  1  0  0  0  0
  8  9  1  0  0  0  0
  9 10  1  0  0  0  0
 10 11  1  0  0  0  0
 11 12  1  0  0  0  0
 12 13  1  0  0  0  0
 13 14  1  0  0  0  0
  9 14  1  0  0  0  0
  6 15  1  0  0  0  0
 15 16  2  0  0  0  0
 15 17  2  0  0  0  0
 15 18  1  0  0  0  0
 18 19  1  0  0  0  0
 19 20  2  0  0  0  0
 20 21  1  0  0  0  0
 21 22  2  0  0  0  0
 22 23  1  0  0  0  0
 22 24  1  0  0  0  0
 24 25  1  0  0  0  0
 24 26  2  0  0  0  0
 19 26  1  0  0  0  0
M  END
>  <MOLECULEID>
M250335

>  <CLASS>
Active

$$$$

  Mrv2120 12252113502D          

 28 31  0  0  0  0            999 V2000
   -1.9471    0.7913    0.0000 C   0  0  0  0  0  0  0  0  0  0  0  0
   -2.2021    0.0067    0.0000 S   0  0  0  0  0  0  0  0  0  0  0  0
   -1.6501   -0.6064    0.0000 C   0  0  0  0  0  0  0  0  0  0  0  0
   -1.9050   -1.3910    0.0000 C   0  0  0  0  0  0  0  0  0  0  0  0
   -1.3530   -2.0041    0.0000 C   0  0  0  0  0  0  0  0  0  0  0  0
   -0.5460   -1.8326    0.0000 C   0  0  0  0  0  0  0  0  0  0  0  0
    0.1215   -2.3175    0.0000 N   0  0  0  0  0  0  0  0  0  0  0  0
    0.7889   -1.8326    0.0000 C   0  0  0  0  0  0  0  0  0  0  0  0
    0.5340   -1.0479    0.0000 C   0  0  0  0  0  0  0  0  0  0  0  0
    1.0860   -0.4349    0.0000 C   0  0  0  0  0  0  0  0  0  0  0  0
    1.8930   -0.6064    0.0000 C   0  0  0  0  0  0  0  0  0  0  0  0
    2.1479   -1.3910    0.0000 C   0  0  0  0  0  0  0  0  0  0  0  0
    1.5959   -2.0041    0.0000 C   0  0  0  0  0  0  0  0  0  0  0  0
    2.4450    0.0067    0.0000 N   0  0  0  0  0  0  0  0  0  0  0  0
    3.2520   -0.1648    0.0000 C   0  0  0  0  0  0  0  0  0  0  0  0
    2.1901    0.7913    0.0000 C   0  0  0  0  0  0  0  0  0  0  0  0
   -0.2910   -1.0479    0.0000 C   0  0  0  0  0  0  0  0  0  0  0  0
   -0.8431   -0.4349    0.0000 C   0  0  0  0  0  0  0  0  0  0  0  0
    0.1215   -3.1425    0.0000 S   0  0  0  0  0  0  0  0  0  0  0  0
   -0.7035   -3.1425    0.0000 O   0  0  0  0  0  0  0  0  0  0  0  0
    0.9465   -3.1425    0.0000 O   0  0  0  0  0  0  0  0  0  0  0  0
    0.1215   -3.9675    0.0000 C   0  0  0  0  0  0  0  0  0  0  0  0
    0.8359   -4.3800    0.0000 C   0  0  0  0  0  0  0  0  0  0  0  0
    0.8359   -5.2050    0.0000 C   0  0  0  0  0  0  0  0  0  0  0  0
    0.1215   -5.6175    0.0000 C   0  0  0  0  0  0  0  0  0  0  0  0
    0.1215   -6.4425    0.0000 F   0  0  0  0  0  0  0  0  0  0  0  0
   -0.5930   -5.2050    0.0000 C   0  0  0  0  0  0  0  0  0  0  0  0
   -0.5930   -4.3800    0.0000 C   0  0  0  0  0  0  0  0  0  0  0  0
  1  2  1  0  0  0  0
  2  3  1  0  0  0  0
  3  4  2  0  0  0  0
  4  5  1  0  0  0  0
  5  6  2  0  0  0  0
  6  7  1  0  0  0  0
  7  8  1  0  0  0  0
  8  9  2  0  0  0  0
  9 10  1  0  0  0  0
 10 11  1  0  0  0  0
 11 12  1  0  0  0  0
 12 13  1  0  0  0  0
  8 13  1  0  0  0  0
 11 14  1  0  0  0  0
 14 15  1  0  0  0  0
 14 16  1  0  0  0  0
  9 17  1  0  0  0  0
  6 17  1  0  0  0  0
 17 18  2  0  0  0  0
  3 18  1  0  0  0  0
  7 19  1  0  0  0  0
 19 20  2  0  0  0  0
 19 21  2  0  0  0  0
 19 22  1  0  0  0  0
 22 23  2  0  0  0  0
 23 24  1  0  0  0  0
 24 25  2  0  0  0  0
 25 26  1  0  0  0  0
 25 27  1  0  0  0  0
 27 28  2  0  0  0  0
 22 28  1  0  0  0  0
M  END
>  <MOLECULEID>
M97131940

>  <CLASS>
Active

$$$$

  Mrv2120 12252113502D          

 17 18  0  0  0  0            999 V2000
   -1.8212   -2.1269    0.0000 C   0  0  0  0  0  0  0  0  0  0  0  0
   -1.4087   -1.4124    0.0000 C   0  0  0  0  0  0  0  0  0  0  0  0
   -0.5837   -1.4124    0.0000 O   0  0  0  0  0  0  0  0  0  0  0  0
   -0.1712   -0.6979    0.0000 C   0  0  0  0  0  0  0  0  0  0  0  0
   -0.5837    0.0165    0.0000 O   0  0  0  0  0  0  0  0  0  0  0  0
    0.6538   -0.6979    0.0000 C   0  0  0  0  0  0  0  0  0  0  0  0
    1.1387   -0.0305    0.0000 C   0  0  0  0  0  0  0  0  0  0  0  0
    0.8838    0.7541    0.0000 C   0  0  0  0  0  0  0  0  0  0  0  0
    1.4358    1.3672    0.0000 C   0  0  0  0  0  0  0  0  0  0  0  0
    1.1809    2.1518    0.0000 N   0  0  0  0  0  0  0  0  0  0  0  0
    1.9233   -0.2854    0.0000 C   0  0  0  0  0  0  0  0  0  0  0  0
    2.6378    0.1271    0.0000 C   0  0  0  0  0  0  0  0  0  0  0  0
    3.3523   -0.2854    0.0000 C   0  0  0  0  0  0  0  0  0  0  0  0
    3.3523   -1.1104    0.0000 C   0  0  0  0  0  0  0  0  0  0  0  0
    2.6378   -1.5229    0.0000 C   0  0  0  0  0  0  0  0  0  0  0  0
    1.9233   -1.1104    0.0000 C   0  0  0  0  0  0  0  0  0  0  0  0
    1.1387   -1.3654    0.0000 N   0  0  0  0  0  0  0  0  0  0  0  0
  1  2  1  0  0  0  0
  2  3  1  0  0  0  0
  3  4  1  0  0  0  0
  4  5  2  0  0  0  0
  4  6  1  0  0  0  0
  6  7  2  0  0  0  0
  7  8  1  0  0  0  0
  8  9  1  0  0  0  0
  9 10  1  0  0  0  0
  7 11  1  0  0  0  0
 11 12  2  0  0  0  0
 12 13  1  0  0  0  0
 13 14  2  0  0  0  0
 14 15  1  0  0  0  0
 15 16  2  0  0  0  0
 11 16  1  0  0  0  0
 16 17  1  0  0  0  0
  6 17  1  0  0  0  0
M  END
>  <MOLECULEID>
M285339

>  <CLASS>
Active

$$$$

  Mrv2120 12252113502D          

 18 19  0  0  0  0            999 V2000
    0.7145   -1.2375    0.0000 N   0  0  0  0  0  0  0  0  0  0  0  0
    0.7145   -2.0625    0.0000 C   0  0  0  0  0  0  0  0  0  0  0  0
    1.4289   -2.4750    0.0000 C   0  0  0  0  0  0  0  0  0  0  0  0
    1.4289   -3.3000    0.0000 C   0  0  0  0  0  0  0  0  0  0  0  0
    0.7145   -3.7125    0.0000 C   0  0  0  0  0  0  0  0  0  0  0  0
    0.0000   -3.3000    0.0000 C   0  0  0  0  0  0  0  0  0  0  0  0
    0.0000   -2.4750    0.0000 C   0  0  0  0  0  0  0  0  0  0  0  0
    0.7145   -4.5375    0.0000 S   0  0  0  0  0  0  0  0  0  0  0  0
   -0.1105   -4.5375    0.0000 O   0  0  0  0  0  0  0  0  0  0  0  0
    1.5395   -4.5375    0.0000 O   0  0  0  0  0  0  0  0  0  0  0  0
    0.7145   -5.3625    0.0000 C   0  0  0  0  0  0  0  0  0  0  0  0
    1.4289   -5.7750    0.0000 C   0  0  0  0  0  0  0  0  0  0  0  0
    1.4289   -6.6000    0.0000 C   0  0  0  0  0  0  0  0  0  0  0  0
    0.7145   -7.0125    0.0000 C   0  0  0  0  0  0  0  0  0  0  0  0
    0.7145   -7.8375    0.0000 N   0  0  0  0  0  0  0  0  0  0  0  0
   -0.0000   -6.6000    0.0000 C   0  0  0  0  0  0  0  0  0  0  0  0
   -0.7145   -7.0125    0.0000 N   0  0  0  0  0  0  0  0  0  0  0  0
   -0.0000   -5.7750    0.0000 C   0  0  0  0  0  0  0  0  0  0  0  0
  1  2  1  0  0  0  0
  2  3  2  0  0  0  0
  3  4  1  0  0  0  0
  4  5  2  0  0  0  0
  5  6  1  0  0  0  0
  6  7  2  0  0  0  0
  2  7  1  0  0  0  0
  5  8  1  0  0  0  0
  8  9  2  0  0  0  0
  8 10  2  0  0  0  0
  8 11  1  0  0  0  0
 11 12  2  0  0  0  0
 12 13  1  0  0  0  0
 13 14  2  0  0  0  0
 14 15  1  0  0  0  0
 14 16  1  0  0  0  0
 16 17  1  0  0  0  0
 16 18  2  0  0  0  0
 11 18  1  0  0  0  0
M  END
>  <MOLECULEID>
M3501668

>  <CLASS>
Inactive

$$$$

  Mrv2120 12252113502D          

 34 39  0  0  0  0            999 V2000
   10.7529    4.5274    0.0000 F   0  0  0  0  0  0  0  0  0  0  0  0
   10.0385    4.1149    0.0000 C   0  0  0  0  0  0  0  0  0  0  0  0
   10.0385    3.2899    0.0000 C   0  0  0  0  0  0  0  0  0  0  0  0
    9.3240    2.8774    0.0000 C   0  0  0  0  0  0  0  0  0  0  0  0
    8.6095    3.2899    0.0000 C   0  0  0  0  0  0  0  0  0  0  0  0
    7.8249    3.0350    0.0000 N   0  0  0  0  0  0  0  0  0  0  0  0
    7.3400    3.7024    0.0000 C   0  0  0  0  0  0  0  0  0  0  0  0
    7.8249    4.3698    0.0000 C   0  0  0  0  0  0  0  0  0  0  0  0
    7.5700    5.1545    0.0000 C   0  0  0  0  0  0  0  0  0  0  0  0
    6.7630    5.3260    0.0000 C   0  0  0  0  0  0  0  0  0  0  0  0
    6.5081    6.1106    0.0000 C   0  0  0  0  0  0  0  0  0  0  0  0
    7.0601    6.7237    0.0000 N   0  0  0  0  0  0  0  0  0  0  0  0
    6.8051    7.5083    0.0000 C   0  0  0  0  0  0  0  0  0  0  0  0
    7.3572    8.1214    0.0000 C   0  0  0  0  0  0  0  0  0  0  0  0
    7.1022    8.9060    0.0000 N   0  0  0  0  0  0  0  0  0  0  0  0
    6.3176    9.1610    0.0000 C   0  0  0  0  0  0  0  0  0  0  0  0
    5.6502    8.6761    0.0000 O   0  0  0  0  0  0  0  0  0  0  0  0
    6.3176    9.9860    0.0000 C   0  0  0  0  0  0  0  0  0  0  0  0
    7.1022   10.2409    0.0000 C   0  0  0  0  0  0  0  0  0  0  0  0
    7.5872    9.5735    0.0000 C   0  0  0  0  0  0  0  0  0  0  0  0
    8.4122    9.5735    0.0000 O   0  0  0  0  0  0  0  0  0  0  0  0
    7.3572   11.0255    0.0000 C   0  0  0  0  0  0  0  0  0  0  0  0
    6.8723   11.6930    0.0000 C   0  0  0  0  0  0  0  0  0  0  0  0
    7.3572   12.3604    0.0000 N   0  0  0  0  0  0  0  0  0  0  0  0
    8.1418   12.1055    0.0000 C   0  0  0  0  0  0  0  0  0  0  0  0
    8.8563   12.5180    0.0000 C   0  0  0  0  0  0  0  0  0  0  0  0
    9.5707   12.1055    0.0000 C   0  0  0  0  0  0  0  0  0  0  0  0
    9.5707   11.2805    0.0000 C   0  0  0  0  0  0  0  0  0  0  0  0
    8.8563   10.8680    0.0000 C   0  0  0  0  0  0  0  0  0  0  0  0
    8.1418   11.2805    0.0000 C   0  0  0  0  0  0  0  0  0  0  0  0
    7.8671    6.5522    0.0000 C   0  0  0  0  0  0  0  0  0  0  0  0
    8.1220    5.7676    0.0000 C   0  0  0  0  0  0  0  0  0  0  0  0
    8.6095    4.1149    0.0000 C   0  0  0  0  0  0  0  0  0  0  0  0
    9.3240    4.5274    0.0000 C   0  0  0  0  0  0  0  0  0  0  0  0
  1  2  1  0  0  0  0
  2  3  2  0  0  0  0
  3  4  1  0  0  0  0
  4  5  2  0  0  0  0
  5  6  1  0  0  0  0
  6  7  1  0  0  0  0
  7  8  2  0  0  0  0
  8  9  1  0  0  0  0
  9 10  1  0  0  0  0
 10 11  1  0  0  0  0
 11 12  1  0  0  0  0
 12 13  1  0  0  0  0
 13 14  1  0  0  0  0
 14 15  1  0  0  0  0
 15 16  1  0  0  0  0
 16 17  2  0  0  0  0
 16 18  1  0  0  0  0
 18 19  1  0  0  0  0
 19 20  1  0  0  0  0
 15 20  1  0  0  0  0
 20 21  2  0  0  0  0
 19 22  1  0  0  0  0
 22 23  2  0  0  0  0
 23 24  1  0  0  0  0
 24 25  1  0  0  0  0
 25 26  2  0  0  0  0
 26 27  1  0  0  0  0
 27 28  2  0  0  0  0
 28 29  1  0  0  0  0
 29 30  2  0  0  0  0
 22 30  1  0  0  0  0
 25 30  1  0  0  0  0
 12 31  1  0  0  0  0
 31 32  1  0  0  0  0
  9 32  1  0  0  0  0
  8 33  1  0  0  0  0
  5 33  1  0  0  0  0
 33 34  2  0  0  0  0
  2 34  1  0  0  0  0
M  END
>  <MOLECULEID>
M96835172

>  <CLASS>
Inactive

$$$$

  Mrv2120 12252113502D          

 26 29  0  0  0  0            999 V2000
   -6.0166    1.5826    0.0000 O   0  0  0  0  0  0  0  0  0  0  0  0
   -5.1961    1.6688    0.0000 C   0  0  0  0  0  0  0  0  0  0  0  0
   -4.8605    2.4225    0.0000 N   0  0  0  0  0  0  0  0  0  0  0  0
   -4.0401    2.5087    0.0000 N   0  0  0  0  0  0  0  0  0  0  0  0
   -3.5551    1.8413    0.0000 C   0  0  0  0  0  0  0  0  0  0  0  0
   -3.8907    1.0876    0.0000 C   0  0  0  0  0  0  0  0  0  0  0  0
   -4.7112    1.0014    0.0000 C   0  0  0  0  0  0  0  0  0  0  0  0
   -2.7346    1.9275    0.0000 C   0  0  0  0  0  0  0  0  0  0  0  0
   -2.3221    2.6420    0.0000 C   0  0  0  0  0  0  0  0  0  0  0  0
   -1.5152    2.4705    0.0000 C   0  0  0  0  0  0  0  0  0  0  0  0
   -1.4289    1.6500    0.0000 C   0  0  0  0  0  0  0  0  0  0  0  0
   -2.1826    1.3144    0.0000 S   0  0  0  0  0  0  0  0  0  0  0  0
   -0.7145    1.2375    0.0000 S   0  0  0  0  0  0  0  0  0  0  0  0
   -1.1270    0.5230    0.0000 O   0  0  0  0  0  0  0  0  0  0  0  0
   -0.3020    1.9520    0.0000 O   0  0  0  0  0  0  0  0  0  0  0  0
    0.0000    0.8250    0.0000 N   0  0  0  0  0  0  0  0  0  0  0  0
    0.0000   -0.0000    0.0000 C   0  0  0  0  0  0  0  0  0  0  0  0
   -0.7145   -0.4125    0.0000 C   0  0  0  0  0  0  0  0  0  0  0  0
   -0.7145   -1.2375    0.0000 C   0  0  0  0  0  0  0  0  0  0  0  0
    0.0000   -1.6500    0.0000 C   0  0  0  0  0  0  0  0  0  0  0  0
    0.7145   -1.2375    0.0000 C   0  0  0  0  0  0  0  0  0  0  0  0
    0.7145   -0.4125    0.0000 C   0  0  0  0  0  0  0  0  0  0  0  0
    1.4289   -0.0000    0.0000 C   0  0  0  0  0  0  0  0  0  0  0  0
    2.1434   -0.4125    0.0000 C   0  0  0  0  0  0  0  0  0  0  0  0
    2.1434   -1.2375    0.0000 C   0  0  0  0  0  0  0  0  0  0  0  0
    1.4289   -1.6500    0.0000 C   0  0  0  0  0  0  0  0  0  0  0  0
  1  2  2  0  0  0  0
  2  3  1  0  0  0  0
  3  4  1  0  0  0  0
  4  5  2  0  0  0  0
  5  6  1  0  0  0  0
  6  7  2  0  0  0  0
  2  7  1  0  0  0  0
  5  8  1  0  0  0  0
  8  9  2  0  0  0  0
  9 10  1  0  0  0  0
 10 11  2  0  0  0  0
 11 12  1  0  0  0  0
  8 12  1  0  0  0  0
 11 13  1  0  0  0  0
 13 14  2  0  0  0  0
 13 15  2  0  0  0  0
 13 16  1  0  0  0  0
 16 17  1  0  0  0  0
 17 18  2  0  0  0  0
 18 19  1  0  0  0  0
 19 20  2  0  0  0  0
 20 21  1  0  0  0  0
 21 22  2  0  0  0  0
 17 22  1  0  0  0  0
 22 23  1  0  0  0  0
 23 24  1  0  0  0  0
 24 25  1  0  0  0  0
 25 26  1  0  0  0  0
 21 26  1  0  0  0  0
M  END
>  <MOLECULEID>
M2997028

>  <CLASS>
Inactive

$$$$

  Mrv2120 12252113502D          

 26 30  0  0  0  0            999 V2000
   -0.8232   -2.7046    0.0000 Cl  0  0  0  0  0  0  0  0  0  0  0  0
   -0.1558   -3.1896    0.0000 C   0  0  0  0  0  0  0  0  0  0  0  0
    0.6288   -2.9346    0.0000 C   0  0  0  0  0  0  0  0  0  0  0  0
    1.1138   -3.6021    0.0000 N   0  0  0  0  0  0  0  0  0  0  0  0
    1.8984   -3.8570    0.0000 C   0  0  0  0  0  0  0  0  0  0  0  0
    1.8984   -4.6820    0.0000 C   0  0  0  0  0  0  0  0  0  0  0  0
    1.1138   -4.9369    0.0000 S   0  0  0  0  0  0  0  0  0  0  0  0
    0.6288   -4.2695    0.0000 C   0  0  0  0  0  0  0  0  0  0  0  0
   -0.1558   -4.0146    0.0000 N   0  0  0  0  0  0  0  0  0  0  0  0
    0.8838   -2.1500    0.0000 S   0  0  0  0  0  0  0  0  0  0  0  0
    1.6684   -2.4049    0.0000 O   0  0  0  0  0  0  0  0  0  0  0  0
    0.0992   -1.8951    0.0000 O   0  0  0  0  0  0  0  0  0  0  0  0
    1.1387   -1.3654    0.0000 C   0  0  0  0  0  0  0  0  0  0  0  0
    0.6538   -0.6979    0.0000 C   0  0  0  0  0  0  0  0  0  0  0  0
    1.1387   -0.0305    0.0000 N   0  0  0  0  0  0  0  0  0  0  0  0
    0.8838    0.7541    0.0000 C   0  0  0  0  0  0  0  0  0  0  0  0
    0.0992    1.0091    0.0000 C   0  0  0  0  0  0  0  0  0  0  0  0
    0.0992    1.8341    0.0000 C   0  0  0  0  0  0  0  0  0  0  0  0
    0.8838    2.0890    0.0000 N   0  0  0  0  0  0  0  0  0  0  0  0
    1.3687    1.4216    0.0000 C   0  0  0  0  0  0  0  0  0  0  0  0
    1.9233   -0.2854    0.0000 C   0  0  0  0  0  0  0  0  0  0  0  0
    2.6378    0.1271    0.0000 N   0  0  0  0  0  0  0  0  0  0  0  0
    3.3523   -0.2854    0.0000 C   0  0  0  0  0  0  0  0  0  0  0  0
    3.3523   -1.1104    0.0000 C   0  0  0  0  0  0  0  0  0  0  0  0
    2.6378   -1.5229    0.0000 C   0  0  0  0  0  0  0  0  0  0  0  0
    1.9233   -1.1104    0.0000 C   0  0  0  0  0  0  0  0  0  0  0  0
  1  2  1  0  0  0  0
  2  3  2  0  0  0  0
  3  4  1  0  0  0  0
  4  5  1  0  0  0  0
  5  6  2  0  0  0  0
  6  7  1  0  0  0  0
  7  8  1  0  0  0  0
  4  8  1  0  0  0  0
  8  9  2  0  0  0  0
  2  9  1  0  0  0  0
  3 10  1  0  0  0  0
 10 11  2  0  0  0  0
 10 12  2  0  0  0  0
 10 13  1  0  0  0  0
 13 14  2  0  0  0  0
 14 15  1  0  0  0  0
 15 16  1  0  0  0  0
 16 17  1  0  0  0  0
 17 18  1  0  0  0  0
 18 19  1  0  0  0  0
 19 20  1  0  0  0  0
 16 20  1  0  0  0  0
 15 21  1  0  0  0  0
 21 22  2  0  0  0  0
 22 23  1  0  0  0  0
 23 24  2  0  0  0  0
 24 25  1  0  0  0  0
 25 26  2  0  0  0  0
 13 26  1  0  0  0  0
 21 26  1  0  0  0  0
M  END
>  <MOLECULEID>
M83534607

>  <CLASS>
Active

$$$$

  Mrv2120 12252113502D          

 29 33  0  0  0  0            999 V2000
   -3.1265   -4.4034    0.0000 C   0  0  0  0  0  0  0  0  0  0  0  0
   -2.3195   -4.5750    0.0000 N   0  0  0  0  0  0  0  0  0  0  0  0
   -1.7675   -3.9619    0.0000 C   0  0  0  0  0  0  0  0  0  0  0  0
   -0.9605   -4.1334    0.0000 C   0  0  0  0  0  0  0  0  0  0  0  0
   -0.7056   -4.9180    0.0000 C   0  0  0  0  0  0  0  0  0  0  0  0
   -1.2576   -5.5311    0.0000 C   0  0  0  0  0  0  0  0  0  0  0  0
   -2.0646   -5.3596    0.0000 C   0  0  0  0  0  0  0  0  0  0  0  0
    0.1014   -5.0895    0.0000 C   0  0  0  0  0  0  0  0  0  0  0  0
    0.7145   -4.5375    0.0000 C   0  0  0  0  0  0  0  0  0  0  0  0
    0.7145   -3.7125    0.0000 C   0  0  0  0  0  0  0  0  0  0  0  0
    1.4289   -3.3000    0.0000 C   0  0  0  0  0  0  0  0  0  0  0  0
    2.1434   -3.7125    0.0000 C   0  0  0  0  0  0  0  0  0  0  0  0
    2.1434   -4.5375    0.0000 C   0  0  0  0  0  0  0  0  0  0  0  0
    1.4289   -4.9500    0.0000 C   0  0  0  0  0  0  0  0  0  0  0  0
    1.2574   -5.7570    0.0000 N   0  0  0  0  0  0  0  0  0  0  0  0
    0.4369   -5.8432    0.0000 N   0  0  0  0  0  0  0  0  0  0  0  0
    1.4289   -2.4750    0.0000 S   0  0  0  0  0  0  0  0  0  0  0  0
    2.2539   -2.4750    0.0000 O   0  0  0  0  0  0  0  0  0  0  0  0
    0.6039   -2.4750    0.0000 O   0  0  0  0  0  0  0  0  0  0  0  0
    1.4289   -1.6500    0.0000 C   0  0  0  0  0  0  0  0  0  0  0  0
    0.7145   -1.2375    0.0000 C   0  0  0  0  0  0  0  0  0  0  0  0
    0.7145   -0.4125    0.0000 C   0  0  0  0  0  0  0  0  0  0  0  0
    1.4289    0.0000    0.0000 C   0  0  0  0  0  0  0  0  0  0  0  0
    2.1434   -0.4125    0.0000 C   0  0  0  0  0  0  0  0  0  0  0  0
    2.8579    0.0000    0.0000 C   0  0  0  0  0  0  0  0  0  0  0  0
    3.5724   -0.4125    0.0000 C   0  0  0  0  0  0  0  0  0  0  0  0
    3.5724   -1.2375    0.0000 C   0  0  0  0  0  0  0  0  0  0  0  0
    2.8579   -1.6500    0.0000 C   0  0  0  0  0  0  0  0  0  0  0  0
    2.1434   -1.2375    0.0000 C   0  0  0  0  0  0  0  0  0  0  0  0
  1  2  1  0  0  0  0
  2  3  1  0  0  0  0
  3  4  1  0  0  0  0
  4  5  1  0  0  0  0
  5  6  1  0  0  0  0
  6  7  1  0  0  0  0
  2  7  1  0  0  0  0
  5  8  1  0  0  0  0
  8  9  2  0  0  0  0
  9 10  1  0  0  0  0
 10 11  2  0  0  0  0
 11 12  1  0  0  0  0
 12 13  2  0  0  0  0
 13 14  1  0  0  0  0
  9 14  1  0  0  0  0
 14 15  2  0  0  0  0
 15 16  1  0  0  0  0
  8 16  1  0  0  0  0
 11 17  1  0  0  0  0
 17 18  2  0  0  0  0
 17 19  2  0  0  0  0
 17 20  1  0  0  0  0
 20 21  2  0  0  0  0
 21 22  1  0  0  0  0
 22 23  2  0  0  0  0
 23 24  1  0  0  0  0
 24 25  2  0  0  0  0
 25 26  1  0  0  0  0
 26 27  2  0  0  0  0
 27 28  1  0  0  0  0
 28 29  2  0  0  0  0
 20 29  1  0  0  0  0
 24 29  1  0  0  0  0
M  END
>  <MOLECULEID>
M3688907

>  <CLASS>
Active

$$$$

  Mrv2120 12252113502D          

 27 30  0  0  0  0            999 V2000
    4.0025   -1.5983    0.0000 C   0  0  0  0  0  0  0  0  0  0  0  0
    4.2575   -0.8137    0.0000 N   0  0  0  0  0  0  0  0  0  0  0  0
    5.0645   -0.6422    0.0000 C   0  0  0  0  0  0  0  0  0  0  0  0
    3.7054   -0.2006    0.0000 C   0  0  0  0  0  0  0  0  0  0  0  0
    3.9604    0.5840    0.0000 C   0  0  0  0  0  0  0  0  0  0  0  0
    3.4084    1.1971    0.0000 C   0  0  0  0  0  0  0  0  0  0  0  0
    2.6014    1.0256    0.0000 C   0  0  0  0  0  0  0  0  0  0  0  0
    2.3464    0.2410    0.0000 C   0  0  0  0  0  0  0  0  0  0  0  0
    2.8985   -0.3721    0.0000 C   0  0  0  0  0  0  0  0  0  0  0  0
    1.5214    0.2410    0.0000 C   0  0  0  0  0  0  0  0  0  0  0  0
    0.9694   -0.3721    0.0000 C   0  0  0  0  0  0  0  0  0  0  0  0
    0.1624   -0.2006    0.0000 C   0  0  0  0  0  0  0  0  0  0  0  0
   -0.3896   -0.8137    0.0000 F   0  0  0  0  0  0  0  0  0  0  0  0
   -0.0925    0.5840    0.0000 C   0  0  0  0  0  0  0  0  0  0  0  0
    0.4595    1.1971    0.0000 C   0  0  0  0  0  0  0  0  0  0  0  0
    1.2665    1.0256    0.0000 C   0  0  0  0  0  0  0  0  0  0  0  0
    1.9339    1.5105    0.0000 N   0  0  0  0  0  0  0  0  0  0  0  0
    1.9339    2.3355    0.0000 S   0  0  0  0  0  0  0  0  0  0  0  0
    2.7589    2.3355    0.0000 O   0  0  0  0  0  0  0  0  0  0  0  0
    1.1089    2.3355    0.0000 O   0  0  0  0  0  0  0  0  0  0  0  0
    1.9339    3.1605    0.0000 C   0  0  0  0  0  0  0  0  0  0  0  0
    1.2195    3.5730    0.0000 C   0  0  0  0  0  0  0  0  0  0  0  0
    1.2195    4.3980    0.0000 C   0  0  0  0  0  0  0  0  0  0  0  0
    1.9339    4.8105    0.0000 C   0  0  0  0  0  0  0  0  0  0  0  0
    1.9339    5.6355    0.0000 Br  0  0  0  0  0  0  0  0  0  0  0  0
    2.6484    4.3980    0.0000 C   0  0  0  0  0  0  0  0  0  0  0  0
    2.6484    3.5730    0.0000 C   0  0  0  0  0  0  0  0  0  0  0  0
  1  2  1  0  0  0  0
  2  3  1  0  0  0  0
  2  4  1  0  0  0  0
  4  5  1  0  0  0  0
  5  6  1  0  0  0  0
  6  7  1  0  0  0  0
  7  8  2  0  0  0  0
  8  9  1  0  0  0  0
  4  9  1  0  0  0  0
  8 10  1  0  0  0  0
 10 11  2  0  0  0  0
 11 12  1  0  0  0  0
 12 13  1  0  0  0  0
 12 14  2  0  0  0  0
 14 15  1  0  0  0  0
 15 16  2  0  0  0  0
 10 16  1  0  0  0  0
 16 17  1  0  0  0  0
  7 17  1  0  0  0  0
 17 18  1  0  0  0  0
 18 19  2  0  0  0  0
 18 20  2  0  0  0  0
 18 21  1  0  0  0  0
 21 22  2  0  0  0  0
 22 23  1  0  0  0  0
 23 24  2  0  0  0  0
 24 25  1  0  0  0  0
 24 26  1  0  0  0  0
 26 27  2  0  0  0  0
 21 27  1  0  0  0  0
M  END
>  <MOLECULEID>
M97105837

>  <CLASS>
Inactive

$$$$

  Mrv2120 12252113502D          

 30 33  0  0  0  0            999 V2000
   -0.2902   -1.3654    0.0000 C   0  0  0  0  0  0  0  0  0  0  0  0
    0.4243   -1.7779    0.0000 C   0  0  0  0  0  0  0  0  0  0  0  0
    1.1387   -1.3654    0.0000 C   0  0  0  0  0  0  0  0  0  0  0  0
    1.4743   -2.1191    0.0000 C   0  0  0  0  0  0  0  0  0  0  0  0
    0.9894   -2.7865    0.0000 C   0  0  0  0  0  0  0  0  0  0  0  0
    1.3249   -3.5402    0.0000 C   0  0  0  0  0  0  0  0  0  0  0  0
    0.8400   -4.2076    0.0000 C   0  0  0  0  0  0  0  0  0  0  0  0
    1.1755   -4.9613    0.0000 N   0  0  0  0  0  0  0  0  0  0  0  0
    1.9960   -5.0475    0.0000 C   0  0  0  0  0  0  0  0  0  0  0  0
    2.3316   -5.8012    0.0000 C   0  0  0  0  0  0  0  0  0  0  0  0
    1.8467   -6.4686    0.0000 N   0  0  0  0  0  0  0  0  0  0  0  0
    1.0262   -6.3824    0.0000 C   0  0  0  0  0  0  0  0  0  0  0  0
    0.6906   -5.6287    0.0000 C   0  0  0  0  0  0  0  0  0  0  0  0
    2.1822   -7.2223    0.0000 C   0  0  0  0  0  0  0  0  0  0  0  0
    3.0027   -7.3085    0.0000 C   0  0  0  0  0  0  0  0  0  0  0  0
    3.3383   -8.0622    0.0000 C   0  0  0  0  0  0  0  0  0  0  0  0
    2.8533   -8.7297    0.0000 C   0  0  0  0  0  0  0  0  0  0  0  0
    3.1889   -9.4833    0.0000 Cl  0  0  0  0  0  0  0  0  0  0  0  0
    2.0329   -8.6434    0.0000 C   0  0  0  0  0  0  0  0  0  0  0  0
    1.6973   -7.8897    0.0000 C   0  0  0  0  0  0  0  0  0  0  0  0
    0.6538   -0.6979    0.0000 C   0  0  0  0  0  0  0  0  0  0  0  0
   -0.1712   -0.6979    0.0000 O   0  0  0  0  0  0  0  0  0  0  0  0
    1.1387   -0.0305    0.0000 N   0  0  0  0  0  0  0  0  0  0  0  0
    1.9233   -0.2854    0.0000 C   0  0  0  0  0  0  0  0  0  0  0  0
    2.6378    0.1271    0.0000 C   0  0  0  0  0  0  0  0  0  0  0  0
    3.3523   -0.2854    0.0000 C   0  0  0  0  0  0  0  0  0  0  0  0
    4.0668    0.1271    0.0000 F   0  0  0  0  0  0  0  0  0  0  0  0
    3.3523   -1.1104    0.0000 C   0  0  0  0  0  0  0  0  0  0  0  0
    2.6378   -1.5229    0.0000 C   0  0  0  0  0  0  0  0  0  0  0  0
    1.9233   -1.1104    0.0000 C   0  0  0  0  0  0  0  0  0  0  0  0
  1  2  1  0  0  0  0
  2  3  1  0  0  0  0
  3  4  1  0  0  0  0
  4  5  1  0  0  0  0
  5  6  1  0  0  0  0
  6  7  1  0  0  0  0
  7  8  1  0  0  0  0
  8  9  1  0  0  0  0
  9 10  1  0  0  0  0
 10 11  1  0  0  0  0
 11 12  1  0  0  0  0
 12 13  1  0  0  0  0
  8 13  1  0  0  0  0
 11 14  1  0  0  0  0
 14 15  2  0  0  0  0
 15 16  1  0  0  0  0
 16 17  2  0  0  0  0
 17 18  1  0  0  0  0
 17 19  1  0  0  0  0
 19 20  2  0  0  0  0
 14 20  1  0  0  0  0
  3 21  1  0  0  0  0
 21 22  2  0  0  0  0
 21 23  1  0  0  0  0
 23 24  1  0  0  0  0
 24 25  2  0  0  0  0
 25 26  1  0  0  0  0
 26 27  1  0  0  0  0
 26 28  2  0  0  0  0
 28 29  1  0  0  0  0
 29 30  2  0  0  0  0
  3 30  1  0  0  0  0
 24 30  1  0  0  0  0
M  END
>  <MOLECULEID>
M524061

>  <CLASS>
Inactive

$$$$

  Mrv2120 12252113502D          

 25 28  0  0  0  0            999 V2000
   -2.4149   -2.9602    0.0000 C   0  0  0  0  0  0  0  0  0  0  0  0
   -1.6079   -2.7887    0.0000 O   0  0  0  0  0  0  0  0  0  0  0  0
   -1.3530   -2.0041    0.0000 C   0  0  0  0  0  0  0  0  0  0  0  0
   -0.5460   -1.8326    0.0000 C   0  0  0  0  0  0  0  0  0  0  0  0
    0.1215   -2.3175    0.0000 O   0  0  0  0  0  0  0  0  0  0  0  0
    0.7889   -1.8326    0.0000 C   0  0  0  0  0  0  0  0  0  0  0  0
    0.5340   -1.0479    0.0000 C   0  0  0  0  0  0  0  0  0  0  0  0
    1.0860   -0.4349    0.0000 C   0  0  0  0  0  0  0  0  0  0  0  0
    1.8930   -0.6064    0.0000 N   0  0  0  0  0  0  0  0  0  0  0  0
    2.1479   -1.3910    0.0000 C   0  0  0  0  0  0  0  0  0  0  0  0
    1.5959   -2.0041    0.0000 C   0  0  0  0  0  0  0  0  0  0  0  0
   -0.2910   -1.0479    0.0000 C   0  0  0  0  0  0  0  0  0  0  0  0
   -0.8431   -0.4349    0.0000 C   0  0  0  0  0  0  0  0  0  0  0  0
   -1.6501   -0.6064    0.0000 C   0  0  0  0  0  0  0  0  0  0  0  0
   -1.9050   -1.3910    0.0000 C   0  0  0  0  0  0  0  0  0  0  0  0
   -2.2021    0.0067    0.0000 S   0  0  0  0  0  0  0  0  0  0  0  0
   -1.5890    0.5587    0.0000 O   0  0  0  0  0  0  0  0  0  0  0  0
   -2.8152   -0.5453    0.0000 O   0  0  0  0  0  0  0  0  0  0  0  0
   -2.7541    0.6198    0.0000 C   0  0  0  0  0  0  0  0  0  0  0  0
   -3.5611    0.4483    0.0000 C   0  0  0  0  0  0  0  0  0  0  0  0
   -4.1131    1.0614    0.0000 C   0  0  0  0  0  0  0  0  0  0  0  0
   -3.8582    1.8460    0.0000 C   0  0  0  0  0  0  0  0  0  0  0  0
   -3.0512    2.0175    0.0000 C   0  0  0  0  0  0  0  0  0  0  0  0
   -2.7963    2.8021    0.0000 F   0  0  0  0  0  0  0  0  0  0  0  0
   -2.4992    1.4044    0.0000 C   0  0  0  0  0  0  0  0  0  0  0  0
  1  2  1  0  0  0  0
  2  3  1  0  0  0  0
  3  4  2  0  0  0  0
  4  5  1  0  0  0  0
  5  6  1  0  0  0  0
  6  7  2  0  0  0  0
  7  8  1  0  0  0  0
  8  9  1  0  0  0  0
  9 10  1  0  0  0  0
 10 11  1  0  0  0  0
  6 11  1  0  0  0  0
  7 12  1  0  0  0  0
  4 12  1  0  0  0  0
 12 13  2  0  0  0  0
 13 14  1  0  0  0  0
 14 15  2  0  0  0  0
  3 15  1  0  0  0  0
 14 16  1  0  0  0  0
 16 17  2  0  0  0  0
 16 18  2  0  0  0  0
 16 19  1  0  0  0  0
 19 20  2  0  0  0  0
 20 21  1  0  0  0  0
 21 22  2  0  0  0  0
 22 23  1  0  0  0  0
 23 24  1  0  0  0  0
 23 25  2  0  0  0  0
 19 25  1  0  0  0  0
M  END
>  <MOLECULEID>
M97148262

>  <CLASS>
Active

$$$$

  Mrv2120 12252113502D          

 22 24  0  0  0  0            999 V2000
    1.1809   -3.5477    0.0000 N   0  0  0  0  0  0  0  0  0  0  0  0
    1.4358   -2.7631    0.0000 C   0  0  0  0  0  0  0  0  0  0  0  0
    0.8838   -2.1500    0.0000 C   0  0  0  0  0  0  0  0  0  0  0  0
    1.1387   -1.3654    0.0000 N   0  0  0  0  0  0  0  0  0  0  0  0
    0.6538   -0.6979    0.0000 C   0  0  0  0  0  0  0  0  0  0  0  0
    1.1387   -0.0305    0.0000 C   0  0  0  0  0  0  0  0  0  0  0  0
    1.9233   -0.2854    0.0000 C   0  0  0  0  0  0  0  0  0  0  0  0
    2.6378    0.1271    0.0000 C   0  0  0  0  0  0  0  0  0  0  0  0
    3.3523   -0.2854    0.0000 C   0  0  0  0  0  0  0  0  0  0  0  0
    3.3523   -1.1104    0.0000 C   0  0  0  0  0  0  0  0  0  0  0  0
    4.0668   -1.5229    0.0000 Cl  0  0  0  0  0  0  0  0  0  0  0  0
    2.6378   -1.5229    0.0000 C   0  0  0  0  0  0  0  0  0  0  0  0
    1.9233   -1.1104    0.0000 C   0  0  0  0  0  0  0  0  0  0  0  0
    0.8838    0.7541    0.0000 S   0  0  0  0  0  0  0  0  0  0  0  0
    1.6684    1.0091    0.0000 O   0  0  0  0  0  0  0  0  0  0  0  0
    0.0992    0.4992    0.0000 O   0  0  0  0  0  0  0  0  0  0  0  0
    0.6288    1.5387    0.0000 C   0  0  0  0  0  0  0  0  0  0  0  0
   -0.1781    1.7103    0.0000 C   0  0  0  0  0  0  0  0  0  0  0  0
   -0.4331    2.4949    0.0000 C   0  0  0  0  0  0  0  0  0  0  0  0
    0.1190    3.1080    0.0000 C   0  0  0  0  0  0  0  0  0  0  0  0
    0.9259    2.9365    0.0000 C   0  0  0  0  0  0  0  0  0  0  0  0
    1.1809    2.1518    0.0000 C   0  0  0  0  0  0  0  0  0  0  0  0
  1  2  1  0  0  0  0
  2  3  1  0  0  0  0
  3  4  1  0  0  0  0
  4  5  1  0  0  0  0
  5  6  2  0  0  0  0
  6  7  1  0  0  0  0
  7  8  2  0  0  0  0
  8  9  1  0  0  0  0
  9 10  2  0  0  0  0
 10 11  1  0  0  0  0
 10 12  1  0  0  0  0
 12 13  2  0  0  0  0
  4 13  1  0  0  0  0
  7 13  1  0  0  0  0
  6 14  1  0  0  0  0
 14 15  2  0  0  0  0
 14 16  2  0  0  0  0
 14 17  1  0  0  0  0
 17 18  2  0  0  0  0
 18 19  1  0  0  0  0
 19 20  2  0  0  0  0
 20 21  1  0  0  0  0
 21 22  2  0  0  0  0
 17 22  1  0  0  0  0
M  END
>  <MOLECULEID>
M279126

>  <CLASS>
Inactive

$$$$

  Mrv2120 12252113502D          

 28 32  0  0  0  0            999 V2000
    1.8071   -8.4777    0.0000 C   0  0  0  0  0  0  0  0  0  0  0  0
    1.6355   -7.6707    0.0000 C   0  0  0  0  0  0  0  0  0  0  0  0
    2.1876   -7.0576    0.0000 N   0  0  0  0  0  0  0  0  0  0  0  0
    1.7751   -6.3432    0.0000 C   0  0  0  0  0  0  0  0  0  0  0  0
    0.9681   -6.5147    0.0000 C   0  0  0  0  0  0  0  0  0  0  0  0
    0.4161   -5.9016    0.0000 C   0  0  0  0  0  0  0  0  0  0  0  0
    0.6710   -5.1170    0.0000 C   0  0  0  0  0  0  0  0  0  0  0  0
    0.1190   -4.5039    0.0000 C   0  0  0  0  0  0  0  0  0  0  0  0
    0.3739   -3.7192    0.0000 N   0  0  0  0  0  0  0  0  0  0  0  0
   -0.1781   -3.1062    0.0000 C   0  0  0  0  0  0  0  0  0  0  0  0
    0.0768   -2.3215    0.0000 C   0  0  0  0  0  0  0  0  0  0  0  0
    0.8838   -2.1500    0.0000 C   0  0  0  0  0  0  0  0  0  0  0  0
    1.4358   -2.7631    0.0000 C   0  0  0  0  0  0  0  0  0  0  0  0
    1.1809   -3.5477    0.0000 C   0  0  0  0  0  0  0  0  0  0  0  0
    1.1387   -1.3654    0.0000 C   0  0  0  0  0  0  0  0  0  0  0  0
    0.6538   -0.6979    0.0000 C   0  0  0  0  0  0  0  0  0  0  0  0
    1.1387   -0.0305    0.0000 N   0  0  0  0  0  0  0  0  0  0  0  0
    1.9233   -0.2854    0.0000 C   0  0  0  0  0  0  0  0  0  0  0  0
    2.6378    0.1271    0.0000 C   0  0  0  0  0  0  0  0  0  0  0  0
    3.3523   -0.2854    0.0000 C   0  0  0  0  0  0  0  0  0  0  0  0
    4.0668    0.1271    0.0000 F   0  0  0  0  0  0  0  0  0  0  0  0
    3.3523   -1.1104    0.0000 C   0  0  0  0  0  0  0  0  0  0  0  0
    2.6378   -1.5229    0.0000 C   0  0  0  0  0  0  0  0  0  0  0  0
    1.9233   -1.1104    0.0000 C   0  0  0  0  0  0  0  0  0  0  0  0
    1.4780   -4.9454    0.0000 C   0  0  0  0  0  0  0  0  0  0  0  0
    2.0300   -5.5585    0.0000 C   0  0  0  0  0  0  0  0  0  0  0  0
    2.8370   -5.3870    0.0000 O   0  0  0  0  0  0  0  0  0  0  0  0
    0.8819   -7.3352    0.0000 O   0  0  0  0  0  0  0  0  0  0  0  0
  1  2  1  0  0  0  0
  2  3  2  0  0  0  0
  3  4  1  0  0  0  0
  4  5  2  0  0  0  0
  5  6  1  0  0  0  0
  6  7  1  0  0  0  0
  7  8  1  0  0  0  0
  8  9  1  0  0  0  0
  9 10  1  0  0  0  0
 10 11  1  0  0  0  0
 11 12  1  0  0  0  0
 12 13  1  0  0  0  0
 13 14  1  0  0  0  0
  9 14  1  0  0  0  0
 12 15  1  0  0  0  0
 15 16  2  0  0  0  0
 16 17  1  0  0  0  0
 17 18  1  0  0  0  0
 18 19  2  0  0  0  0
 19 20  1  0  0  0  0
 20 21  1  0  0  0  0
 20 22  2  0  0  0  0
 22 23  1  0  0  0  0
 23 24  2  0  0  0  0
 15 24  1  0  0  0  0
 18 24  1  0  0  0  0
  7 25  1  0  0  0  0
 25 26  1  0  0  0  0
  4 26  1  0  0  0  0
 26 27  2  0  0  0  0
  5 28  1  0  0  0  0
  2 28  1  0  0  0  0
M  END
>  <MOLECULEID>
M96889581

>  <CLASS>
Inactive

$$$$

  Mrv2120 12252113502D          

 27 31  0  0  0  0            999 V2000
    0.8604    0.0877    0.0000 C   0  0  0  0  0  0  0  0  0  0  0  0
    0.9715   -0.7298    0.0000 N   0  0  0  0  0  0  0  0  0  0  0  0
    1.6982   -1.1204    0.0000 C   0  0  0  0  0  0  0  0  0  0  0  0
    1.5512   -1.9323    0.0000 C   0  0  0  0  0  0  0  0  0  0  0  0
    2.0942   -2.5533    0.0000 C   0  0  0  0  0  0  0  0  0  0  0  0
    2.9184   -2.5160    0.0000 C   0  0  0  0  0  0  0  0  0  0  0  0
    3.4031   -1.8483    0.0000 C   0  0  0  0  0  0  0  0  0  0  0  0
    3.1832   -1.0531    0.0000 C   0  0  0  0  0  0  0  0  0  0  0  0
    2.4245   -0.7292    0.0000 C   0  0  0  0  0  0  0  0  0  0  0  0
    2.8263   -1.9394    0.0000 N   0  0  0  0  0  0  0  0  0  0  0  0
    0.7337   -2.0433    0.0000 C   0  0  0  0  0  0  0  0  0  0  0  0
    0.2692   -2.7252    0.0000 C   0  0  0  0  0  0  0  0  0  0  0  0
   -0.5535   -2.6639    0.0000 C   0  0  0  0  0  0  0  0  0  0  0  0
   -0.9117   -1.9207    0.0000 C   0  0  0  0  0  0  0  0  0  0  0  0
   -0.4473   -1.2389    0.0000 C   0  0  0  0  0  0  0  0  0  0  0  0
   -0.8055   -0.4957    0.0000 C   0  0  0  0  0  0  0  0  0  0  0  0
    0.3754   -1.3002    0.0000 C   0  0  0  0  0  0  0  0  0  0  0  0
   -1.0179   -3.3457    0.0000 S   0  0  0  0  0  0  0  0  0  0  0  0
   -1.6998   -2.8812    0.0000 O   0  0  0  0  0  0  0  0  0  0  0  0
   -0.3361   -3.8102    0.0000 O   0  0  0  0  0  0  0  0  0  0  0  0
   -1.4824   -4.0275    0.0000 C   0  0  0  0  0  0  0  0  0  0  0  0
   -1.1241   -4.7707    0.0000 C   0  0  0  0  0  0  0  0  0  0  0  0
   -1.5886   -5.4525    0.0000 C   0  0  0  0  0  0  0  0  0  0  0  0
   -2.4113   -5.3912    0.0000 C   0  0  0  0  0  0  0  0  0  0  0  0
   -2.7696   -4.6481    0.0000 C   0  0  0  0  0  0  0  0  0  0  0  0
   -3.5923   -4.5867    0.0000 Cl  0  0  0  0  0  0  0  0  0  0  0  0
   -2.3051   -3.9662    0.0000 C   0  0  0  0  0  0  0  0  0  0  0  0
  1  2  1  0  0  0  0
  2  3  1  0  0  0  0
  3  4  2  0  0  0  0
  4  5  1  0  0  0  0
  5  6  1  0  0  0  0
  6  7  1  0  0  0  0
  7  8  1  0  0  0  0
  8  9  1  0  0  0  0
  3  9  1  0  0  0  0
  8 10  1  0  0  0  0
  5 10  1  0  0  0  0
  4 11  1  0  0  0  0
 11 12  2  0  0  0  0
 12 13  1  0  0  0  0
 13 14  2  0  0  0  0
 14 15  1  0  0  0  0
 15 16  1  0  0  0  0
 15 17  2  0  0  0  0
  2 17  1  0  0  0  0
 11 17  1  0  0  0  0
 13 18  1  0  0  0  0
 18 19  2  0  0  0  0
 18 20  2  0  0  0  0
 18 21  1  0  0  0  0
 21 22  2  0  0  0  0
 22 23  1  0  0  0  0
 23 24  2  0  0  0  0
 24 25  1  0  0  0  0
 25 26  1  0  0  0  0
 25 27  2  0  0  0  0
 21 27  1  0  0  0  0
M  END
>  <MOLECULEID>
M97095481

>  <CLASS>
Active

$$$$

  Mrv2120 12252113502D          

 24 26  0  0  0  0            999 V2000
    1.7329   -4.1608    0.0000 C   0  0  0  0  0  0  0  0  0  0  0  0
    1.1809   -3.5477    0.0000 N   0  0  0  0  0  0  0  0  0  0  0  0
    0.3739   -3.7192    0.0000 C   0  0  0  0  0  0  0  0  0  0  0  0
    1.4358   -2.7631    0.0000 C   0  0  0  0  0  0  0  0  0  0  0  0
    0.8838   -2.1500    0.0000 C   0  0  0  0  0  0  0  0  0  0  0  0
    1.1387   -1.3654    0.0000 N   0  0  0  0  0  0  0  0  0  0  0  0
    0.6538   -0.6979    0.0000 C   0  0  0  0  0  0  0  0  0  0  0  0
    1.1387   -0.0305    0.0000 C   0  0  0  0  0  0  0  0  0  0  0  0
    1.9233   -0.2854    0.0000 C   0  0  0  0  0  0  0  0  0  0  0  0
    2.6378    0.1271    0.0000 C   0  0  0  0  0  0  0  0  0  0  0  0
    3.3523   -0.2854    0.0000 C   0  0  0  0  0  0  0  0  0  0  0  0
    3.3523   -1.1104    0.0000 C   0  0  0  0  0  0  0  0  0  0  0  0
    4.0668   -1.5229    0.0000 F   0  0  0  0  0  0  0  0  0  0  0  0
    2.6378   -1.5229    0.0000 C   0  0  0  0  0  0  0  0  0  0  0  0
    1.9233   -1.1104    0.0000 C   0  0  0  0  0  0  0  0  0  0  0  0
    0.8838    0.7541    0.0000 S   0  0  0  0  0  0  0  0  0  0  0  0
    1.6684    1.0091    0.0000 O   0  0  0  0  0  0  0  0  0  0  0  0
    0.0992    0.4992    0.0000 O   0  0  0  0  0  0  0  0  0  0  0  0
    0.6288    1.5387    0.0000 C   0  0  0  0  0  0  0  0  0  0  0  0
   -0.1781    1.7103    0.0000 C   0  0  0  0  0  0  0  0  0  0  0  0
   -0.4331    2.4949    0.0000 C   0  0  0  0  0  0  0  0  0  0  0  0
    0.1190    3.1080    0.0000 C   0  0  0  0  0  0  0  0  0  0  0  0
    0.9259    2.9365    0.0000 C   0  0  0  0  0  0  0  0  0  0  0  0
    1.1809    2.1518    0.0000 C   0  0  0  0  0  0  0  0  0  0  0  0
  1  2  1  0  0  0  0
  2  3  1  0  0  0  0
  2  4  1  0  0  0  0
  4  5  1  0  0  0  0
  5  6  1  0  0  0  0
  6  7  1  0  0  0  0
  7  8  2  0  0  0  0
  8  9  1  0  0  0  0
  9 10  2  0  0  0  0
 10 11  1  0  0  0  0
 11 12  2  0  0  0  0
 12 13  1  0  0  0  0
 12 14  1  0  0  0  0
 14 15  2  0  0  0  0
  6 15  1  0  0  0  0
  9 15  1  0  0  0  0
  8 16  1  0  0  0  0
 16 17  2  0  0  0  0
 16 18  2  0  0  0  0
 16 19  1  0  0  0  0
 19 20  2  0  0  0  0
 20 21  1  0  0  0  0
 21 22  2  0  0  0  0
 22 23  1  0  0  0  0
 23 24  2  0  0  0  0
 19 24  1  0  0  0  0
M  END
>  <MOLECULEID>
M490788

>  <CLASS>
Inactive

$$$$

  Mrv2120 12252113502D          

 27 30  0  0  0  0            999 V2000
    4.0025   -1.5983    0.0000 C   0  0  0  0  0  0  0  0  0  0  0  0
    4.2575   -0.8137    0.0000 N   0  0  0  0  0  0  0  0  0  0  0  0
    5.0645   -0.6422    0.0000 C   0  0  0  0  0  0  0  0  0  0  0  0
    3.7054   -0.2006    0.0000 C   0  0  0  0  0  0  0  0  0  0  0  0
    3.9604    0.5840    0.0000 C   0  0  0  0  0  0  0  0  0  0  0  0
    3.4084    1.1971    0.0000 C   0  0  0  0  0  0  0  0  0  0  0  0
    2.6014    1.0256    0.0000 C   0  0  0  0  0  0  0  0  0  0  0  0
    2.3464    0.2410    0.0000 C   0  0  0  0  0  0  0  0  0  0  0  0
    2.8985   -0.3721    0.0000 C   0  0  0  0  0  0  0  0  0  0  0  0
    1.5214    0.2410    0.0000 C   0  0  0  0  0  0  0  0  0  0  0  0
    0.9694   -0.3721    0.0000 C   0  0  0  0  0  0  0  0  0  0  0  0
    0.1624   -0.2006    0.0000 C   0  0  0  0  0  0  0  0  0  0  0  0
   -0.3896   -0.8137    0.0000 F   0  0  0  0  0  0  0  0  0  0  0  0
   -0.0925    0.5840    0.0000 C   0  0  0  0  0  0  0  0  0  0  0  0
    0.4595    1.1971    0.0000 C   0  0  0  0  0  0  0  0  0  0  0  0
    1.2665    1.0256    0.0000 C   0  0  0  0  0  0  0  0  0  0  0  0
    1.9339    1.5105    0.0000 N   0  0  0  0  0  0  0  0  0  0  0  0
    1.9339    2.3355    0.0000 S   0  0  0  0  0  0  0  0  0  0  0  0
    2.7589    2.3355    0.0000 O   0  0  0  0  0  0  0  0  0  0  0  0
    1.1089    2.3355    0.0000 O   0  0  0  0  0  0  0  0  0  0  0  0
    1.9339    3.1605    0.0000 C   0  0  0  0  0  0  0  0  0  0  0  0
    1.2195    3.5730    0.0000 C   0  0  0  0  0  0  0  0  0  0  0  0
    1.2195    4.3980    0.0000 C   0  0  0  0  0  0  0  0  0  0  0  0
    1.9339    4.8105    0.0000 C   0  0  0  0  0  0  0  0  0  0  0  0
    1.9339    5.6355    0.0000 C   0  0  0  0  0  0  0  0  0  0  0  0
    2.6484    4.3980    0.0000 C   0  0  0  0  0  0  0  0  0  0  0  0
    2.6484    3.5730    0.0000 C   0  0  0  0  0  0  0  0  0  0  0  0
  1  2  1  0  0  0  0
  2  3  1  0  0  0  0
  2  4  1  0  0  0  0
  4  5  1  0  0  0  0
  5  6  1  0  0  0  0
  6  7  1  0  0  0  0
  7  8  2  0  0  0  0
  8  9  1  0  0  0  0
  4  9  1  0  0  0  0
  8 10  1  0  0  0  0
 10 11  2  0  0  0  0
 11 12  1  0  0  0  0
 12 13  1  0  0  0  0
 12 14  2  0  0  0  0
 14 15  1  0  0  0  0
 15 16  2  0  0  0  0
 10 16  1  0  0  0  0
 16 17  1  0  0  0  0
  7 17  1  0  0  0  0
 17 18  1  0  0  0  0
 18 19  2  0  0  0  0
 18 20  2  0  0  0  0
 18 21  1  0  0  0  0
 21 22  2  0  0  0  0
 22 23  1  0  0  0  0
 23 24  2  0  0  0  0
 24 25  1  0  0  0  0
 24 26  1  0  0  0  0
 26 27  2  0  0  0  0
 21 27  1  0  0  0  0
M  END
>  <MOLECULEID>
M97123213

>  <CLASS>
Inactive

$$$$

  Mrv2120 12252113502D          

 26 29  0  0  0  0            999 V2000
   -2.4149   -2.9602    0.0000 C   0  0  0  0  0  0  0  0  0  0  0  0
   -1.6079   -2.7887    0.0000 O   0  0  0  0  0  0  0  0  0  0  0  0
   -1.3530   -2.0041    0.0000 C   0  0  0  0  0  0  0  0  0  0  0  0
   -0.5460   -1.8326    0.0000 C   0  0  0  0  0  0  0  0  0  0  0  0
    0.1215   -2.3175    0.0000 O   0  0  0  0  0  0  0  0  0  0  0  0
    0.7889   -1.8326    0.0000 C   0  0  0  0  0  0  0  0  0  0  0  0
    0.5340   -1.0479    0.0000 C   0  0  0  0  0  0  0  0  0  0  0  0
    1.0860   -0.4349    0.0000 C   0  0  0  0  0  0  0  0  0  0  0  0
    1.8930   -0.6064    0.0000 N   0  0  0  0  0  0  0  0  0  0  0  0
    2.1479   -1.3910    0.0000 C   0  0  0  0  0  0  0  0  0  0  0  0
    1.5959   -2.0041    0.0000 C   0  0  0  0  0  0  0  0  0  0  0  0
   -0.2910   -1.0479    0.0000 C   0  0  0  0  0  0  0  0  0  0  0  0
   -0.8431   -0.4349    0.0000 C   0  0  0  0  0  0  0  0  0  0  0  0
   -1.6501   -0.6064    0.0000 C   0  0  0  0  0  0  0  0  0  0  0  0
   -1.9050   -1.3910    0.0000 C   0  0  0  0  0  0  0  0  0  0  0  0
   -2.2021    0.0067    0.0000 S   0  0  0  0  0  0  0  0  0  0  0  0
   -1.5890    0.5587    0.0000 O   0  0  0  0  0  0  0  0  0  0  0  0
   -2.8152   -0.5453    0.0000 O   0  0  0  0  0  0  0  0  0  0  0  0
   -2.7541    0.6198    0.0000 C   0  0  0  0  0  0  0  0  0  0  0  0
   -3.5611    0.4483    0.0000 C   0  0  0  0  0  0  0  0  0  0  0  0
   -4.1131    1.0614    0.0000 C   0  0  0  0  0  0  0  0  0  0  0  0
   -3.8582    1.8460    0.0000 C   0  0  0  0  0  0  0  0  0  0  0  0
   -4.4102    2.4591    0.0000 F   0  0  0  0  0  0  0  0  0  0  0  0
   -3.0512    2.0175    0.0000 C   0  0  0  0  0  0  0  0  0  0  0  0
   -2.7963    2.8021    0.0000 F   0  0  0  0  0  0  0  0  0  0  0  0
   -2.4992    1.4044    0.0000 C   0  0  0  0  0  0  0  0  0  0  0  0
  1  2  1  0  0  0  0
  2  3  1  0  0  0  0
  3  4  2  0  0  0  0
  4  5  1  0  0  0  0
  5  6  1  0  0  0  0
  6  7  2  0  0  0  0
  7  8  1  0  0  0  0
  8  9  1  0  0  0  0
  9 10  1  0  0  0  0
 10 11  1  0  0  0  0
  6 11  1  0  0  0  0
  7 12  1  0  0  0  0
  4 12  1  0  0  0  0
 12 13  2  0  0  0  0
 13 14  1  0  0  0  0
 14 15  2  0  0  0  0
  3 15  1  0  0  0  0
 14 16  1  0  0  0  0
 16 17  2  0  0  0  0
 16 18  2  0  0  0  0
 16 19  1  0  0  0  0
 19 20  2  0  0  0  0
 20 21  1  0  0  0  0
 21 22  2  0  0  0  0
 22 23  1  0  0  0  0
 22 24  1  0  0  0  0
 24 25  1  0  0  0  0
 24 26  2  0  0  0  0
 19 26  1  0  0  0  0
M  END
>  <MOLECULEID>
M97075500

>  <CLASS>
Active

$$$$

  Mrv2120 12252113502D          

 30 33  0  0  0  0            999 V2000
   -1.4289    8.2500    0.0000 C   0  0  0  0  0  0  0  0  0  0  0  0
   -1.4289    7.4250    0.0000 O   0  0  0  0  0  0  0  0  0  0  0  0
   -0.7145    7.0125    0.0000 C   0  0  0  0  0  0  0  0  0  0  0  0
   -0.0000    7.4250    0.0000 O   0  0  0  0  0  0  0  0  0  0  0  0
   -0.7145    6.1875    0.0000 N   0  0  0  0  0  0  0  0  0  0  0  0
   -0.0000    5.7750    0.0000 C   0  0  0  0  0  0  0  0  0  0  0  0
    0.7145    6.1875    0.0000 C   0  0  0  0  0  0  0  0  0  0  0  0
    1.4289    5.7750    0.0000 C   0  0  0  0  0  0  0  0  0  0  0  0
    1.4289    4.9500    0.0000 C   0  0  0  0  0  0  0  0  0  0  0  0
    0.7145    4.5375    0.0000 C   0  0  0  0  0  0  0  0  0  0  0  0
    0.7145    3.7125    0.0000 C   0  0  0  0  0  0  0  0  0  0  0  0
    1.4289    3.3000    0.0000 C   0  0  0  0  0  0  0  0  0  0  0  0
    1.4289    2.4750    0.0000 N   0  0  0  0  0  0  0  0  0  0  0  0
    2.1434    2.0625    0.0000 C   0  0  0  0  0  0  0  0  0  0  0  0
    2.1434    1.2375    0.0000 C   0  0  0  0  0  0  0  0  0  0  0  0
    1.4289    0.8250    0.0000 N   0  0  0  0  0  0  0  0  0  0  0  0
    0.7145    1.2375    0.0000 C   0  0  0  0  0  0  0  0  0  0  0  0
    0.7145    2.0625    0.0000 C   0  0  0  0  0  0  0  0  0  0  0  0
    1.4289    0.0000    0.0000 C   0  0  0  0  0  0  0  0  0  0  0  0
    2.1434   -0.4125    0.0000 C   0  0  0  0  0  0  0  0  0  0  0  0
    2.8579    0.0000    0.0000 C   0  0  0  0  0  0  0  0  0  0  0  0
    3.5724   -0.4125    0.0000 C   0  0  0  0  0  0  0  0  0  0  0  0
    3.5724   -1.2375    0.0000 C   0  0  0  0  0  0  0  0  0  0  0  0
    4.2868   -1.6500    0.0000 C   0  0  0  0  0  0  0  0  0  0  0  0
    2.8579   -1.6500    0.0000 N   0  0  0  0  0  0  0  0  0  0  0  0
    2.1434   -1.2375    0.0000 C   0  0  0  0  0  0  0  0  0  0  0  0
    1.4289   -1.6500    0.0000 C   0  0  0  0  0  0  0  0  0  0  0  0
    0.7145   -1.2375    0.0000 C   0  0  0  0  0  0  0  0  0  0  0  0
    0.7145   -0.4125    0.0000 C   0  0  0  0  0  0  0  0  0  0  0  0
   -0.0000    4.9500    0.0000 C   0  0  0  0  0  0  0  0  0  0  0  0
  1  2  1  0  0  0  0
  2  3  1  0  0  0  0
  3  4  2  0  0  0  0
  3  5  1  0  0  0  0
  5  6  1  0  0  0  0
  6  7  2  0  0  0  0
  7  8  1  0  0  0  0
  8  9  2  0  0  0  0
  9 10  1  0  0  0  0
 10 11  1  0  0  0  0
 11 12  1  0  0  0  0
 12 13  1  0  0  0  0
 13 14  1  0  0  0  0
 14 15  1  0  0  0  0
 15 16  1  0  0  0  0
 16 17  1  0  0  0  0
 17 18  1  0  0  0  0
 13 18  1  0  0  0  0
 16 19  1  0  0  0  0
 19 20  2  0  0  0  0
 20 21  1  0  0  0  0
 21 22  2  0  0  0  0
 22 23  1  0  0  0  0
 23 24  1  0  0  0  0
 23 25  2  0  0  0  0
 25 26  1  0  0  0  0
 20 26  1  0  0  0  0
 26 27  2  0  0  0  0
 27 28  1  0  0  0  0
 28 29  2  0  0  0  0
 19 29  1  0  0  0  0
 10 30  2  0  0  0  0
  6 30  1  0  0  0  0
M  END
>  <MOLECULEID>
M83532458

>  <CLASS>
Inactive

$$$$

  Mrv2120 12252113502D          

 27 30  0  0  0  0            999 V2000
   -1.6079   -2.7887    0.0000 C   0  0  0  0  0  0  0  0  0  0  0  0
   -1.3530   -2.0041    0.0000 C   0  0  0  0  0  0  0  0  0  0  0  0
   -0.5460   -1.8326    0.0000 C   0  0  0  0  0  0  0  0  0  0  0  0
    0.1215   -2.3175    0.0000 O   0  0  0  0  0  0  0  0  0  0  0  0
    0.7889   -1.8326    0.0000 C   0  0  0  0  0  0  0  0  0  0  0  0
    0.5340   -1.0479    0.0000 C   0  0  0  0  0  0  0  0  0  0  0  0
    1.0860   -0.4349    0.0000 C   0  0  0  0  0  0  0  0  0  0  0  0
    1.8930   -0.6064    0.0000 N   0  0  0  0  0  0  0  0  0  0  0  0
    2.1479   -1.3910    0.0000 C   0  0  0  0  0  0  0  0  0  0  0  0
    1.5959   -2.0041    0.0000 C   0  0  0  0  0  0  0  0  0  0  0  0
   -0.2910   -1.0479    0.0000 C   0  0  0  0  0  0  0  0  0  0  0  0
   -0.8431   -0.4349    0.0000 C   0  0  0  0  0  0  0  0  0  0  0  0
   -1.6501   -0.6064    0.0000 C   0  0  0  0  0  0  0  0  0  0  0  0
   -1.9050   -1.3910    0.0000 C   0  0  0  0  0  0  0  0  0  0  0  0
   -2.2021    0.0067    0.0000 S   0  0  0  0  0  0  0  0  0  0  0  0
   -1.5890    0.5587    0.0000 O   0  0  0  0  0  0  0  0  0  0  0  0
   -2.8152   -0.5453    0.0000 O   0  0  0  0  0  0  0  0  0  0  0  0
   -2.7541    0.6198    0.0000 C   0  0  0  0  0  0  0  0  0  0  0  0
   -3.5611    0.4483    0.0000 C   0  0  0  0  0  0  0  0  0  0  0  0
   -4.1131    1.0614    0.0000 C   0  0  0  0  0  0  0  0  0  0  0  0
   -3.8582    1.8460    0.0000 C   0  0  0  0  0  0  0  0  0  0  0  0
   -3.0512    2.0175    0.0000 C   0  0  0  0  0  0  0  0  0  0  0  0
   -2.7963    2.8021    0.0000 O   0  0  0  0  0  0  0  0  0  0  0  0
   -1.9893    2.9737    0.0000 C   0  0  0  0  0  0  0  0  0  0  0  0
   -1.7344    3.7583    0.0000 F   0  0  0  0  0  0  0  0  0  0  0  0
   -1.4373    2.3606    0.0000 F   0  0  0  0  0  0  0  0  0  0  0  0
   -2.4992    1.4044    0.0000 C   0  0  0  0  0  0  0  0  0  0  0  0
  1  2  1  0  0  0  0
  2  3  2  0  0  0  0
  3  4  1  0  0  0  0
  4  5  1  0  0  0  0
  5  6  2  0  0  0  0
  6  7  1  0  0  0  0
  7  8  1  0  0  0  0
  8  9  1  0  0  0  0
  9 10  1  0  0  0  0
  5 10  1  0  0  0  0
  6 11  1  0  0  0  0
  3 11  1  0  0  0  0
 11 12  2  0  0  0  0
 12 13  1  0  0  0  0
 13 14  2  0  0  0  0
  2 14  1  0  0  0  0
 13 15  1  0  0  0  0
 15 16  2  0  0  0  0
 15 17  2  0  0  0  0
 15 18  1  0  0  0  0
 18 19  2  0  0  0  0
 19 20  1  0  0  0  0
 20 21  2  0  0  0  0
 21 22  1  0  0  0  0
 22 23  1  0  0  0  0
 23 24  1  0  0  0  0
 24 25  1  0  0  0  0
 24 26  1  0  0  0  0
 22 27  2  0  0  0  0
 18 27  1  0  0  0  0
M  END
>  <MOLECULEID>
M97122972

>  <CLASS>
Active

$$$$

  Mrv2120 12252113502D          

 32 36  0  0  0  0            999 V2000
   -0.1360   -5.2885    0.0000 Cl  0  0  0  0  0  0  0  0  0  0  0  0
    0.1190   -4.5039    0.0000 C   0  0  0  0  0  0  0  0  0  0  0  0
   -0.4331   -3.8908    0.0000 C   0  0  0  0  0  0  0  0  0  0  0  0
   -0.1781   -3.1062    0.0000 C   0  0  0  0  0  0  0  0  0  0  0  0
    0.6288   -2.9346    0.0000 C   0  0  0  0  0  0  0  0  0  0  0  0
    1.1809   -3.5477    0.0000 C   0  0  0  0  0  0  0  0  0  0  0  0
    0.9259   -4.3323    0.0000 C   0  0  0  0  0  0  0  0  0  0  0  0
    1.4780   -4.9454    0.0000 Cl  0  0  0  0  0  0  0  0  0  0  0  0
    0.8838   -2.1500    0.0000 S   0  0  0  0  0  0  0  0  0  0  0  0
    1.6684   -2.4049    0.0000 O   0  0  0  0  0  0  0  0  0  0  0  0
    0.0992   -1.8951    0.0000 O   0  0  0  0  0  0  0  0  0  0  0  0
    1.1387   -1.3654    0.0000 N   0  0  0  0  0  0  0  0  0  0  0  0
    0.6538   -0.6979    0.0000 C   0  0  0  0  0  0  0  0  0  0  0  0
    1.1387   -0.0305    0.0000 C   0  0  0  0  0  0  0  0  0  0  0  0
    0.8838    0.7541    0.0000 C   0  0  0  0  0  0  0  0  0  0  0  0
    0.0992    1.0091    0.0000 C   0  0  0  0  0  0  0  0  0  0  0  0
    0.0992    1.8341    0.0000 C   0  0  0  0  0  0  0  0  0  0  0  0
    0.8838    2.0890    0.0000 N   0  0  0  0  0  0  0  0  0  0  0  0
    1.1387    2.8736    0.0000 C   0  0  0  0  0  0  0  0  0  0  0  0
    1.9457    3.0451    0.0000 C   0  0  0  0  0  0  0  0  0  0  0  0
    2.2006    3.8298    0.0000 C   0  0  0  0  0  0  0  0  0  0  0  0
    3.0076    4.0013    0.0000 C   0  0  0  0  0  0  0  0  0  0  0  0
    3.5596    3.3882    0.0000 C   0  0  0  0  0  0  0  0  0  0  0  0
    3.3047    2.6036    0.0000 C   0  0  0  0  0  0  0  0  0  0  0  0
    2.4977    2.4321    0.0000 C   0  0  0  0  0  0  0  0  0  0  0  0
    1.3687    1.4216    0.0000 C   0  0  0  0  0  0  0  0  0  0  0  0
    1.9233   -0.2854    0.0000 C   0  0  0  0  0  0  0  0  0  0  0  0
    2.6378    0.1271    0.0000 C   0  0  0  0  0  0  0  0  0  0  0  0
    3.3523   -0.2854    0.0000 C   0  0  0  0  0  0  0  0  0  0  0  0
    3.3523   -1.1104    0.0000 C   0  0  0  0  0  0  0  0  0  0  0  0
    2.6378   -1.5229    0.0000 C   0  0  0  0  0  0  0  0  0  0  0  0
    1.9233   -1.1104    0.0000 C   0  0  0  0  0  0  0  0  0  0  0  0
  1  2  1  0  0  0  0
  2  3  2  0  0  0  0
  3  4  1  0  0  0  0
  4  5  2  0  0  0  0
  5  6  1  0  0  0  0
  6  7  2  0  0  0  0
  2  7  1  0  0  0  0
  7  8  1  0  0  0  0
  5  9  1  0  0  0  0
  9 10  2  0  0  0  0
  9 11  2  0  0  0  0
  9 12  1  0  0  0  0
 12 13  1  0  0  0  0
 13 14  2  0  0  0  0
 14 15  1  0  0  0  0
 15 16  1  0  0  0  0
 16 17  1  0  0  0  0
 17 18  1  0  0  0  0
 18 19  1  0  0  0  0
 19 20  1  0  0  0  0
 20 21  2  0  0  0  0
 21 22  1  0  0  0  0
 22 23  2  0  0  0  0
 23 24  1  0  0  0  0
 24 25  2  0  0  0  0
 20 25  1  0  0  0  0
 18 26  1  0  0  0  0
 15 26  1  0  0  0  0
 14 27  1  0  0  0  0
 27 28  2  0  0  0  0
 28 29  1  0  0  0  0
 29 30  2  0  0  0  0
 30 31  1  0  0  0  0
 31 32  2  0  0  0  0
 12 32  1  0  0  0  0
 27 32  1  0  0  0  0
M  END
>  <MOLECULEID>
M504184

>  <CLASS>
Active

$$$$

  Mrv2120 12252113502D          

 31 35  0  0  0  0            999 V2000
   -1.4888    6.7696    0.0000 C   0  0  0  0  0  0  0  0  0  0  0  0
   -0.9368    6.1565    0.0000 N   0  0  0  0  0  0  0  0  0  0  0  0
   -0.1298    6.3281    0.0000 C   0  0  0  0  0  0  0  0  0  0  0  0
    0.4223    5.7150    0.0000 C   0  0  0  0  0  0  0  0  0  0  0  0
    0.1673    4.9304    0.0000 N   0  0  0  0  0  0  0  0  0  0  0  0
    0.7193    4.3173    0.0000 C   0  0  0  0  0  0  0  0  0  0  0  0
    0.4644    3.5326    0.0000 C   0  0  0  0  0  0  0  0  0  0  0  0
    1.0164    2.9195    0.0000 C   0  0  0  0  0  0  0  0  0  0  0  0
    1.8414    2.9195    0.0000 C   0  0  0  0  0  0  0  0  0  0  0  0
    2.3264    3.5870    0.0000 Br  0  0  0  0  0  0  0  0  0  0  0  0
    2.0964    2.1349    0.0000 C   0  0  0  0  0  0  0  0  0  0  0  0
    1.4289    1.6500    0.0000 N   0  0  0  0  0  0  0  0  0  0  0  0
    0.7615    2.1349    0.0000 C   0  0  0  0  0  0  0  0  0  0  0  0
   -0.0455    1.9634    0.0000 C   0  0  0  0  0  0  0  0  0  0  0  0
   -0.5975    2.5765    0.0000 C   0  0  0  0  0  0  0  0  0  0  0  0
   -0.3426    3.3611    0.0000 C   0  0  0  0  0  0  0  0  0  0  0  0
    1.4289    0.8250    0.0000 S   0  0  0  0  0  0  0  0  0  0  0  0
    0.6039    0.8250    0.0000 O   0  0  0  0  0  0  0  0  0  0  0  0
    2.2539    0.8250    0.0000 O   0  0  0  0  0  0  0  0  0  0  0  0
    1.4289    0.0000    0.0000 C   0  0  0  0  0  0  0  0  0  0  0  0
    2.1434   -0.4125    0.0000 C   0  0  0  0  0  0  0  0  0  0  0  0
    2.8579    0.0000    0.0000 C   0  0  0  0  0  0  0  0  0  0  0  0
    3.5724   -0.4125    0.0000 C   0  0  0  0  0  0  0  0  0  0  0  0
    3.5724   -1.2375    0.0000 C   0  0  0  0  0  0  0  0  0  0  0  0
    2.8579   -1.6500    0.0000 C   0  0  0  0  0  0  0  0  0  0  0  0
    2.1434   -1.2375    0.0000 C   0  0  0  0  0  0  0  0  0  0  0  0
    1.4289   -1.6500    0.0000 C   0  0  0  0  0  0  0  0  0  0  0  0
    0.7145   -1.2375    0.0000 C   0  0  0  0  0  0  0  0  0  0  0  0
    0.7145   -0.4125    0.0000 C   0  0  0  0  0  0  0  0  0  0  0  0
   -0.6397    4.7588    0.0000 C   0  0  0  0  0  0  0  0  0  0  0  0
   -1.1917    5.3719    0.0000 C   0  0  0  0  0  0  0  0  0  0  0  0
  1  2  1  0  0  0  0
  2  3  1  0  0  0  0
  3  4  1  0  0  0  0
  4  5  1  0  0  0  0
  5  6  1  0  0  0  0
  6  7  1  0  0  0  0
  7  8  2  0  0  0  0
  8  9  1  0  0  0  0
  9 10  1  0  0  0  0
  9 11  2  0  0  0  0
 11 12  1  0  0  0  0
 12 13  1  0  0  0  0
  8 13  1  0  0  0  0
 13 14  2  0  0  0  0
 14 15  1  0  0  0  0
 15 16  2  0  0  0  0
  7 16  1  0  0  0  0
 12 17  1  0  0  0  0
 17 18  2  0  0  0  0
 17 19  2  0  0  0  0
 17 20  1  0  0  0  0
 20 21  2  0  0  0  0
 21 22  1  0  0  0  0
 22 23  2  0  0  0  0
 23 24  1  0  0  0  0
 24 25  2  0  0  0  0
 25 26  1  0  0  0  0
 21 26  1  0  0  0  0
 26 27  2  0  0  0  0
 27 28  1  0  0  0  0
 28 29  2  0  0  0  0
 20 29  1  0  0  0  0
  5 30  1  0  0  0  0
 30 31  1  0  0  0  0
  2 31  1  0  0  0  0
M  END
>  <MOLECULEID>
M97091015

>  <CLASS>
Inactive

$$$$

  Mrv2120 12252113502D          

 34 40  0  0  0  0            999 V2000
    0.0608  -10.0758    0.0000 C   0  0  0  0  0  0  0  0  0  0  0  0
   -0.2748   -9.3221    0.0000 N   0  0  0  0  0  0  0  0  0  0  0  0
   -1.0817   -9.1506    0.0000 C   0  0  0  0  0  0  0  0  0  0  0  0
   -1.1680   -8.3301    0.0000 C   0  0  0  0  0  0  0  0  0  0  0  0
   -1.8632   -7.8859    0.0000 C   0  0  0  0  0  0  0  0  0  0  0  0
   -2.6439   -8.1526    0.0000 C   0  0  0  0  0  0  0  0  0  0  0  0
   -2.9222   -8.9292    0.0000 C   0  0  0  0  0  0  0  0  0  0  0  0
   -2.4886   -9.6310    0.0000 C   0  0  0  0  0  0  0  0  0  0  0  0
   -1.6695   -9.7295    0.0000 C   0  0  0  0  0  0  0  0  0  0  0  0
   -2.3940   -8.6803    0.0000 N   0  0  0  0  0  0  0  0  0  0  0  0
   -0.4143   -7.9945    0.0000 C   0  0  0  0  0  0  0  0  0  0  0  0
   -0.1594   -7.2099    0.0000 C   0  0  0  0  0  0  0  0  0  0  0  0
    0.6476   -7.0384    0.0000 C   0  0  0  0  0  0  0  0  0  0  0  0
    1.1996   -7.6515    0.0000 C   0  0  0  0  0  0  0  0  0  0  0  0
    0.9447   -8.4361    0.0000 C   0  0  0  0  0  0  0  0  0  0  0  0
    0.1377   -8.6076    0.0000 C   0  0  0  0  0  0  0  0  0  0  0  0
    0.9025   -6.2537    0.0000 S   0  0  0  0  0  0  0  0  0  0  0  0
    1.6872   -6.5087    0.0000 O   0  0  0  0  0  0  0  0  0  0  0  0
    0.1179   -5.9988    0.0000 O   0  0  0  0  0  0  0  0  0  0  0  0
    1.1575   -5.4691    0.0000 C   0  0  0  0  0  0  0  0  0  0  0  0
    0.6726   -4.8017    0.0000 C   0  0  0  0  0  0  0  0  0  0  0  0
    1.1575   -4.1342    0.0000 N   0  0  0  0  0  0  0  0  0  0  0  0
    1.9421   -4.3892    0.0000 C   0  0  0  0  0  0  0  0  0  0  0  0
    2.6566   -3.9767    0.0000 C   0  0  0  0  0  0  0  0  0  0  0  0
    3.3710   -4.3892    0.0000 C   0  0  0  0  0  0  0  0  0  0  0  0
    3.3710   -5.2142    0.0000 C   0  0  0  0  0  0  0  0  0  0  0  0
    2.6566   -5.6267    0.0000 C   0  0  0  0  0  0  0  0  0  0  0  0
    1.9421   -5.2142    0.0000 C   0  0  0  0  0  0  0  0  0  0  0  0
    0.9025   -3.3496    0.0000 C   0  0  0  0  0  0  0  0  0  0  0  0
    0.0956   -3.1781    0.0000 C   0  0  0  0  0  0  0  0  0  0  0  0
   -0.1594   -2.3935    0.0000 C   0  0  0  0  0  0  0  0  0  0  0  0
    0.3927   -1.7804    0.0000 C   0  0  0  0  0  0  0  0  0  0  0  0
    1.1996   -1.9519    0.0000 C   0  0  0  0  0  0  0  0  0  0  0  0
    1.4546   -2.7365    0.0000 C   0  0  0  0  0  0  0  0  0  0  0  0
  1  2  1  0  0  0  0
  2  3  1  0  0  0  0
  3  4  2  0  0  0  0
  4  5  1  0  0  0  0
  5  6  1  0  0  0  0
  6  7  1  0  0  0  0
  7  8  1  0  0  0  0
  8  9  1  0  0  0  0
  3  9  1  0  0  0  0
  8 10  1  0  0  0  0
  5 10  1  0  0  0  0
  4 11  1  0  0  0  0
 11 12  2  0  0  0  0
 12 13  1  0  0  0  0
 13 14  2  0  0  0  0
 14 15  1  0  0  0  0
 15 16  2  0  0  0  0
  2 16  1  0  0  0  0
 11 16  1  0  0  0  0
 13 17  1  0  0  0  0
 17 18  2  0  0  0  0
 17 19  2  0  0  0  0
 17 20  1  0  0  0  0
 20 21  2  0  0  0  0
 21 22  1  0  0  0  0
 22 23  1  0  0  0  0
 23 24  2  0  0  0  0
 24 25  1  0  0  0  0
 25 26  2  0  0  0  0
 26 27  1  0  0  0  0
 27 28  2  0  0  0  0
 20 28  1  0  0  0  0
 23 28  1  0  0  0  0
 22 29  1  0  0  0  0
 29 30  2  0  0  0  0
 30 31  1  0  0  0  0
 31 32  2  0  0  0  0
 32 33  1  0  0  0  0
 33 34  2  0  0  0  0
 29 34  1  0  0  0  0
M  END
>  <MOLECULEID>
M97094569

>  <CLASS>
Active

$$$$

  Mrv2120 12252113502D          

 24 26  0  0  0  0            999 V2000
    0.1067    3.2384    0.0000 F   0  0  0  0  0  0  0  0  0  0  0  0
   -0.6078    3.6509    0.0000 C   0  0  0  0  0  0  0  0  0  0  0  0
   -1.3222    3.2384    0.0000 C   0  0  0  0  0  0  0  0  0  0  0  0
   -2.0367    3.6509    0.0000 C   0  0  0  0  0  0  0  0  0  0  0  0
   -2.7512    3.2384    0.0000 O   0  0  0  0  0  0  0  0  0  0  0  0
   -2.7512    2.4134    0.0000 C   0  0  0  0  0  0  0  0  0  0  0  0
   -3.4656    2.0009    0.0000 C   0  0  0  0  0  0  0  0  0  0  0  0
   -3.4656    1.1759    0.0000 N   0  0  0  0  0  0  0  0  0  0  0  0
   -2.7982    0.6910    0.0000 C   0  0  0  0  0  0  0  0  0  0  0  0
   -3.0531   -0.0937    0.0000 C   0  0  0  0  0  0  0  0  0  0  0  0
   -3.8781   -0.0937    0.0000 C   0  0  0  0  0  0  0  0  0  0  0  0
   -4.1331    0.6910    0.0000 C   0  0  0  0  0  0  0  0  0  0  0  0
   -4.3631   -0.7611    0.0000 N   0  0  0  0  0  0  0  0  0  0  0  0
   -5.1836   -0.6749    0.0000 S   0  0  0  0  0  0  0  0  0  0  0  0
   -5.0973    0.1456    0.0000 O   0  0  0  0  0  0  0  0  0  0  0  0
   -5.2698   -1.4953    0.0000 O   0  0  0  0  0  0  0  0  0  0  0  0
   -6.0040   -0.5886    0.0000 C   0  0  0  0  0  0  0  0  0  0  0  0
   -6.5561   -1.2017    0.0000 C   0  0  0  0  0  0  0  0  0  0  0  0
   -7.3097   -0.8662    0.0000 C   0  0  0  0  0  0  0  0  0  0  0  0
   -7.2235   -0.0457    0.0000 C   0  0  0  0  0  0  0  0  0  0  0  0
   -6.4165    0.1259    0.0000 S   0  0  0  0  0  0  0  0  0  0  0  0
   -2.0367    4.4759    0.0000 C   0  0  0  0  0  0  0  0  0  0  0  0
   -1.3222    4.8884    0.0000 C   0  0  0  0  0  0  0  0  0  0  0  0
   -0.6078    4.4759    0.0000 C   0  0  0  0  0  0  0  0  0  0  0  0
  1  2  1  0  0  0  0
  2  3  2  0  0  0  0
  3  4  1  0  0  0  0
  4  5  1  0  0  0  0
  5  6  1  0  0  0  0
  6  7  1  0  0  0  0
  7  8  1  0  0  0  0
  8  9  1  0  0  0  0
  9 10  1  0  0  0  0
 10 11  1  0  0  0  0
 11 12  1  0  0  0  0
  8 12  1  0  0  0  0
 11 13  1  0  0  0  0
 13 14  1  0  0  0  0
 14 15  2  0  0  0  0
 14 16  2  0  0  0  0
 14 17  1  0  0  0  0
 17 18  2  0  0  0  0
 18 19  1  0  0  0  0
 19 20  2  0  0  0  0
 20 21  1  0  0  0  0
 17 21  1  0  0  0  0
  4 22  2  0  0  0  0
 22 23  1  0  0  0  0
 23 24  2  0  0  0  0
  2 24  1  0  0  0  0
M  END
>  <MOLECULEID>
M96835821

>  <CLASS>
Inactive

$$$$

  Mrv2120 12252113502D          

 28 30  0  0  0  0            999 V2000
   -4.2868   -0.0000    0.0000 C   0  0  0  0  0  0  0  0  0  0  0  0
   -3.5724   -0.4125    0.0000 N   0  0  0  0  0  0  0  0  0  0  0  0
   -3.5724   -1.2375    0.0000 C   0  0  0  0  0  0  0  0  0  0  0  0
   -2.8579   -0.0000    0.0000 C   0  0  0  0  0  0  0  0  0  0  0  0
   -2.1434   -0.4125    0.0000 C   0  0  0  0  0  0  0  0  0  0  0  0
   -1.4289   -0.0000    0.0000 N   0  0  0  0  0  0  0  0  0  0  0  0
   -0.7145   -0.4125    0.0000 C   0  0  0  0  0  0  0  0  0  0  0  0
   -0.7145   -1.2375    0.0000 C   0  0  0  0  0  0  0  0  0  0  0  0
    0.0000   -1.6500    0.0000 C   0  0  0  0  0  0  0  0  0  0  0  0
    0.7145   -1.2375    0.0000 C   0  0  0  0  0  0  0  0  0  0  0  0
    0.7145   -0.4125    0.0000 C   0  0  0  0  0  0  0  0  0  0  0  0
    0.0000   -0.0000    0.0000 C   0  0  0  0  0  0  0  0  0  0  0  0
    0.0000    0.8250    0.0000 O   0  0  0  0  0  0  0  0  0  0  0  0
    0.7145    1.2375    0.0000 C   0  0  0  0  0  0  0  0  0  0  0  0
    0.1842    1.8695    0.0000 C   0  0  0  0  0  0  0  0  0  0  0  0
    1.2448    1.8695    0.0000 C   0  0  0  0  0  0  0  0  0  0  0  0
    1.4289    0.8250    0.0000 C   0  0  0  0  0  0  0  0  0  0  0  0
    1.4289   -0.0000    0.0000 N   0  0  0  0  0  0  0  0  0  0  0  0
    2.1434   -0.4125    0.0000 S   0  0  0  0  0  0  0  0  0  0  0  0
    1.7309   -1.1270    0.0000 O   0  0  0  0  0  0  0  0  0  0  0  0
    2.5559    0.3020    0.0000 O   0  0  0  0  0  0  0  0  0  0  0  0
    2.8579   -0.8250    0.0000 C   0  0  0  0  0  0  0  0  0  0  0  0
    3.5724   -0.4125    0.0000 C   0  0  0  0  0  0  0  0  0  0  0  0
    4.2868   -0.8250    0.0000 C   0  0  0  0  0  0  0  0  0  0  0  0
    4.2868   -1.6500    0.0000 C   0  0  0  0  0  0  0  0  0  0  0  0
    3.5724   -2.0625    0.0000 C   0  0  0  0  0  0  0  0  0  0  0  0
    3.5724   -2.8875    0.0000 F   0  0  0  0  0  0  0  0  0  0  0  0
    2.8579   -1.6500    0.0000 C   0  0  0  0  0  0  0  0  0  0  0  0
  1  2  1  0  0  0  0
  2  3  1  0  0  0  0
  2  4  1  0  0  0  0
  4  5  1  0  0  0  0
  5  6  1  0  0  0  0
  6  7  1  0  0  0  0
  7  8  2  0  0  0  0
  8  9  1  0  0  0  0
  9 10  2  0  0  0  0
 10 11  1  0  0  0  0
 11 12  2  0  0  0  0
  7 12  1  0  0  0  0
 12 13  1  0  0  0  0
 13 14  1  0  0  0  0
 14 15  1  0  0  0  0
 14 16  1  0  0  0  0
 14 17  1  0  0  0  0
 17 18  1  0  0  0  0
 11 18  1  0  0  0  0
 18 19  1  0  0  0  0
 19 20  2  0  0  0  0
 19 21  2  0  0  0  0
 19 22  1  0  0  0  0
 22 23  2  0  0  0  0
 23 24  1  0  0  0  0
 24 25  2  0  0  0  0
 25 26  1  0  0  0  0
 26 27  1  0  0  0  0
 26 28  2  0  0  0  0
 22 28  1  0  0  0  0
M  END
>  <MOLECULEID>
M401758

>  <CLASS>
Inactive

$$$$

  Mrv2120 12252113502D          

 24 27  0  0  0  0            999 V2000
   -0.5955    0.2595    0.0000 C   0  0  0  0  0  0  0  0  0  0  0  0
   -0.5955   -0.5655    0.0000 N   0  0  0  0  0  0  0  0  0  0  0  0
    0.1190   -0.9780    0.0000 C   0  0  0  0  0  0  0  0  0  0  0  0
    0.1190   -1.8030    0.0000 C   0  0  0  0  0  0  0  0  0  0  0  0
   -0.5955   -2.2155    0.0000 N   0  0  0  0  0  0  0  0  0  0  0  0
   -1.3099   -1.8030    0.0000 C   0  0  0  0  0  0  0  0  0  0  0  0
   -1.3099   -0.9780    0.0000 C   0  0  0  0  0  0  0  0  0  0  0  0
   -0.5955   -3.0405    0.0000 C   0  0  0  0  0  0  0  0  0  0  0  0
    0.0720   -3.5254    0.0000 N   0  0  0  0  0  0  0  0  0  0  0  0
   -0.1830   -4.3100    0.0000 C   0  0  0  0  0  0  0  0  0  0  0  0
   -1.0080   -4.3100    0.0000 C   0  0  0  0  0  0  0  0  0  0  0  0
   -1.2629   -3.5254    0.0000 S   0  0  0  0  0  0  0  0  0  0  0  0
   -1.4929   -4.9774    0.0000 N   0  0  0  0  0  0  0  0  0  0  0  0
   -1.2379   -5.7621    0.0000 C   0  0  0  0  0  0  0  0  0  0  0  0
   -1.9054   -6.2470    0.0000 C   0  0  0  0  0  0  0  0  0  0  0  0
   -2.5728   -5.7621    0.0000 C   0  0  0  0  0  0  0  0  0  0  0  0
   -2.3179   -4.9774    0.0000 C   0  0  0  0  0  0  0  0  0  0  0  0
   -2.8028   -4.3100    0.0000 O   0  0  0  0  0  0  0  0  0  0  0  0
   -1.9054   -7.0720    0.0000 C   0  0  0  0  0  0  0  0  0  0  0  0
   -1.1909   -7.4845    0.0000 C   0  0  0  0  0  0  0  0  0  0  0  0
   -1.1909   -8.3095    0.0000 C   0  0  0  0  0  0  0  0  0  0  0  0
   -1.9054   -8.7220    0.0000 C   0  0  0  0  0  0  0  0  0  0  0  0
   -2.6198   -8.3095    0.0000 C   0  0  0  0  0  0  0  0  0  0  0  0
   -2.6198   -7.4845    0.0000 C   0  0  0  0  0  0  0  0  0  0  0  0
  1  2  1  0  0  0  0
  2  3  1  0  0  0  0
  3  4  1  0  0  0  0
  4  5  1  0  0  0  0
  5  6  1  0  0  0  0
  6  7  1  0  0  0  0
  2  7  1  0  0  0  0
  5  8  1  0  0  0  0
  8  9  2  0  0  0  0
  9 10  1  0  0  0  0
 10 11  2  0  0  0  0
 11 12  1  0  0  0  0
  8 12  1  0  0  0  0
 11 13  1  0  0  0  0
 13 14  1  0  0  0  0
 14 15  1  0  0  0  0
 15 16  1  0  0  0  0
 16 17  1  0  0  0  0
 13 17  1  0  0  0  0
 17 18  2  0  0  0  0
 15 19  1  0  0  0  0
 19 20  2  0  0  0  0
 20 21  1  0  0  0  0
 21 22  2  0  0  0  0
 22 23  1  0  0  0  0
 23 24  2  0  0  0  0
 19 24  1  0  0  0  0
M  END
>  <MOLECULEID>
M97341520

>  <CLASS>
Inactive

$$$$

  Mrv2120 12252113502D          

 27 30  0  0  0  0            999 V2000
    1.4289    3.3000    0.0000 C   0  0  0  0  0  0  0  0  0  0  0  0
    0.7145    2.8875    0.0000 C   0  0  0  0  0  0  0  0  0  0  0  0
    0.7145    2.0625    0.0000 C   0  0  0  0  0  0  0  0  0  0  0  0
    1.4289    1.6500    0.0000 O   0  0  0  0  0  0  0  0  0  0  0  0
    1.4289    0.8250    0.0000 S   0  0  0  0  0  0  0  0  0  0  0  0
    2.2539    0.8250    0.0000 O   0  0  0  0  0  0  0  0  0  0  0  0
    0.6039    0.8250    0.0000 O   0  0  0  0  0  0  0  0  0  0  0  0
    1.4289    0.0000    0.0000 C   0  0  0  0  0  0  0  0  0  0  0  0
    2.1434   -0.4125    0.0000 C   0  0  0  0  0  0  0  0  0  0  0  0
    2.8579    0.0000    0.0000 C   0  0  0  0  0  0  0  0  0  0  0  0
    3.5724   -0.4125    0.0000 C   0  0  0  0  0  0  0  0  0  0  0  0
    3.5724   -1.2375    0.0000 C   0  0  0  0  0  0  0  0  0  0  0  0
    2.8579   -1.6500    0.0000 C   0  0  0  0  0  0  0  0  0  0  0  0
    2.1434   -1.2375    0.0000 C   0  0  0  0  0  0  0  0  0  0  0  0
    1.4289   -1.6500    0.0000 C   0  0  0  0  0  0  0  0  0  0  0  0
    0.7145   -1.2375    0.0000 C   0  0  0  0  0  0  0  0  0  0  0  0
    0.7145   -0.4125    0.0000 C   0  0  0  0  0  0  0  0  0  0  0  0
    0.0000    1.6500    0.0000 C   0  0  0  0  0  0  0  0  0  0  0  0
   -0.7145    2.0625    0.0000 C   0  0  0  0  0  0  0  0  0  0  0  0
   -0.7145    2.8875    0.0000 C   0  0  0  0  0  0  0  0  0  0  0  0
   -0.0000    3.3000    0.0000 C   0  0  0  0  0  0  0  0  0  0  0  0
   -0.0000    4.1250    0.0000 C   0  0  0  0  0  0  0  0  0  0  0  0
   -0.7145    4.5375    0.0000 C   0  0  0  0  0  0  0  0  0  0  0  0
   -0.7145    5.3625    0.0000 C   0  0  0  0  0  0  0  0  0  0  0  0
   -0.0000    5.7750    0.0000 N   0  0  0  0  0  0  0  0  0  0  0  0
    0.7145    5.3625    0.0000 C   0  0  0  0  0  0  0  0  0  0  0  0
    0.7145    4.5375    0.0000 C   0  0  0  0  0  0  0  0  0  0  0  0
  1  2  1  0  0  0  0
  2  3  2  0  0  0  0
  3  4  1  0  0  0  0
  4  5  1  0  0  0  0
  5  6  2  0  0  0  0
  5  7  2  0  0  0  0
  5  8  1  0  0  0  0
  8  9  2  0  0  0  0
  9 10  1  0  0  0  0
 10 11  2  0  0  0  0
 11 12  1  0  0  0  0
 12 13  2  0  0  0  0
 13 14  1  0  0  0  0
  9 14  1  0  0  0  0
 14 15  2  0  0  0  0
 15 16  1  0  0  0  0
 16 17  2  0  0  0  0
  8 17  1  0  0  0  0
  3 18  1  0  0  0  0
 18 19  2  0  0  0  0
 19 20  1  0  0  0  0
 20 21  2  0  0  0  0
  2 21  1  0  0  0  0
 21 22  1  0  0  0  0
 22 23  1  0  0  0  0
 23 24  1  0  0  0  0
 24 25  1  0  0  0  0
 25 26  1  0  0  0  0
 26 27  1  0  0  0  0
 22 27  1  0  0  0  0
M  END
>  <MOLECULEID>
M601341

>  <CLASS>
Active

$$$$

  Mrv2120 12252113502D          

 29 32  0  0  0  0            999 V2000
   -0.9851   -3.2777    0.0000 C   0  0  0  0  0  0  0  0  0  0  0  0
   -0.1781   -3.1062    0.0000 N   0  0  0  0  0  0  0  0  0  0  0  0
    0.3739   -3.7192    0.0000 C   0  0  0  0  0  0  0  0  0  0  0  0
    0.0768   -2.3215    0.0000 C   0  0  0  0  0  0  0  0  0  0  0  0
   -0.4752   -1.7084    0.0000 O   0  0  0  0  0  0  0  0  0  0  0  0
    0.8838   -2.1500    0.0000 C   0  0  0  0  0  0  0  0  0  0  0  0
    1.4358   -2.7631    0.0000 O   0  0  0  0  0  0  0  0  0  0  0  0
    1.1387   -1.3654    0.0000 C   0  0  0  0  0  0  0  0  0  0  0  0
    0.6538   -0.6979    0.0000 C   0  0  0  0  0  0  0  0  0  0  0  0
    1.1387   -0.0305    0.0000 N   0  0  0  0  0  0  0  0  0  0  0  0
    1.9233   -0.2854    0.0000 C   0  0  0  0  0  0  0  0  0  0  0  0
    2.6378    0.1271    0.0000 C   0  0  0  0  0  0  0  0  0  0  0  0
    3.3523   -0.2854    0.0000 C   0  0  0  0  0  0  0  0  0  0  0  0
    3.3523   -1.1104    0.0000 C   0  0  0  0  0  0  0  0  0  0  0  0
    4.0668   -1.5229    0.0000 N   0  0  0  0  0  0  0  0  0  0  0  0
    4.7812   -1.1104    0.0000 S   0  0  0  0  0  0  0  0  0  0  0  0
    5.1937   -1.8249    0.0000 O   0  0  0  0  0  0  0  0  0  0  0  0
    4.3687   -0.3960    0.0000 O   0  0  0  0  0  0  0  0  0  0  0  0
    5.4957   -0.6979    0.0000 C   0  0  0  0  0  0  0  0  0  0  0  0
    5.5819    0.1225    0.0000 C   0  0  0  0  0  0  0  0  0  0  0  0
    4.9688    0.6746    0.0000 Cl  0  0  0  0  0  0  0  0  0  0  0  0
    6.3889    0.2941    0.0000 N   0  0  0  0  0  0  0  0  0  0  0  0
    6.8014   -0.4204    0.0000 C   0  0  0  0  0  0  0  0  0  0  0  0
    7.5551   -0.7560    0.0000 S   0  0  0  0  0  0  0  0  0  0  0  0
    7.4688   -1.5764    0.0000 C   0  0  0  0  0  0  0  0  0  0  0  0
    6.6619   -1.7480    0.0000 C   0  0  0  0  0  0  0  0  0  0  0  0
    6.2494   -1.0335    0.0000 N   0  0  0  0  0  0  0  0  0  0  0  0
    2.6378   -1.5229    0.0000 C   0  0  0  0  0  0  0  0  0  0  0  0
    1.9233   -1.1104    0.0000 C   0  0  0  0  0  0  0  0  0  0  0  0
  1  2  1  0  0  0  0
  2  3  1  0  0  0  0
  2  4  1  0  0  0  0
  4  5  2  0  0  0  0
  4  6  1  0  0  0  0
  6  7  2  0  0  0  0
  6  8  1  0  0  0  0
  8  9  2  0  0  0  0
  9 10  1  0  0  0  0
 10 11  1  0  0  0  0
 11 12  2  0  0  0  0
 12 13  1  0  0  0  0
 13 14  2  0  0  0  0
 14 15  1  0  0  0  0
 15 16  1  0  0  0  0
 16 17  2  0  0  0  0
 16 18  2  0  0  0  0
 16 19  1  0  0  0  0
 19 20  2  0  0  0  0
 20 21  1  0  0  0  0
 20 22  1  0  0  0  0
 22 23  2  0  0  0  0
 23 24  1  0  0  0  0
 24 25  1  0  0  0  0
 25 26  2  0  0  0  0
 26 27  1  0  0  0  0
 19 27  1  0  0  0  0
 23 27  1  0  0  0  0
 14 28  1  0  0  0  0
 28 29  2  0  0  0  0
  8 29  1  0  0  0  0
 11 29  1  0  0  0  0
M  END
>  <MOLECULEID>
M271353

>  <CLASS>
Active

$$$$

  Mrv2120 12252113502D          

 26 29  0  0  0  0            999 V2000
   -0.1360   -5.2885    0.0000 Cl  0  0  0  0  0  0  0  0  0  0  0  0
    0.1190   -4.5039    0.0000 C   0  0  0  0  0  0  0  0  0  0  0  0
   -0.4331   -3.8908    0.0000 C   0  0  0  0  0  0  0  0  0  0  0  0
   -0.1781   -3.1062    0.0000 C   0  0  0  0  0  0  0  0  0  0  0  0
    0.6288   -2.9346    0.0000 C   0  0  0  0  0  0  0  0  0  0  0  0
    1.1809   -3.5477    0.0000 C   0  0  0  0  0  0  0  0  0  0  0  0
    0.9259   -4.3323    0.0000 C   0  0  0  0  0  0  0  0  0  0  0  0
    1.4780   -4.9454    0.0000 Cl  0  0  0  0  0  0  0  0  0  0  0  0
    0.8838   -2.1500    0.0000 S   0  0  0  0  0  0  0  0  0  0  0  0
    1.6684   -2.4049    0.0000 O   0  0  0  0  0  0  0  0  0  0  0  0
    0.0992   -1.8951    0.0000 O   0  0  0  0  0  0  0  0  0  0  0  0
    1.1387   -1.3654    0.0000 N   0  0  0  0  0  0  0  0  0  0  0  0
    0.6538   -0.6979    0.0000 C   0  0  0  0  0  0  0  0  0  0  0  0
    1.1387   -0.0305    0.0000 C   0  0  0  0  0  0  0  0  0  0  0  0
    1.9233   -0.2854    0.0000 C   0  0  0  0  0  0  0  0  0  0  0  0
    2.6378    0.1271    0.0000 C   0  0  0  0  0  0  0  0  0  0  0  0
    3.3523   -0.2854    0.0000 C   0  0  0  0  0  0  0  0  0  0  0  0
    3.3523   -1.1104    0.0000 C   0  0  0  0  0  0  0  0  0  0  0  0
    2.6378   -1.5229    0.0000 C   0  0  0  0  0  0  0  0  0  0  0  0
    1.9233   -1.1104    0.0000 C   0  0  0  0  0  0  0  0  0  0  0  0
    0.8838    0.7541    0.0000 C   0  0  0  0  0  0  0  0  0  0  0  0
    0.0768    0.9256    0.0000 C   0  0  0  0  0  0  0  0  0  0  0  0
   -0.1781    1.7103    0.0000 C   0  0  0  0  0  0  0  0  0  0  0  0
    0.3739    2.3234    0.0000 C   0  0  0  0  0  0  0  0  0  0  0  0
    1.1809    2.1518    0.0000 N   0  0  0  0  0  0  0  0  0  0  0  0
    1.4358    1.3672    0.0000 C   0  0  0  0  0  0  0  0  0  0  0  0
  1  2  1  0  0  0  0
  2  3  2  0  0  0  0
  3  4  1  0  0  0  0
  4  5  2  0  0  0  0
  5  6  1  0  0  0  0
  6  7  2  0  0  0  0
  2  7  1  0  0  0  0
  7  8  1  0  0  0  0
  5  9  1  0  0  0  0
  9 10  2  0  0  0  0
  9 11  2  0  0  0  0
  9 12  1  0  0  0  0
 12 13  1  0  0  0  0
 13 14  2  0  0  0  0
 14 15  1  0  0  0  0
 15 16  2  0  0  0  0
 16 17  1  0  0  0  0
 17 18  2  0  0  0  0
 18 19  1  0  0  0  0
 19 20  2  0  0  0  0
 12 20  1  0  0  0  0
 15 20  1  0  0  0  0
 14 21  1  0  0  0  0
 21 22  2  0  0  0  0
 22 23  1  0  0  0  0
 23 24  1  0  0  0  0
 24 25  1  0  0  0  0
 25 26  1  0  0  0  0
 21 26  1  0  0  0  0
M  END
>  <MOLECULEID>
M504853

>  <CLASS>
Inactive

$$$$

  Mrv2120 12252113502D          

 31 35  0  0  0  0            999 V2000
    0.0992   -1.8951    0.0000 O   0  0  0  0  0  0  0  0  0  0  0  0
    0.8838   -2.1500    0.0000 S   0  0  0  0  0  0  0  0  0  0  0  0
    1.6684   -2.4049    0.0000 O   0  0  0  0  0  0  0  0  0  0  0  0
    1.1387   -1.3654    0.0000 N   0  0  0  0  0  0  0  0  0  0  0  0
    0.6538   -0.6979    0.0000 C   0  0  0  0  0  0  0  0  0  0  0  0
    1.1387   -0.0305    0.0000 C   0  0  0  0  0  0  0  0  0  0  0  0
    1.9233   -0.2854    0.0000 C   0  0  0  0  0  0  0  0  0  0  0  0
    2.6378    0.1271    0.0000 C   0  0  0  0  0  0  0  0  0  0  0  0
    3.3523   -0.2854    0.0000 C   0  0  0  0  0  0  0  0  0  0  0  0
    3.3523   -1.1104    0.0000 C   0  0  0  0  0  0  0  0  0  0  0  0
    2.6378   -1.5229    0.0000 C   0  0  0  0  0  0  0  0  0  0  0  0
    1.9233   -1.1104    0.0000 C   0  0  0  0  0  0  0  0  0  0  0  0
    0.8838    0.7541    0.0000 C   0  0  0  0  0  0  0  0  0  0  0  0
    0.0768    0.9256    0.0000 C   0  0  0  0  0  0  0  0  0  0  0  0
   -0.1781    1.7103    0.0000 C   0  0  0  0  0  0  0  0  0  0  0  0
    0.3739    2.3234    0.0000 N   0  0  0  0  0  0  0  0  0  0  0  0
    0.1190    3.1080    0.0000 C   0  0  0  0  0  0  0  0  0  0  0  0
    0.6710    3.7211    0.0000 C   0  0  0  0  0  0  0  0  0  0  0  0
    0.4161    4.5057    0.0000 C   0  0  0  0  0  0  0  0  0  0  0  0
    0.9681    5.1188    0.0000 C   0  0  0  0  0  0  0  0  0  0  0  0
    1.7751    4.9473    0.0000 C   0  0  0  0  0  0  0  0  0  0  0  0
    2.0300    4.1626    0.0000 C   0  0  0  0  0  0  0  0  0  0  0  0
    1.4780    3.5496    0.0000 C   0  0  0  0  0  0  0  0  0  0  0  0
    1.1809    2.1518    0.0000 C   0  0  0  0  0  0  0  0  0  0  0  0
    1.4358    1.3672    0.0000 C   0  0  0  0  0  0  0  0  0  0  0  0
    0.6288   -2.9346    0.0000 C   0  0  0  0  0  0  0  0  0  0  0  0
    1.1809   -3.5477    0.0000 C   0  0  0  0  0  0  0  0  0  0  0  0
    0.9259   -4.3323    0.0000 C   0  0  0  0  0  0  0  0  0  0  0  0
    0.1190   -4.5039    0.0000 C   0  0  0  0  0  0  0  0  0  0  0  0
   -0.4331   -3.8908    0.0000 C   0  0  0  0  0  0  0  0  0  0  0  0
   -0.1781   -3.1062    0.0000 C   0  0  0  0  0  0  0  0  0  0  0  0
  1  2  2  0  0  0  0
  2  3  2  0  0  0  0
  2  4  1  0  0  0  0
  4  5  1  0  0  0  0
  5  6  2  0  0  0  0
  6  7  1  0  0  0  0
  7  8  2  0  0  0  0
  8  9  1  0  0  0  0
  9 10  2  0  0  0  0
 10 11  1  0  0  0  0
 11 12  2  0  0  0  0
  4 12  1  0  0  0  0
  7 12  1  0  0  0  0
  6 13  1  0  0  0  0
 13 14  2  0  0  0  0
 14 15  1  0  0  0  0
 15 16  1  0  0  0  0
 16 17  1  0  0  0  0
 17 18  1  0  0  0  0
 18 19  2  0  0  0  0
 19 20  1  0  0  0  0
 20 21  2  0  0  0  0
 21 22  1  0  0  0  0
 22 23  2  0  0  0  0
 18 23  1  0  0  0  0
 16 24  1  0  0  0  0
 24 25  1  0  0  0  0
 13 25  1  0  0  0  0
  2 26  1  0  0  0  0
 26 27  2  0  0  0  0
 27 28  1  0  0  0  0
 28 29  2  0  0  0  0
 29 30  1  0  0  0  0
 30 31  2  0  0  0  0
 26 31  1  0  0  0  0
M  END
>  <MOLECULEID>
M488521

>  <CLASS>
Inactive

$$$$

  Mrv2120 12252113502D          

 29 33  0  0  0  0            999 V2000
    6.1910   -3.0312    0.0000 O   0  0  0  0  0  0  0  0  0  0  0  0
    5.3840   -3.2027    0.0000 C   0  0  0  0  0  0  0  0  0  0  0  0
    5.1291   -3.9874    0.0000 O   0  0  0  0  0  0  0  0  0  0  0  0
    4.3221   -4.1589    0.0000 C   0  0  0  0  0  0  0  0  0  0  0  0
    3.7701   -3.5458    0.0000 C   0  0  0  0  0  0  0  0  0  0  0  0
    2.9631   -3.7173    0.0000 C   0  0  0  0  0  0  0  0  0  0  0  0
    2.4111   -3.1042    0.0000 C   0  0  0  0  0  0  0  0  0  0  0  0
    2.6660   -2.3196    0.0000 C   0  0  0  0  0  0  0  0  0  0  0  0
    3.4730   -2.1481    0.0000 C   0  0  0  0  0  0  0  0  0  0  0  0
    4.0250   -2.7612    0.0000 C   0  0  0  0  0  0  0  0  0  0  0  0
    4.8320   -2.5897    0.0000 N   0  0  0  0  0  0  0  0  0  0  0  0
    5.0869   -1.8050    0.0000 C   0  0  0  0  0  0  0  0  0  0  0  0
    4.5349   -1.1919    0.0000 C   0  0  0  0  0  0  0  0  0  0  0  0
    4.7898   -0.4073    0.0000 C   0  0  0  0  0  0  0  0  0  0  0  0
    5.5968   -0.2358    0.0000 N   0  0  0  0  0  0  0  0  0  0  0  0
    6.1488   -0.8489    0.0000 C   0  0  0  0  0  0  0  0  0  0  0  0
    5.8939   -1.6335    0.0000 C   0  0  0  0  0  0  0  0  0  0  0  0
    5.8517    0.5488    0.0000 S   0  0  0  0  0  0  0  0  0  0  0  0
    6.6364    0.2939    0.0000 O   0  0  0  0  0  0  0  0  0  0  0  0
    5.0671    0.8038    0.0000 O   0  0  0  0  0  0  0  0  0  0  0  0
    6.1067    1.3335    0.0000 C   0  0  0  0  0  0  0  0  0  0  0  0
    5.6217    2.0009    0.0000 C   0  0  0  0  0  0  0  0  0  0  0  0
    6.1067    2.6683    0.0000 S   0  0  0  0  0  0  0  0  0  0  0  0
    6.8913    2.4134    0.0000 C   0  0  0  0  0  0  0  0  0  0  0  0
    7.6058    2.8259    0.0000 C   0  0  0  0  0  0  0  0  0  0  0  0
    8.3202    2.4134    0.0000 C   0  0  0  0  0  0  0  0  0  0  0  0
    8.3202    1.5884    0.0000 C   0  0  0  0  0  0  0  0  0  0  0  0
    7.6058    1.1759    0.0000 C   0  0  0  0  0  0  0  0  0  0  0  0
    6.8913    1.5884    0.0000 C   0  0  0  0  0  0  0  0  0  0  0  0
  1  2  2  0  0  0  0
  2  3  1  0  0  0  0
  3  4  1  0  0  0  0
  4  5  1  0  0  0  0
  5  6  2  0  0  0  0
  6  7  1  0  0  0  0
  7  8  2  0  0  0  0
  8  9  1  0  0  0  0
  9 10  2  0  0  0  0
  5 10  1  0  0  0  0
 10 11  1  0  0  0  0
  2 11  1  0  0  0  0
 11 12  1  0  0  0  0
 12 13  1  0  0  0  0
 13 14  1  0  0  0  0
 14 15  1  0  0  0  0
 15 16  1  0  0  0  0
 16 17  1  0  0  0  0
 12 17  1  0  0  0  0
 15 18  1  0  0  0  0
 18 19  2  0  0  0  0
 18 20  2  0  0  0  0
 18 21  1  0  0  0  0
 21 22  2  0  0  0  0
 22 23  1  0  0  0  0
 23 24  1  0  0  0  0
 24 25  2  0  0  0  0
 25 26  1  0  0  0  0
 26 27  2  0  0  0  0
 27 28  1  0  0  0  0
 28 29  2  0  0  0  0
 21 29  1  0  0  0  0
 24 29  1  0  0  0  0
M  END
>  <MOLECULEID>
M270038

>  <CLASS>
Inactive

$$$$

  Mrv2120 12252113502D          

 35 38  0  0  0  0            999 V2000
    2.1434   -1.2375    0.0000 C   0  0  0  0  0  0  0  0  0  0  0  0
    2.8579   -0.8250    0.0000 O   0  0  0  0  0  0  0  0  0  0  0  0
    2.8579    0.0000    0.0000 C   0  0  0  0  0  0  0  0  0  0  0  0
    2.1434    0.4125    0.0000 C   0  0  0  0  0  0  0  0  0  0  0  0
    2.1434    1.2375    0.0000 C   0  0  0  0  0  0  0  0  0  0  0  0
    2.8579    1.6500    0.0000 C   0  0  0  0  0  0  0  0  0  0  0  0
    3.5724    1.2375    0.0000 C   0  0  0  0  0  0  0  0  0  0  0  0
    3.5724    0.4125    0.0000 C   0  0  0  0  0  0  0  0  0  0  0  0
    4.2868    0.0000    0.0000 N   0  0  0  0  0  0  0  0  0  0  0  0
    5.0013    0.4125    0.0000 C   0  0  0  0  0  0  0  0  0  0  0  0
    5.7158    0.0000    0.0000 C   0  0  0  0  0  0  0  0  0  0  0  0
    5.7158   -0.8250    0.0000 N   0  0  0  0  0  0  0  0  0  0  0  0
    6.4302   -1.2375    0.0000 C   0  0  0  0  0  0  0  0  0  0  0  0
    7.1447   -0.8250    0.0000 C   0  0  0  0  0  0  0  0  0  0  0  0
    7.8592   -1.2375    0.0000 C   0  0  0  0  0  0  0  0  0  0  0  0
    8.5737   -0.8250    0.0000 C   0  0  0  0  0  0  0  0  0  0  0  0
    9.2881   -1.2375    0.0000 C   0  0  0  0  0  0  0  0  0  0  0  0
    9.2881   -2.0625    0.0000 O   0  0  0  0  0  0  0  0  0  0  0  0
   10.0026   -0.8250    0.0000 N   0  0  0  0  0  0  0  0  0  0  0  0
   10.7171   -1.2375    0.0000 C   0  0  0  0  0  0  0  0  0  0  0  0
   11.4315   -0.8250    0.0000 C   0  0  0  0  0  0  0  0  0  0  0  0
   11.4315    0.0000    0.0000 C   0  0  0  0  0  0  0  0  0  0  0  0
   12.1460    0.4125    0.0000 C   0  0  0  0  0  0  0  0  0  0  0  0
   12.8605    0.0000    0.0000 C   0  0  0  0  0  0  0  0  0  0  0  0
   12.8605   -0.8250    0.0000 C   0  0  0  0  0  0  0  0  0  0  0  0
   12.1460   -1.2375    0.0000 C   0  0  0  0  0  0  0  0  0  0  0  0
   12.1460   -2.0625    0.0000 C   0  0  0  0  0  0  0  0  0  0  0  0
   12.8605   -2.4750    0.0000 C   0  0  0  0  0  0  0  0  0  0  0  0
   12.8605   -3.3000    0.0000 C   0  0  0  0  0  0  0  0  0  0  0  0
   12.1460   -3.7125    0.0000 C   0  0  0  0  0  0  0  0  0  0  0  0
   11.4315   -3.3000    0.0000 C   0  0  0  0  0  0  0  0  0  0  0  0
   11.4315   -2.4750    0.0000 C   0  0  0  0  0  0  0  0  0  0  0  0
   10.7171   -2.0625    0.0000 Cl  0  0  0  0  0  0  0  0  0  0  0  0
    5.0013   -1.2375    0.0000 C   0  0  0  0  0  0  0  0  0  0  0  0
    4.2868   -0.8250    0.0000 C   0  0  0  0  0  0  0  0  0  0  0  0
  1  2  1  0  0  0  0
  2  3  1  0  0  0  0
  3  4  2  0  0  0  0
  4  5  1  0  0  0  0
  5  6  2  0  0  0  0
  6  7  1  0  0  0  0
  7  8  2  0  0  0  0
  3  8  1  0  0  0  0
  8  9  1  0  0  0  0
  9 10  1  0  0  0  0
 10 11  1  0  0  0  0
 11 12  1  0  0  0  0
 12 13  1  0  0  0  0
 13 14  1  0  0  0  0
 14 15  1  0  0  0  0
 15 16  1  0  0  0  0
 16 17  1  0  0  0  0
 17 18  2  0  0  0  0
 17 19  1  0  0  0  0
 19 20  1  0  0  0  0
 20 21  1  0  0  0  0
 21 22  2  0  0  0  0
 22 23  1  0  0  0  0
 23 24  2  0  0  0  0
 24 25  1  0  0  0  0
 25 26  2  0  0  0  0
 21 26  1  0  0  0  0
 26 27  1  0  0  0  0
 27 28  2  0  0  0  0
 28 29  1  0  0  0  0
 29 30  2  0  0  0  0
 30 31  1  0  0  0  0
 31 32  2  0  0  0  0
 27 32  1  0  0  0  0
 32 33  1  0  0  0  0
 12 34  1  0  0  0  0
 34 35  1  0  0  0  0
  9 35  1  0  0  0  0
M  END
>  <MOLECULEID>
M96510570

>  <CLASS>
Inactive

$$$$

  Mrv2120 12252113502D          

 24 27  0  0  0  0            999 V2000
    0.0992   -1.8951    0.0000 O   0  0  0  0  0  0  0  0  0  0  0  0
    0.8838   -2.1500    0.0000 S   0  0  0  0  0  0  0  0  0  0  0  0
    1.6684   -2.4049    0.0000 O   0  0  0  0  0  0  0  0  0  0  0  0
    1.1387   -1.3654    0.0000 C   0  0  0  0  0  0  0  0  0  0  0  0
    0.6538   -0.6979    0.0000 C   0  0  0  0  0  0  0  0  0  0  0  0
    1.1387   -0.0305    0.0000 N   0  0  0  0  0  0  0  0  0  0  0  0
    1.9233   -0.2854    0.0000 C   0  0  0  0  0  0  0  0  0  0  0  0
    2.6378    0.1271    0.0000 C   0  0  0  0  0  0  0  0  0  0  0  0
    3.3523   -0.2854    0.0000 N   0  0  0  0  0  0  0  0  0  0  0  0
    3.3523   -1.1104    0.0000 C   0  0  0  0  0  0  0  0  0  0  0  0
    2.6378   -1.5229    0.0000 C   0  0  0  0  0  0  0  0  0  0  0  0
    1.9233   -1.1104    0.0000 C   0  0  0  0  0  0  0  0  0  0  0  0
    2.6378    0.9521    0.0000 N   0  0  0  0  0  0  0  0  0  0  0  0
    1.9233    1.3646    0.0000 C   0  0  0  0  0  0  0  0  0  0  0  0
    1.9233    2.1896    0.0000 C   0  0  0  0  0  0  0  0  0  0  0  0
    2.6378    2.6021    0.0000 N   0  0  0  0  0  0  0  0  0  0  0  0
    3.3523    2.1896    0.0000 C   0  0  0  0  0  0  0  0  0  0  0  0
    3.3523    1.3646    0.0000 C   0  0  0  0  0  0  0  0  0  0  0  0
    0.6288   -2.9346    0.0000 C   0  0  0  0  0  0  0  0  0  0  0  0
    1.1809   -3.5477    0.0000 C   0  0  0  0  0  0  0  0  0  0  0  0
    0.9259   -4.3323    0.0000 C   0  0  0  0  0  0  0  0  0  0  0  0
    0.1190   -4.5039    0.0000 C   0  0  0  0  0  0  0  0  0  0  0  0
   -0.4331   -3.8908    0.0000 C   0  0  0  0  0  0  0  0  0  0  0  0
   -0.1781   -3.1062    0.0000 C   0  0  0  0  0  0  0  0  0  0  0  0
  1  2  2  0  0  0  0
  2  3  2  0  0  0  0
  2  4  1  0  0  0  0
  4  5  2  0  0  0  0
  5  6  1  0  0  0  0
  6  7  1  0  0  0  0
  7  8  2  0  0  0  0
  8  9  1  0  0  0  0
  9 10  2  0  0  0  0
 10 11  1  0  0  0  0
 11 12  2  0  0  0  0
  4 12  1  0  0  0  0
  7 12  1  0  0  0  0
  8 13  1  0  0  0  0
 13 14  1  0  0  0  0
 14 15  1  0  0  0  0
 15 16  1  0  0  0  0
 16 17  1  0  0  0  0
 17 18  1  0  0  0  0
 13 18  1  0  0  0  0
  2 19  1  0  0  0  0
 19 20  2  0  0  0  0
 20 21  1  0  0  0  0
 21 22  2  0  0  0  0
 22 23  1  0  0  0  0
 23 24  2  0  0  0  0
 19 24  1  0  0  0  0
M  END
>  <MOLECULEID>
M496184

>  <CLASS>
Active

$$$$

  Mrv2120 12252113502D          

 24 26  0  0  0  0            999 V2000
    1.7329   -4.1608    0.0000 C   0  0  0  0  0  0  0  0  0  0  0  0
    1.1809   -3.5477    0.0000 N   0  0  0  0  0  0  0  0  0  0  0  0
    0.3739   -3.7192    0.0000 C   0  0  0  0  0  0  0  0  0  0  0  0
    1.4358   -2.7631    0.0000 C   0  0  0  0  0  0  0  0  0  0  0  0
    0.8838   -2.1500    0.0000 C   0  0  0  0  0  0  0  0  0  0  0  0
    1.1387   -1.3654    0.0000 N   0  0  0  0  0  0  0  0  0  0  0  0
    0.6538   -0.6979    0.0000 C   0  0  0  0  0  0  0  0  0  0  0  0
    1.1387   -0.0305    0.0000 C   0  0  0  0  0  0  0  0  0  0  0  0
    1.9233   -0.2854    0.0000 C   0  0  0  0  0  0  0  0  0  0  0  0
    2.6378    0.1271    0.0000 C   0  0  0  0  0  0  0  0  0  0  0  0
    2.6378    0.9521    0.0000 F   0  0  0  0  0  0  0  0  0  0  0  0
    3.3523   -0.2854    0.0000 C   0  0  0  0  0  0  0  0  0  0  0  0
    3.3523   -1.1104    0.0000 C   0  0  0  0  0  0  0  0  0  0  0  0
    2.6378   -1.5229    0.0000 C   0  0  0  0  0  0  0  0  0  0  0  0
    1.9233   -1.1104    0.0000 C   0  0  0  0  0  0  0  0  0  0  0  0
    0.8838    0.7541    0.0000 S   0  0  0  0  0  0  0  0  0  0  0  0
    1.6684    1.0091    0.0000 O   0  0  0  0  0  0  0  0  0  0  0  0
    0.0992    0.4992    0.0000 O   0  0  0  0  0  0  0  0  0  0  0  0
    0.6288    1.5387    0.0000 C   0  0  0  0  0  0  0  0  0  0  0  0
   -0.1781    1.7103    0.0000 C   0  0  0  0  0  0  0  0  0  0  0  0
   -0.4331    2.4949    0.0000 C   0  0  0  0  0  0  0  0  0  0  0  0
    0.1190    3.1080    0.0000 C   0  0  0  0  0  0  0  0  0  0  0  0
    0.9259    2.9365    0.0000 C   0  0  0  0  0  0  0  0  0  0  0  0
    1.1809    2.1518    0.0000 C   0  0  0  0  0  0  0  0  0  0  0  0
  1  2  1  0  0  0  0
  2  3  1  0  0  0  0
  2  4  1  0  0  0  0
  4  5  1  0  0  0  0
  5  6  1  0  0  0  0
  6  7  1  0  0  0  0
  7  8  2  0  0  0  0
  8  9  1  0  0  0  0
  9 10  2  0  0  0  0
 10 11  1  0  0  0  0
 10 12  1  0  0  0  0
 12 13  2  0  0  0  0
 13 14  1  0  0  0  0
 14 15  2  0  0  0  0
  6 15  1  0  0  0  0
  9 15  1  0  0  0  0
  8 16  1  0  0  0  0
 16 17  2  0  0  0  0
 16 18  2  0  0  0  0
 16 19  1  0  0  0  0
 19 20  2  0  0  0  0
 20 21  1  0  0  0  0
 21 22  2  0  0  0  0
 22 23  1  0  0  0  0
 23 24  2  0  0  0  0
 19 24  1  0  0  0  0
M  END
>  <MOLECULEID>
M278916

>  <CLASS>
Inactive

$$$$

  Mrv2120 12252113502D          

 22 24  0  0  0  0            999 V2000
    3.2704   -1.5395    0.0000 O   0  0  0  0  0  0  0  0  0  0  0  0
    2.8579   -0.8250    0.0000 S   0  0  0  0  0  0  0  0  0  0  0  0
    2.4454   -0.1105    0.0000 O   0  0  0  0  0  0  0  0  0  0  0  0
    2.1434   -1.2375    0.0000 N   0  0  0  0  0  0  0  0  0  0  0  0
    2.1434   -2.0625    0.0000 C   0  0  0  0  0  0  0  0  0  0  0  0
    2.8579   -2.4750    0.0000 C   0  0  0  0  0  0  0  0  0  0  0  0
    2.8579   -3.3000    0.0000 C   0  0  0  0  0  0  0  0  0  0  0  0
    2.1434   -3.7125    0.0000 C   0  0  0  0  0  0  0  0  0  0  0  0
    1.4289   -3.3000    0.0000 C   0  0  0  0  0  0  0  0  0  0  0  0
    1.4289   -2.4750    0.0000 C   0  0  0  0  0  0  0  0  0  0  0  0
    2.1434   -4.5375    0.0000 N   0  0  0  0  0  0  0  0  0  0  0  0
    2.8579   -4.9500    0.0000 C   0  0  0  0  0  0  0  0  0  0  0  0
    2.8579   -5.7750    0.0000 C   0  0  0  0  0  0  0  0  0  0  0  0
    2.1434   -6.1875    0.0000 N   0  0  0  0  0  0  0  0  0  0  0  0
    1.4289   -5.7750    0.0000 C   0  0  0  0  0  0  0  0  0  0  0  0
    1.4289   -4.9500    0.0000 C   0  0  0  0  0  0  0  0  0  0  0  0
    3.5724   -0.4125    0.0000 C   0  0  0  0  0  0  0  0  0  0  0  0
    3.5724    0.4125    0.0000 C   0  0  0  0  0  0  0  0  0  0  0  0
    4.2868    0.8250    0.0000 C   0  0  0  0  0  0  0  0  0  0  0  0
    5.0013    0.4125    0.0000 C   0  0  0  0  0  0  0  0  0  0  0  0
    5.0013   -0.4125    0.0000 C   0  0  0  0  0  0  0  0  0  0  0  0
    4.2868   -0.8250    0.0000 C   0  0  0  0  0  0  0  0  0  0  0  0
  1  2  2  0  0  0  0
  2  3  2  0  0  0  0
  2  4  1  0  0  0  0
  4  5  1  0  0  0  0
  5  6  2  0  0  0  0
  6  7  1  0  0  0  0
  7  8  2  0  0  0  0
  8  9  1  0  0  0  0
  9 10  2  0  0  0  0
  5 10  1  0  0  0  0
  8 11  1  0  0  0  0
 11 12  1  0  0  0  0
 12 13  1  0  0  0  0
 13 14  1  0  0  0  0
 14 15  1  0  0  0  0
 15 16  1  0  0  0  0
 11 16  1  0  0  0  0
  2 17  1  0  0  0  0
 17 18  2  0  0  0  0
 18 19  1  0  0  0  0
 19 20  2  0  0  0  0
 20 21  1  0  0  0  0
 21 22  2  0  0  0  0
 17 22  1  0  0  0  0
M  END
>  <MOLECULEID>
M634736

>  <CLASS>
Inactive

$$$$

  Mrv2120 12252113502D          

 26 29  0  0  0  0            999 V2000
   -0.1360   -5.2885    0.0000 N   0  0  0  0  0  0  0  0  0  0  0  0
    0.1190   -4.5039    0.0000 C   0  0  0  0  0  0  0  0  0  0  0  0
   -0.4331   -3.8908    0.0000 C   0  0  0  0  0  0  0  0  0  0  0  0
   -0.1781   -3.1062    0.0000 C   0  0  0  0  0  0  0  0  0  0  0  0
    0.6288   -2.9346    0.0000 C   0  0  0  0  0  0  0  0  0  0  0  0
    1.1809   -3.5477    0.0000 C   0  0  0  0  0  0  0  0  0  0  0  0
    0.9259   -4.3323    0.0000 C   0  0  0  0  0  0  0  0  0  0  0  0
    0.8838   -2.1500    0.0000 S   0  0  0  0  0  0  0  0  0  0  0  0
    1.6684   -2.4049    0.0000 O   0  0  0  0  0  0  0  0  0  0  0  0
    0.0992   -1.8951    0.0000 O   0  0  0  0  0  0  0  0  0  0  0  0
    1.1387   -1.3654    0.0000 N   0  0  0  0  0  0  0  0  0  0  0  0
    0.6538   -0.6979    0.0000 C   0  0  0  0  0  0  0  0  0  0  0  0
    1.1387   -0.0305    0.0000 C   0  0  0  0  0  0  0  0  0  0  0  0
    1.9233   -0.2854    0.0000 C   0  0  0  0  0  0  0  0  0  0  0  0
    2.6378    0.1271    0.0000 C   0  0  0  0  0  0  0  0  0  0  0  0
    3.3523   -0.2854    0.0000 C   0  0  0  0  0  0  0  0  0  0  0  0
    3.3523   -1.1104    0.0000 C   0  0  0  0  0  0  0  0  0  0  0  0
    4.0668   -1.5229    0.0000 Cl  0  0  0  0  0  0  0  0  0  0  0  0
    2.6378   -1.5229    0.0000 C   0  0  0  0  0  0  0  0  0  0  0  0
    1.9233   -1.1104    0.0000 C   0  0  0  0  0  0  0  0  0  0  0  0
    0.8838    0.7541    0.0000 C   0  0  0  0  0  0  0  0  0  0  0  0
    0.0768    0.9256    0.0000 C   0  0  0  0  0  0  0  0  0  0  0  0
   -0.1781    1.7103    0.0000 C   0  0  0  0  0  0  0  0  0  0  0  0
    0.3739    2.3234    0.0000 N   0  0  0  0  0  0  0  0  0  0  0  0
    1.1809    2.1518    0.0000 C   0  0  0  0  0  0  0  0  0  0  0  0
    1.4358    1.3672    0.0000 C   0  0  0  0  0  0  0  0  0  0  0  0
  1  2  1  0  0  0  0
  2  3  2  0  0  0  0
  3  4  1  0  0  0  0
  4  5  2  0  0  0  0
  5  6  1  0  0  0  0
  6  7  2  0  0  0  0
  2  7  1  0  0  0  0
  5  8  1  0  0  0  0
  8  9  2  0  0  0  0
  8 10  2  0  0  0  0
  8 11  1  0  0  0  0
 11 12  1  0  0  0  0
 12 13  2  0  0  0  0
 13 14  1  0  0  0  0
 14 15  2  0  0  0  0
 15 16  1  0  0  0  0
 16 17  2  0  0  0  0
 17 18  1  0  0  0  0
 17 19  1  0  0  0  0
 19 20  2  0  0  0  0
 11 20  1  0  0  0  0
 14 20  1  0  0  0  0
 13 21  1  0  0  0  0
 21 22  2  0  0  0  0
 22 23  1  0  0  0  0
 23 24  1  0  0  0  0
 24 25  1  0  0  0  0
 25 26  1  0  0  0  0
 21 26  1  0  0  0  0
M  END
>  <MOLECULEID>
M490432

>  <CLASS>
Active

$$$$

  Mrv2120 12252113502D          

 28 31  0  0  0  0            999 V2000
    2.1434   -6.1875    0.0000 C   0  0  0  0  0  0  0  0  0  0  0  0
    1.4289   -5.7750    0.0000 O   0  0  0  0  0  0  0  0  0  0  0  0
    1.4289   -4.9500    0.0000 C   0  0  0  0  0  0  0  0  0  0  0  0
    0.7145   -4.5375    0.0000 C   0  0  0  0  0  0  0  0  0  0  0  0
    0.7145   -3.7125    0.0000 C   0  0  0  0  0  0  0  0  0  0  0  0
    1.4289   -3.3000    0.0000 C   0  0  0  0  0  0  0  0  0  0  0  0
    2.1434   -3.7125    0.0000 C   0  0  0  0  0  0  0  0  0  0  0  0
    2.1434   -4.5375    0.0000 C   0  0  0  0  0  0  0  0  0  0  0  0
    2.8579   -4.9500    0.0000 N   0  0  0  0  0  0  0  0  0  0  0  0
    3.5724   -4.5375    0.0000 C   0  0  0  0  0  0  0  0  0  0  0  0
    4.2868   -4.9500    0.0000 C   0  0  0  0  0  0  0  0  0  0  0  0
    4.2868   -5.7750    0.0000 N   0  0  0  0  0  0  0  0  0  0  0  0
    3.5724   -6.1875    0.0000 C   0  0  0  0  0  0  0  0  0  0  0  0
    2.8579   -5.7750    0.0000 C   0  0  0  0  0  0  0  0  0  0  0  0
    1.4289   -2.4750    0.0000 S   0  0  0  0  0  0  0  0  0  0  0  0
    2.2539   -2.4750    0.0000 O   0  0  0  0  0  0  0  0  0  0  0  0
    0.6039   -2.4750    0.0000 O   0  0  0  0  0  0  0  0  0  0  0  0
    1.4289   -1.6500    0.0000 N   0  0  0  0  0  0  0  0  0  0  0  0
    0.7145   -1.2375    0.0000 C   0  0  0  0  0  0  0  0  0  0  0  0
    0.7145   -0.4125    0.0000 C   0  0  0  0  0  0  0  0  0  0  0  0
    1.4289    0.0000    0.0000 C   0  0  0  0  0  0  0  0  0  0  0  0
    2.1434   -0.4125    0.0000 C   0  0  0  0  0  0  0  0  0  0  0  0
    2.8579    0.0000    0.0000 C   0  0  0  0  0  0  0  0  0  0  0  0
    3.5724   -0.4125    0.0000 C   0  0  0  0  0  0  0  0  0  0  0  0
    3.5724   -1.2375    0.0000 C   0  0  0  0  0  0  0  0  0  0  0  0
    4.2868   -1.6500    0.0000 Br  0  0  0  0  0  0  0  0  0  0  0  0
    2.8579   -1.6500    0.0000 C   0  0  0  0  0  0  0  0  0  0  0  0
    2.1434   -1.2375    0.0000 C   0  0  0  0  0  0  0  0  0  0  0  0
  1  2  1  0  0  0  0
  2  3  1  0  0  0  0
  3  4  2  0  0  0  0
  4  5  1  0  0  0  0
  5  6  2  0  0  0  0
  6  7  1  0  0  0  0
  7  8  2  0  0  0  0
  3  8  1  0  0  0  0
  8  9  1  0  0  0  0
  9 10  1  0  0  0  0
 10 11  1  0  0  0  0
 11 12  1  0  0  0  0
 12 13  1  0  0  0  0
 13 14  1  0  0  0  0
  9 14  1  0  0  0  0
  6 15  1  0  0  0  0
 15 16  2  0  0  0  0
 15 17  2  0  0  0  0
 15 18  1  0  0  0  0
 18 19  1  0  0  0  0
 19 20  1  0  0  0  0
 20 21  1  0  0  0  0
 21 22  1  0  0  0  0
 22 23  2  0  0  0  0
 23 24  1  0  0  0  0
 24 25  2  0  0  0  0
 25 26  1  0  0  0  0
 25 27  1  0  0  0  0
 27 28  2  0  0  0  0
 18 28  1  0  0  0  0
 22 28  1  0  0  0  0
M  END
>  <MOLECULEID>
M612549

>  <CLASS>
Active

$$$$

  Mrv2120 12252113502D          

 30 34  0  0  0  0            999 V2000
   -1.3100   -8.6289    0.0000 C   0  0  0  0  0  0  0  0  0  0  0  0
   -1.0550   -7.8442    0.0000 N   0  0  0  0  0  0  0  0  0  0  0  0
   -1.6071   -7.2312    0.0000 C   0  0  0  0  0  0  0  0  0  0  0  0
   -1.3521   -6.4465    0.0000 C   0  0  0  0  0  0  0  0  0  0  0  0
   -0.5452   -6.2750    0.0000 C   0  0  0  0  0  0  0  0  0  0  0  0
    0.0069   -6.8881    0.0000 C   0  0  0  0  0  0  0  0  0  0  0  0
   -0.2481   -7.6727    0.0000 C   0  0  0  0  0  0  0  0  0  0  0  0
   -0.2902   -5.4904    0.0000 C   0  0  0  0  0  0  0  0  0  0  0  0
   -0.7751   -4.8229    0.0000 C   0  0  0  0  0  0  0  0  0  0  0  0
   -0.2902   -4.1555    0.0000 N   0  0  0  0  0  0  0  0  0  0  0  0
    0.4944   -4.4104    0.0000 C   0  0  0  0  0  0  0  0  0  0  0  0
    1.2089   -3.9979    0.0000 C   0  0  0  0  0  0  0  0  0  0  0  0
    1.9233   -4.4104    0.0000 C   0  0  0  0  0  0  0  0  0  0  0  0
    1.9233   -5.2354    0.0000 C   0  0  0  0  0  0  0  0  0  0  0  0
    2.6378   -5.6479    0.0000 N   0  0  0  0  0  0  0  0  0  0  0  0
    2.6378   -6.4729    0.0000 S   0  0  0  0  0  0  0  0  0  0  0  0
    1.8128   -6.4729    0.0000 O   0  0  0  0  0  0  0  0  0  0  0  0
    3.4628   -6.4729    0.0000 O   0  0  0  0  0  0  0  0  0  0  0  0
    2.6378   -7.2979    0.0000 C   0  0  0  0  0  0  0  0  0  0  0  0
    3.3523   -7.7104    0.0000 C   0  0  0  0  0  0  0  0  0  0  0  0
    4.0668   -7.2979    0.0000 N   0  0  0  0  0  0  0  0  0  0  0  0
    4.7812   -7.7104    0.0000 C   0  0  0  0  0  0  0  0  0  0  0  0
    4.7812   -8.5354    0.0000 C   0  0  0  0  0  0  0  0  0  0  0  0
    4.0668   -8.9479    0.0000 C   0  0  0  0  0  0  0  0  0  0  0  0
    3.3523   -8.5354    0.0000 C   0  0  0  0  0  0  0  0  0  0  0  0
    2.6378   -8.9479    0.0000 C   0  0  0  0  0  0  0  0  0  0  0  0
    1.9233   -8.5354    0.0000 C   0  0  0  0  0  0  0  0  0  0  0  0
    1.9233   -7.7104    0.0000 C   0  0  0  0  0  0  0  0  0  0  0  0
    1.2089   -5.6479    0.0000 C   0  0  0  0  0  0  0  0  0  0  0  0
    0.4944   -5.2354    0.0000 C   0  0  0  0  0  0  0  0  0  0  0  0
  1  2  1  0  0  0  0
  2  3  1  0  0  0  0
  3  4  1  0  0  0  0
  4  5  1  0  0  0  0
  5  6  1  0  0  0  0
  6  7  1  0  0  0  0
  2  7  1  0  0  0  0
  5  8  1  0  0  0  0
  8  9  2  0  0  0  0
  9 10  1  0  0  0  0
 10 11  1  0  0  0  0
 11 12  2  0  0  0  0
 12 13  1  0  0  0  0
 13 14  2  0  0  0  0
 14 15  1  0  0  0  0
 15 16  1  0  0  0  0
 16 17  2  0  0  0  0
 16 18  2  0  0  0  0
 16 19  1  0  0  0  0
 19 20  2  0  0  0  0
 20 21  1  0  0  0  0
 21 22  2  0  0  0  0
 22 23  1  0  0  0  0
 23 24  2  0  0  0  0
 24 25  1  0  0  0  0
 20 25  1  0  0  0  0
 25 26  2  0  0  0  0
 26 27  1  0  0  0  0
 27 28  2  0  0  0  0
 19 28  1  0  0  0  0
 14 29  1  0  0  0  0
 29 30  2  0  0  0  0
  8 30  1  0  0  0  0
 11 30  1  0  0  0  0
M  END
>  <MOLECULEID>
M494128

>  <CLASS>
Active

$$$$

  Mrv2120 12252113502D          

 19 19  0  0  0  0            999 V2000
   -0.7145    3.7125    0.0000 C   0  0  0  0  0  0  0  0  0  0  0  0
    0.0000    3.3000    0.0000 C   0  0  0  0  0  0  0  0  0  0  0  0
    0.7145    3.7125    0.0000 C   0  0  0  0  0  0  0  0  0  0  0  0
    0.0000    2.4750    0.0000 C   0  0  0  0  0  0  0  0  0  0  0  0
   -0.7145    2.0625    0.0000 O   0  0  0  0  0  0  0  0  0  0  0  0
    0.7145    2.0625    0.0000 N   0  0  0  0  0  0  0  0  0  0  0  0
    0.7145    1.2375    0.0000 C   0  0  0  0  0  0  0  0  0  0  0  0
    1.4289    0.8250    0.0000 C   0  0  0  0  0  0  0  0  0  0  0  0
    1.4289   -0.0000    0.0000 C   0  0  0  0  0  0  0  0  0  0  0  0
    0.7145   -0.4125    0.0000 C   0  0  0  0  0  0  0  0  0  0  0  0
    0.0000    0.0000    0.0000 C   0  0  0  0  0  0  0  0  0  0  0  0
    0.0000    0.8250    0.0000 C   0  0  0  0  0  0  0  0  0  0  0  0
   -0.7145   -0.4125    0.0000 C   0  0  0  0  0  0  0  0  0  0  0  0
   -1.4289   -0.8250    0.0000 F   0  0  0  0  0  0  0  0  0  0  0  0
   -1.1270    0.3020    0.0000 F   0  0  0  0  0  0  0  0  0  0  0  0
   -0.3020   -1.1270    0.0000 F   0  0  0  0  0  0  0  0  0  0  0  0
    0.7145   -1.2375    0.0000 N   0  0  0  0  0  0  0  0  0  0  0  0
    1.4289   -1.6500    0.0000 O   0  0  0  0  0  0  0  0  0  0  0  0
   -0.0000   -1.6500    0.0000 O   0  0  0  0  0  0  0  0  0  0  0  0
  1  2  1  0  0  0  0
  2  3  1  0  0  0  0
  2  4  1  0  0  0  0
  4  5  2  0  0  0  0
  4  6  1  0  0  0  0
  6  7  1  0  0  0  0
  7  8  2  0  0  0  0
  8  9  1  0  0  0  0
  9 10  2  0  0  0  0
 10 11  1  0  0  0  0
 11 12  2  0  0  0  0
  7 12  1  0  0  0  0
 11 13  1  0  0  0  0
 13 14  1  0  0  0  0
 13 15  1  0  0  0  0
 13 16  1  0  0  0  0
 10 17  1  0  0  0  0
 17 18  2  0  0  0  0
 17 19  2  0  0  0  0
M  END
>  <MOLECULEID>
M6834

>  <CLASS>
Inactive

$$$$

  Mrv2120 12252113502D          

 25 27  0  0  0  0            999 V2000
    2.1434   -0.4125    0.0000 C   0  0  0  0  0  0  0  0  0  0  0  0
    2.8579   -0.8250    0.0000 O   0  0  0  0  0  0  0  0  0  0  0  0
    2.8579   -1.6500    0.0000 C   0  0  0  0  0  0  0  0  0  0  0  0
    3.5724   -2.0625    0.0000 C   0  0  0  0  0  0  0  0  0  0  0  0
    3.5724   -2.8875    0.0000 C   0  0  0  0  0  0  0  0  0  0  0  0
    2.8579   -3.3000    0.0000 C   0  0  0  0  0  0  0  0  0  0  0  0
    2.1434   -2.8875    0.0000 C   0  0  0  0  0  0  0  0  0  0  0  0
    2.1434   -2.0625    0.0000 C   0  0  0  0  0  0  0  0  0  0  0  0
    1.4289   -1.6500    0.0000 N   0  0  0  0  0  0  0  0  0  0  0  0
    0.7145   -2.0625    0.0000 C   0  0  0  0  0  0  0  0  0  0  0  0
    0.0000   -1.6500    0.0000 C   0  0  0  0  0  0  0  0  0  0  0  0
    0.0000   -0.8250    0.0000 N   0  0  0  0  0  0  0  0  0  0  0  0
    0.7145   -0.4125    0.0000 C   0  0  0  0  0  0  0  0  0  0  0  0
    1.4289   -0.8250    0.0000 C   0  0  0  0  0  0  0  0  0  0  0  0
    2.8579   -4.1250    0.0000 S   0  0  0  0  0  0  0  0  0  0  0  0
    2.0329   -4.1250    0.0000 O   0  0  0  0  0  0  0  0  0  0  0  0
    3.6829   -4.1250    0.0000 O   0  0  0  0  0  0  0  0  0  0  0  0
    2.8579   -4.9500    0.0000 N   0  0  0  0  0  0  0  0  0  0  0  0
    2.1434   -5.3625    0.0000 C   0  0  0  0  0  0  0  0  0  0  0  0
    2.1434   -6.1875    0.0000 C   0  0  0  0  0  0  0  0  0  0  0  0
    1.4289   -6.6000    0.0000 C   0  0  0  0  0  0  0  0  0  0  0  0
    0.7145   -6.1875    0.0000 C   0  0  0  0  0  0  0  0  0  0  0  0
    0.7145   -5.3625    0.0000 C   0  0  0  0  0  0  0  0  0  0  0  0
    0.0000   -4.9500    0.0000 Br  0  0  0  0  0  0  0  0  0  0  0  0
    1.4289   -4.9500    0.0000 C   0  0  0  0  0  0  0  0  0  0  0  0
  1  2  1  0  0  0  0
  2  3  1  0  0  0  0
  3  4  2  0  0  0  0
  4  5  1  0  0  0  0
  5  6  2  0  0  0  0
  6  7  1  0  0  0  0
  7  8  2  0  0  0  0
  3  8  1  0  0  0  0
  8  9  1  0  0  0  0
  9 10  1  0  0  0  0
 10 11  1  0  0  0  0
 11 12  1  0  0  0  0
 12 13  1  0  0  0  0
 13 14  1  0  0  0  0
  9 14  1  0  0  0  0
  6 15  1  0  0  0  0
 15 16  2  0  0  0  0
 15 17  2  0  0  0  0
 15 18  1  0  0  0  0
 18 19  1  0  0  0  0
 19 20  2  0  0  0  0
 20 21  1  0  0  0  0
 21 22  2  0  0  0  0
 22 23  1  0  0  0  0
 23 24  1  0  0  0  0
 23 25  2  0  0  0  0
 19 25  1  0  0  0  0
M  END
>  <MOLECULEID>
M249511

>  <CLASS>
Active

$$$$

  Mrv2120 12252113502D          

 27 29  0  0  0  0            999 V2000
    1.7329   -4.1608    0.0000 C   0  0  0  0  0  0  0  0  0  0  0  0
    1.1809   -3.5477    0.0000 N   0  0  0  0  0  0  0  0  0  0  0  0
    0.3739   -3.7192    0.0000 C   0  0  0  0  0  0  0  0  0  0  0  0
    1.4358   -2.7631    0.0000 C   0  0  0  0  0  0  0  0  0  0  0  0
    0.8838   -2.1500    0.0000 C   0  0  0  0  0  0  0  0  0  0  0  0
    1.1387   -1.3654    0.0000 N   0  0  0  0  0  0  0  0  0  0  0  0
    0.6538   -0.6979    0.0000 C   0  0  0  0  0  0  0  0  0  0  0  0
    1.1387   -0.0305    0.0000 C   0  0  0  0  0  0  0  0  0  0  0  0
    1.9233   -0.2854    0.0000 C   0  0  0  0  0  0  0  0  0  0  0  0
    2.6378    0.1271    0.0000 N   0  0  0  0  0  0  0  0  0  0  0  0
    3.3523   -0.2854    0.0000 C   0  0  0  0  0  0  0  0  0  0  0  0
    3.3523   -1.1104    0.0000 C   0  0  0  0  0  0  0  0  0  0  0  0
    2.6378   -1.5229    0.0000 C   0  0  0  0  0  0  0  0  0  0  0  0
    1.9233   -1.1104    0.0000 C   0  0  0  0  0  0  0  0  0  0  0  0
    4.0668    0.1271    0.0000 C   0  0  0  0  0  0  0  0  0  0  0  0
    4.7812   -0.2854    0.0000 C   0  0  0  0  0  0  0  0  0  0  0  0
    4.0668    0.9521    0.0000 O   0  0  0  0  0  0  0  0  0  0  0  0
    0.8838    0.7541    0.0000 S   0  0  0  0  0  0  0  0  0  0  0  0
    1.6684    1.0091    0.0000 O   0  0  0  0  0  0  0  0  0  0  0  0
    0.0992    0.4992    0.0000 O   0  0  0  0  0  0  0  0  0  0  0  0
    0.6288    1.5387    0.0000 C   0  0  0  0  0  0  0  0  0  0  0  0
   -0.1781    1.7103    0.0000 C   0  0  0  0  0  0  0  0  0  0  0  0
   -0.4331    2.4949    0.0000 C   0  0  0  0  0  0  0  0  0  0  0  0
    0.1190    3.1080    0.0000 C   0  0  0  0  0  0  0  0  0  0  0  0
    0.9259    2.9365    0.0000 C   0  0  0  0  0  0  0  0  0  0  0  0
    1.4780    3.5496    0.0000 F   0  0  0  0  0  0  0  0  0  0  0  0
    1.1809    2.1518    0.0000 C   0  0  0  0  0  0  0  0  0  0  0  0
  1  2  1  0  0  0  0
  2  3  1  0  0  0  0
  2  4  1  0  0  0  0
  4  5  1  0  0  0  0
  5  6  1  0  0  0  0
  6  7  1  0  0  0  0
  7  8  2  0  0  0  0
  8  9  1  0  0  0  0
  9 10  2  0  0  0  0
 10 11  1  0  0  0  0
 11 12  2  0  0  0  0
 12 13  1  0  0  0  0
 13 14  2  0  0  0  0
  6 14  1  0  0  0  0
  9 14  1  0  0  0  0
 11 15  1  0  0  0  0
 15 16  1  0  0  0  0
 15 17  2  0  0  0  0
  8 18  1  0  0  0  0
 18 19  2  0  0  0  0
 18 20  2  0  0  0  0
 18 21  1  0  0  0  0
 21 22  2  0  0  0  0
 22 23  1  0  0  0  0
 23 24  2  0  0  0  0
 24 25  1  0  0  0  0
 25 26  1  0  0  0  0
 25 27  2  0  0  0  0
 21 27  1  0  0  0  0
M  END
>  <MOLECULEID>
M3688698

>  <CLASS>
Active

$$$$

  Mrv2120 12252113502D          

 26 28  0  0  0  0            999 V2000
    1.7329   -4.1608    0.0000 C   0  0  0  0  0  0  0  0  0  0  0  0
    1.1809   -3.5477    0.0000 N   0  0  0  0  0  0  0  0  0  0  0  0
    0.3739   -3.7192    0.0000 C   0  0  0  0  0  0  0  0  0  0  0  0
    1.4358   -2.7631    0.0000 C   0  0  0  0  0  0  0  0  0  0  0  0
    0.8838   -2.1500    0.0000 C   0  0  0  0  0  0  0  0  0  0  0  0
    1.1387   -1.3654    0.0000 N   0  0  0  0  0  0  0  0  0  0  0  0
    0.6538   -0.6979    0.0000 C   0  0  0  0  0  0  0  0  0  0  0  0
    1.1387   -0.0305    0.0000 C   0  0  0  0  0  0  0  0  0  0  0  0
    1.9233   -0.2854    0.0000 C   0  0  0  0  0  0  0  0  0  0  0  0
    2.6378    0.1271    0.0000 N   0  0  0  0  0  0  0  0  0  0  0  0
    3.3523   -0.2854    0.0000 C   0  0  0  0  0  0  0  0  0  0  0  0
    3.3523   -1.1104    0.0000 C   0  0  0  0  0  0  0  0  0  0  0  0
    2.6378   -1.5229    0.0000 C   0  0  0  0  0  0  0  0  0  0  0  0
    1.9233   -1.1104    0.0000 C   0  0  0  0  0  0  0  0  0  0  0  0
    4.0668    0.1271    0.0000 C   0  0  0  0  0  0  0  0  0  0  0  0
    4.7812   -0.2854    0.0000 C   0  0  0  0  0  0  0  0  0  0  0  0
    4.0668    0.9521    0.0000 O   0  0  0  0  0  0  0  0  0  0  0  0
    0.8838    0.7541    0.0000 S   0  0  0  0  0  0  0  0  0  0  0  0
    1.6684    1.0091    0.0000 O   0  0  0  0  0  0  0  0  0  0  0  0
    0.0992    0.4992    0.0000 O   0  0  0  0  0  0  0  0  0  0  0  0
    0.6288    1.5387    0.0000 C   0  0  0  0  0  0  0  0  0  0  0  0
   -0.1781    1.7103    0.0000 C   0  0  0  0  0  0  0  0  0  0  0  0
   -0.4331    2.4949    0.0000 C   0  0  0  0  0  0  0  0  0  0  0  0
    0.1190    3.1080    0.0000 C   0  0  0  0  0  0  0  0  0  0  0  0
    0.9259    2.9365    0.0000 C   0  0  0  0  0  0  0  0  0  0  0  0
    1.1809    2.1518    0.0000 C   0  0  0  0  0  0  0  0  0  0  0  0
  1  2  1  0  0  0  0
  2  3  1  0  0  0  0
  2  4  1  0  0  0  0
  4  5  1  0  0  0  0
  5  6  1  0  0  0  0
  6  7  1  0  0  0  0
  7  8  2  0  0  0  0
  8  9  1  0  0  0  0
  9 10  2  0  0  0  0
 10 11  1  0  0  0  0
 11 12  2  0  0  0  0
 12 13  1  0  0  0  0
 13 14  2  0  0  0  0
  6 14  1  0  0  0  0
  9 14  1  0  0  0  0
 11 15  1  0  0  0  0
 15 16  1  0  0  0  0
 15 17  2  0  0  0  0
  8 18  1  0  0  0  0
 18 19  2  0  0  0  0
 18 20  2  0  0  0  0
 18 21  1  0  0  0  0
 21 22  2  0  0  0  0
 22 23  1  0  0  0  0
 23 24  2  0  0  0  0
 24 25  1  0  0  0  0
 25 26  2  0  0  0  0
 21 26  1  0  0  0  0
M  END
>  <MOLECULEID>
M83534277

>  <CLASS>
Inactive

$$$$

  Mrv2120 12252113502D          

 24 27  0  0  0  0            999 V2000
    3.1439   -4.3867    0.0000 Cl  0  0  0  0  0  0  0  0  0  0  0  0
    2.3369   -4.2152    0.0000 C   0  0  0  0  0  0  0  0  0  0  0  0
    1.7238   -4.7672    0.0000 C   0  0  0  0  0  0  0  0  0  0  0  0
    1.0093   -4.3547    0.0000 C   0  0  0  0  0  0  0  0  0  0  0  0
    1.1809   -3.5477    0.0000 C   0  0  0  0  0  0  0  0  0  0  0  0
    0.6288   -2.9346    0.0000 C   0  0  0  0  0  0  0  0  0  0  0  0
    0.8838   -2.1500    0.0000 S   0  0  0  0  0  0  0  0  0  0  0  0
    1.6684   -2.4049    0.0000 O   0  0  0  0  0  0  0  0  0  0  0  0
    0.0992   -1.8951    0.0000 O   0  0  0  0  0  0  0  0  0  0  0  0
    1.1387   -1.3654    0.0000 C   0  0  0  0  0  0  0  0  0  0  0  0
    0.6538   -0.6979    0.0000 C   0  0  0  0  0  0  0  0  0  0  0  0
    1.1387   -0.0305    0.0000 N   0  0  0  0  0  0  0  0  0  0  0  0
    0.8838    0.7541    0.0000 C   0  0  0  0  0  0  0  0  0  0  0  0
    0.0992    1.0091    0.0000 C   0  0  0  0  0  0  0  0  0  0  0  0
    0.0992    1.8341    0.0000 C   0  0  0  0  0  0  0  0  0  0  0  0
    0.8838    2.0890    0.0000 N   0  0  0  0  0  0  0  0  0  0  0  0
    1.3687    1.4216    0.0000 C   0  0  0  0  0  0  0  0  0  0  0  0
    1.9233   -0.2854    0.0000 C   0  0  0  0  0  0  0  0  0  0  0  0
    2.6378    0.1271    0.0000 N   0  0  0  0  0  0  0  0  0  0  0  0
    3.3523   -0.2854    0.0000 C   0  0  0  0  0  0  0  0  0  0  0  0
    3.3523   -1.1104    0.0000 C   0  0  0  0  0  0  0  0  0  0  0  0
    2.6378   -1.5229    0.0000 C   0  0  0  0  0  0  0  0  0  0  0  0
    1.9233   -1.1104    0.0000 C   0  0  0  0  0  0  0  0  0  0  0  0
    2.0014   -3.4615    0.0000 S   0  0  0  0  0  0  0  0  0  0  0  0
  1  2  1  0  0  0  0
  2  3  2  0  0  0  0
  3  4  1  0  0  0  0
  4  5  2  0  0  0  0
  5  6  1  0  0  0  0
  6  7  1  0  0  0  0
  7  8  2  0  0  0  0
  7  9  2  0  0  0  0
  7 10  1  0  0  0  0
 10 11  2  0  0  0  0
 11 12  1  0  0  0  0
 12 13  1  0  0  0  0
 13 14  1  0  0  0  0
 14 15  1  0  0  0  0
 15 16  1  0  0  0  0
 16 17  1  0  0  0  0
 13 17  1  0  0  0  0
 12 18  1  0  0  0  0
 18 19  2  0  0  0  0
 19 20  1  0  0  0  0
 20 21  2  0  0  0  0
 21 22  1  0  0  0  0
 22 23  2  0  0  0  0
 10 23  1  0  0  0  0
 18 23  1  0  0  0  0
  5 24  1  0  0  0  0
  2 24  1  0  0  0  0
M  END
>  <MOLECULEID>
M512542

>  <CLASS>
Active

$$$$

  Mrv2120 12252113502D          

 24 27  0  0  0  0            999 V2000
   -2.7963    2.8021    0.0000 Cl  0  0  0  0  0  0  0  0  0  0  0  0
   -3.0512    2.0175    0.0000 C   0  0  0  0  0  0  0  0  0  0  0  0
   -2.4992    1.4044    0.0000 C   0  0  0  0  0  0  0  0  0  0  0  0
   -2.7541    0.6198    0.0000 C   0  0  0  0  0  0  0  0  0  0  0  0
   -3.5611    0.4483    0.0000 C   0  0  0  0  0  0  0  0  0  0  0  0
   -4.1131    1.0614    0.0000 C   0  0  0  0  0  0  0  0  0  0  0  0
   -4.9201    0.8899    0.0000 Cl  0  0  0  0  0  0  0  0  0  0  0  0
   -3.8582    1.8460    0.0000 C   0  0  0  0  0  0  0  0  0  0  0  0
   -2.2021    0.0067    0.0000 S   0  0  0  0  0  0  0  0  0  0  0  0
   -2.8152   -0.5453    0.0000 O   0  0  0  0  0  0  0  0  0  0  0  0
   -1.5890    0.5587    0.0000 O   0  0  0  0  0  0  0  0  0  0  0  0
   -1.6501   -0.6064    0.0000 C   0  0  0  0  0  0  0  0  0  0  0  0
   -1.9050   -1.3910    0.0000 C   0  0  0  0  0  0  0  0  0  0  0  0
   -1.3530   -2.0041    0.0000 C   0  0  0  0  0  0  0  0  0  0  0  0
   -0.5460   -1.8326    0.0000 C   0  0  0  0  0  0  0  0  0  0  0  0
    0.1215   -2.3175    0.0000 O   0  0  0  0  0  0  0  0  0  0  0  0
    0.7889   -1.8326    0.0000 C   0  0  0  0  0  0  0  0  0  0  0  0
    0.5340   -1.0479    0.0000 C   0  0  0  0  0  0  0  0  0  0  0  0
    1.0860   -0.4349    0.0000 C   0  0  0  0  0  0  0  0  0  0  0  0
    1.8930   -0.6064    0.0000 N   0  0  0  0  0  0  0  0  0  0  0  0
    2.1479   -1.3910    0.0000 C   0  0  0  0  0  0  0  0  0  0  0  0
    1.5959   -2.0041    0.0000 C   0  0  0  0  0  0  0  0  0  0  0  0
   -0.2910   -1.0479    0.0000 C   0  0  0  0  0  0  0  0  0  0  0  0
   -0.8431   -0.4349    0.0000 C   0  0  0  0  0  0  0  0  0  0  0  0
  1  2  1  0  0  0  0
  2  3  2  0  0  0  0
  3  4  1  0  0  0  0
  4  5  2  0  0  0  0
  5  6  1  0  0  0  0
  6  7  1  0  0  0  0
  6  8  2  0  0  0  0
  2  8  1  0  0  0  0
  4  9  1  0  0  0  0
  9 10  2  0  0  0  0
  9 11  2  0  0  0  0
  9 12  1  0  0  0  0
 12 13  2  0  0  0  0
 13 14  1  0  0  0  0
 14 15  2  0  0  0  0
 15 16  1  0  0  0  0
 16 17  1  0  0  0  0
 17 18  2  0  0  0  0
 18 19  1  0  0  0  0
 19 20  1  0  0  0  0
 20 21  1  0  0  0  0
 21 22  1  0  0  0  0
 17 22  1  0  0  0  0
 18 23  1  0  0  0  0
 15 23  1  0  0  0  0
 23 24  2  0  0  0  0
 12 24  1  0  0  0  0
M  END
>  <MOLECULEID>
M83440902

>  <CLASS>
Active

$$$$

  Mrv2120 12252113502D          

 29 32  0  0  0  0            999 V2000
    2.9512   -4.6733    0.0000 C   0  0  0  0  0  0  0  0  0  0  0  0
    3.7582   -4.5017    0.0000 N   0  0  0  0  0  0  0  0  0  0  0  0
    4.3102   -5.1148    0.0000 C   0  0  0  0  0  0  0  0  0  0  0  0
    4.0131   -3.7171    0.0000 C   0  0  0  0  0  0  0  0  0  0  0  0
    4.8201   -3.5456    0.0000 C   0  0  0  0  0  0  0  0  0  0  0  0
    5.0751   -2.7610    0.0000 N   0  0  0  0  0  0  0  0  0  0  0  0
    4.5901   -2.0935    0.0000 C   0  0  0  0  0  0  0  0  0  0  0  0
    5.0751   -1.4261    0.0000 C   0  0  0  0  0  0  0  0  0  0  0  0
    5.8597   -1.6810    0.0000 C   0  0  0  0  0  0  0  0  0  0  0  0
    6.5741   -1.2685    0.0000 C   0  0  0  0  0  0  0  0  0  0  0  0
    7.2886   -1.6810    0.0000 C   0  0  0  0  0  0  0  0  0  0  0  0
    7.2886   -2.5060    0.0000 C   0  0  0  0  0  0  0  0  0  0  0  0
    8.0031   -2.9185    0.0000 N   0  0  0  0  0  0  0  0  0  0  0  0
    8.0031   -3.7435    0.0000 S   0  0  0  0  0  0  0  0  0  0  0  0
    7.1781   -3.7435    0.0000 O   0  0  0  0  0  0  0  0  0  0  0  0
    8.8281   -3.7435    0.0000 O   0  0  0  0  0  0  0  0  0  0  0  0
    8.0031   -4.5685    0.0000 C   0  0  0  0  0  0  0  0  0  0  0  0
    8.6705   -5.0535    0.0000 C   0  0  0  0  0  0  0  0  0  0  0  0
    9.4552   -4.7985    0.0000 C   0  0  0  0  0  0  0  0  0  0  0  0
    8.4156   -5.8381    0.0000 C   0  0  0  0  0  0  0  0  0  0  0  0
    8.8281   -6.5526    0.0000 C   0  0  0  0  0  0  0  0  0  0  0  0
    8.4156   -7.2670    0.0000 C   0  0  0  0  0  0  0  0  0  0  0  0
    8.8281   -7.9815    0.0000 Cl  0  0  0  0  0  0  0  0  0  0  0  0
    7.5906   -7.2670    0.0000 C   0  0  0  0  0  0  0  0  0  0  0  0
    7.1781   -6.5526    0.0000 C   0  0  0  0  0  0  0  0  0  0  0  0
    7.5906   -5.8381    0.0000 C   0  0  0  0  0  0  0  0  0  0  0  0
    7.3357   -5.0535    0.0000 S   0  0  0  0  0  0  0  0  0  0  0  0
    6.5741   -2.9185    0.0000 C   0  0  0  0  0  0  0  0  0  0  0  0
    5.8597   -2.5060    0.0000 C   0  0  0  0  0  0  0  0  0  0  0  0
  1  2  1  0  0  0  0
  2  3  1  0  0  0  0
  2  4  1  0  0  0  0
  4  5  1  0  0  0  0
  5  6  1  0  0  0  0
  6  7  1  0  0  0  0
  7  8  2  0  0  0  0
  8  9  1  0  0  0  0
  9 10  2  0  0  0  0
 10 11  1  0  0  0  0
 11 12  2  0  0  0  0
 12 13  1  0  0  0  0
 13 14  1  0  0  0  0
 14 15  2  0  0  0  0
 14 16  2  0  0  0  0
 14 17  1  0  0  0  0
 17 18  2  0  0  0  0
 18 19  1  0  0  0  0
 18 20  1  0  0  0  0
 20 21  2  0  0  0  0
 21 22  1  0  0  0  0
 22 23  1  0  0  0  0
 22 24  2  0  0  0  0
 24 25  1  0  0  0  0
 25 26  2  0  0  0  0
 20 26  1  0  0  0  0
 26 27  1  0  0  0  0
 17 27  1  0  0  0  0
 12 28  1  0  0  0  0
 28 29  2  0  0  0  0
  6 29  1  0  0  0  0
  9 29  1  0  0  0  0
M  END
>  <MOLECULEID>
M96563816

>  <CLASS>
Inactive

$$$$

  Mrv2120 12252113502D          

 25 28  0  0  0  0            999 V2000
    0.1652   -4.1555    0.0000 C   0  0  0  0  0  0  0  0  0  0  0  0
    0.7173   -3.5424    0.0000 N   0  0  0  0  0  0  0  0  0  0  0  0
    0.4623   -2.7578    0.0000 C   0  0  0  0  0  0  0  0  0  0  0  0
    1.0144   -2.1447    0.0000 C   0  0  0  0  0  0  0  0  0  0  0  0
    1.8394   -2.1447    0.0000 C   0  0  0  0  0  0  0  0  0  0  0  0
    2.0943   -1.3601    0.0000 C   0  0  0  0  0  0  0  0  0  0  0  0
    2.9013   -1.1885    0.0000 C   0  0  0  0  0  0  0  0  0  0  0  0
    3.4533   -1.8016    0.0000 C   0  0  0  0  0  0  0  0  0  0  0  0
    3.1984   -2.5862    0.0000 C   0  0  0  0  0  0  0  0  0  0  0  0
    2.3914   -2.7578    0.0000 C   0  0  0  0  0  0  0  0  0  0  0  0
    1.4269   -0.8751    0.0000 N   0  0  0  0  0  0  0  0  0  0  0  0
    0.7594   -1.3601    0.0000 C   0  0  0  0  0  0  0  0  0  0  0  0
   -0.0476   -1.1885    0.0000 C   0  0  0  0  0  0  0  0  0  0  0  0
   -0.5996   -1.8016    0.0000 C   0  0  0  0  0  0  0  0  0  0  0  0
   -0.3446   -2.5862    0.0000 C   0  0  0  0  0  0  0  0  0  0  0  0
    1.4269   -0.0501    0.0000 S   0  0  0  0  0  0  0  0  0  0  0  0
    2.2519   -0.0501    0.0000 O   0  0  0  0  0  0  0  0  0  0  0  0
    0.6019   -0.0501    0.0000 O   0  0  0  0  0  0  0  0  0  0  0  0
    1.4269    0.7749    0.0000 C   0  0  0  0  0  0  0  0  0  0  0  0
    0.7124    1.1874    0.0000 C   0  0  0  0  0  0  0  0  0  0  0  0
    0.7124    2.0124    0.0000 C   0  0  0  0  0  0  0  0  0  0  0  0
    1.4269    2.4249    0.0000 C   0  0  0  0  0  0  0  0  0  0  0  0
    1.4269    3.2499    0.0000 N   0  0  0  0  0  0  0  0  0  0  0  0
    2.1413    2.0124    0.0000 C   0  0  0  0  0  0  0  0  0  0  0  0
    2.1413    1.1874    0.0000 C   0  0  0  0  0  0  0  0  0  0  0  0
  1  2  1  0  0  0  0
  2  3  1  0  0  0  0
  3  4  2  0  0  0  0
  4  5  1  0  0  0  0
  5  6  2  0  0  0  0
  6  7  1  0  0  0  0
  7  8  1  0  0  0  0
  8  9  1  0  0  0  0
  9 10  1  0  0  0  0
  5 10  1  0  0  0  0
  6 11  1  0  0  0  0
 11 12  1  0  0  0  0
  4 12  1  0  0  0  0
 12 13  2  0  0  0  0
 13 14  1  0  0  0  0
 14 15  2  0  0  0  0
  3 15  1  0  0  0  0
 11 16  1  0  0  0  0
 16 17  2  0  0  0  0
 16 18  2  0  0  0  0
 16 19  1  0  0  0  0
 19 20  2  0  0  0  0
 20 21  1  0  0  0  0
 21 22  2  0  0  0  0
 22 23  1  0  0  0  0
 22 24  1  0  0  0  0
 24 25  2  0  0  0  0
 19 25  1  0  0  0  0
M  END
>  <MOLECULEID>
M307527

>  <CLASS>
Inactive

$$$$

  Mrv2120 12252113502D          

 27 30  0  0  0  0            999 V2000
    0.1190   -4.5039    0.0000 C   0  0  0  0  0  0  0  0  0  0  0  0
    0.3739   -3.7192    0.0000 N   0  0  0  0  0  0  0  0  0  0  0  0
   -0.1781   -3.1062    0.0000 C   0  0  0  0  0  0  0  0  0  0  0  0
    0.0768   -2.3215    0.0000 C   0  0  0  0  0  0  0  0  0  0  0  0
    0.8838   -2.1500    0.0000 N   0  0  0  0  0  0  0  0  0  0  0  0
    1.4358   -2.7631    0.0000 C   0  0  0  0  0  0  0  0  0  0  0  0
    1.1809   -3.5477    0.0000 C   0  0  0  0  0  0  0  0  0  0  0  0
    1.1387   -1.3654    0.0000 C   0  0  0  0  0  0  0  0  0  0  0  0
    0.6538   -0.6979    0.0000 C   0  0  0  0  0  0  0  0  0  0  0  0
    1.1387   -0.0305    0.0000 N   0  0  0  0  0  0  0  0  0  0  0  0
    1.9233   -0.2854    0.0000 C   0  0  0  0  0  0  0  0  0  0  0  0
    2.6378    0.1271    0.0000 C   0  0  0  0  0  0  0  0  0  0  0  0
    3.3523   -0.2854    0.0000 C   0  0  0  0  0  0  0  0  0  0  0  0
    3.3523   -1.1104    0.0000 C   0  0  0  0  0  0  0  0  0  0  0  0
    4.0668   -1.5229    0.0000 Br  0  0  0  0  0  0  0  0  0  0  0  0
    2.6378   -1.5229    0.0000 C   0  0  0  0  0  0  0  0  0  0  0  0
    1.9233   -1.1104    0.0000 C   0  0  0  0  0  0  0  0  0  0  0  0
    0.8838    0.7541    0.0000 S   0  0  0  0  0  0  0  0  0  0  0  0
    1.6684    1.0091    0.0000 O   0  0  0  0  0  0  0  0  0  0  0  0
    0.0992    0.4992    0.0000 O   0  0  0  0  0  0  0  0  0  0  0  0
    0.6288    1.5387    0.0000 C   0  0  0  0  0  0  0  0  0  0  0  0
   -0.1781    1.7103    0.0000 C   0  0  0  0  0  0  0  0  0  0  0  0
   -0.4331    2.4949    0.0000 C   0  0  0  0  0  0  0  0  0  0  0  0
    0.1190    3.1080    0.0000 C   0  0  0  0  0  0  0  0  0  0  0  0
    0.9259    2.9365    0.0000 C   0  0  0  0  0  0  0  0  0  0  0  0
    1.1809    2.1518    0.0000 C   0  0  0  0  0  0  0  0  0  0  0  0
    1.9878    1.9803    0.0000 Br  0  0  0  0  0  0  0  0  0  0  0  0
  1  2  1  0  0  0  0
  2  3  1  0  0  0  0
  3  4  1  0  0  0  0
  4  5  1  0  0  0  0
  5  6  1  0  0  0  0
  6  7  1  0  0  0  0
  2  7  1  0  0  0  0
  5  8  1  0  0  0  0
  8  9  2  0  0  0  0
  9 10  1  0  0  0  0
 10 11  1  0  0  0  0
 11 12  2  0  0  0  0
 12 13  1  0  0  0  0
 13 14  2  0  0  0  0
 14 15  1  0  0  0  0
 14 16  1  0  0  0  0
 16 17  2  0  0  0  0
  8 17  1  0  0  0  0
 11 17  1  0  0  0  0
 10 18  1  0  0  0  0
 18 19  2  0  0  0  0
 18 20  2  0  0  0  0
 18 21  1  0  0  0  0
 21 22  2  0  0  0  0
 22 23  1  0  0  0  0
 23 24  2  0  0  0  0
 24 25  1  0  0  0  0
 25 26  2  0  0  0  0
 21 26  1  0  0  0  0
 26 27  1  0  0  0  0
M  END
>  <MOLECULEID>
M83987424

>  <CLASS>
Active

$$$$

  Mrv2120 12252113502D          

 33 38  0  0  0  0            999 V2000
    0.8604    0.0877    0.0000 C   0  0  0  0  0  0  0  0  0  0  0  0
    0.9715   -0.7298    0.0000 N   0  0  0  0  0  0  0  0  0  0  0  0
    1.6982   -1.1204    0.0000 C   0  0  0  0  0  0  0  0  0  0  0  0
    1.5512   -1.9323    0.0000 C   0  0  0  0  0  0  0  0  0  0  0  0
    2.0942   -2.5533    0.0000 C   0  0  0  0  0  0  0  0  0  0  0  0
    2.9184   -2.5160    0.0000 C   0  0  0  0  0  0  0  0  0  0  0  0
    3.4031   -1.8483    0.0000 C   0  0  0  0  0  0  0  0  0  0  0  0
    3.1832   -1.0531    0.0000 C   0  0  0  0  0  0  0  0  0  0  0  0
    2.4245   -0.7292    0.0000 C   0  0  0  0  0  0  0  0  0  0  0  0
    2.8263   -1.9394    0.0000 N   0  0  0  0  0  0  0  0  0  0  0  0
    0.7337   -2.0433    0.0000 C   0  0  0  0  0  0  0  0  0  0  0  0
    0.2692   -2.7252    0.0000 C   0  0  0  0  0  0  0  0  0  0  0  0
   -0.5535   -2.6639    0.0000 C   0  0  0  0  0  0  0  0  0  0  0  0
   -0.9117   -1.9207    0.0000 C   0  0  0  0  0  0  0  0  0  0  0  0
   -0.4473   -1.2389    0.0000 C   0  0  0  0  0  0  0  0  0  0  0  0
   -0.8055   -0.4957    0.0000 O   0  0  0  0  0  0  0  0  0  0  0  0
   -0.3411    0.1861    0.0000 C   0  0  0  0  0  0  0  0  0  0  0  0
   -0.6993    0.9293    0.0000 C   0  0  0  0  0  0  0  0  0  0  0  0
   -1.5221    0.9906    0.0000 N   0  0  0  0  0  0  0  0  0  0  0  0
   -1.8803    1.7337    0.0000 C   0  0  0  0  0  0  0  0  0  0  0  0
   -1.4159    2.4156    0.0000 C   0  0  0  0  0  0  0  0  0  0  0  0
   -0.5931    2.3543    0.0000 C   0  0  0  0  0  0  0  0  0  0  0  0
   -0.2349    1.6111    0.0000 C   0  0  0  0  0  0  0  0  0  0  0  0
    0.3754   -1.3002    0.0000 C   0  0  0  0  0  0  0  0  0  0  0  0
   -1.0179   -3.3457    0.0000 S   0  0  0  0  0  0  0  0  0  0  0  0
   -1.6998   -2.8812    0.0000 O   0  0  0  0  0  0  0  0  0  0  0  0
   -0.3361   -3.8102    0.0000 O   0  0  0  0  0  0  0  0  0  0  0  0
   -1.4824   -4.0275    0.0000 C   0  0  0  0  0  0  0  0  0  0  0  0
   -1.1241   -4.7707    0.0000 C   0  0  0  0  0  0  0  0  0  0  0  0
   -1.5886   -5.4525    0.0000 C   0  0  0  0  0  0  0  0  0  0  0  0
   -2.4113   -5.3912    0.0000 C   0  0  0  0  0  0  0  0  0  0  0  0
   -2.7696   -4.6481    0.0000 C   0  0  0  0  0  0  0  0  0  0  0  0
   -2.3051   -3.9662    0.0000 C   0  0  0  0  0  0  0  0  0  0  0  0
  1  2  1  0  0  0  0
  2  3  1  0  0  0  0
  3  4  2  0  0  0  0
  4  5  1  0  0  0  0
  5  6  1  0  0  0  0
  6  7  1  0  0  0  0
  7  8  1  0  0  0  0
  8  9  1  0  0  0  0
  3  9  1  0  0  0  0
  8 10  1  0  0  0  0
  5 10  1  0  0  0  0
  4 11  1  0  0  0  0
 11 12  2  0  0  0  0
 12 13  1  0  0  0  0
 13 14  2  0  0  0  0
 14 15  1  0  0  0  0
 15 16  1  0  0  0  0
 16 17  1  0  0  0  0
 17 18  1  0  0  0  0
 18 19  2  0  0  0  0
 19 20  1  0  0  0  0
 20 21  2  0  0  0  0
 21 22  1  0  0  0  0
 22 23  2  0  0  0  0
 18 23  1  0  0  0  0
 15 24  2  0  0  0  0
  2 24  1  0  0  0  0
 11 24  1  0  0  0  0
 13 25  1  0  0  0  0
 25 26  2  0  0  0  0
 25 27  2  0  0  0  0
 25 28  1  0  0  0  0
 28 29  2  0  0  0  0
 29 30  1  0  0  0  0
 30 31  2  0  0  0  0
 31 32  1  0  0  0  0
 32 33  2  0  0  0  0
 28 33  1  0  0  0  0
M  END
>  <MOLECULEID>
M97133774

>  <CLASS>
Inactive

$$$$

  Mrv2120 12252113502D          

 33 37  0  0  0  0            999 V2000
   -1.5660   -6.2609    0.0000 C   0  0  0  0  0  0  0  0  0  0  0  0
   -1.5520   -5.4360    0.0000 O   0  0  0  0  0  0  0  0  0  0  0  0
   -0.8306   -5.0358    0.0000 C   0  0  0  0  0  0  0  0  0  0  0  0
   -0.8165   -4.2109    0.0000 C   0  0  0  0  0  0  0  0  0  0  0  0
   -0.0951   -3.8106    0.0000 C   0  0  0  0  0  0  0  0  0  0  0  0
    0.6122   -4.2352    0.0000 C   0  0  0  0  0  0  0  0  0  0  0  0
    0.5982   -5.0601    0.0000 C   0  0  0  0  0  0  0  0  0  0  0  0
   -0.1232   -5.4604    0.0000 C   0  0  0  0  0  0  0  0  0  0  0  0
   -0.0810   -2.9857    0.0000 S   0  0  0  0  0  0  0  0  0  0  0  0
    0.7439   -2.9998    0.0000 O   0  0  0  0  0  0  0  0  0  0  0  0
   -0.9059   -2.9717    0.0000 O   0  0  0  0  0  0  0  0  0  0  0  0
   -0.0669   -2.1609    0.0000 N   0  0  0  0  0  0  0  0  0  0  0  0
    0.6087   -1.6874    0.0000 C   0  0  0  0  0  0  0  0  0  0  0  0
    0.3672   -0.8985    0.0000 C   0  0  0  0  0  0  0  0  0  0  0  0
    0.8333   -0.2179    0.0000 C   0  0  0  0  0  0  0  0  0  0  0  0
    1.6561   -0.1579    0.0000 C   0  0  0  0  0  0  0  0  0  0  0  0
    2.2160   -0.7639    0.0000 N   0  0  0  0  0  0  0  0  0  0  0  0
    3.0049   -0.5224    0.0000 C   0  0  0  0  0  0  0  0  0  0  0  0
    3.1901    0.2816    0.0000 C   0  0  0  0  0  0  0  0  0  0  0  0
    3.9790    0.5231    0.0000 C   0  0  0  0  0  0  0  0  0  0  0  0
    4.1643    1.3270    0.0000 C   0  0  0  0  0  0  0  0  0  0  0  0
    4.9531    1.5685    0.0000 C   0  0  0  0  0  0  0  0  0  0  0  0
    5.5567    1.0061    0.0000 C   0  0  0  0  0  0  0  0  0  0  0  0
    5.3714    0.2022    0.0000 C   0  0  0  0  0  0  0  0  0  0  0  0
    4.5826   -0.0393    0.0000 C   0  0  0  0  0  0  0  0  0  0  0  0
    2.0913   -1.5794    0.0000 C   0  0  0  0  0  0  0  0  0  0  0  0
    1.3760   -1.9904    0.0000 C   0  0  0  0  0  0  0  0  0  0  0  0
   -0.4577   -0.8845    0.0000 C   0  0  0  0  0  0  0  0  0  0  0  0
   -0.9992   -0.2620    0.0000 C   0  0  0  0  0  0  0  0  0  0  0  0
   -1.8090   -0.4198    0.0000 C   0  0  0  0  0  0  0  0  0  0  0  0
   -2.0773   -1.1999    0.0000 C   0  0  0  0  0  0  0  0  0  0  0  0
   -1.5358   -1.8224    0.0000 C   0  0  0  0  0  0  0  0  0  0  0  0
   -0.7260   -1.6646    0.0000 C   0  0  0  0  0  0  0  0  0  0  0  0
  1  2  1  0  0  0  0
  2  3  1  0  0  0  0
  3  4  2  0  0  0  0
  4  5  1  0  0  0  0
  5  6  2  0  0  0  0
  6  7  1  0  0  0  0
  7  8  2  0  0  0  0
  3  8  1  0  0  0  0
  5  9  1  0  0  0  0
  9 10  2  0  0  0  0
  9 11  2  0  0  0  0
  9 12  1  0  0  0  0
 12 13  1  0  0  0  0
 13 14  2  0  0  0  0
 14 15  1  0  0  0  0
 15 16  1  0  0  0  0
 16 17  1  0  0  0  0
 17 18  1  0  0  0  0
 18 19  1  0  0  0  0
 19 20  1  0  0  0  0
 20 21  2  0  0  0  0
 21 22  1  0  0  0  0
 22 23  2  0  0  0  0
 23 24  1  0  0  0  0
 24 25  2  0  0  0  0
 20 25  1  0  0  0  0
 17 26  1  0  0  0  0
 26 27  1  0  0  0  0
 13 27  1  0  0  0  0
 14 28  1  0  0  0  0
 28 29  2  0  0  0  0
 29 30  1  0  0  0  0
 30 31  2  0  0  0  0
 31 32  1  0  0  0  0
 32 33  2  0  0  0  0
 12 33  1  0  0  0  0
 28 33  1  0  0  0  0
M  END
>  <MOLECULEID>
M566055

>  <CLASS>
Inactive

$$$$

  Mrv2120 12252113502D          

 36 41  0  0  0  0            999 V2000
   13.2561    0.9221    0.0000 C   0  0  0  0  0  0  0  0  0  0  0  0
   12.5416    1.3346    0.0000 O   0  0  0  0  0  0  0  0  0  0  0  0
   11.8271    0.9221    0.0000 C   0  0  0  0  0  0  0  0  0  0  0  0
   11.8271    0.0971    0.0000 C   0  0  0  0  0  0  0  0  0  0  0  0
   11.1127   -0.3154    0.0000 C   0  0  0  0  0  0  0  0  0  0  0  0
   10.3982    0.0971    0.0000 C   0  0  0  0  0  0  0  0  0  0  0  0
    9.6136   -0.1579    0.0000 N   0  0  0  0  0  0  0  0  0  0  0  0
    9.1286    0.5096    0.0000 C   0  0  0  0  0  0  0  0  0  0  0  0
    9.6136    1.1770    0.0000 C   0  0  0  0  0  0  0  0  0  0  0  0
    9.3586    1.9616    0.0000 C   0  0  0  0  0  0  0  0  0  0  0  0
    8.5516    2.1332    0.0000 C   0  0  0  0  0  0  0  0  0  0  0  0
    8.2967    2.9178    0.0000 C   0  0  0  0  0  0  0  0  0  0  0  0
    8.8487    3.5309    0.0000 N   0  0  0  0  0  0  0  0  0  0  0  0
    8.5938    4.3155    0.0000 C   0  0  0  0  0  0  0  0  0  0  0  0
    7.7868    4.4870    0.0000 C   0  0  0  0  0  0  0  0  0  0  0  0
    7.5319    5.2717    0.0000 C   0  0  0  0  0  0  0  0  0  0  0  0
    6.7249    5.4432    0.0000 N   0  0  0  0  0  0  0  0  0  0  0  0
    6.1118    4.8911    0.0000 C   0  0  0  0  0  0  0  0  0  0  0  0
    6.1981    4.0707    0.0000 O   0  0  0  0  0  0  0  0  0  0  0  0
    5.3974    5.3036    0.0000 C   0  0  0  0  0  0  0  0  0  0  0  0
    5.5689    6.1106    0.0000 C   0  0  0  0  0  0  0  0  0  0  0  0
    6.3894    6.1969    0.0000 C   0  0  0  0  0  0  0  0  0  0  0  0
    6.8019    6.9113    0.0000 O   0  0  0  0  0  0  0  0  0  0  0  0
    5.0168    6.7237    0.0000 C   0  0  0  0  0  0  0  0  0  0  0  0
    4.1964    6.6375    0.0000 C   0  0  0  0  0  0  0  0  0  0  0  0
    3.8608    7.3912    0.0000 N   0  0  0  0  0  0  0  0  0  0  0  0
    4.4739    7.9432    0.0000 C   0  0  0  0  0  0  0  0  0  0  0  0
    4.4739    8.7682    0.0000 C   0  0  0  0  0  0  0  0  0  0  0  0
    5.1884    9.1807    0.0000 C   0  0  0  0  0  0  0  0  0  0  0  0
    5.9028    8.7682    0.0000 C   0  0  0  0  0  0  0  0  0  0  0  0
    5.9028    7.9432    0.0000 C   0  0  0  0  0  0  0  0  0  0  0  0
    5.1884    7.5307    0.0000 C   0  0  0  0  0  0  0  0  0  0  0  0
    9.6557    3.3594    0.0000 C   0  0  0  0  0  0  0  0  0  0  0  0
    9.9107    2.5747    0.0000 C   0  0  0  0  0  0  0  0  0  0  0  0
   10.3982    0.9221    0.0000 C   0  0  0  0  0  0  0  0  0  0  0  0
   11.1127    1.3346    0.0000 C   0  0  0  0  0  0  0  0  0  0  0  0
  1  2  1  0  0  0  0
  2  3  1  0  0  0  0
  3  4  2  0  0  0  0
  4  5  1  0  0  0  0
  5  6  2  0  0  0  0
  6  7  1  0  0  0  0
  7  8  1  0  0  0  0
  8  9  2  0  0  0  0
  9 10  1  0  0  0  0
 10 11  1  0  0  0  0
 11 12  1  0  0  0  0
 12 13  1  0  0  0  0
 13 14  1  0  0  0  0
 14 15  1  0  0  0  0
 15 16  1  0  0  0  0
 16 17  1  0  0  0  0
 17 18  1  0  0  0  0
 18 19  2  0  0  0  0
 18 20  1  0  0  0  0
 20 21  1  0  0  0  0
 21 22  1  0  0  0  0
 17 22  1  0  0  0  0
 22 23  2  0  0  0  0
 21 24  1  0  0  0  0
 24 25  2  0  0  0  0
 25 26  1  0  0  0  0
 26 27  1  0  0  0  0
 27 28  2  0  0  0  0
 28 29  1  0  0  0  0
 29 30  2  0  0  0  0
 30 31  1  0  0  0  0
 31 32  2  0  0  0  0
 24 32  1  0  0  0  0
 27 32  1  0  0  0  0
 13 33  1  0  0  0  0
 33 34  1  0  0  0  0
 10 34  1  0  0  0  0
  9 35  1  0  0  0  0
  6 35  1  0  0  0  0
 35 36  2  0  0  0  0
  3 36  1  0  0  0  0
M  END
>  <MOLECULEID>
M96835630

>  <CLASS>
Inactive

$$$$

  Mrv2120 12252113502D          

 21 22  0  0  0  0            999 V2000
    1.4289    0.0000    0.0000 C   0  0  0  0  0  0  0  0  0  0  0  0
    2.1434   -0.4125    0.0000 O   0  0  0  0  0  0  0  0  0  0  0  0
    2.1434   -1.2375    0.0000 C   0  0  0  0  0  0  0  0  0  0  0  0
    1.4289   -1.6500    0.0000 C   0  0  0  0  0  0  0  0  0  0  0  0
    0.7145   -1.2375    0.0000 I   0  0  0  0  0  0  0  0  0  0  0  0
    1.4289   -2.4750    0.0000 C   0  0  0  0  0  0  0  0  0  0  0  0
    2.1434   -2.8875    0.0000 C   0  0  0  0  0  0  0  0  0  0  0  0
    2.1434   -3.7125    0.0000 O   0  0  0  0  0  0  0  0  0  0  0  0
    1.4289   -4.1250    0.0000 C   0  0  0  0  0  0  0  0  0  0  0  0
    1.4289   -4.9500    0.0000 C   0  0  0  0  0  0  0  0  0  0  0  0
    0.7145   -5.3625    0.0000 N   0  0  0  0  0  0  0  0  0  0  0  0
    0.0000   -4.9500    0.0000 C   0  0  0  0  0  0  0  0  0  0  0  0
   -0.7145   -5.3625    0.0000 N   0  0  0  0  0  0  0  0  0  0  0  0
    0.0000   -4.1250    0.0000 N   0  0  0  0  0  0  0  0  0  0  0  0
    0.7145   -3.7125    0.0000 C   0  0  0  0  0  0  0  0  0  0  0  0
    0.7145   -2.8875    0.0000 N   0  0  0  0  0  0  0  0  0  0  0  0
    2.8579   -2.4750    0.0000 C   0  0  0  0  0  0  0  0  0  0  0  0
    2.8579   -1.6500    0.0000 C   0  0  0  0  0  0  0  0  0  0  0  0
    3.5724   -2.8875    0.0000 C   0  0  0  0  0  0  0  0  0  0  0  0
    3.5724   -3.7125    0.0000 C   0  0  0  0  0  0  0  0  0  0  0  0
    4.2868   -2.4750    0.0000 C   0  0  0  0  0  0  0  0  0  0  0  0
  1  2  1  0  0  0  0
  2  3  1  0  0  0  0
  3  4  2  0  0  0  0
  4  5  1  0  0  0  0
  4  6  1  0  0  0  0
  6  7  2  0  0  0  0
  7  8  1  0  0  0  0
  8  9  1  0  0  0  0
  9 10  2  0  0  0  0
 10 11  1  0  0  0  0
 11 12  2  0  0  0  0
 12 13  1  0  0  0  0
 12 14  1  0  0  0  0
 14 15  2  0  0  0  0
  9 15  1  0  0  0  0
 15 16  1  0  0  0  0
  7 17  1  0  0  0  0
 17 18  2  0  0  0  0
  3 18  1  0  0  0  0
 17 19  1  0  0  0  0
 19 20  1  0  0  0  0
 19 21  1  0  0  0  0
M  END
>  <MOLECULEID>
M581264

>  <CLASS>
Inactive

$$$$

  Mrv2120 12252113502D          

 24 27  0  0  0  0            999 V2000
   -1.9471    0.7913    0.0000 C   0  0  0  0  0  0  0  0  0  0  0  0
   -2.2021    0.0067    0.0000 O   0  0  0  0  0  0  0  0  0  0  0  0
   -1.6501   -0.6064    0.0000 C   0  0  0  0  0  0  0  0  0  0  0  0
   -1.9050   -1.3910    0.0000 C   0  0  0  0  0  0  0  0  0  0  0  0
   -1.3530   -2.0041    0.0000 C   0  0  0  0  0  0  0  0  0  0  0  0
   -0.5460   -1.8326    0.0000 C   0  0  0  0  0  0  0  0  0  0  0  0
    0.1215   -2.3175    0.0000 N   0  0  0  0  0  0  0  0  0  0  0  0
    0.1215   -3.1425    0.0000 C   0  0  0  0  0  0  0  0  0  0  0  0
   -0.5930   -3.5550    0.0000 C   0  0  0  0  0  0  0  0  0  0  0  0
   -0.5930   -4.3800    0.0000 C   0  0  0  0  0  0  0  0  0  0  0  0
   -1.3075   -4.7925    0.0000 C   0  0  0  0  0  0  0  0  0  0  0  0
   -2.0220   -4.3800    0.0000 C   0  0  0  0  0  0  0  0  0  0  0  0
   -2.0220   -3.5550    0.0000 C   0  0  0  0  0  0  0  0  0  0  0  0
   -1.3075   -3.1425    0.0000 C   0  0  0  0  0  0  0  0  0  0  0  0
    0.7889   -1.8326    0.0000 C   0  0  0  0  0  0  0  0  0  0  0  0
    0.5340   -1.0479    0.0000 C   0  0  0  0  0  0  0  0  0  0  0  0
    1.0860   -0.4349    0.0000 C   0  0  0  0  0  0  0  0  0  0  0  0
    0.8310    0.3498    0.0000 C   0  0  0  0  0  0  0  0  0  0  0  0
    1.3831    0.9629    0.0000 N   0  0  0  0  0  0  0  0  0  0  0  0
    1.8930   -0.6064    0.0000 C   0  0  0  0  0  0  0  0  0  0  0  0
    2.1479   -1.3910    0.0000 C   0  0  0  0  0  0  0  0  0  0  0  0
    1.5959   -2.0041    0.0000 C   0  0  0  0  0  0  0  0  0  0  0  0
   -0.2910   -1.0479    0.0000 C   0  0  0  0  0  0  0  0  0  0  0  0
   -0.8431   -0.4349    0.0000 C   0  0  0  0  0  0  0  0  0  0  0  0
  1  2  1  0  0  0  0
  2  3  1  0  0  0  0
  3  4  2  0  0  0  0
  4  5  1  0  0  0  0
  5  6  2  0  0  0  0
  6  7  1  0  0  0  0
  7  8  1  0  0  0  0
  8  9  1  0  0  0  0
  9 10  2  0  0  0  0
 10 11  1  0  0  0  0
 11 12  2  0  0  0  0
 12 13  1  0  0  0  0
 13 14  2  0  0  0  0
  9 14  1  0  0  0  0
  7 15  1  0  0  0  0
 15 16  2  0  0  0  0
 16 17  1  0  0  0  0
 17 18  1  0  0  0  0
 18 19  1  0  0  0  0
 17 20  1  0  0  0  0
 20 21  1  0  0  0  0
 21 22  1  0  0  0  0
 15 22  1  0  0  0  0
 16 23  1  0  0  0  0
  6 23  1  0  0  0  0
 23 24  2  0  0  0  0
  3 24  1  0  0  0  0
M  END
>  <MOLECULEID>
M272281

>  <CLASS>
Inactive

$$$$

  Mrv2120 12252113502D          

 30 34  0  0  0  0            999 V2000
   -0.1712   -0.6979    0.0000 C   0  0  0  0  0  0  0  0  0  0  0  0
    0.6538   -0.6979    0.0000 C   0  0  0  0  0  0  0  0  0  0  0  0
    1.1387   -0.0305    0.0000 C   0  0  0  0  0  0  0  0  0  0  0  0
    0.8838    0.7541    0.0000 C   0  0  0  0  0  0  0  0  0  0  0  0
    0.0768    0.9256    0.0000 C   0  0  0  0  0  0  0  0  0  0  0  0
   -0.1781    1.7103    0.0000 N   0  0  0  0  0  0  0  0  0  0  0  0
   -0.9628    1.9652    0.0000 C   0  0  0  0  0  0  0  0  0  0  0  0
   -0.9628    2.7902    0.0000 C   0  0  0  0  0  0  0  0  0  0  0  0
   -0.1781    3.0451    0.0000 C   0  0  0  0  0  0  0  0  0  0  0  0
    0.3068    2.3777    0.0000 C   0  0  0  0  0  0  0  0  0  0  0  0
    1.9233   -0.2854    0.0000 C   0  0  0  0  0  0  0  0  0  0  0  0
    2.6378    0.1271    0.0000 C   0  0  0  0  0  0  0  0  0  0  0  0
    3.3523   -0.2854    0.0000 C   0  0  0  0  0  0  0  0  0  0  0  0
    4.0668    0.1271    0.0000 N   0  0  0  0  0  0  0  0  0  0  0  0
    4.0668    0.9521    0.0000 S   0  0  0  0  0  0  0  0  0  0  0  0
    4.8918    0.9521    0.0000 O   0  0  0  0  0  0  0  0  0  0  0  0
    3.2418    0.9521    0.0000 O   0  0  0  0  0  0  0  0  0  0  0  0
    4.0668    1.7771    0.0000 C   0  0  0  0  0  0  0  0  0  0  0  0
    3.3993    2.2620    0.0000 C   0  0  0  0  0  0  0  0  0  0  0  0
    2.6147    2.0070    0.0000 Cl  0  0  0  0  0  0  0  0  0  0  0  0
    3.6543    3.0466    0.0000 N   0  0  0  0  0  0  0  0  0  0  0  0
    4.4793    3.0466    0.0000 C   0  0  0  0  0  0  0  0  0  0  0  0
    5.1467    3.5315    0.0000 S   0  0  0  0  0  0  0  0  0  0  0  0
    5.8141    3.0466    0.0000 C   0  0  0  0  0  0  0  0  0  0  0  0
    5.5592    2.2620    0.0000 C   0  0  0  0  0  0  0  0  0  0  0  0
    4.7342    2.2620    0.0000 N   0  0  0  0  0  0  0  0  0  0  0  0
    3.3523   -1.1104    0.0000 C   0  0  0  0  0  0  0  0  0  0  0  0
    2.6378   -1.5229    0.0000 C   0  0  0  0  0  0  0  0  0  0  0  0
    1.9233   -1.1104    0.0000 C   0  0  0  0  0  0  0  0  0  0  0  0
    1.1387   -1.3654    0.0000 C   0  0  0  0  0  0  0  0  0  0  0  0
  1  2  1  0  0  0  0
  2  3  2  0  0  0  0
  3  4  1  0  0  0  0
  4  5  1  0  0  0  0
  5  6  1  0  0  0  0
  6  7  1  0  0  0  0
  7  8  1  0  0  0  0
  8  9  1  0  0  0  0
  9 10  1  0  0  0  0
  6 10  1  0  0  0  0
  3 11  1  0  0  0  0
 11 12  2  0  0  0  0
 12 13  1  0  0  0  0
 13 14  1  0  0  0  0
 14 15  1  0  0  0  0
 15 16  2  0  0  0  0
 15 17  2  0  0  0  0
 15 18  1  0  0  0  0
 18 19  2  0  0  0  0
 19 20  1  0  0  0  0
 19 21  1  0  0  0  0
 21 22  2  0  0  0  0
 22 23  1  0  0  0  0
 23 24  1  0  0  0  0
 24 25  2  0  0  0  0
 25 26  1  0  0  0  0
 18 26  1  0  0  0  0
 22 26  1  0  0  0  0
 13 27  2  0  0  0  0
 27 28  1  0  0  0  0
 28 29  2  0  0  0  0
 11 29  1  0  0  0  0
 29 30  1  0  0  0  0
  2 30  1  0  0  0  0
M  END
>  <MOLECULEID>
M560334

>  <CLASS>
Active

$$$$

  Mrv2120 12252113502D          

 18 19  0  0  0  0            999 V2000
    1.4358   -2.7631    0.0000 C   0  0  0  0  0  0  0  0  0  0  0  0
    0.8838   -2.1500    0.0000 C   0  0  0  0  0  0  0  0  0  0  0  0
    1.1387   -1.3654    0.0000 N   0  0  0  0  0  0  0  0  0  0  0  0
    0.6538   -0.6979    0.0000 C   0  0  0  0  0  0  0  0  0  0  0  0
    1.1387   -0.0305    0.0000 C   0  0  0  0  0  0  0  0  0  0  0  0
    0.8838    0.7541    0.0000 C   0  0  0  0  0  0  0  0  0  0  0  0
    0.0768    0.9256    0.0000 C   0  0  0  0  0  0  0  0  0  0  0  0
   -0.1781    1.7103    0.0000 N   0  0  0  0  0  0  0  0  0  0  0  0
   -0.9851    1.8818    0.0000 C   0  0  0  0  0  0  0  0  0  0  0  0
    0.3739    2.3234    0.0000 C   0  0  0  0  0  0  0  0  0  0  0  0
    1.9233   -0.2854    0.0000 C   0  0  0  0  0  0  0  0  0  0  0  0
    2.6378    0.1271    0.0000 C   0  0  0  0  0  0  0  0  0  0  0  0
    3.3523   -0.2854    0.0000 C   0  0  0  0  0  0  0  0  0  0  0  0
    4.0668    0.1271    0.0000 O   0  0  0  0  0  0  0  0  0  0  0  0
    4.0668    0.9521    0.0000 C   0  0  0  0  0  0  0  0  0  0  0  0
    3.3523   -1.1104    0.0000 C   0  0  0  0  0  0  0  0  0  0  0  0
    2.6378   -1.5229    0.0000 C   0  0  0  0  0  0  0  0  0  0  0  0
    1.9233   -1.1104    0.0000 C   0  0  0  0  0  0  0  0  0  0  0  0
  1  2  1  0  0  0  0
  2  3  1  0  0  0  0
  3  4  1  0  0  0  0
  4  5  2  0  0  0  0
  5  6  1  0  0  0  0
  6  7  1  0  0  0  0
  7  8  1  0  0  0  0
  8  9  1  0  0  0  0
  8 10  1  0  0  0  0
  5 11  1  0  0  0  0
 11 12  2  0  0  0  0
 12 13  1  0  0  0  0
 13 14  1  0  0  0  0
 14 15  1  0  0  0  0
 13 16  2  0  0  0  0
 16 17  1  0  0  0  0
 17 18  2  0  0  0  0
  3 18  1  0  0  0  0
 11 18  1  0  0  0  0
M  END
>  <MOLECULEID>
M152661

>  <CLASS>
Inactive

$$$$

  Mrv2120 12252113502D          

 37 41  0  0  0  0            999 V2000
   -0.4331   -3.8908    0.0000 C   0  0  0  0  0  0  0  0  0  0  0  0
   -0.1781   -3.1062    0.0000 C   0  0  0  0  0  0  0  0  0  0  0  0
   -0.7302   -2.4931    0.0000 C   0  0  0  0  0  0  0  0  0  0  0  0
    0.6288   -2.9346    0.0000 C   0  0  0  0  0  0  0  0  0  0  0  0
    0.8838   -2.1500    0.0000 S   0  0  0  0  0  0  0  0  0  0  0  0
    1.6684   -2.4049    0.0000 O   0  0  0  0  0  0  0  0  0  0  0  0
    0.0992   -1.8951    0.0000 O   0  0  0  0  0  0  0  0  0  0  0  0
    1.1387   -1.3654    0.0000 N   0  0  0  0  0  0  0  0  0  0  0  0
    0.6538   -0.6979    0.0000 C   0  0  0  0  0  0  0  0  0  0  0  0
    1.1387   -0.0305    0.0000 C   0  0  0  0  0  0  0  0  0  0  0  0
    1.9233   -0.2854    0.0000 C   0  0  0  0  0  0  0  0  0  0  0  0
    2.6378    0.1271    0.0000 C   0  0  0  0  0  0  0  0  0  0  0  0
    3.3523   -0.2854    0.0000 C   0  0  0  0  0  0  0  0  0  0  0  0
    3.3523   -1.1104    0.0000 C   0  0  0  0  0  0  0  0  0  0  0  0
    2.6378   -1.5229    0.0000 N   0  0  0  0  0  0  0  0  0  0  0  0
    1.9233   -1.1104    0.0000 C   0  0  0  0  0  0  0  0  0  0  0  0
    4.0668   -1.5229    0.0000 N   0  0  0  0  0  0  0  0  0  0  0  0
    4.7812   -1.1104    0.0000 C   0  0  0  0  0  0  0  0  0  0  0  0
    5.4957   -1.5229    0.0000 C   0  0  0  0  0  0  0  0  0  0  0  0
    5.4957   -2.3479    0.0000 N   0  0  0  0  0  0  0  0  0  0  0  0
    6.2102   -2.7604    0.0000 C   0  0  0  0  0  0  0  0  0  0  0  0
    4.7812   -2.7604    0.0000 C   0  0  0  0  0  0  0  0  0  0  0  0
    4.0668   -2.3479    0.0000 C   0  0  0  0  0  0  0  0  0  0  0  0
    2.6378    0.9521    0.0000 C   0  0  0  0  0  0  0  0  0  0  0  0
    1.9233    1.3646    0.0000 C   0  0  0  0  0  0  0  0  0  0  0  0
    1.9233    2.1896    0.0000 C   0  0  0  0  0  0  0  0  0  0  0  0
    2.6378    2.6021    0.0000 C   0  0  0  0  0  0  0  0  0  0  0  0
    2.6378    3.4271    0.0000 O   0  0  0  0  0  0  0  0  0  0  0  0
    1.9233    3.8396    0.0000 C   0  0  0  0  0  0  0  0  0  0  0  0
    1.9233    4.6646    0.0000 C   0  0  0  0  0  0  0  0  0  0  0  0
    1.2089    5.0771    0.0000 C   0  0  0  0  0  0  0  0  0  0  0  0
    1.2089    5.9021    0.0000 C   0  0  0  0  0  0  0  0  0  0  0  0
    1.9233    6.3146    0.0000 C   0  0  0  0  0  0  0  0  0  0  0  0
    2.6378    5.9021    0.0000 C   0  0  0  0  0  0  0  0  0  0  0  0
    2.6378    5.0771    0.0000 C   0  0  0  0  0  0  0  0  0  0  0  0
    3.3523    2.1896    0.0000 C   0  0  0  0  0  0  0  0  0  0  0  0
    3.3523    1.3646    0.0000 C   0  0  0  0  0  0  0  0  0  0  0  0
  1  2  1  0  0  0  0
  2  3  1  0  0  0  0
  2  4  1  0  0  0  0
  4  5  1  0  0  0  0
  5  6  2  0  0  0  0
  5  7  2  0  0  0  0
  5  8  1  0  0  0  0
  8  9  1  0  0  0  0
  9 10  2  0  0  0  0
 10 11  1  0  0  0  0
 11 12  2  0  0  0  0
 12 13  1  0  0  0  0
 13 14  2  0  0  0  0
 14 15  1  0  0  0  0
 15 16  2  0  0  0  0
  8 16  1  0  0  0  0
 11 16  1  0  0  0  0
 14 17  1  0  0  0  0
 17 18  1  0  0  0  0
 18 19  1  0  0  0  0
 19 20  1  0  0  0  0
 20 21  1  0  0  0  0
 20 22  1  0  0  0  0
 22 23  1  0  0  0  0
 17 23  1  0  0  0  0
 12 24  1  0  0  0  0
 24 25  2  0  0  0  0
 25 26  1  0  0  0  0
 26 27  2  0  0  0  0
 27 28  1  0  0  0  0
 28 29  1  0  0  0  0
 29 30  1  0  0  0  0
 30 31  2  0  0  0  0
 31 32  1  0  0  0  0
 32 33  2  0  0  0  0
 33 34  1  0  0  0  0
 34 35  2  0  0  0  0
 30 35  1  0  0  0  0
 27 36  1  0  0  0  0
 36 37  2  0  0  0  0
 24 37  1  0  0  0  0
M  END
>  <MOLECULEID>
M96835198

>  <CLASS>
Inactive

$$$$

  Mrv2120 12252113502D          

 30 34  0  0  0  0            999 V2000
    2.8579   -5.7750    0.0000 O   0  0  0  0  0  0  0  0  0  0  0  0
    2.1434   -6.1875    0.0000 C   0  0  0  0  0  0  0  0  0  0  0  0
    2.1434   -7.0125    0.0000 O   0  0  0  0  0  0  0  0  0  0  0  0
    1.4289   -7.4250    0.0000 C   0  0  0  0  0  0  0  0  0  0  0  0
    0.7145   -7.0125    0.0000 C   0  0  0  0  0  0  0  0  0  0  0  0
    0.0000   -7.4250    0.0000 C   0  0  0  0  0  0  0  0  0  0  0  0
   -0.7145   -7.0125    0.0000 C   0  0  0  0  0  0  0  0  0  0  0  0
   -0.7145   -6.1875    0.0000 C   0  0  0  0  0  0  0  0  0  0  0  0
    0.0000   -5.7750    0.0000 C   0  0  0  0  0  0  0  0  0  0  0  0
    0.7145   -6.1875    0.0000 C   0  0  0  0  0  0  0  0  0  0  0  0
    1.4289   -5.7750    0.0000 N   0  0  0  0  0  0  0  0  0  0  0  0
    1.4289   -4.9500    0.0000 C   0  0  0  0  0  0  0  0  0  0  0  0
    0.7145   -4.5375    0.0000 C   0  0  0  0  0  0  0  0  0  0  0  0
    0.7145   -3.7125    0.0000 C   0  0  0  0  0  0  0  0  0  0  0  0
    1.4289   -3.3000    0.0000 N   0  0  0  0  0  0  0  0  0  0  0  0
    2.1434   -3.7125    0.0000 C   0  0  0  0  0  0  0  0  0  0  0  0
    2.1434   -4.5375    0.0000 C   0  0  0  0  0  0  0  0  0  0  0  0
    1.4289   -2.4750    0.0000 S   0  0  0  0  0  0  0  0  0  0  0  0
    2.2539   -2.4750    0.0000 O   0  0  0  0  0  0  0  0  0  0  0  0
    0.6039   -2.4750    0.0000 O   0  0  0  0  0  0  0  0  0  0  0  0
    1.4289   -1.6500    0.0000 C   0  0  0  0  0  0  0  0  0  0  0  0
    0.7145   -1.2375    0.0000 C   0  0  0  0  0  0  0  0  0  0  0  0
    0.7145   -0.4125    0.0000 C   0  0  0  0  0  0  0  0  0  0  0  0
    1.4289    0.0000    0.0000 C   0  0  0  0  0  0  0  0  0  0  0  0
    2.1434   -0.4125    0.0000 C   0  0  0  0  0  0  0  0  0  0  0  0
    2.8579    0.0000    0.0000 C   0  0  0  0  0  0  0  0  0  0  0  0
    3.5724   -0.4125    0.0000 C   0  0  0  0  0  0  0  0  0  0  0  0
    3.5724   -1.2375    0.0000 C   0  0  0  0  0  0  0  0  0  0  0  0
    2.8579   -1.6500    0.0000 N   0  0  0  0  0  0  0  0  0  0  0  0
    2.1434   -1.2375    0.0000 C   0  0  0  0  0  0  0  0  0  0  0  0
  1  2  2  0  0  0  0
  2  3  1  0  0  0  0
  3  4  1  0  0  0  0
  4  5  1  0  0  0  0
  5  6  2  0  0  0  0
  6  7  1  0  0  0  0
  7  8  2  0  0  0  0
  8  9  1  0  0  0  0
  9 10  2  0  0  0  0
  5 10  1  0  0  0  0
 10 11  1  0  0  0  0
  2 11  1  0  0  0  0
 11 12  1  0  0  0  0
 12 13  1  0  0  0  0
 13 14  1  0  0  0  0
 14 15  1  0  0  0  0
 15 16  1  0  0  0  0
 16 17  1  0  0  0  0
 12 17  1  0  0  0  0
 15 18  1  0  0  0  0
 18 19  2  0  0  0  0
 18 20  2  0  0  0  0
 18 21  1  0  0  0  0
 21 22  2  0  0  0  0
 22 23  1  0  0  0  0
 23 24  2  0  0  0  0
 24 25  1  0  0  0  0
 25 26  2  0  0  0  0
 26 27  1  0  0  0  0
 27 28  2  0  0  0  0
 28 29  1  0  0  0  0
 29 30  2  0  0  0  0
 21 30  1  0  0  0  0
 25 30  1  0  0  0  0
M  END
>  <MOLECULEID>
M494484

>  <CLASS>
Inactive

$$$$

  Mrv2120 12252113502D          

 29 32  0  0  0  0            999 V2000
   -1.5269   -0.5558    0.0000 C   0  0  0  0  0  0  0  0  0  0  0  0
   -0.7145   -0.4125    0.0000 C   0  0  0  0  0  0  0  0  0  0  0  0
   -0.9966    0.3627    0.0000 C   0  0  0  0  0  0  0  0  0  0  0  0
   -0.7145   -1.2375    0.0000 C   0  0  0  0  0  0  0  0  0  0  0  0
    0.0000   -1.6500    0.0000 N   0  0  0  0  0  0  0  0  0  0  0  0
    0.7145   -1.2375    0.0000 C   0  0  0  0  0  0  0  0  0  0  0  0
    0.7145   -0.4125    0.0000 C   0  0  0  0  0  0  0  0  0  0  0  0
    0.0000   -0.0000    0.0000 O   0  0  0  0  0  0  0  0  0  0  0  0
    1.4289   -0.0000    0.0000 C   0  0  0  0  0  0  0  0  0  0  0  0
    2.1434   -0.4125    0.0000 C   0  0  0  0  0  0  0  0  0  0  0  0
    2.1434   -1.2375    0.0000 C   0  0  0  0  0  0  0  0  0  0  0  0
    2.8579   -1.6500    0.0000 F   0  0  0  0  0  0  0  0  0  0  0  0
    1.4289   -1.6500    0.0000 C   0  0  0  0  0  0  0  0  0  0  0  0
    1.4289    0.8250    0.0000 C   0  0  0  0  0  0  0  0  0  0  0  0
    0.7145    1.2375    0.0000 C   0  0  0  0  0  0  0  0  0  0  0  0
    0.7145    2.0625    0.0000 C   0  0  0  0  0  0  0  0  0  0  0  0
    1.4289    2.4750    0.0000 N   0  0  0  0  0  0  0  0  0  0  0  0
    2.1434    2.0625    0.0000 C   0  0  0  0  0  0  0  0  0  0  0  0
    2.1434    1.2375    0.0000 C   0  0  0  0  0  0  0  0  0  0  0  0
    0.0000   -2.4750    0.0000 S   0  0  0  0  0  0  0  0  0  0  0  0
   -0.8250   -2.4750    0.0000 O   0  0  0  0  0  0  0  0  0  0  0  0
    0.8250   -2.4750    0.0000 O   0  0  0  0  0  0  0  0  0  0  0  0
    0.0000   -3.3000    0.0000 C   0  0  0  0  0  0  0  0  0  0  0  0
    0.7145   -3.7125    0.0000 C   0  0  0  0  0  0  0  0  0  0  0  0
    0.7145   -4.5375    0.0000 C   0  0  0  0  0  0  0  0  0  0  0  0
    0.0000   -4.9500    0.0000 C   0  0  0  0  0  0  0  0  0  0  0  0
   -0.7145   -4.5375    0.0000 C   0  0  0  0  0  0  0  0  0  0  0  0
   -1.4289   -4.9500    0.0000 F   0  0  0  0  0  0  0  0  0  0  0  0
   -0.7145   -3.7125    0.0000 C   0  0  0  0  0  0  0  0  0  0  0  0
  1  2  1  0  0  0  0
  2  3  1  0  0  0  0
  2  4  1  0  0  0  0
  4  5  1  0  0  0  0
  5  6  1  0  0  0  0
  6  7  2  0  0  0  0
  7  8  1  0  0  0  0
  2  8  1  0  0  0  0
  7  9  1  0  0  0  0
  9 10  2  0  0  0  0
 10 11  1  0  0  0  0
 11 12  1  0  0  0  0
 11 13  2  0  0  0  0
  6 13  1  0  0  0  0
  9 14  1  0  0  0  0
 14 15  1  0  0  0  0
 15 16  1  0  0  0  0
 16 17  1  0  0  0  0
 17 18  1  0  0  0  0
 18 19  1  0  0  0  0
 14 19  1  0  0  0  0
  5 20  1  0  0  0  0
 20 21  2  0  0  0  0
 20 22  2  0  0  0  0
 20 23  1  0  0  0  0
 23 24  2  0  0  0  0
 24 25  1  0  0  0  0
 25 26  2  0  0  0  0
 26 27  1  0  0  0  0
 27 28  1  0  0  0  0
 27 29  2  0  0  0  0
 23 29  1  0  0  0  0
M  END
>  <MOLECULEID>
M537660

>  <CLASS>
Active

$$$$

  Mrv2120 12252113502D          

 14 15  0  0  0  0            999 V2000
   -0.9851   -3.2777    0.0000 C   0  0  0  0  0  0  0  0  0  0  0  0
   -0.1781   -3.1062    0.0000 N   0  0  0  0  0  0  0  0  0  0  0  0
    0.3739   -3.7192    0.0000 C   0  0  0  0  0  0  0  0  0  0  0  0
    0.0768   -2.3215    0.0000 C   0  0  0  0  0  0  0  0  0  0  0  0
    0.8838   -2.1500    0.0000 C   0  0  0  0  0  0  0  0  0  0  0  0
    1.1387   -1.3654    0.0000 C   0  0  0  0  0  0  0  0  0  0  0  0
    0.6538   -0.6979    0.0000 C   0  0  0  0  0  0  0  0  0  0  0  0
    1.1387   -0.0305    0.0000 N   0  0  0  0  0  0  0  0  0  0  0  0
    1.9233   -0.2854    0.0000 C   0  0  0  0  0  0  0  0  0  0  0  0
    2.6378    0.1271    0.0000 C   0  0  0  0  0  0  0  0  0  0  0  0
    3.3523   -0.2854    0.0000 C   0  0  0  0  0  0  0  0  0  0  0  0
    3.3523   -1.1104    0.0000 N   0  0  0  0  0  0  0  0  0  0  0  0
    2.6378   -1.5229    0.0000 C   0  0  0  0  0  0  0  0  0  0  0  0
    1.9233   -1.1104    0.0000 C   0  0  0  0  0  0  0  0  0  0  0  0
  1  2  1  0  0  0  0
  2  3  1  0  0  0  0
  2  4  1  0  0  0  0
  4  5  1  0  0  0  0
  5  6  1  0  0  0  0
  6  7  2  0  0  0  0
  7  8  1  0  0  0  0
  8  9  1  0  0  0  0
  9 10  2  0  0  0  0
 10 11  1  0  0  0  0
 11 12  2  0  0  0  0
 12 13  1  0  0  0  0
 13 14  2  0  0  0  0
  6 14  1  0  0  0  0
  9 14  1  0  0  0  0
M  END
>  <MOLECULEID>
M13963703

>  <CLASS>
Inactive

$$$$

  Mrv2120 12252113502D          

 25 27  0  0  0  0            999 V2000
    1.2062   -7.7191    0.0000 C   0  0  0  0  0  0  0  0  0  0  0  0
    0.4917   -7.3066    0.0000 C   0  0  0  0  0  0  0  0  0  0  0  0
    0.4917   -6.4816    0.0000 C   0  0  0  0  0  0  0  0  0  0  0  0
   -0.2228   -6.0691    0.0000 C   0  0  0  0  0  0  0  0  0  0  0  0
   -0.2228   -5.2441    0.0000 C   0  0  0  0  0  0  0  0  0  0  0  0
   -0.9373   -4.8316    0.0000 C   0  0  0  0  0  0  0  0  0  0  0  0
   -0.9373   -4.0066    0.0000 C   0  0  0  0  0  0  0  0  0  0  0  0
   -0.2228   -3.5941    0.0000 C   0  0  0  0  0  0  0  0  0  0  0  0
    0.4917   -4.0066    0.0000 C   0  0  0  0  0  0  0  0  0  0  0  0
    0.4917   -4.8316    0.0000 C   0  0  0  0  0  0  0  0  0  0  0  0
   -0.2228   -2.7691    0.0000 S   0  0  0  0  0  0  0  0  0  0  0  0
    0.6022   -2.7691    0.0000 O   0  0  0  0  0  0  0  0  0  0  0  0
   -1.0478   -2.7691    0.0000 O   0  0  0  0  0  0  0  0  0  0  0  0
   -0.2228   -1.9441    0.0000 N   0  0  0  0  0  0  0  0  0  0  0  0
    0.4917   -1.5316    0.0000 C   0  0  0  0  0  0  0  0  0  0  0  0
    0.4917   -0.7066    0.0000 C   0  0  0  0  0  0  0  0  0  0  0  0
    1.2062   -0.2941    0.0000 C   0  0  0  0  0  0  0  0  0  0  0  0
    1.9206   -0.7066    0.0000 C   0  0  0  0  0  0  0  0  0  0  0  0
    2.5656   -0.1923    0.0000 C   0  0  0  0  0  0  0  0  0  0  0  0
    3.3700   -0.3758    0.0000 C   0  0  0  0  0  0  0  0  0  0  0  0
    3.7279   -1.1191    0.0000 N   0  0  0  0  0  0  0  0  0  0  0  0
    3.3700   -1.8624    0.0000 C   0  0  0  0  0  0  0  0  0  0  0  0
    2.5656   -2.0460    0.0000 C   0  0  0  0  0  0  0  0  0  0  0  0
    1.9206   -1.5316    0.0000 C   0  0  0  0  0  0  0  0  0  0  0  0
    1.2062   -1.9441    0.0000 C   0  0  0  0  0  0  0  0  0  0  0  0
  1  2  1  0  0  0  0
  2  3  1  0  0  0  0
  3  4  1  0  0  0  0
  4  5  1  0  0  0  0
  5  6  2  0  0  0  0
  6  7  1  0  0  0  0
  7  8  2  0  0  0  0
  8  9  1  0  0  0  0
  9 10  2  0  0  0  0
  5 10  1  0  0  0  0
  8 11  1  0  0  0  0
 11 12  2  0  0  0  0
 11 13  2  0  0  0  0
 11 14  1  0  0  0  0
 14 15  1  0  0  0  0
 15 16  2  0  0  0  0
 16 17  1  0  0  0  0
 17 18  2  0  0  0  0
 18 19  1  0  0  0  0
 19 20  1  0  0  0  0
 20 21  1  0  0  0  0
 21 22  1  0  0  0  0
 22 23  1  0  0  0  0
 23 24  1  0  0  0  0
 18 24  1  0  0  0  0
 24 25  2  0  0  0  0
 15 25  1  0  0  0  0
M  END
>  <MOLECULEID>
M423897

>  <CLASS>
Active

$$$$

  Mrv2120 12252113502D          

 19 20  0  0  0  0            999 V2000
    5.4957    2.3479    0.0000 C   0  0  0  0  0  0  0  0  0  0  0  0
    4.7812    2.7604    0.0000 N   0  0  0  0  0  0  0  0  0  0  0  0
    4.0668    2.3479    0.0000 S   0  0  0  0  0  0  0  0  0  0  0  0
    3.6543    3.0624    0.0000 O   0  0  0  0  0  0  0  0  0  0  0  0
    4.4793    1.6335    0.0000 O   0  0  0  0  0  0  0  0  0  0  0  0
    3.3523    1.9354    0.0000 C   0  0  0  0  0  0  0  0  0  0  0  0
    3.3523    1.1104    0.0000 C   0  0  0  0  0  0  0  0  0  0  0  0
    2.6378    0.6979    0.0000 C   0  0  0  0  0  0  0  0  0  0  0  0
    1.9233    1.1104    0.0000 C   0  0  0  0  0  0  0  0  0  0  0  0
    1.1387    0.8555    0.0000 N   0  0  0  0  0  0  0  0  0  0  0  0
    0.6538    1.5229    0.0000 C   0  0  0  0  0  0  0  0  0  0  0  0
    1.1387    2.1904    0.0000 C   0  0  0  0  0  0  0  0  0  0  0  0
    0.8838    2.9750    0.0000 C   0  0  0  0  0  0  0  0  0  0  0  0
    0.0768    3.1465    0.0000 C   0  0  0  0  0  0  0  0  0  0  0  0
   -0.1781    3.9312    0.0000 N   0  0  0  0  0  0  0  0  0  0  0  0
   -0.9851    4.1027    0.0000 C   0  0  0  0  0  0  0  0  0  0  0  0
    0.3739    4.5442    0.0000 C   0  0  0  0  0  0  0  0  0  0  0  0
    1.9233    1.9354    0.0000 C   0  0  0  0  0  0  0  0  0  0  0  0
    2.6378    2.3479    0.0000 C   0  0  0  0  0  0  0  0  0  0  0  0
  1  2  1  0  0  0  0
  2  3  1  0  0  0  0
  3  4  2  0  0  0  0
  3  5  2  0  0  0  0
  3  6  1  0  0  0  0
  6  7  2  0  0  0  0
  7  8  1  0  0  0  0
  8  9  2  0  0  0  0
  9 10  1  0  0  0  0
 10 11  1  0  0  0  0
 11 12  2  0  0  0  0
 12 13  1  0  0  0  0
 13 14  1  0  0  0  0
 14 15  1  0  0  0  0
 15 16  1  0  0  0  0
 15 17  1  0  0  0  0
 12 18  1  0  0  0  0
  9 18  1  0  0  0  0
 18 19  2  0  0  0  0
  6 19  1  0  0  0  0
M  END
>  <MOLECULEID>
M339793

>  <CLASS>
Inactive

$$$$

  Mrv2120 12252113502D          

 25 27  0  0  0  0            999 V2000
    0.4161   -5.9016    0.0000 C   0  0  0  0  0  0  0  0  0  0  0  0
   -0.1360   -5.2885    0.0000 O   0  0  0  0  0  0  0  0  0  0  0  0
    0.1190   -4.5039    0.0000 C   0  0  0  0  0  0  0  0  0  0  0  0
   -0.4331   -3.8908    0.0000 C   0  0  0  0  0  0  0  0  0  0  0  0
   -0.1781   -3.1062    0.0000 C   0  0  0  0  0  0  0  0  0  0  0  0
    0.6288   -2.9346    0.0000 C   0  0  0  0  0  0  0  0  0  0  0  0
    1.1809   -3.5477    0.0000 C   0  0  0  0  0  0  0  0  0  0  0  0
    0.9259   -4.3323    0.0000 C   0  0  0  0  0  0  0  0  0  0  0  0
    1.4780   -4.9454    0.0000 O   0  0  0  0  0  0  0  0  0  0  0  0
    1.2230   -5.7301    0.0000 C   0  0  0  0  0  0  0  0  0  0  0  0
    0.8838   -2.1500    0.0000 S   0  0  0  0  0  0  0  0  0  0  0  0
    1.6684   -2.4049    0.0000 O   0  0  0  0  0  0  0  0  0  0  0  0
    0.0992   -1.8951    0.0000 O   0  0  0  0  0  0  0  0  0  0  0  0
    1.1387   -1.3654    0.0000 N   0  0  0  0  0  0  0  0  0  0  0  0
    0.6538   -0.6979    0.0000 C   0  0  0  0  0  0  0  0  0  0  0  0
    1.1387   -0.0305    0.0000 C   0  0  0  0  0  0  0  0  0  0  0  0
    0.8838    0.7541    0.0000 C   0  0  0  0  0  0  0  0  0  0  0  0
    1.4358    1.3672    0.0000 C   0  0  0  0  0  0  0  0  0  0  0  0
    1.1809    2.1518    0.0000 N   0  0  0  0  0  0  0  0  0  0  0  0
    1.9233   -0.2854    0.0000 C   0  0  0  0  0  0  0  0  0  0  0  0
    2.6378    0.1271    0.0000 C   0  0  0  0  0  0  0  0  0  0  0  0
    3.3523   -0.2854    0.0000 C   0  0  0  0  0  0  0  0  0  0  0  0
    3.3523   -1.1104    0.0000 C   0  0  0  0  0  0  0  0  0  0  0  0
    2.6378   -1.5229    0.0000 C   0  0  0  0  0  0  0  0  0  0  0  0
    1.9233   -1.1104    0.0000 C   0  0  0  0  0  0  0  0  0  0  0  0
  1  2  1  0  0  0  0
  2  3  1  0  0  0  0
  3  4  2  0  0  0  0
  4  5  1  0  0  0  0
  5  6  2  0  0  0  0
  6  7  1  0  0  0  0
  7  8  2  0  0  0  0
  3  8  1  0  0  0  0
  8  9  1  0  0  0  0
  9 10  1  0  0  0  0
  6 11  1  0  0  0  0
 11 12  2  0  0  0  0
 11 13  2  0  0  0  0
 11 14  1  0  0  0  0
 14 15  1  0  0  0  0
 15 16  2  0  0  0  0
 16 17  1  0  0  0  0
 17 18  1  0  0  0  0
 18 19  1  0  0  0  0
 16 20  1  0  0  0  0
 20 21  2  0  0  0  0
 21 22  1  0  0  0  0
 22 23  2  0  0  0  0
 23 24  1  0  0  0  0
 24 25  2  0  0  0  0
 14 25  1  0  0  0  0
 20 25  1  0  0  0  0
M  END
>  <MOLECULEID>
M391339

>  <CLASS>
Active

$$$$

  Mrv2120 12252113502D          

 32 37  0  0  0  0            999 V2000
    0.4125   -2.3645    0.0000 O   0  0  0  0  0  0  0  0  0  0  0  0
    0.0000   -1.6500    0.0000 S   0  0  0  0  0  0  0  0  0  0  0  0
   -0.4125   -0.9355    0.0000 O   0  0  0  0  0  0  0  0  0  0  0  0
   -0.7145   -2.0625    0.0000 N   0  0  0  0  0  0  0  0  0  0  0  0
   -0.8007   -2.8830    0.0000 C   0  0  0  0  0  0  0  0  0  0  0  0
   -1.6077   -3.0545    0.0000 C   0  0  0  0  0  0  0  0  0  0  0  0
   -2.0202   -2.3400    0.0000 C   0  0  0  0  0  0  0  0  0  0  0  0
   -2.8272   -2.1685    0.0000 C   0  0  0  0  0  0  0  0  0  0  0  0
   -3.0821   -1.3839    0.0000 C   0  0  0  0  0  0  0  0  0  0  0  0
   -2.5301   -0.7708    0.0000 C   0  0  0  0  0  0  0  0  0  0  0  0
   -1.7231   -0.9423    0.0000 C   0  0  0  0  0  0  0  0  0  0  0  0
   -1.4681   -1.7269    0.0000 C   0  0  0  0  0  0  0  0  0  0  0  0
   -2.7850    0.0138    0.0000 N   0  0  0  0  0  0  0  0  0  0  0  0
   -3.5920    0.1854    0.0000 C   0  0  0  0  0  0  0  0  0  0  0  0
   -3.8469    0.9700    0.0000 C   0  0  0  0  0  0  0  0  0  0  0  0
   -3.2949    1.5831    0.0000 N   0  0  0  0  0  0  0  0  0  0  0  0
   -3.5498    2.3677    0.0000 C   0  0  0  0  0  0  0  0  0  0  0  0
   -2.9978    2.9808    0.0000 C   0  0  0  0  0  0  0  0  0  0  0  0
   -2.1908    2.8093    0.0000 C   0  0  0  0  0  0  0  0  0  0  0  0
   -1.9359    2.0246    0.0000 C   0  0  0  0  0  0  0  0  0  0  0  0
   -2.4879    1.4115    0.0000 C   0  0  0  0  0  0  0  0  0  0  0  0
   -2.2330    0.6269    0.0000 C   0  0  0  0  0  0  0  0  0  0  0  0
    0.7145   -1.2375    0.0000 C   0  0  0  0  0  0  0  0  0  0  0  0
    0.7145   -0.4125    0.0000 C   0  0  0  0  0  0  0  0  0  0  0  0
    1.4289    0.0000    0.0000 C   0  0  0  0  0  0  0  0  0  0  0  0
    2.1434   -0.4125    0.0000 C   0  0  0  0  0  0  0  0  0  0  0  0
    2.8579    0.0000    0.0000 C   0  0  0  0  0  0  0  0  0  0  0  0
    3.5724   -0.4125    0.0000 C   0  0  0  0  0  0  0  0  0  0  0  0
    3.5724   -1.2375    0.0000 C   0  0  0  0  0  0  0  0  0  0  0  0
    2.8579   -1.6500    0.0000 C   0  0  0  0  0  0  0  0  0  0  0  0
    2.1434   -1.2375    0.0000 C   0  0  0  0  0  0  0  0  0  0  0  0
    1.4289   -1.6500    0.0000 C   0  0  0  0  0  0  0  0  0  0  0  0
  1  2  2  0  0  0  0
  2  3  2  0  0  0  0
  2  4  1  0  0  0  0
  4  5  1  0  0  0  0
  5  6  2  0  0  0  0
  6  7  1  0  0  0  0
  7  8  2  0  0  0  0
  8  9  1  0  0  0  0
  9 10  2  0  0  0  0
 10 11  1  0  0  0  0
 11 12  2  0  0  0  0
  4 12  1  0  0  0  0
  7 12  1  0  0  0  0
 10 13  1  0  0  0  0
 13 14  1  0  0  0  0
 14 15  1  0  0  0  0
 15 16  1  0  0  0  0
 16 17  1  0  0  0  0
 17 18  1  0  0  0  0
 18 19  1  0  0  0  0
 19 20  1  0  0  0  0
 20 21  1  0  0  0  0
 16 21  1  0  0  0  0
 21 22  1  0  0  0  0
 13 22  1  0  0  0  0
  2 23  1  0  0  0  0
 23 24  2  0  0  0  0
 24 25  1  0  0  0  0
 25 26  2  0  0  0  0
 26 27  1  0  0  0  0
 27 28  2  0  0  0  0
 28 29  1  0  0  0  0
 29 30  2  0  0  0  0
 30 31  1  0  0  0  0
 26 31  1  0  0  0  0
 31 32  2  0  0  0  0
 23 32  1  0  0  0  0
M  END
>  <MOLECULEID>
M189068

>  <CLASS>
Active

$$$$

  Mrv2120 12252113502D          

 28 32  0  0  0  0            999 V2000
   -0.9252   -1.1425    0.0000 O   0  0  0  0  0  0  0  0  0  0  0  0
   -0.7537   -0.3356    0.0000 C   0  0  0  0  0  0  0  0  0  0  0  0
   -1.3057    0.2775    0.0000 C   0  0  0  0  0  0  0  0  0  0  0  0
   -0.8932    0.9920    0.0000 C   0  0  0  0  0  0  0  0  0  0  0  0
   -0.0862    0.8205    0.0000 C   0  0  0  0  0  0  0  0  0  0  0  0
    0.0000   -0.0000    0.0000 N   0  0  0  0  0  0  0  0  0  0  0  0
    0.7145   -0.4125    0.0000 C   0  0  0  0  0  0  0  0  0  0  0  0
    1.4289    0.0000    0.0000 C   0  0  0  0  0  0  0  0  0  0  0  0
    2.1434   -0.4125    0.0000 C   0  0  0  0  0  0  0  0  0  0  0  0
    2.8579    0.0000    0.0000 C   0  0  0  0  0  0  0  0  0  0  0  0
    3.5724   -0.4125    0.0000 C   0  0  0  0  0  0  0  0  0  0  0  0
    3.5724   -1.2375    0.0000 C   0  0  0  0  0  0  0  0  0  0  0  0
    2.8579   -1.6500    0.0000 C   0  0  0  0  0  0  0  0  0  0  0  0
    2.8579   -2.4750    0.0000 N   0  0  0  0  0  0  0  0  0  0  0  0
    3.5724   -2.8875    0.0000 C   0  0  0  0  0  0  0  0  0  0  0  0
    3.5724   -3.7125    0.0000 C   0  0  0  0  0  0  0  0  0  0  0  0
    2.8579   -4.1250    0.0000 N   0  0  0  0  0  0  0  0  0  0  0  0
    2.1434   -3.7125    0.0000 C   0  0  0  0  0  0  0  0  0  0  0  0
    2.1434   -2.8875    0.0000 C   0  0  0  0  0  0  0  0  0  0  0  0
    2.1434   -1.2375    0.0000 C   0  0  0  0  0  0  0  0  0  0  0  0
    1.4289   -1.6500    0.0000 N   0  0  0  0  0  0  0  0  0  0  0  0
    0.7145   -1.2375    0.0000 C   0  0  0  0  0  0  0  0  0  0  0  0
   -1.2288    1.7457    0.0000 C   0  0  0  0  0  0  0  0  0  0  0  0
   -2.0492    1.8319    0.0000 C   0  0  0  0  0  0  0  0  0  0  0  0
   -2.3848    2.5856    0.0000 C   0  0  0  0  0  0  0  0  0  0  0  0
   -1.8999    3.2530    0.0000 C   0  0  0  0  0  0  0  0  0  0  0  0
   -1.0794    3.1668    0.0000 C   0  0  0  0  0  0  0  0  0  0  0  0
   -0.7438    2.4131    0.0000 C   0  0  0  0  0  0  0  0  0  0  0  0
  1  2  2  0  0  0  0
  2  3  1  0  0  0  0
  3  4  1  0  0  0  0
  4  5  1  0  0  0  0
  5  6  1  0  0  0  0
  2  6  1  0  0  0  0
  6  7  1  0  0  0  0
  7  8  2  0  0  0  0
  8  9  1  0  0  0  0
  9 10  2  0  0  0  0
 10 11  1  0  0  0  0
 11 12  2  0  0  0  0
 12 13  1  0  0  0  0
 13 14  1  0  0  0  0
 14 15  1  0  0  0  0
 15 16  1  0  0  0  0
 16 17  1  0  0  0  0
 17 18  1  0  0  0  0
 18 19  1  0  0  0  0
 14 19  1  0  0  0  0
 13 20  2  0  0  0  0
  9 20  1  0  0  0  0
 20 21  1  0  0  0  0
 21 22  2  0  0  0  0
  7 22  1  0  0  0  0
  4 23  1  0  0  0  0
 23 24  2  0  0  0  0
 24 25  1  0  0  0  0
 25 26  2  0  0  0  0
 26 27  1  0  0  0  0
 27 28  2  0  0  0  0
 23 28  1  0  0  0  0
M  END
>  <MOLECULEID>
M97111920

>  <CLASS>
Active

$$$$

  Mrv2120 12252113502D          

 34 37  0  0  0  0            999 V2000
   -3.8316   -9.7262    0.0000 F   0  0  0  0  0  0  0  0  0  0  0  0
   -3.5766   -8.9416    0.0000 C   0  0  0  0  0  0  0  0  0  0  0  0
   -2.7920   -9.1965    0.0000 F   0  0  0  0  0  0  0  0  0  0  0  0
   -4.3613   -8.6866    0.0000 F   0  0  0  0  0  0  0  0  0  0  0  0
   -3.3217   -8.1569    0.0000 O   0  0  0  0  0  0  0  0  0  0  0  0
   -2.5147   -7.9854    0.0000 C   0  0  0  0  0  0  0  0  0  0  0  0
   -2.2598   -7.2008    0.0000 C   0  0  0  0  0  0  0  0  0  0  0  0
   -1.4528   -7.0293    0.0000 C   0  0  0  0  0  0  0  0  0  0  0  0
   -0.9008   -7.6424    0.0000 C   0  0  0  0  0  0  0  0  0  0  0  0
   -1.1557   -8.4270    0.0000 C   0  0  0  0  0  0  0  0  0  0  0  0
   -1.9627   -8.5985    0.0000 C   0  0  0  0  0  0  0  0  0  0  0  0
   -0.0938   -7.4708    0.0000 S   0  0  0  0  0  0  0  0  0  0  0  0
    0.0777   -8.2778    0.0000 O   0  0  0  0  0  0  0  0  0  0  0  0
   -0.2653   -6.6639    0.0000 O   0  0  0  0  0  0  0  0  0  0  0  0
    0.7132   -7.2993    0.0000 N   0  0  0  0  0  0  0  0  0  0  0  0
    0.9681   -6.5147    0.0000 C   0  0  0  0  0  0  0  0  0  0  0  0
    0.4161   -5.9016    0.0000 C   0  0  0  0  0  0  0  0  0  0  0  0
    0.6710   -5.1170    0.0000 C   0  0  0  0  0  0  0  0  0  0  0  0
    0.1190   -4.5039    0.0000 C   0  0  0  0  0  0  0  0  0  0  0  0
    0.3739   -3.7192    0.0000 N   0  0  0  0  0  0  0  0  0  0  0  0
   -0.1781   -3.1062    0.0000 C   0  0  0  0  0  0  0  0  0  0  0  0
    0.0768   -2.3215    0.0000 C   0  0  0  0  0  0  0  0  0  0  0  0
    0.8838   -2.1500    0.0000 N   0  0  0  0  0  0  0  0  0  0  0  0
    1.4358   -2.7631    0.0000 C   0  0  0  0  0  0  0  0  0  0  0  0
    1.1809   -3.5477    0.0000 C   0  0  0  0  0  0  0  0  0  0  0  0
    1.1387   -1.3654    0.0000 C   0  0  0  0  0  0  0  0  0  0  0  0
    0.6538   -0.6979    0.0000 N   0  0  0  0  0  0  0  0  0  0  0  0
    1.1387   -0.0305    0.0000 S   0  0  0  0  0  0  0  0  0  0  0  0
    1.9233   -0.2854    0.0000 C   0  0  0  0  0  0  0  0  0  0  0  0
    2.6378    0.1271    0.0000 C   0  0  0  0  0  0  0  0  0  0  0  0
    3.3523   -0.2854    0.0000 C   0  0  0  0  0  0  0  0  0  0  0  0
    3.3523   -1.1104    0.0000 C   0  0  0  0  0  0  0  0  0  0  0  0
    2.6378   -1.5229    0.0000 C   0  0  0  0  0  0  0  0  0  0  0  0
    1.9233   -1.1104    0.0000 C   0  0  0  0  0  0  0  0  0  0  0  0
  1  2  1  0  0  0  0
  2  3  1  0  0  0  0
  2  4  1  0  0  0  0
  2  5  1  0  0  0  0
  5  6  1  0  0  0  0
  6  7  2  0  0  0  0
  7  8  1  0  0  0  0
  8  9  2  0  0  0  0
  9 10  1  0  0  0  0
 10 11  2  0  0  0  0
  6 11  1  0  0  0  0
  9 12  1  0  0  0  0
 12 13  2  0  0  0  0
 12 14  2  0  0  0  0
 12 15  1  0  0  0  0
 15 16  1  0  0  0  0
 16 17  1  0  0  0  0
 17 18  1  0  0  0  0
 18 19  1  0  0  0  0
 19 20  1  0  0  0  0
 20 21  1  0  0  0  0
 21 22  1  0  0  0  0
 22 23  1  0  0  0  0
 23 24  1  0  0  0  0
 24 25  1  0  0  0  0
 20 25  1  0  0  0  0
 23 26  1  0  0  0  0
 26 27  2  0  0  0  0
 27 28  1  0  0  0  0
 28 29  1  0  0  0  0
 29 30  2  0  0  0  0
 30 31  1  0  0  0  0
 31 32  2  0  0  0  0
 32 33  1  0  0  0  0
 33 34  2  0  0  0  0
 26 34  1  0  0  0  0
 29 34  1  0  0  0  0
M  END
>  <MOLECULEID>
M96835006

>  <CLASS>
Inactive

$$$$

  Mrv2120 12252113502D          

 29 32  0  0  0  0            999 V2000
   -2.8579   -7.4250    0.0000 F   0  0  0  0  0  0  0  0  0  0  0  0
   -2.8579   -6.6000    0.0000 C   0  0  0  0  0  0  0  0  0  0  0  0
   -3.5724   -6.1875    0.0000 C   0  0  0  0  0  0  0  0  0  0  0  0
   -3.5724   -5.3625    0.0000 C   0  0  0  0  0  0  0  0  0  0  0  0
   -2.8579   -4.9500    0.0000 C   0  0  0  0  0  0  0  0  0  0  0  0
   -2.1434   -5.3625    0.0000 C   0  0  0  0  0  0  0  0  0  0  0  0
   -2.1434   -6.1875    0.0000 C   0  0  0  0  0  0  0  0  0  0  0  0
   -2.8579   -4.1250    0.0000 C   0  0  0  0  0  0  0  0  0  0  0  0
   -3.5724   -3.7125    0.0000 O   0  0  0  0  0  0  0  0  0  0  0  0
   -2.1434   -3.7125    0.0000 C   0  0  0  0  0  0  0  0  0  0  0  0
   -2.1434   -2.8875    0.0000 C   0  0  0  0  0  0  0  0  0  0  0  0
   -1.4289   -2.4750    0.0000 C   0  0  0  0  0  0  0  0  0  0  0  0
   -0.7145   -2.8875    0.0000 N   0  0  0  0  0  0  0  0  0  0  0  0
    0.0000   -2.4750    0.0000 C   0  0  0  0  0  0  0  0  0  0  0  0
    0.0000   -1.6500    0.0000 C   0  0  0  0  0  0  0  0  0  0  0  0
    0.7145   -1.2375    0.0000 N   0  0  0  0  0  0  0  0  0  0  0  0
    0.7145   -0.4125    0.0000 C   0  0  0  0  0  0  0  0  0  0  0  0
    0.0000    0.0000    0.0000 O   0  0  0  0  0  0  0  0  0  0  0  0
    1.4289    0.0000    0.0000 N   0  0  0  0  0  0  0  0  0  0  0  0
    2.1434   -0.4125    0.0000 C   0  0  0  0  0  0  0  0  0  0  0  0
    2.8579    0.0000    0.0000 C   0  0  0  0  0  0  0  0  0  0  0  0
    3.5724   -0.4125    0.0000 C   0  0  0  0  0  0  0  0  0  0  0  0
    3.5724   -1.2375    0.0000 C   0  0  0  0  0  0  0  0  0  0  0  0
    2.8579   -1.6500    0.0000 C   0  0  0  0  0  0  0  0  0  0  0  0
    2.1434   -1.2375    0.0000 C   0  0  0  0  0  0  0  0  0  0  0  0
    1.4289   -1.6500    0.0000 C   0  0  0  0  0  0  0  0  0  0  0  0
    1.4289   -2.4750    0.0000 O   0  0  0  0  0  0  0  0  0  0  0  0
   -0.7145   -3.7125    0.0000 C   0  0  0  0  0  0  0  0  0  0  0  0
   -1.4289   -4.1250    0.0000 C   0  0  0  0  0  0  0  0  0  0  0  0
  1  2  1  0  0  0  0
  2  3  2  0  0  0  0
  3  4  1  0  0  0  0
  4  5  2  0  0  0  0
  5  6  1  0  0  0  0
  6  7  2  0  0  0  0
  2  7  1  0  0  0  0
  5  8  1  0  0  0  0
  8  9  2  0  0  0  0
  8 10  1  0  0  0  0
 10 11  1  0  0  0  0
 11 12  1  0  0  0  0
 12 13  1  0  0  0  0
 13 14  1  0  0  0  0
 14 15  1  0  0  0  0
 15 16  1  0  0  0  0
 16 17  1  0  0  0  0
 17 18  2  0  0  0  0
 17 19  1  0  0  0  0
 19 20  1  0  0  0  0
 20 21  2  0  0  0  0
 21 22  1  0  0  0  0
 22 23  2  0  0  0  0
 23 24  1  0  0  0  0
 24 25  2  0  0  0  0
 20 25  1  0  0  0  0
 25 26  1  0  0  0  0
 16 26  1  0  0  0  0
 26 27  2  0  0  0  0
 13 28  1  0  0  0  0
 28 29  1  0  0  0  0
 10 29  1  0  0  0  0
M  END
>  <MOLECULEID>
M2796

>  <CLASS>
Inactive

$$$$

  Mrv2120 12252113502D          

 33 38  0  0  0  0            999 V2000
    0.8604    0.0877    0.0000 C   0  0  0  0  0  0  0  0  0  0  0  0
    0.9715   -0.7298    0.0000 N   0  0  0  0  0  0  0  0  0  0  0  0
    1.6982   -1.1204    0.0000 C   0  0  0  0  0  0  0  0  0  0  0  0
    1.5512   -1.9323    0.0000 C   0  0  0  0  0  0  0  0  0  0  0  0
    2.0942   -2.5533    0.0000 C   0  0  0  0  0  0  0  0  0  0  0  0
    2.9184   -2.5160    0.0000 C   0  0  0  0  0  0  0  0  0  0  0  0
    3.4031   -1.8483    0.0000 C   0  0  0  0  0  0  0  0  0  0  0  0
    3.1832   -1.0531    0.0000 C   0  0  0  0  0  0  0  0  0  0  0  0
    2.4245   -0.7292    0.0000 C   0  0  0  0  0  0  0  0  0  0  0  0
    2.8263   -1.9394    0.0000 N   0  0  0  0  0  0  0  0  0  0  0  0
    0.7337   -2.0433    0.0000 C   0  0  0  0  0  0  0  0  0  0  0  0
    0.2692   -2.7252    0.0000 C   0  0  0  0  0  0  0  0  0  0  0  0
   -0.5535   -2.6639    0.0000 C   0  0  0  0  0  0  0  0  0  0  0  0
   -0.9117   -1.9207    0.0000 C   0  0  0  0  0  0  0  0  0  0  0  0
   -0.4473   -1.2389    0.0000 C   0  0  0  0  0  0  0  0  0  0  0  0
    0.3754   -1.3002    0.0000 C   0  0  0  0  0  0  0  0  0  0  0  0
   -1.0179   -3.3457    0.0000 S   0  0  0  0  0  0  0  0  0  0  0  0
   -1.6998   -2.8812    0.0000 O   0  0  0  0  0  0  0  0  0  0  0  0
   -0.3361   -3.8102    0.0000 O   0  0  0  0  0  0  0  0  0  0  0  0
   -1.4824   -4.0275    0.0000 C   0  0  0  0  0  0  0  0  0  0  0  0
   -1.1241   -4.7707    0.0000 C   0  0  0  0  0  0  0  0  0  0  0  0
   -1.5886   -5.4525    0.0000 C   0  0  0  0  0  0  0  0  0  0  0  0
   -2.4113   -5.3912    0.0000 C   0  0  0  0  0  0  0  0  0  0  0  0
   -2.7696   -4.6481    0.0000 C   0  0  0  0  0  0  0  0  0  0  0  0
   -3.5923   -4.5867    0.0000 O   0  0  0  0  0  0  0  0  0  0  0  0
   -4.0567   -5.2686    0.0000 C   0  0  0  0  0  0  0  0  0  0  0  0
   -4.8795   -5.2073    0.0000 C   0  0  0  0  0  0  0  0  0  0  0  0
   -5.3439   -5.8891    0.0000 C   0  0  0  0  0  0  0  0  0  0  0  0
   -6.1666   -5.8278    0.0000 C   0  0  0  0  0  0  0  0  0  0  0  0
   -6.5249   -5.0846    0.0000 C   0  0  0  0  0  0  0  0  0  0  0  0
   -6.0604   -4.4028    0.0000 C   0  0  0  0  0  0  0  0  0  0  0  0
   -5.2377   -4.4641    0.0000 C   0  0  0  0  0  0  0  0  0  0  0  0
   -2.3051   -3.9662    0.0000 C   0  0  0  0  0  0  0  0  0  0  0  0
  1  2  1  0  0  0  0
  2  3  1  0  0  0  0
  3  4  2  0  0  0  0
  4  5  1  0  0  0  0
  5  6  1  0  0  0  0
  6  7  1  0  0  0  0
  7  8  1  0  0  0  0
  8  9  1  0  0  0  0
  3  9  1  0  0  0  0
  8 10  1  0  0  0  0
  5 10  1  0  0  0  0
  4 11  1  0  0  0  0
 11 12  2  0  0  0  0
 12 13  1  0  0  0  0
 13 14  2  0  0  0  0
 14 15  1  0  0  0  0
 15 16  2  0  0  0  0
  2 16  1  0  0  0  0
 11 16  1  0  0  0  0
 13 17  1  0  0  0  0
 17 18  2  0  0  0  0
 17 19  2  0  0  0  0
 17 20  1  0  0  0  0
 20 21  2  0  0  0  0
 21 22  1  0  0  0  0
 22 23  2  0  0  0  0
 23 24  1  0  0  0  0
 24 25  1  0  0  0  0
 25 26  1  0  0  0  0
 26 27  1  0  0  0  0
 27 28  2  0  0  0  0
 28 29  1  0  0  0  0
 29 30  2  0  0  0  0
 30 31  1  0  0  0  0
 31 32  2  0  0  0  0
 27 32  1  0  0  0  0
 24 33  2  0  0  0  0
 20 33  1  0  0  0  0
M  END
>  <MOLECULEID>
M97129908

>  <CLASS>
Active

$$$$

  Mrv2120 12252113502D          

 26 30  0  0  0  0            999 V2000
    0.8604    0.0877    0.0000 C   0  0  0  0  0  0  0  0  0  0  0  0
    0.9715   -0.7298    0.0000 N   0  0  0  0  0  0  0  0  0  0  0  0
    1.6982   -1.1204    0.0000 C   0  0  0  0  0  0  0  0  0  0  0  0
    1.5512   -1.9323    0.0000 C   0  0  0  0  0  0  0  0  0  0  0  0
    2.0942   -2.5533    0.0000 C   0  0  0  0  0  0  0  0  0  0  0  0
    2.9184   -2.5160    0.0000 C   0  0  0  0  0  0  0  0  0  0  0  0
    3.4031   -1.8483    0.0000 C   0  0  0  0  0  0  0  0  0  0  0  0
    3.1832   -1.0531    0.0000 C   0  0  0  0  0  0  0  0  0  0  0  0
    2.4245   -0.7292    0.0000 C   0  0  0  0  0  0  0  0  0  0  0  0
    2.8263   -1.9394    0.0000 N   0  0  0  0  0  0  0  0  0  0  0  0
    0.7337   -2.0433    0.0000 C   0  0  0  0  0  0  0  0  0  0  0  0
    0.2692   -2.7252    0.0000 C   0  0  0  0  0  0  0  0  0  0  0  0
   -0.5535   -2.6639    0.0000 C   0  0  0  0  0  0  0  0  0  0  0  0
   -0.9117   -1.9207    0.0000 C   0  0  0  0  0  0  0  0  0  0  0  0
   -0.4473   -1.2389    0.0000 C   0  0  0  0  0  0  0  0  0  0  0  0
   -0.8055   -0.4957    0.0000 C   0  0  0  0  0  0  0  0  0  0  0  0
    0.3754   -1.3002    0.0000 C   0  0  0  0  0  0  0  0  0  0  0  0
   -1.0179   -3.3457    0.0000 S   0  0  0  0  0  0  0  0  0  0  0  0
   -1.6998   -2.8812    0.0000 O   0  0  0  0  0  0  0  0  0  0  0  0
   -0.3361   -3.8102    0.0000 O   0  0  0  0  0  0  0  0  0  0  0  0
   -1.4824   -4.0275    0.0000 C   0  0  0  0  0  0  0  0  0  0  0  0
   -1.1241   -4.7707    0.0000 C   0  0  0  0  0  0  0  0  0  0  0  0
   -1.5886   -5.4525    0.0000 N   0  0  0  0  0  0  0  0  0  0  0  0
   -2.4113   -5.3912    0.0000 C   0  0  0  0  0  0  0  0  0  0  0  0
   -2.7696   -4.6481    0.0000 N   0  0  0  0  0  0  0  0  0  0  0  0
   -2.3051   -3.9662    0.0000 C   0  0  0  0  0  0  0  0  0  0  0  0
  1  2  1  0  0  0  0
  2  3  1  0  0  0  0
  3  4  2  0  0  0  0
  4  5  1  0  0  0  0
  5  6  1  0  0  0  0
  6  7  1  0  0  0  0
  7  8  1  0  0  0  0
  8  9  1  0  0  0  0
  3  9  1  0  0  0  0
  8 10  1  0  0  0  0
  5 10  1  0  0  0  0
  4 11  1  0  0  0  0
 11 12  2  0  0  0  0
 12 13  1  0  0  0  0
 13 14  2  0  0  0  0
 14 15  1  0  0  0  0
 15 16  1  0  0  0  0
 15 17  2  0  0  0  0
  2 17  1  0  0  0  0
 11 17  1  0  0  0  0
 13 18  1  0  0  0  0
 18 19  2  0  0  0  0
 18 20  2  0  0  0  0
 18 21  1  0  0  0  0
 21 22  2  0  0  0  0
 22 23  1  0  0  0  0
 23 24  2  0  0  0  0
 24 25  1  0  0  0  0
 25 26  2  0  0  0  0
 21 26  1  0  0  0  0
M  END
>  <MOLECULEID>
M97341521

>  <CLASS>
Inactive

$$$$

  Mrv2120 12252113502D          

 33 36  0  0  0  0            999 V2000
   -0.4331   -3.8908    0.0000 C   0  0  0  0  0  0  0  0  0  0  0  0
   -0.1781   -3.1062    0.0000 C   0  0  0  0  0  0  0  0  0  0  0  0
   -0.7302   -2.4931    0.0000 C   0  0  0  0  0  0  0  0  0  0  0  0
    0.6288   -2.9346    0.0000 C   0  0  0  0  0  0  0  0  0  0  0  0
    0.8838   -2.1500    0.0000 S   0  0  0  0  0  0  0  0  0  0  0  0
    1.6684   -2.4049    0.0000 O   0  0  0  0  0  0  0  0  0  0  0  0
    0.0992   -1.8951    0.0000 O   0  0  0  0  0  0  0  0  0  0  0  0
    1.1387   -1.3654    0.0000 N   0  0  0  0  0  0  0  0  0  0  0  0
    0.6538   -0.6979    0.0000 C   0  0  0  0  0  0  0  0  0  0  0  0
    1.1387   -0.0305    0.0000 C   0  0  0  0  0  0  0  0  0  0  0  0
    1.9233   -0.2854    0.0000 C   0  0  0  0  0  0  0  0  0  0  0  0
    2.6378    0.1271    0.0000 C   0  0  0  0  0  0  0  0  0  0  0  0
    3.3523   -0.2854    0.0000 C   0  0  0  0  0  0  0  0  0  0  0  0
    3.3523   -1.1104    0.0000 C   0  0  0  0  0  0  0  0  0  0  0  0
    2.6378   -1.5229    0.0000 N   0  0  0  0  0  0  0  0  0  0  0  0
    1.9233   -1.1104    0.0000 C   0  0  0  0  0  0  0  0  0  0  0  0
    4.0668   -1.5229    0.0000 N   0  0  0  0  0  0  0  0  0  0  0  0
    4.7812   -1.1104    0.0000 C   0  0  0  0  0  0  0  0  0  0  0  0
    5.4957   -1.5229    0.0000 C   0  0  0  0  0  0  0  0  0  0  0  0
    5.4957   -2.3479    0.0000 N   0  0  0  0  0  0  0  0  0  0  0  0
    6.2102   -2.7604    0.0000 C   0  0  0  0  0  0  0  0  0  0  0  0
    4.7812   -2.7604    0.0000 C   0  0  0  0  0  0  0  0  0  0  0  0
    4.0668   -2.3479    0.0000 C   0  0  0  0  0  0  0  0  0  0  0  0
    2.6378    0.9521    0.0000 C   0  0  0  0  0  0  0  0  0  0  0  0
    1.9233    1.3646    0.0000 C   0  0  0  0  0  0  0  0  0  0  0  0
    1.9233    2.1896    0.0000 C   0  0  0  0  0  0  0  0  0  0  0  0
    2.6378    2.6021    0.0000 C   0  0  0  0  0  0  0  0  0  0  0  0
    3.3523    2.1896    0.0000 C   0  0  0  0  0  0  0  0  0  0  0  0
    3.3523    1.3646    0.0000 C   0  0  0  0  0  0  0  0  0  0  0  0
    2.6378    3.4271    0.0000 C   0  0  0  0  0  0  0  0  0  0  0  0
    2.6378    4.2521    0.0000 F   0  0  0  0  0  0  0  0  0  0  0  0
    3.4628    3.4271    0.0000 F   0  0  0  0  0  0  0  0  0  0  0  0
    1.8128    3.4271    0.0000 F   0  0  0  0  0  0  0  0  0  0  0  0
  1  2  1  0  0  0  0
  2  3  1  0  0  0  0
  2  4  1  0  0  0  0
  4  5  1  0  0  0  0
  5  6  2  0  0  0  0
  5  7  2  0  0  0  0
  5  8  1  0  0  0  0
  8  9  1  0  0  0  0
  9 10  2  0  0  0  0
 10 11  1  0  0  0  0
 11 12  2  0  0  0  0
 12 13  1  0  0  0  0
 13 14  2  0  0  0  0
 14 15  1  0  0  0  0
 15 16  2  0  0  0  0
  8 16  1  0  0  0  0
 11 16  1  0  0  0  0
 14 17  1  0  0  0  0
 17 18  1  0  0  0  0
 18 19  1  0  0  0  0
 19 20  1  0  0  0  0
 20 21  1  0  0  0  0
 20 22  1  0  0  0  0
 22 23  1  0  0  0  0
 17 23  1  0  0  0  0
 12 24  1  0  0  0  0
 24 25  2  0  0  0  0
 25 26  1  0  0  0  0
 26 27  2  0  0  0  0
 27 28  1  0  0  0  0
 28 29  2  0  0  0  0
 24 29  1  0  0  0  0
 27 30  1  0  0  0  0
 30 31  1  0  0  0  0
 30 32  1  0  0  0  0
 30 33  1  0  0  0  0
M  END
>  <MOLECULEID>
M96835658

>  <CLASS>
Active

$$$$

  Mrv2120 12252113502D          

 36 41  0  0  0  0            999 V2000
    3.2406   -4.4402    0.0000 C   0  0  0  0  0  0  0  0  0  0  0  0
    2.6886   -3.8272    0.0000 O   0  0  0  0  0  0  0  0  0  0  0  0
    2.9435   -3.0425    0.0000 C   0  0  0  0  0  0  0  0  0  0  0  0
    2.3915   -2.4294    0.0000 C   0  0  0  0  0  0  0  0  0  0  0  0
    1.5845   -2.6010    0.0000 C   0  0  0  0  0  0  0  0  0  0  0  0
    1.0325   -1.9879    0.0000 C   0  0  0  0  0  0  0  0  0  0  0  0
    1.2874   -1.2032    0.0000 C   0  0  0  0  0  0  0  0  0  0  0  0
    2.0944   -1.0317    0.0000 C   0  0  0  0  0  0  0  0  0  0  0  0
    2.6464   -1.6448    0.0000 C   0  0  0  0  0  0  0  0  0  0  0  0
    3.4534   -1.4733    0.0000 C   0  0  0  0  0  0  0  0  0  0  0  0
    4.0054   -2.0864    0.0000 C   0  0  0  0  0  0  0  0  0  0  0  0
    3.7505   -2.8710    0.0000 C   0  0  0  0  0  0  0  0  0  0  0  0
    3.7083   -0.6887    0.0000 S   0  0  0  0  0  0  0  0  0  0  0  0
    4.4929   -0.9436    0.0000 O   0  0  0  0  0  0  0  0  0  0  0  0
    2.9237   -0.4337    0.0000 O   0  0  0  0  0  0  0  0  0  0  0  0
    3.9633    0.0960    0.0000 N   0  0  0  0  0  0  0  0  0  0  0  0
    3.4783    0.7634    0.0000 C   0  0  0  0  0  0  0  0  0  0  0  0
    3.9633    1.4308    0.0000 C   0  0  0  0  0  0  0  0  0  0  0  0
    3.7083    2.2155    0.0000 C   0  0  0  0  0  0  0  0  0  0  0  0
    2.9013    2.3870    0.0000 O   0  0  0  0  0  0  0  0  0  0  0  0
    4.2603    2.8285    0.0000 N   0  0  0  0  0  0  0  0  0  0  0  0
    4.0054    3.6132    0.0000 C   0  0  0  0  0  0  0  0  0  0  0  0
    4.6017    4.1833    0.0000 C   0  0  0  0  0  0  0  0  0  0  0  0
    4.5278    5.0050    0.0000 C   0  0  0  0  0  0  0  0  0  0  0  0
    3.8392    5.4595    0.0000 C   0  0  0  0  0  0  0  0  0  0  0  0
    3.0546    5.2045    0.0000 C   0  0  0  0  0  0  0  0  0  0  0  0
    2.7647    4.4321    0.0000 C   0  0  0  0  0  0  0  0  0  0  0  0
    3.1879    3.7239    0.0000 C   0  0  0  0  0  0  0  0  0  0  0  0
    3.5746    4.9389    0.0000 N   0  0  0  0  0  0  0  0  0  0  0  0
    3.3197    5.7236    0.0000 C   0  0  0  0  0  0  0  0  0  0  0  0
    4.7479    1.1759    0.0000 C   0  0  0  0  0  0  0  0  0  0  0  0
    5.4623    1.5884    0.0000 C   0  0  0  0  0  0  0  0  0  0  0  0
    6.1768    1.1759    0.0000 C   0  0  0  0  0  0  0  0  0  0  0  0
    6.1768    0.3509    0.0000 C   0  0  0  0  0  0  0  0  0  0  0  0
    5.4623   -0.0616    0.0000 C   0  0  0  0  0  0  0  0  0  0  0  0
    4.7479    0.3509    0.0000 C   0  0  0  0  0  0  0  0  0  0  0  0
  1  2  1  0  0  0  0
  2  3  1  0  0  0  0
  3  4  2  0  0  0  0
  4  5  1  0  0  0  0
  5  6  2  0  0  0  0
  6  7  1  0  0  0  0
  7  8  2  0  0  0  0
  8  9  1  0  0  0  0
  4  9  1  0  0  0  0
  9 10  2  0  0  0  0
 10 11  1  0  0  0  0
 11 12  2  0  0  0  0
  3 12  1  0  0  0  0
 10 13  1  0  0  0  0
 13 14  2  0  0  0  0
 13 15  2  0  0  0  0
 13 16  1  0  0  0  0
 16 17  1  0  0  0  0
 17 18  1  0  0  0  0
 18 19  1  0  0  0  0
 19 20  2  0  0  0  0
 19 21  1  0  0  0  0
 21 22  1  0  0  0  0
 22 23  1  0  0  0  0
 23 24  1  0  0  0  0
 24 25  1  0  0  0  0
 25 26  1  0  0  0  0
 26 27  1  0  0  0  0
 27 28  1  0  0  0  0
 22 28  1  0  0  0  0
 27 29  1  0  0  0  0
 24 29  1  0  0  0  0
 29 30  1  0  0  0  0
 18 31  1  0  0  0  0
 31 32  2  0  0  0  0
 32 33  1  0  0  0  0
 33 34  2  0  0  0  0
 34 35  1  0  0  0  0
 35 36  2  0  0  0  0
 16 36  1  0  0  0  0
 31 36  1  0  0  0  0
M  END
>  <MOLECULEID>
M96584280

>  <CLASS>
Active

$$$$

  Mrv2120 12252113502D          

 25 27  0  0  0  0            999 V2000
    4.0668    3.1729    0.0000 C   0  0  0  0  0  0  0  0  0  0  0  0
    4.0668    2.3479    0.0000 O   0  0  0  0  0  0  0  0  0  0  0  0
    3.3523    1.9354    0.0000 C   0  0  0  0  0  0  0  0  0  0  0  0
    3.3523    1.1104    0.0000 C   0  0  0  0  0  0  0  0  0  0  0  0
    2.6378    0.6979    0.0000 C   0  0  0  0  0  0  0  0  0  0  0  0
    1.9233    1.1104    0.0000 C   0  0  0  0  0  0  0  0  0  0  0  0
    1.1387    0.8555    0.0000 N   0  0  0  0  0  0  0  0  0  0  0  0
    0.6538    1.5229    0.0000 C   0  0  0  0  0  0  0  0  0  0  0  0
    1.1387    2.1904    0.0000 C   0  0  0  0  0  0  0  0  0  0  0  0
    0.8838    2.9750    0.0000 C   0  0  0  0  0  0  0  0  0  0  0  0
    1.4358    3.5881    0.0000 C   0  0  0  0  0  0  0  0  0  0  0  0
    1.1809    4.3727    0.0000 N   0  0  0  0  0  0  0  0  0  0  0  0
    0.3739    4.5442    0.0000 C   0  0  0  0  0  0  0  0  0  0  0  0
    1.7329    4.9858    0.0000 C   0  0  0  0  0  0  0  0  0  0  0  0
    1.9233    1.9354    0.0000 C   0  0  0  0  0  0  0  0  0  0  0  0
    2.6378    2.3479    0.0000 C   0  0  0  0  0  0  0  0  0  0  0  0
    0.8838    0.0709    0.0000 S   0  0  0  0  0  0  0  0  0  0  0  0
    0.0992    0.3258    0.0000 O   0  0  0  0  0  0  0  0  0  0  0  0
    1.6684   -0.1841    0.0000 O   0  0  0  0  0  0  0  0  0  0  0  0
    0.6288   -0.7137    0.0000 C   0  0  0  0  0  0  0  0  0  0  0  0
    1.1809   -1.3268    0.0000 C   0  0  0  0  0  0  0  0  0  0  0  0
    0.9259   -2.1115    0.0000 C   0  0  0  0  0  0  0  0  0  0  0  0
    0.1190   -2.2830    0.0000 C   0  0  0  0  0  0  0  0  0  0  0  0
   -0.4331   -1.6699    0.0000 C   0  0  0  0  0  0  0  0  0  0  0  0
   -0.1781   -0.8853    0.0000 C   0  0  0  0  0  0  0  0  0  0  0  0
  1  2  1  0  0  0  0
  2  3  1  0  0  0  0
  3  4  2  0  0  0  0
  4  5  1  0  0  0  0
  5  6  2  0  0  0  0
  6  7  1  0  0  0  0
  7  8  1  0  0  0  0
  8  9  1  0  0  0  0
  9 10  1  0  0  0  0
 10 11  1  0  0  0  0
 11 12  1  0  0  0  0
 12 13  1  0  0  0  0
 12 14  1  0  0  0  0
  9 15  1  0  0  0  0
  6 15  1  0  0  0  0
 15 16  2  0  0  0  0
  3 16  1  0  0  0  0
  7 17  1  0  0  0  0
 17 18  2  0  0  0  0
 17 19  2  0  0  0  0
 17 20  1  0  0  0  0
 20 21  2  0  0  0  0
 21 22  1  0  0  0  0
 22 23  2  0  0  0  0
 23 24  1  0  0  0  0
 24 25  2  0  0  0  0
 20 25  1  0  0  0  0
M  END
>  <MOLECULEID>
M221477

>  <CLASS>
Inactive

$$$$

  Mrv2120 12252113502D          

 27 30  0  0  0  0            999 V2000
    0.4125   -2.3645    0.0000 O   0  0  0  0  0  0  0  0  0  0  0  0
    0.0000   -1.6500    0.0000 S   0  0  0  0  0  0  0  0  0  0  0  0
   -0.4125   -0.9355    0.0000 O   0  0  0  0  0  0  0  0  0  0  0  0
   -0.7145   -2.0625    0.0000 C   0  0  0  0  0  0  0  0  0  0  0  0
   -0.7145   -2.8875    0.0000 C   0  0  0  0  0  0  0  0  0  0  0  0
   -1.4289   -3.3000    0.0000 C   0  0  0  0  0  0  0  0  0  0  0  0
   -2.1434   -2.8875    0.0000 C   0  0  0  0  0  0  0  0  0  0  0  0
   -2.1434   -2.0625    0.0000 C   0  0  0  0  0  0  0  0  0  0  0  0
   -1.4289   -1.6500    0.0000 C   0  0  0  0  0  0  0  0  0  0  0  0
    0.7145   -1.2375    0.0000 C   0  0  0  0  0  0  0  0  0  0  0  0
    0.7145   -0.4125    0.0000 C   0  0  0  0  0  0  0  0  0  0  0  0
    1.4289    0.0000    0.0000 C   0  0  0  0  0  0  0  0  0  0  0  0
    2.1434   -0.4125    0.0000 C   0  0  0  0  0  0  0  0  0  0  0  0
    2.8579    0.0000    0.0000 C   0  0  0  0  0  0  0  0  0  0  0  0
    2.8579    0.8250    0.0000 C   0  0  0  0  0  0  0  0  0  0  0  0
    2.1434    1.2375    0.0000 N   0  0  0  0  0  0  0  0  0  0  0  0
    2.1434    2.0625    0.0000 C   0  0  0  0  0  0  0  0  0  0  0  0
    1.4289    2.4750    0.0000 N   0  0  0  0  0  0  0  0  0  0  0  0
    1.4289    3.3000    0.0000 C   0  0  0  0  0  0  0  0  0  0  0  0
    2.1434    3.7125    0.0000 C   0  0  0  0  0  0  0  0  0  0  0  0
    2.8579    3.3000    0.0000 C   0  0  0  0  0  0  0  0  0  0  0  0
    2.8579    2.4750    0.0000 N   0  0  0  0  0  0  0  0  0  0  0  0
    3.5724   -0.4125    0.0000 C   0  0  0  0  0  0  0  0  0  0  0  0
    3.5724   -1.2375    0.0000 C   0  0  0  0  0  0  0  0  0  0  0  0
    2.8579   -1.6500    0.0000 C   0  0  0  0  0  0  0  0  0  0  0  0
    2.1434   -1.2375    0.0000 C   0  0  0  0  0  0  0  0  0  0  0  0
    1.4289   -1.6500    0.0000 C   0  0  0  0  0  0  0  0  0  0  0  0
  1  2  2  0  0  0  0
  2  3  2  0  0  0  0
  2  4  1  0  0  0  0
  4  5  2  0  0  0  0
  5  6  1  0  0  0  0
  6  7  2  0  0  0  0
  7  8  1  0  0  0  0
  8  9  2  0  0  0  0
  4  9  1  0  0  0  0
  2 10  1  0  0  0  0
 10 11  2  0  0  0  0
 11 12  1  0  0  0  0
 12 13  2  0  0  0  0
 13 14  1  0  0  0  0
 14 15  1  0  0  0  0
 15 16  1  0  0  0  0
 16 17  1  0  0  0  0
 17 18  2  0  0  0  0
 18 19  1  0  0  0  0
 19 20  2  0  0  0  0
 20 21  1  0  0  0  0
 21 22  2  0  0  0  0
 17 22  1  0  0  0  0
 14 23  1  0  0  0  0
 23 24  1  0  0  0  0
 24 25  1  0  0  0  0
 25 26  1  0  0  0  0
 13 26  1  0  0  0  0
 26 27  2  0  0  0  0
 10 27  1  0  0  0  0
M  END
>  <MOLECULEID>
M96595283

>  <CLASS>
Active

$$$$

  Mrv2120 12252113502D          

 35 38  0  0  0  0            999 V2000
   -6.6810   -3.5900    0.0000 C   0  0  0  0  0  0  0  0  0  0  0  0
   -5.8709   -3.4341    0.0000 C   0  0  0  0  0  0  0  0  0  0  0  0
   -5.3308   -4.0578    0.0000 N   0  0  0  0  0  0  0  0  0  0  0  0
   -5.6008   -4.8373    0.0000 C   0  0  0  0  0  0  0  0  0  0  0  0
   -6.4110   -4.9932    0.0000 C   0  0  0  0  0  0  0  0  0  0  0  0
   -4.5207   -3.9019    0.0000 C   0  0  0  0  0  0  0  0  0  0  0  0
   -3.9806   -4.5255    0.0000 C   0  0  0  0  0  0  0  0  0  0  0  0
   -3.1704   -4.3696    0.0000 C   0  0  0  0  0  0  0  0  0  0  0  0
   -2.6303   -4.9932    0.0000 N   0  0  0  0  0  0  0  0  0  0  0  0
   -1.8202   -4.8373    0.0000 C   0  0  0  0  0  0  0  0  0  0  0  0
   -1.5502   -4.0578    0.0000 O   0  0  0  0  0  0  0  0  0  0  0  0
   -1.2801   -5.4610    0.0000 C   0  0  0  0  0  0  0  0  0  0  0  0
   -0.4581   -5.3906    0.0000 C   0  0  0  0  0  0  0  0  0  0  0  0
   -0.1372   -6.1506    0.0000 N   0  0  0  0  0  0  0  0  0  0  0  0
   -0.7608   -6.6907    0.0000 C   0  0  0  0  0  0  0  0  0  0  0  0
   -0.7768   -7.5155    0.0000 C   0  0  0  0  0  0  0  0  0  0  0  0
   -1.4991   -7.9142    0.0000 C   0  0  0  0  0  0  0  0  0  0  0  0
   -2.2054   -7.4879    0.0000 C   0  0  0  0  0  0  0  0  0  0  0  0
   -2.1895   -6.6631    0.0000 C   0  0  0  0  0  0  0  0  0  0  0  0
   -1.4672   -6.2645    0.0000 C   0  0  0  0  0  0  0  0  0  0  0  0
    0.6663   -6.3377    0.0000 S   0  0  0  0  0  0  0  0  0  0  0  0
    0.4792   -7.1412    0.0000 O   0  0  0  0  0  0  0  0  0  0  0  0
    0.8534   -5.5342    0.0000 O   0  0  0  0  0  0  0  0  0  0  0  0
    1.4698   -6.5248    0.0000 C   0  0  0  0  0  0  0  0  0  0  0  0
    2.0336   -5.9224    0.0000 C   0  0  0  0  0  0  0  0  0  0  0  0
    1.7939   -5.1330    0.0000 C   0  0  0  0  0  0  0  0  0  0  0  0
    2.3576   -4.5307    0.0000 C   0  0  0  0  0  0  0  0  0  0  0  0
    3.1611   -4.7178    0.0000 C   0  0  0  0  0  0  0  0  0  0  0  0
    3.4009   -5.5072    0.0000 C   0  0  0  0  0  0  0  0  0  0  0  0
    2.8371   -6.1095    0.0000 C   0  0  0  0  0  0  0  0  0  0  0  0
    3.0769   -6.8989    0.0000 C   0  0  0  0  0  0  0  0  0  0  0  0
    3.8804   -7.0860    0.0000 O   0  0  0  0  0  0  0  0  0  0  0  0
    4.4441   -6.4837    0.0000 C   0  0  0  0  0  0  0  0  0  0  0  0
    2.5131   -7.5012    0.0000 C   0  0  0  0  0  0  0  0  0  0  0  0
    1.7096   -7.3142    0.0000 C   0  0  0  0  0  0  0  0  0  0  0  0
  1  2  1  0  0  0  0
  2  3  1  0  0  0  0
  3  4  1  0  0  0  0
  4  5  1  0  0  0  0
  3  6  1  0  0  0  0
  6  7  1  0  0  0  0
  7  8  1  0  0  0  0
  8  9  1  0  0  0  0
  9 10  1  0  0  0  0
 10 11  2  0  0  0  0
 10 12  1  0  0  0  0
 12 13  1  0  0  0  0
 13 14  1  0  0  0  0
 14 15  1  0  0  0  0
 15 16  2  0  0  0  0
 16 17  1  0  0  0  0
 17 18  2  0  0  0  0
 18 19  1  0  0  0  0
 19 20  2  0  0  0  0
 12 20  1  0  0  0  0
 15 20  1  0  0  0  0
 14 21  1  0  0  0  0
 21 22  2  0  0  0  0
 21 23  2  0  0  0  0
 21 24  1  0  0  0  0
 24 25  2  0  0  0  0
 25 26  1  0  0  0  0
 26 27  2  0  0  0  0
 27 28  1  0  0  0  0
 28 29  2  0  0  0  0
 29 30  1  0  0  0  0
 25 30  1  0  0  0  0
 30 31  2  0  0  0  0
 31 32  1  0  0  0  0
 32 33  1  0  0  0  0
 31 34  1  0  0  0  0
 34 35  2  0  0  0  0
 24 35  1  0  0  0  0
M  END
>  <MOLECULEID>
M96586756

>  <CLASS>
Inactive

$$$$

  Mrv2120 12252113502D          

 34 38  0  0  0  0            999 V2000
   -4.2711    6.7635    0.0000 F   0  0  0  0  0  0  0  0  0  0  0  0
   -4.4426    5.9565    0.0000 C   0  0  0  0  0  0  0  0  0  0  0  0
   -3.8295    5.4045    0.0000 C   0  0  0  0  0  0  0  0  0  0  0  0
   -4.0010    4.5975    0.0000 C   0  0  0  0  0  0  0  0  0  0  0  0
   -4.7856    4.3426    0.0000 C   0  0  0  0  0  0  0  0  0  0  0  0
   -5.3987    4.8946    0.0000 C   0  0  0  0  0  0  0  0  0  0  0  0
   -6.1132    4.4821    0.0000 O   0  0  0  0  0  0  0  0  0  0  0  0
   -5.9417    3.6751    0.0000 N   0  0  0  0  0  0  0  0  0  0  0  0
   -5.1212    3.5889    0.0000 C   0  0  0  0  0  0  0  0  0  0  0  0
   -4.7087    2.8744    0.0000 C   0  0  0  0  0  0  0  0  0  0  0  0
   -3.8837    2.8744    0.0000 C   0  0  0  0  0  0  0  0  0  0  0  0
   -3.4712    2.1599    0.0000 C   0  0  0  0  0  0  0  0  0  0  0  0
   -3.8837    1.4455    0.0000 N   0  0  0  0  0  0  0  0  0  0  0  0
   -3.4712    0.7310    0.0000 C   0  0  0  0  0  0  0  0  0  0  0  0
   -2.6462    0.7310    0.0000 C   0  0  0  0  0  0  0  0  0  0  0  0
   -2.2337    0.0165    0.0000 C   0  0  0  0  0  0  0  0  0  0  0  0
   -1.4087    0.0165    0.0000 C   0  0  0  0  0  0  0  0  0  0  0  0
   -0.9962   -0.6979    0.0000 N   0  0  0  0  0  0  0  0  0  0  0  0
   -0.1712   -0.6979    0.0000 S   0  0  0  0  0  0  0  0  0  0  0  0
   -0.1712   -1.5229    0.0000 O   0  0  0  0  0  0  0  0  0  0  0  0
   -0.1712    0.1271    0.0000 O   0  0  0  0  0  0  0  0  0  0  0  0
    0.6538   -0.6979    0.0000 C   0  0  0  0  0  0  0  0  0  0  0  0
    1.1387   -0.0305    0.0000 C   0  0  0  0  0  0  0  0  0  0  0  0
    1.9233   -0.2854    0.0000 C   0  0  0  0  0  0  0  0  0  0  0  0
    2.6378    0.1271    0.0000 C   0  0  0  0  0  0  0  0  0  0  0  0
    3.3523   -0.2854    0.0000 C   0  0  0  0  0  0  0  0  0  0  0  0
    3.3523   -1.1104    0.0000 C   0  0  0  0  0  0  0  0  0  0  0  0
    4.0668   -1.5229    0.0000 Cl  0  0  0  0  0  0  0  0  0  0  0  0
    2.6378   -1.5229    0.0000 C   0  0  0  0  0  0  0  0  0  0  0  0
    1.9233   -1.1104    0.0000 C   0  0  0  0  0  0  0  0  0  0  0  0
    1.1387   -1.3654    0.0000 S   0  0  0  0  0  0  0  0  0  0  0  0
   -4.7087    1.4455    0.0000 C   0  0  0  0  0  0  0  0  0  0  0  0
   -5.1212    2.1599    0.0000 C   0  0  0  0  0  0  0  0  0  0  0  0
   -5.2272    5.7016    0.0000 C   0  0  0  0  0  0  0  0  0  0  0  0
  1  2  1  0  0  0  0
  2  3  2  0  0  0  0
  3  4  1  0  0  0  0
  4  5  2  0  0  0  0
  5  6  1  0  0  0  0
  6  7  1  0  0  0  0
  7  8  1  0  0  0  0
  8  9  2  0  0  0  0
  5  9  1  0  0  0  0
  9 10  1  0  0  0  0
 10 11  1  0  0  0  0
 11 12  1  0  0  0  0
 12 13  1  0  0  0  0
 13 14  1  0  0  0  0
 14 15  1  0  0  0  0
 15 16  1  0  0  0  0
 16 17  1  0  0  0  0
 17 18  1  0  0  0  0
 18 19  1  0  0  0  0
 19 20  2  0  0  0  0
 19 21  2  0  0  0  0
 19 22  1  0  0  0  0
 22 23  2  0  0  0  0
 23 24  1  0  0  0  0
 24 25  2  0  0  0  0
 25 26  1  0  0  0  0
 26 27  2  0  0  0  0
 27 28  1  0  0  0  0
 27 29  1  0  0  0  0
 29 30  2  0  0  0  0
 24 30  1  0  0  0  0
 30 31  1  0  0  0  0
 22 31  1  0  0  0  0
 13 32  1  0  0  0  0
 32 33  1  0  0  0  0
 10 33  1  0  0  0  0
  6 34  2  0  0  0  0
  2 34  1  0  0  0  0
M  END
>  <MOLECULEID>
M96834542

>  <CLASS>
Active

$$$$

  Mrv2120 12252113502D          

 28 31  0  0  0  0            999 V2000
   -1.9471    0.7913    0.0000 C   0  0  0  0  0  0  0  0  0  0  0  0
   -2.2021    0.0067    0.0000 O   0  0  0  0  0  0  0  0  0  0  0  0
   -1.6501   -0.6064    0.0000 C   0  0  0  0  0  0  0  0  0  0  0  0
   -1.9050   -1.3910    0.0000 C   0  0  0  0  0  0  0  0  0  0  0  0
   -1.3530   -2.0041    0.0000 C   0  0  0  0  0  0  0  0  0  0  0  0
   -0.5460   -1.8326    0.0000 C   0  0  0  0  0  0  0  0  0  0  0  0
    0.1215   -2.3175    0.0000 N   0  0  0  0  0  0  0  0  0  0  0  0
    0.7889   -1.8326    0.0000 C   0  0  0  0  0  0  0  0  0  0  0  0
    0.5340   -1.0479    0.0000 C   0  0  0  0  0  0  0  0  0  0  0  0
    1.0860   -0.4349    0.0000 C   0  0  0  0  0  0  0  0  0  0  0  0
    1.8930   -0.6064    0.0000 C   0  0  0  0  0  0  0  0  0  0  0  0
    2.1479   -1.3910    0.0000 C   0  0  0  0  0  0  0  0  0  0  0  0
    1.5959   -2.0041    0.0000 C   0  0  0  0  0  0  0  0  0  0  0  0
    2.4450    0.0067    0.0000 N   0  0  0  0  0  0  0  0  0  0  0  0
    3.2520   -0.1648    0.0000 C   0  0  0  0  0  0  0  0  0  0  0  0
    2.1901    0.7913    0.0000 C   0  0  0  0  0  0  0  0  0  0  0  0
   -0.2910   -1.0479    0.0000 C   0  0  0  0  0  0  0  0  0  0  0  0
   -0.8431   -0.4349    0.0000 C   0  0  0  0  0  0  0  0  0  0  0  0
    0.1215   -3.1425    0.0000 S   0  0  0  0  0  0  0  0  0  0  0  0
   -0.7035   -3.1425    0.0000 O   0  0  0  0  0  0  0  0  0  0  0  0
    0.9465   -3.1425    0.0000 O   0  0  0  0  0  0  0  0  0  0  0  0
    0.1215   -3.9675    0.0000 C   0  0  0  0  0  0  0  0  0  0  0  0
    0.8359   -4.3800    0.0000 C   0  0  0  0  0  0  0  0  0  0  0  0
    0.8359   -5.2050    0.0000 C   0  0  0  0  0  0  0  0  0  0  0  0
    0.1215   -5.6175    0.0000 C   0  0  0  0  0  0  0  0  0  0  0  0
    0.1215   -6.4425    0.0000 F   0  0  0  0  0  0  0  0  0  0  0  0
   -0.5930   -5.2050    0.0000 C   0  0  0  0  0  0  0  0  0  0  0  0
   -0.5930   -4.3800    0.0000 C   0  0  0  0  0  0  0  0  0  0  0  0
  1  2  1  0  0  0  0
  2  3  1  0  0  0  0
  3  4  2  0  0  0  0
  4  5  1  0  0  0  0
  5  6  2  0  0  0  0
  6  7  1  0  0  0  0
  7  8  1  0  0  0  0
  8  9  2  0  0  0  0
  9 10  1  0  0  0  0
 10 11  1  0  0  0  0
 11 12  1  0  0  0  0
 12 13  1  0  0  0  0
  8 13  1  0  0  0  0
 11 14  1  0  0  0  0
 14 15  1  0  0  0  0
 14 16  1  0  0  0  0
  9 17  1  0  0  0  0
  6 17  1  0  0  0  0
 17 18  2  0  0  0  0
  3 18  1  0  0  0  0
  7 19  1  0  0  0  0
 19 20  2  0  0  0  0
 19 21  2  0  0  0  0
 19 22  1  0  0  0  0
 22 23  2  0  0  0  0
 23 24  1  0  0  0  0
 24 25  2  0  0  0  0
 25 26  1  0  0  0  0
 25 27  1  0  0  0  0
 27 28  2  0  0  0  0
 22 28  1  0  0  0  0
M  END
>  <MOLECULEID>
M97135637

>  <CLASS>
Active

$$$$

  Mrv2120 12252113502D          

 33 36  0  0  0  0            999 V2000
   -2.2664   -2.8783    0.0000 C   0  0  0  0  0  0  0  0  0  0  0  0
   -1.5519   -2.4658    0.0000 C   0  0  0  0  0  0  0  0  0  0  0  0
   -0.8374   -2.8783    0.0000 C   0  0  0  0  0  0  0  0  0  0  0  0
   -1.5519   -1.6408    0.0000 O   0  0  0  0  0  0  0  0  0  0  0  0
   -0.8374   -1.2283    0.0000 C   0  0  0  0  0  0  0  0  0  0  0  0
   -0.1230   -1.6408    0.0000 C   0  0  0  0  0  0  0  0  0  0  0  0
    0.5915   -1.2283    0.0000 C   0  0  0  0  0  0  0  0  0  0  0  0
    0.5915   -0.4033    0.0000 C   0  0  0  0  0  0  0  0  0  0  0  0
    1.2365    0.1111    0.0000 C   0  0  0  0  0  0  0  0  0  0  0  0
    2.0408   -0.0725    0.0000 C   0  0  0  0  0  0  0  0  0  0  0  0
    2.3988   -0.8158    0.0000 N   0  0  0  0  0  0  0  0  0  0  0  0
    3.2238   -0.8158    0.0000 C   0  0  0  0  0  0  0  0  0  0  0  0
    2.0408   -1.5591    0.0000 C   0  0  0  0  0  0  0  0  0  0  0  0
    1.2365   -1.7427    0.0000 C   0  0  0  0  0  0  0  0  0  0  0  0
   -0.1230    0.0092    0.0000 C   0  0  0  0  0  0  0  0  0  0  0  0
   -0.8374   -0.4033    0.0000 C   0  0  0  0  0  0  0  0  0  0  0  0
   -1.5519    0.0092    0.0000 N   0  0  0  0  0  0  0  0  0  0  0  0
   -1.5519    0.8342    0.0000 S   0  0  0  0  0  0  0  0  0  0  0  0
   -0.7269    0.8342    0.0000 O   0  0  0  0  0  0  0  0  0  0  0  0
   -2.3769    0.8342    0.0000 O   0  0  0  0  0  0  0  0  0  0  0  0
   -1.5519    1.6592    0.0000 C   0  0  0  0  0  0  0  0  0  0  0  0
   -2.2664    2.0717    0.0000 C   0  0  0  0  0  0  0  0  0  0  0  0
   -2.2664    2.8967    0.0000 C   0  0  0  0  0  0  0  0  0  0  0  0
   -1.5519    3.3092    0.0000 C   0  0  0  0  0  0  0  0  0  0  0  0
   -0.8374    2.8967    0.0000 C   0  0  0  0  0  0  0  0  0  0  0  0
   -0.8374    2.0717    0.0000 C   0  0  0  0  0  0  0  0  0  0  0  0
   -1.5519    4.1342    0.0000 C   0  0  0  0  0  0  0  0  0  0  0  0
   -2.2664    4.5467    0.0000 C   0  0  0  0  0  0  0  0  0  0  0  0
   -2.2664    5.3717    0.0000 C   0  0  0  0  0  0  0  0  0  0  0  0
   -1.5519    5.7842    0.0000 C   0  0  0  0  0  0  0  0  0  0  0  0
   -1.5519    6.6092    0.0000 Cl  0  0  0  0  0  0  0  0  0  0  0  0
   -0.8374    5.3717    0.0000 C   0  0  0  0  0  0  0  0  0  0  0  0
   -0.8374    4.5467    0.0000 C   0  0  0  0  0  0  0  0  0  0  0  0
  1  2  1  0  0  0  0
  2  3  1  0  0  0  0
  2  4  1  0  0  0  0
  4  5  1  0  0  0  0
  5  6  2  0  0  0  0
  6  7  1  0  0  0  0
  7  8  2  0  0  0  0
  8  9  1  0  0  0  0
  9 10  1  0  0  0  0
 10 11  1  0  0  0  0
 11 12  1  0  0  0  0
 11 13  1  0  0  0  0
 13 14  1  0  0  0  0
  7 14  1  0  0  0  0
  8 15  1  0  0  0  0
 15 16  2  0  0  0  0
  5 16  1  0  0  0  0
 16 17  1  0  0  0  0
 17 18  1  0  0  0  0
 18 19  2  0  0  0  0
 18 20  2  0  0  0  0
 18 21  1  0  0  0  0
 21 22  2  0  0  0  0
 22 23  1  0  0  0  0
 23 24  2  0  0  0  0
 24 25  1  0  0  0  0
 25 26  2  0  0  0  0
 21 26  1  0  0  0  0
 24 27  1  0  0  0  0
 27 28  2  0  0  0  0
 28 29  1  0  0  0  0
 29 30  2  0  0  0  0
 30 31  1  0  0  0  0
 30 32  1  0  0  0  0
 32 33  2  0  0  0  0
 27 33  1  0  0  0  0
M  END
>  <MOLECULEID>
M387017

>  <CLASS>
Active

$$$$

  Mrv2120 12252113502D          

 25 28  0  0  0  0            999 V2000
   -5.8269   -4.3068    0.0000 C   0  0  0  0  0  0  0  0  0  0  0  0
   -5.0200   -4.1353    0.0000 C   0  0  0  0  0  0  0  0  0  0  0  0
   -4.7650   -3.3507    0.0000 C   0  0  0  0  0  0  0  0  0  0  0  0
   -3.9580   -3.1792    0.0000 C   0  0  0  0  0  0  0  0  0  0  0  0
   -3.7031   -2.3945    0.0000 C   0  0  0  0  0  0  0  0  0  0  0  0
   -2.8961   -2.2230    0.0000 C   0  0  0  0  0  0  0  0  0  0  0  0
   -2.3441   -2.8361    0.0000 C   0  0  0  0  0  0  0  0  0  0  0  0
   -2.5990   -3.6207    0.0000 C   0  0  0  0  0  0  0  0  0  0  0  0
   -3.4060   -3.7923    0.0000 C   0  0  0  0  0  0  0  0  0  0  0  0
   -1.5371   -2.6646    0.0000 N   0  0  0  0  0  0  0  0  0  0  0  0
   -1.2822   -1.8800    0.0000 C   0  0  0  0  0  0  0  0  0  0  0  0
   -0.4752   -1.7084    0.0000 C   0  0  0  0  0  0  0  0  0  0  0  0
    0.0768   -2.3215    0.0000 N   0  0  0  0  0  0  0  0  0  0  0  0
    0.8838   -2.1500    0.0000 C   0  0  0  0  0  0  0  0  0  0  0  0
    1.1387   -1.3654    0.0000 C   0  0  0  0  0  0  0  0  0  0  0  0
    0.6538   -0.6979    0.0000 C   0  0  0  0  0  0  0  0  0  0  0  0
    1.1387   -0.0305    0.0000 N   0  0  0  0  0  0  0  0  0  0  0  0
    1.9233   -0.2854    0.0000 C   0  0  0  0  0  0  0  0  0  0  0  0
    2.6378    0.1271    0.0000 N   0  0  0  0  0  0  0  0  0  0  0  0
    3.3523   -0.2854    0.0000 C   0  0  0  0  0  0  0  0  0  0  0  0
    3.3523   -1.1104    0.0000 C   0  0  0  0  0  0  0  0  0  0  0  0
    2.6378   -1.5229    0.0000 C   0  0  0  0  0  0  0  0  0  0  0  0
    1.9233   -1.1104    0.0000 C   0  0  0  0  0  0  0  0  0  0  0  0
   -0.1781   -3.1062    0.0000 C   0  0  0  0  0  0  0  0  0  0  0  0
   -0.9851   -3.2777    0.0000 C   0  0  0  0  0  0  0  0  0  0  0  0
  1  2  1  0  0  0  0
  2  3  1  0  0  0  0
  3  4  1  0  0  0  0
  4  5  2  0  0  0  0
  5  6  1  0  0  0  0
  6  7  2  0  0  0  0
  7  8  1  0  0  0  0
  8  9  2  0  0  0  0
  4  9  1  0  0  0  0
  7 10  1  0  0  0  0
 10 11  1  0  0  0  0
 11 12  1  0  0  0  0
 12 13  1  0  0  0  0
 13 14  1  0  0  0  0
 14 15  1  0  0  0  0
 15 16  2  0  0  0  0
 16 17  1  0  0  0  0
 17 18  1  0  0  0  0
 18 19  2  0  0  0  0
 19 20  1  0  0  0  0
 20 21  2  0  0  0  0
 21 22  1  0  0  0  0
 22 23  2  0  0  0  0
 15 23  1  0  0  0  0
 18 23  1  0  0  0  0
 13 24  1  0  0  0  0
 24 25  1  0  0  0  0
 10 25  1  0  0  0  0
M  END
>  <MOLECULEID>
M172099

>  <CLASS>
Inactive

$$$$

  Mrv2120 12252113502D          

 28 31  0  0  0  0            999 V2000
    0.6710   -5.1170    0.0000 C   0  0  0  0  0  0  0  0  0  0  0  0
    0.1190   -4.5039    0.0000 C   0  0  0  0  0  0  0  0  0  0  0  0
    0.3739   -3.7192    0.0000 N   0  0  0  0  0  0  0  0  0  0  0  0
   -0.1781   -3.1062    0.0000 C   0  0  0  0  0  0  0  0  0  0  0  0
    0.0768   -2.3215    0.0000 C   0  0  0  0  0  0  0  0  0  0  0  0
    0.8838   -2.1500    0.0000 N   0  0  0  0  0  0  0  0  0  0  0  0
    1.4358   -2.7631    0.0000 C   0  0  0  0  0  0  0  0  0  0  0  0
    1.1809   -3.5477    0.0000 C   0  0  0  0  0  0  0  0  0  0  0  0
    1.1387   -1.3654    0.0000 C   0  0  0  0  0  0  0  0  0  0  0  0
    0.6538   -0.6979    0.0000 C   0  0  0  0  0  0  0  0  0  0  0  0
    1.1387   -0.0305    0.0000 N   0  0  0  0  0  0  0  0  0  0  0  0
    1.9233   -0.2854    0.0000 C   0  0  0  0  0  0  0  0  0  0  0  0
    2.6378    0.1271    0.0000 C   0  0  0  0  0  0  0  0  0  0  0  0
    3.3523   -0.2854    0.0000 C   0  0  0  0  0  0  0  0  0  0  0  0
    3.3523   -1.1104    0.0000 C   0  0  0  0  0  0  0  0  0  0  0  0
    4.0668   -1.5229    0.0000 Br  0  0  0  0  0  0  0  0  0  0  0  0
    2.6378   -1.5229    0.0000 C   0  0  0  0  0  0  0  0  0  0  0  0
    1.9233   -1.1104    0.0000 C   0  0  0  0  0  0  0  0  0  0  0  0
    0.8838    0.7541    0.0000 S   0  0  0  0  0  0  0  0  0  0  0  0
    1.6684    1.0091    0.0000 O   0  0  0  0  0  0  0  0  0  0  0  0
    0.0992    0.4992    0.0000 O   0  0  0  0  0  0  0  0  0  0  0  0
    0.6288    1.5387    0.0000 C   0  0  0  0  0  0  0  0  0  0  0  0
   -0.1781    1.7103    0.0000 C   0  0  0  0  0  0  0  0  0  0  0  0
   -0.4331    2.4949    0.0000 C   0  0  0  0  0  0  0  0  0  0  0  0
    0.1190    3.1080    0.0000 C   0  0  0  0  0  0  0  0  0  0  0  0
   -0.1360    3.8926    0.0000 F   0  0  0  0  0  0  0  0  0  0  0  0
    0.9259    2.9365    0.0000 C   0  0  0  0  0  0  0  0  0  0  0  0
    1.1809    2.1518    0.0000 C   0  0  0  0  0  0  0  0  0  0  0  0
  1  2  1  0  0  0  0
  2  3  1  0  0  0  0
  3  4  1  0  0  0  0
  4  5  1  0  0  0  0
  5  6  1  0  0  0  0
  6  7  1  0  0  0  0
  7  8  1  0  0  0  0
  3  8  1  0  0  0  0
  6  9  1  0  0  0  0
  9 10  2  0  0  0  0
 10 11  1  0  0  0  0
 11 12  1  0  0  0  0
 12 13  2  0  0  0  0
 13 14  1  0  0  0  0
 14 15  2  0  0  0  0
 15 16  1  0  0  0  0
 15 17  1  0  0  0  0
 17 18  2  0  0  0  0
  9 18  1  0  0  0  0
 12 18  1  0  0  0  0
 11 19  1  0  0  0  0
 19 20  2  0  0  0  0
 19 21  2  0  0  0  0
 19 22  1  0  0  0  0
 22 23  2  0  0  0  0
 23 24  1  0  0  0  0
 24 25  2  0  0  0  0
 25 26  1  0  0  0  0
 25 27  1  0  0  0  0
 27 28  2  0  0  0  0
 22 28  1  0  0  0  0
M  END
>  <MOLECULEID>
M83987489

>  <CLASS>
Active

$$$$

  Mrv2120 12252113502D          

 25 27  0  0  0  0            999 V2000
    0.2587    3.2864    0.0000 C   0  0  0  0  0  0  0  0  0  0  0  0
    0.1725    2.4660    0.0000 C   0  0  0  0  0  0  0  0  0  0  0  0
   -0.5812    2.1304    0.0000 N   0  0  0  0  0  0  0  0  0  0  0  0
   -0.6674    1.3099    0.0000 C   0  0  0  0  0  0  0  0  0  0  0  0
   -1.4211    0.9744    0.0000 N   0  0  0  0  0  0  0  0  0  0  0  0
   -2.0886    1.4593    0.0000 S   0  0  0  0  0  0  0  0  0  0  0  0
   -2.5735    0.7918    0.0000 O   0  0  0  0  0  0  0  0  0  0  0  0
   -1.6036    2.1267    0.0000 O   0  0  0  0  0  0  0  0  0  0  0  0
   -2.7560    1.9442    0.0000 C   0  0  0  0  0  0  0  0  0  0  0  0
   -3.5097    1.6087    0.0000 C   0  0  0  0  0  0  0  0  0  0  0  0
   -4.1771    2.0936    0.0000 C   0  0  0  0  0  0  0  0  0  0  0  0
   -4.0909    2.9141    0.0000 C   0  0  0  0  0  0  0  0  0  0  0  0
   -3.3372    3.2496    0.0000 C   0  0  0  0  0  0  0  0  0  0  0  0
   -3.2510    4.0701    0.0000 Cl  0  0  0  0  0  0  0  0  0  0  0  0
   -2.6698    2.7647    0.0000 C   0  0  0  0  0  0  0  0  0  0  0  0
    0.0000    0.8250    0.0000 N   0  0  0  0  0  0  0  0  0  0  0  0
    0.7846    1.0799    0.0000 C   0  0  0  0  0  0  0  0  0  0  0  0
    1.2695    0.4125    0.0000 C   0  0  0  0  0  0  0  0  0  0  0  0
    1.6820    1.1270    0.0000 C   0  0  0  0  0  0  0  0  0  0  0  0
    2.5070    1.1270    0.0000 C   0  0  0  0  0  0  0  0  0  0  0  0
    2.9195    0.4125    0.0000 N   0  0  0  0  0  0  0  0  0  0  0  0
    2.5070   -0.3020    0.0000 C   0  0  0  0  0  0  0  0  0  0  0  0
    1.6820   -0.3020    0.0000 C   0  0  0  0  0  0  0  0  0  0  0  0
    0.7846   -0.2549    0.0000 C   0  0  0  0  0  0  0  0  0  0  0  0
   -0.0000    0.0000    0.0000 N   0  0  0  0  0  0  0  0  0  0  0  0
  1  2  1  0  0  0  0
  3  2  1  4  0  0  0
  3  4  2  0  0  0  0
  4  5  1  0  0  0  0
  5  6  1  0  0  0  0
  6  7  2  0  0  0  0
  6  8  2  0  0  0  0
  6  9  1  0  0  0  0
  9 10  2  0  0  0  0
 10 11  1  0  0  0  0
 11 12  2  0  0  0  0
 12 13  1  0  0  0  0
 13 14  1  0  0  0  0
 13 15  2  0  0  0  0
  9 15  1  0  0  0  0
  4 16  1  0  0  0  0
 16 17  1  0  0  0  0
 17 18  1  0  0  0  0
 18 19  1  0  0  0  0
 19 20  1  0  0  0  0
 20 21  1  0  0  0  0
 21 22  1  0  0  0  0
 22 23  1  0  0  0  0
 18 23  1  0  0  0  0
 18 24  1  0  0  0  0
 24 25  2  0  0  0  0
 16 25  1  0  0  0  0
M  END
>  <MOLECULEID>
M84248858

>  <CLASS>
Active

$$$$

  Mrv2120 12252113502D          

 30 34  0  0  0  0            999 V2000
   -0.0000    4.1250    0.0000 O   0  0  0  0  0  0  0  0  0  0  0  0
    0.7145    4.5375    0.0000 C   0  0  0  0  0  0  0  0  0  0  0  0
    0.7145    5.3625    0.0000 O   0  0  0  0  0  0  0  0  0  0  0  0
    1.4289    5.7750    0.0000 C   0  0  0  0  0  0  0  0  0  0  0  0
    2.1434    5.3625    0.0000 C   0  0  0  0  0  0  0  0  0  0  0  0
    2.8579    5.7750    0.0000 C   0  0  0  0  0  0  0  0  0  0  0  0
    3.5724    5.3625    0.0000 C   0  0  0  0  0  0  0  0  0  0  0  0
    3.5724    4.5375    0.0000 C   0  0  0  0  0  0  0  0  0  0  0  0
    2.8579    4.1250    0.0000 C   0  0  0  0  0  0  0  0  0  0  0  0
    2.1434    4.5375    0.0000 C   0  0  0  0  0  0  0  0  0  0  0  0
    1.4289    4.1250    0.0000 N   0  0  0  0  0  0  0  0  0  0  0  0
    1.4289    3.3000    0.0000 C   0  0  0  0  0  0  0  0  0  0  0  0
    2.1434    2.8875    0.0000 C   0  0  0  0  0  0  0  0  0  0  0  0
    2.1434    2.0625    0.0000 C   0  0  0  0  0  0  0  0  0  0  0  0
    1.4289    1.6500    0.0000 N   0  0  0  0  0  0  0  0  0  0  0  0
    0.7145    2.0625    0.0000 C   0  0  0  0  0  0  0  0  0  0  0  0
    0.7145    2.8875    0.0000 C   0  0  0  0  0  0  0  0  0  0  0  0
    1.4289    0.8250    0.0000 S   0  0  0  0  0  0  0  0  0  0  0  0
    0.6039    0.8250    0.0000 O   0  0  0  0  0  0  0  0  0  0  0  0
    2.2539    0.8250    0.0000 O   0  0  0  0  0  0  0  0  0  0  0  0
    1.4289    0.0000    0.0000 C   0  0  0  0  0  0  0  0  0  0  0  0
    2.1434   -0.4125    0.0000 C   0  0  0  0  0  0  0  0  0  0  0  0
    2.8579    0.0000    0.0000 C   0  0  0  0  0  0  0  0  0  0  0  0
    3.5724   -0.4125    0.0000 C   0  0  0  0  0  0  0  0  0  0  0  0
    3.5724   -1.2375    0.0000 C   0  0  0  0  0  0  0  0  0  0  0  0
    2.8579   -1.6500    0.0000 C   0  0  0  0  0  0  0  0  0  0  0  0
    2.1434   -1.2375    0.0000 C   0  0  0  0  0  0  0  0  0  0  0  0
    1.4289   -1.6500    0.0000 C   0  0  0  0  0  0  0  0  0  0  0  0
    0.7145   -1.2375    0.0000 C   0  0  0  0  0  0  0  0  0  0  0  0
    0.7145   -0.4125    0.0000 C   0  0  0  0  0  0  0  0  0  0  0  0
  1  2  2  0  0  0  0
  2  3  1  0  0  0  0
  3  4  1  0  0  0  0
  4  5  1  0  0  0  0
  5  6  2  0  0  0  0
  6  7  1  0  0  0  0
  7  8  2  0  0  0  0
  8  9  1  0  0  0  0
  9 10  2  0  0  0  0
  5 10  1  0  0  0  0
 10 11  1  0  0  0  0
  2 11  1  0  0  0  0
 11 12  1  0  0  0  0
 12 13  1  0  0  0  0
 13 14  1  0  0  0  0
 14 15  1  0  0  0  0
 15 16  1  0  0  0  0
 16 17  1  0  0  0  0
 12 17  1  0  0  0  0
 15 18  1  0  0  0  0
 18 19  2  0  0  0  0
 18 20  2  0  0  0  0
 18 21  1  0  0  0  0
 21 22  2  0  0  0  0
 22 23  1  0  0  0  0
 23 24  2  0  0  0  0
 24 25  1  0  0  0  0
 25 26  2  0  0  0  0
 26 27  1  0  0  0  0
 22 27  1  0  0  0  0
 27 28  2  0  0  0  0
 28 29  1  0  0  0  0
 29 30  2  0  0  0  0
 21 30  1  0  0  0  0
M  END
>  <MOLECULEID>
M273260

>  <CLASS>
Inactive

$$$$

  Mrv2120 12252113502D          

 27 30  0  0  0  0            999 V2000
   -1.2400   -4.0623    0.0000 Cl  0  0  0  0  0  0  0  0  0  0  0  0
   -0.4331   -3.8908    0.0000 C   0  0  0  0  0  0  0  0  0  0  0  0
   -0.1781   -3.1062    0.0000 C   0  0  0  0  0  0  0  0  0  0  0  0
    0.6288   -2.9346    0.0000 C   0  0  0  0  0  0  0  0  0  0  0  0
    1.1809   -3.5477    0.0000 C   0  0  0  0  0  0  0  0  0  0  0  0
    0.9259   -4.3323    0.0000 C   0  0  0  0  0  0  0  0  0  0  0  0
    0.1190   -4.5039    0.0000 C   0  0  0  0  0  0  0  0  0  0  0  0
    0.8838   -2.1500    0.0000 S   0  0  0  0  0  0  0  0  0  0  0  0
    1.6684   -2.4049    0.0000 O   0  0  0  0  0  0  0  0  0  0  0  0
    0.0992   -1.8951    0.0000 O   0  0  0  0  0  0  0  0  0  0  0  0
    1.1387   -1.3654    0.0000 N   0  0  0  0  0  0  0  0  0  0  0  0
    0.6538   -0.6979    0.0000 C   0  0  0  0  0  0  0  0  0  0  0  0
    1.1387   -0.0305    0.0000 C   0  0  0  0  0  0  0  0  0  0  0  0
    1.9233   -0.2854    0.0000 C   0  0  0  0  0  0  0  0  0  0  0  0
    2.6378    0.1271    0.0000 C   0  0  0  0  0  0  0  0  0  0  0  0
    2.6378    0.9521    0.0000 N   0  0  0  0  0  0  0  0  0  0  0  0
    1.9233    1.3646    0.0000 C   0  0  0  0  0  0  0  0  0  0  0  0
    1.9233    2.1896    0.0000 C   0  0  0  0  0  0  0  0  0  0  0  0
    2.6378    2.6021    0.0000 N   0  0  0  0  0  0  0  0  0  0  0  0
    3.3523    2.1896    0.0000 C   0  0  0  0  0  0  0  0  0  0  0  0
    3.3523    1.3646    0.0000 C   0  0  0  0  0  0  0  0  0  0  0  0
    3.3523   -0.2854    0.0000 C   0  0  0  0  0  0  0  0  0  0  0  0
    3.3523   -1.1104    0.0000 C   0  0  0  0  0  0  0  0  0  0  0  0
    2.6378   -1.5229    0.0000 C   0  0  0  0  0  0  0  0  0  0  0  0
    1.9233   -1.1104    0.0000 C   0  0  0  0  0  0  0  0  0  0  0  0
    4.0668    0.1271    0.0000 C   0  0  0  0  0  0  0  0  0  0  0  0
    4.7812    0.5396    0.0000 N   0  0  0  0  0  0  0  0  0  0  0  0
  1  2  1  0  0  0  0
  2  3  2  0  0  0  0
  3  4  1  0  0  0  0
  4  5  2  0  0  0  0
  5  6  1  0  0  0  0
  6  7  2  0  0  0  0
  2  7  1  0  0  0  0
  4  8  1  0  0  0  0
  8  9  2  0  0  0  0
  8 10  2  0  0  0  0
  8 11  1  0  0  0  0
 11 12  1  0  0  0  0
 12 13  2  0  0  0  0
 13 14  1  0  0  0  0
 14 15  2  0  0  0  0
 15 16  1  0  0  0  0
 16 17  1  0  0  0  0
 17 18  1  0  0  0  0
 18 19  1  0  0  0  0
 19 20  1  0  0  0  0
 20 21  1  0  0  0  0
 16 21  1  0  0  0  0
 15 22  1  0  0  0  0
 22 23  2  0  0  0  0
 23 24  1  0  0  0  0
 24 25  2  0  0  0  0
 11 25  1  0  0  0  0
 14 25  1  0  0  0  0
 22 26  1  0  0  0  0
 26 27  3  0  0  0  0
M  END
>  <MOLECULEID>
M287678

>  <CLASS>
Active

$$$$

  Mrv2120 12252113502D          

 24 27  0  0  0  0            999 V2000
    1.3337   -3.8350    0.0000 Cl  0  0  0  0  0  0  0  0  0  0  0  0
    0.6122   -4.2352    0.0000 C   0  0  0  0  0  0  0  0  0  0  0  0
    0.5982   -5.0601    0.0000 C   0  0  0  0  0  0  0  0  0  0  0  0
   -0.1232   -5.4604    0.0000 C   0  0  0  0  0  0  0  0  0  0  0  0
   -0.8306   -5.0358    0.0000 C   0  0  0  0  0  0  0  0  0  0  0  0
   -0.8165   -4.2109    0.0000 C   0  0  0  0  0  0  0  0  0  0  0  0
   -0.0951   -3.8106    0.0000 C   0  0  0  0  0  0  0  0  0  0  0  0
   -0.0810   -2.9857    0.0000 S   0  0  0  0  0  0  0  0  0  0  0  0
    0.7439   -2.9998    0.0000 O   0  0  0  0  0  0  0  0  0  0  0  0
   -0.9059   -2.9717    0.0000 O   0  0  0  0  0  0  0  0  0  0  0  0
   -0.0669   -2.1609    0.0000 N   0  0  0  0  0  0  0  0  0  0  0  0
    0.6087   -1.6874    0.0000 C   0  0  0  0  0  0  0  0  0  0  0  0
    0.3672   -0.8985    0.0000 C   0  0  0  0  0  0  0  0  0  0  0  0
    0.8333   -0.2179    0.0000 C   0  0  0  0  0  0  0  0  0  0  0  0
    1.6561   -0.1579    0.0000 C   0  0  0  0  0  0  0  0  0  0  0  0
    2.2160   -0.7639    0.0000 N   0  0  0  0  0  0  0  0  0  0  0  0
    2.0913   -1.5794    0.0000 C   0  0  0  0  0  0  0  0  0  0  0  0
    1.3760   -1.9904    0.0000 C   0  0  0  0  0  0  0  0  0  0  0  0
   -0.4577   -0.8845    0.0000 C   0  0  0  0  0  0  0  0  0  0  0  0
   -0.9992   -0.2620    0.0000 C   0  0  0  0  0  0  0  0  0  0  0  0
   -1.8090   -0.4198    0.0000 C   0  0  0  0  0  0  0  0  0  0  0  0
   -2.0773   -1.1999    0.0000 C   0  0  0  0  0  0  0  0  0  0  0  0
   -1.5358   -1.8224    0.0000 C   0  0  0  0  0  0  0  0  0  0  0  0
   -0.7260   -1.6646    0.0000 C   0  0  0  0  0  0  0  0  0  0  0  0
  1  2  1  0  0  0  0
  2  3  2  0  0  0  0
  3  4  1  0  0  0  0
  4  5  2  0  0  0  0
  5  6  1  0  0  0  0
  6  7  2  0  0  0  0
  2  7  1  0  0  0  0
  7  8  1  0  0  0  0
  8  9  2  0  0  0  0
  8 10  2  0  0  0  0
  8 11  1  0  0  0  0
 11 12  1  0  0  0  0
 12 13  2  0  0  0  0
 13 14  1  0  0  0  0
 14 15  1  0  0  0  0
 15 16  1  0  0  0  0
 16 17  1  0  0  0  0
 17 18  1  0  0  0  0
 12 18  1  0  0  0  0
 13 19  1  0  0  0  0
 19 20  2  0  0  0  0
 20 21  1  0  0  0  0
 21 22  2  0  0  0  0
 22 23  1  0  0  0  0
 23 24  2  0  0  0  0
 11 24  1  0  0  0  0
 19 24  1  0  0  0  0
M  END
>  <MOLECULEID>
M598084

>  <CLASS>
Active

$$$$

  Mrv2120 12252113502D          

 26 29  0  0  0  0            999 V2000
    4.0025   -1.5983    0.0000 C   0  0  0  0  0  0  0  0  0  0  0  0
    4.2575   -0.8137    0.0000 N   0  0  0  0  0  0  0  0  0  0  0  0
    5.0645   -0.6422    0.0000 C   0  0  0  0  0  0  0  0  0  0  0  0
    3.7054   -0.2006    0.0000 C   0  0  0  0  0  0  0  0  0  0  0  0
    3.9604    0.5840    0.0000 C   0  0  0  0  0  0  0  0  0  0  0  0
    3.4084    1.1971    0.0000 C   0  0  0  0  0  0  0  0  0  0  0  0
    2.6014    1.0256    0.0000 C   0  0  0  0  0  0  0  0  0  0  0  0
    2.3464    0.2410    0.0000 C   0  0  0  0  0  0  0  0  0  0  0  0
    2.8985   -0.3721    0.0000 C   0  0  0  0  0  0  0  0  0  0  0  0
    1.5214    0.2410    0.0000 C   0  0  0  0  0  0  0  0  0  0  0  0
    0.9694   -0.3721    0.0000 C   0  0  0  0  0  0  0  0  0  0  0  0
    0.1624   -0.2006    0.0000 C   0  0  0  0  0  0  0  0  0  0  0  0
   -0.0925    0.5840    0.0000 C   0  0  0  0  0  0  0  0  0  0  0  0
    0.4595    1.1971    0.0000 C   0  0  0  0  0  0  0  0  0  0  0  0
    1.2665    1.0256    0.0000 C   0  0  0  0  0  0  0  0  0  0  0  0
    1.9339    1.5105    0.0000 N   0  0  0  0  0  0  0  0  0  0  0  0
    1.9339    2.3355    0.0000 S   0  0  0  0  0  0  0  0  0  0  0  0
    2.7589    2.3355    0.0000 O   0  0  0  0  0  0  0  0  0  0  0  0
    1.1089    2.3355    0.0000 O   0  0  0  0  0  0  0  0  0  0  0  0
    1.9339    3.1605    0.0000 C   0  0  0  0  0  0  0  0  0  0  0  0
    1.2195    3.5730    0.0000 C   0  0  0  0  0  0  0  0  0  0  0  0
    1.2195    4.3980    0.0000 C   0  0  0  0  0  0  0  0  0  0  0  0
    1.9339    4.8105    0.0000 C   0  0  0  0  0  0  0  0  0  0  0  0
    2.6484    4.3980    0.0000 C   0  0  0  0  0  0  0  0  0  0  0  0
    2.6484    3.5730    0.0000 C   0  0  0  0  0  0  0  0  0  0  0  0
    3.3629    3.1605    0.0000 Br  0  0  0  0  0  0  0  0  0  0  0  0
  1  2  1  0  0  0  0
  2  3  1  0  0  0  0
  2  4  1  0  0  0  0
  4  5  1  0  0  0  0
  5  6  1  0  0  0  0
  6  7  1  0  0  0  0
  7  8  2  0  0  0  0
  8  9  1  0  0  0  0
  4  9  1  0  0  0  0
  8 10  1  0  0  0  0
 10 11  2  0  0  0  0
 11 12  1  0  0  0  0
 12 13  2  0  0  0  0
 13 14  1  0  0  0  0
 14 15  2  0  0  0  0
 10 15  1  0  0  0  0
 15 16  1  0  0  0  0
  7 16  1  0  0  0  0
 16 17  1  0  0  0  0
 17 18  2  0  0  0  0
 17 19  2  0  0  0  0
 17 20  1  0  0  0  0
 20 21  2  0  0  0  0
 21 22  1  0  0  0  0
 22 23  2  0  0  0  0
 23 24  1  0  0  0  0
 24 25  2  0  0  0  0
 20 25  1  0  0  0  0
 25 26  1  0  0  0  0
M  END
>  <MOLECULEID>
M97141219

>  <CLASS>
Active

$$$$

  Mrv2120 12252113502D          

 25 28  0  0  0  0            999 V2000
   -3.3483    3.4152    0.0000 C   0  0  0  0  0  0  0  0  0  0  0  0
   -2.7963    2.8021    0.0000 O   0  0  0  0  0  0  0  0  0  0  0  0
   -3.0512    2.0175    0.0000 C   0  0  0  0  0  0  0  0  0  0  0  0
   -2.4992    1.4044    0.0000 C   0  0  0  0  0  0  0  0  0  0  0  0
   -2.7541    0.6198    0.0000 C   0  0  0  0  0  0  0  0  0  0  0  0
   -3.5611    0.4483    0.0000 C   0  0  0  0  0  0  0  0  0  0  0  0
   -4.1131    1.0614    0.0000 C   0  0  0  0  0  0  0  0  0  0  0  0
   -3.8582    1.8460    0.0000 C   0  0  0  0  0  0  0  0  0  0  0  0
   -2.2021    0.0067    0.0000 S   0  0  0  0  0  0  0  0  0  0  0  0
   -2.8152   -0.5453    0.0000 O   0  0  0  0  0  0  0  0  0  0  0  0
   -1.5890    0.5587    0.0000 O   0  0  0  0  0  0  0  0  0  0  0  0
   -1.6501   -0.6064    0.0000 C   0  0  0  0  0  0  0  0  0  0  0  0
   -1.9050   -1.3910    0.0000 C   0  0  0  0  0  0  0  0  0  0  0  0
   -1.3530   -2.0041    0.0000 C   0  0  0  0  0  0  0  0  0  0  0  0
   -1.6079   -2.7887    0.0000 Cl  0  0  0  0  0  0  0  0  0  0  0  0
   -0.5460   -1.8326    0.0000 C   0  0  0  0  0  0  0  0  0  0  0  0
    0.1215   -2.3175    0.0000 O   0  0  0  0  0  0  0  0  0  0  0  0
    0.7889   -1.8326    0.0000 C   0  0  0  0  0  0  0  0  0  0  0  0
    0.5340   -1.0479    0.0000 C   0  0  0  0  0  0  0  0  0  0  0  0
    1.0860   -0.4349    0.0000 C   0  0  0  0  0  0  0  0  0  0  0  0
    1.8930   -0.6064    0.0000 N   0  0  0  0  0  0  0  0  0  0  0  0
    2.1479   -1.3910    0.0000 C   0  0  0  0  0  0  0  0  0  0  0  0
    1.5959   -2.0041    0.0000 C   0  0  0  0  0  0  0  0  0  0  0  0
   -0.2910   -1.0479    0.0000 C   0  0  0  0  0  0  0  0  0  0  0  0
   -0.8431   -0.4349    0.0000 C   0  0  0  0  0  0  0  0  0  0  0  0
  1  2  1  0  0  0  0
  2  3  1  0  0  0  0
  3  4  2  0  0  0  0
  4  5  1  0  0  0  0
  5  6  2  0  0  0  0
  6  7  1  0  0  0  0
  7  8  2  0  0  0  0
  3  8  1  0  0  0  0
  5  9  1  0  0  0  0
  9 10  2  0  0  0  0
  9 11  2  0  0  0  0
  9 12  1  0  0  0  0
 12 13  2  0  0  0  0
 13 14  1  0  0  0  0
 14 15  1  0  0  0  0
 14 16  2  0  0  0  0
 16 17  1  0  0  0  0
 17 18  1  0  0  0  0
 18 19  2  0  0  0  0
 19 20  1  0  0  0  0
 20 21  1  0  0  0  0
 21 22  1  0  0  0  0
 22 23  1  0  0  0  0
 18 23  1  0  0  0  0
 19 24  1  0  0  0  0
 16 24  1  0  0  0  0
 24 25  2  0  0  0  0
 12 25  1  0  0  0  0
M  END
>  <MOLECULEID>
M97074739

>  <CLASS>
Active

$$$$

  Mrv2120 12252113502D          

 29 31  0  0  0  0            999 V2000
   -2.1434    0.4125    0.0000 C   0  0  0  0  0  0  0  0  0  0  0  0
   -2.1434   -0.4125    0.0000 C   0  0  0  0  0  0  0  0  0  0  0  0
   -1.4289   -0.8250    0.0000 O   0  0  0  0  0  0  0  0  0  0  0  0
   -1.4289   -1.6500    0.0000 C   0  0  0  0  0  0  0  0  0  0  0  0
   -0.7145   -2.0625    0.0000 C   0  0  0  0  0  0  0  0  0  0  0  0
   -0.7145   -2.8875    0.0000 C   0  0  0  0  0  0  0  0  0  0  0  0
   -1.4289   -3.3000    0.0000 C   0  0  0  0  0  0  0  0  0  0  0  0
   -2.1434   -2.8875    0.0000 C   0  0  0  0  0  0  0  0  0  0  0  0
   -2.1434   -2.0625    0.0000 C   0  0  0  0  0  0  0  0  0  0  0  0
   -2.8579   -1.6500    0.0000 N   0  0  0  0  0  0  0  0  0  0  0  0
   -3.5724   -2.0625    0.0000 C   0  0  0  0  0  0  0  0  0  0  0  0
   -4.2868   -1.6500    0.0000 C   0  0  0  0  0  0  0  0  0  0  0  0
   -4.2868   -0.8250    0.0000 N   0  0  0  0  0  0  0  0  0  0  0  0
   -5.0013   -0.4125    0.0000 C   0  0  0  0  0  0  0  0  0  0  0  0
   -3.5724   -0.4125    0.0000 C   0  0  0  0  0  0  0  0  0  0  0  0
   -2.8579   -0.8250    0.0000 C   0  0  0  0  0  0  0  0  0  0  0  0
   -1.4289   -4.1250    0.0000 S   0  0  0  0  0  0  0  0  0  0  0  0
   -2.2539   -4.1250    0.0000 O   0  0  0  0  0  0  0  0  0  0  0  0
   -0.6039   -4.1250    0.0000 O   0  0  0  0  0  0  0  0  0  0  0  0
   -1.4289   -4.9500    0.0000 N   0  0  0  0  0  0  0  0  0  0  0  0
   -0.7145   -5.3625    0.0000 C   0  0  0  0  0  0  0  0  0  0  0  0
    0.0000   -4.9500    0.0000 C   0  0  0  0  0  0  0  0  0  0  0  0
    0.7145   -5.3625    0.0000 C   0  0  0  0  0  0  0  0  0  0  0  0
    0.7145   -6.1875    0.0000 C   0  0  0  0  0  0  0  0  0  0  0  0
   -0.0000   -6.6000    0.0000 C   0  0  0  0  0  0  0  0  0  0  0  0
   -0.7145   -6.1875    0.0000 C   0  0  0  0  0  0  0  0  0  0  0  0
   -1.4289   -6.6000    0.0000 C   0  0  0  0  0  0  0  0  0  0  0  0
   -2.1434   -6.1875    0.0000 O   0  0  0  0  0  0  0  0  0  0  0  0
   -2.8579   -6.6000    0.0000 C   0  0  0  0  0  0  0  0  0  0  0  0
  1  2  1  0  0  0  0
  2  3  1  0  0  0  0
  3  4  1  0  0  0  0
  4  5  2  0  0  0  0
  5  6  1  0  0  0  0
  6  7  2  0  0  0  0
  7  8  1  0  0  0  0
  8  9  2  0  0  0  0
  4  9  1  0  0  0  0
  9 10  1  0  0  0  0
 10 11  1  0  0  0  0
 11 12  1  0  0  0  0
 12 13  1  0  0  0  0
 13 14  1  0  0  0  0
 13 15  1  0  0  0  0
 15 16  1  0  0  0  0
 10 16  1  0  0  0  0
  7 17  1  0  0  0  0
 17 18  2  0  0  0  0
 17 19  2  0  0  0  0
 17 20  1  0  0  0  0
 20 21  1  0  0  0  0
 21 22  2  0  0  0  0
 22 23  1  0  0  0  0
 23 24  2  0  0  0  0
 24 25  1  0  0  0  0
 25 26  2  0  0  0  0
 21 26  1  0  0  0  0
 26 27  1  0  0  0  0
 27 28  1  0  0  0  0
 28 29  1  0  0  0  0
M  END
>  <MOLECULEID>
M97341522

>  <CLASS>
Active

$$$$

  Mrv2120 12252113502D          

 16 17  0  0  0  0            999 V2000
    4.0668    3.1729    0.0000 C   0  0  0  0  0  0  0  0  0  0  0  0
    4.0668    2.3479    0.0000 O   0  0  0  0  0  0  0  0  0  0  0  0
    3.3523    1.9354    0.0000 C   0  0  0  0  0  0  0  0  0  0  0  0
    3.3523    1.1104    0.0000 C   0  0  0  0  0  0  0  0  0  0  0  0
    2.6378    0.6979    0.0000 C   0  0  0  0  0  0  0  0  0  0  0  0
    1.9233    1.1104    0.0000 C   0  0  0  0  0  0  0  0  0  0  0  0
    1.1387    0.8555    0.0000 C   0  0  0  0  0  0  0  0  0  0  0  0
    0.8838    0.0709    0.0000 C   0  0  0  0  0  0  0  0  0  0  0  0
    1.4358   -0.5422    0.0000 C   0  0  0  0  0  0  0  0  0  0  0  0
    1.1809   -1.3268    0.0000 N   0  0  0  0  0  0  0  0  0  0  0  0
    1.7329   -1.9399    0.0000 C   0  0  0  0  0  0  0  0  0  0  0  0
    0.3739   -1.4984    0.0000 C   0  0  0  0  0  0  0  0  0  0  0  0
    0.6538    1.5229    0.0000 C   0  0  0  0  0  0  0  0  0  0  0  0
    1.1387    2.1904    0.0000 N   0  0  0  0  0  0  0  0  0  0  0  0
    1.9233    1.9354    0.0000 C   0  0  0  0  0  0  0  0  0  0  0  0
    2.6378    2.3479    0.0000 C   0  0  0  0  0  0  0  0  0  0  0  0
  1  2  1  0  0  0  0
  2  3  1  0  0  0  0
  3  4  2  0  0  0  0
  4  5  1  0  0  0  0
  5  6  2  0  0  0  0
  6  7  1  0  0  0  0
  7  8  1  0  0  0  0
  8  9  1  0  0  0  0
  9 10  1  0  0  0  0
 10 11  1  0  0  0  0
 10 12  1  0  0  0  0
  7 13  2  0  0  0  0
 13 14  1  0  0  0  0
 14 15  1  0  0  0  0
  6 15  1  0  0  0  0
 15 16  2  0  0  0  0
  3 16  1  0  0  0  0
M  END
>  <MOLECULEID>
M437185

>  <CLASS>
Inactive

$$$$

  Mrv2120 12252113502D          

 30 33  0  0  0  0            999 V2000
    1.8408   -6.5966    0.0000 C   0  0  0  0  0  0  0  0  0  0  0  0
    2.6478   -6.4251    0.0000 N   0  0  0  0  0  0  0  0  0  0  0  0
    3.1998   -7.0382    0.0000 C   0  0  0  0  0  0  0  0  0  0  0  0
    2.9027   -5.6405    0.0000 C   0  0  0  0  0  0  0  0  0  0  0  0
    3.7097   -5.4689    0.0000 C   0  0  0  0  0  0  0  0  0  0  0  0
    3.9646   -4.6843    0.0000 N   0  0  0  0  0  0  0  0  0  0  0  0
    3.4797   -4.0169    0.0000 C   0  0  0  0  0  0  0  0  0  0  0  0
    2.6547   -4.0169    0.0000 C   0  0  0  0  0  0  0  0  0  0  0  0
    3.9646   -3.3494    0.0000 C   0  0  0  0  0  0  0  0  0  0  0  0
    4.7492   -3.6044    0.0000 C   0  0  0  0  0  0  0  0  0  0  0  0
    5.4637   -3.1919    0.0000 C   0  0  0  0  0  0  0  0  0  0  0  0
    5.4637   -2.3669    0.0000 N   0  0  0  0  0  0  0  0  0  0  0  0
    6.1782   -1.9544    0.0000 S   0  0  0  0  0  0  0  0  0  0  0  0
    6.5907   -2.6688    0.0000 O   0  0  0  0  0  0  0  0  0  0  0  0
    5.7657   -1.2399    0.0000 O   0  0  0  0  0  0  0  0  0  0  0  0
    6.8926   -1.5419    0.0000 C   0  0  0  0  0  0  0  0  0  0  0  0
    6.9789   -0.7214    0.0000 C   0  0  0  0  0  0  0  0  0  0  0  0
    6.3658   -0.1694    0.0000 C   0  0  0  0  0  0  0  0  0  0  0  0
    7.7859   -0.5499    0.0000 C   0  0  0  0  0  0  0  0  0  0  0  0
    8.1984    0.1646    0.0000 C   0  0  0  0  0  0  0  0  0  0  0  0
    9.0234    0.1646    0.0000 C   0  0  0  0  0  0  0  0  0  0  0  0
    9.4359    0.8791    0.0000 Cl  0  0  0  0  0  0  0  0  0  0  0  0
    9.4359   -0.5499    0.0000 C   0  0  0  0  0  0  0  0  0  0  0  0
    9.0234   -1.2643    0.0000 C   0  0  0  0  0  0  0  0  0  0  0  0
    8.1984   -1.2643    0.0000 C   0  0  0  0  0  0  0  0  0  0  0  0
    7.6463   -1.8774    0.0000 S   0  0  0  0  0  0  0  0  0  0  0  0
    6.1782   -3.6044    0.0000 C   0  0  0  0  0  0  0  0  0  0  0  0
    6.1782   -4.4294    0.0000 C   0  0  0  0  0  0  0  0  0  0  0  0
    5.4637   -4.8419    0.0000 C   0  0  0  0  0  0  0  0  0  0  0  0
    4.7492   -4.4294    0.0000 C   0  0  0  0  0  0  0  0  0  0  0  0
  1  2  1  0  0  0  0
  2  3  1  0  0  0  0
  2  4  1  0  0  0  0
  4  5  1  0  0  0  0
  5  6  1  0  0  0  0
  6  7  1  0  0  0  0
  7  8  1  0  0  0  0
  7  9  2  0  0  0  0
  9 10  1  0  0  0  0
 10 11  2  0  0  0  0
 11 12  1  0  0  0  0
 12 13  1  0  0  0  0
 13 14  2  0  0  0  0
 13 15  2  0  0  0  0
 13 16  1  0  0  0  0
 16 17  2  0  0  0  0
 17 18  1  0  0  0  0
 17 19  1  0  0  0  0
 19 20  2  0  0  0  0
 20 21  1  0  0  0  0
 21 22  1  0  0  0  0
 21 23  2  0  0  0  0
 23 24  1  0  0  0  0
 24 25  2  0  0  0  0
 19 25  1  0  0  0  0
 25 26  1  0  0  0  0
 16 26  1  0  0  0  0
 11 27  1  0  0  0  0
 27 28  2  0  0  0  0
 28 29  1  0  0  0  0
 29 30  2  0  0  0  0
  6 30  1  0  0  0  0
 10 30  1  0  0  0  0
M  END
>  <MOLECULEID>
M494784

>  <CLASS>
Inactive

$$$$

  Mrv2120 12252113502D          

 22 24  0  0  0  0            999 V2000
    0.0000   -2.4750    0.0000 C   0  0  0  0  0  0  0  0  0  0  0  0
    0.0000   -1.6500    0.0000 S   0  0  0  0  0  0  0  0  0  0  0  0
    0.7145   -1.2375    0.0000 C   0  0  0  0  0  0  0  0  0  0  0  0
    0.7145   -0.4125    0.0000 C   0  0  0  0  0  0  0  0  0  0  0  0
    1.4289    0.0000    0.0000 C   0  0  0  0  0  0  0  0  0  0  0  0
    1.4289    0.8250    0.0000 N   0  0  0  0  0  0  0  0  0  0  0  0
    2.1434   -0.4125    0.0000 N   0  0  0  0  0  0  0  0  0  0  0  0
    2.8579    0.0000    0.0000 C   0  0  0  0  0  0  0  0  0  0  0  0
    3.5724   -0.4125    0.0000 C   0  0  0  0  0  0  0  0  0  0  0  0
    3.5724   -1.2375    0.0000 C   0  0  0  0  0  0  0  0  0  0  0  0
    2.8579   -1.6500    0.0000 C   0  0  0  0  0  0  0  0  0  0  0  0
    2.1434   -1.2375    0.0000 C   0  0  0  0  0  0  0  0  0  0  0  0
    1.4289   -1.6500    0.0000 N   0  0  0  0  0  0  0  0  0  0  0  0
    0.0000    0.0000    0.0000 S   0  0  0  0  0  0  0  0  0  0  0  0
    0.4125    0.7145    0.0000 O   0  0  0  0  0  0  0  0  0  0  0  0
   -0.4125   -0.7145    0.0000 O   0  0  0  0  0  0  0  0  0  0  0  0
   -0.7145    0.4125    0.0000 C   0  0  0  0  0  0  0  0  0  0  0  0
   -1.4289    0.0000    0.0000 C   0  0  0  0  0  0  0  0  0  0  0  0
   -2.1434    0.4125    0.0000 C   0  0  0  0  0  0  0  0  0  0  0  0
   -2.1434    1.2375    0.0000 C   0  0  0  0  0  0  0  0  0  0  0  0
   -1.4289    1.6500    0.0000 C   0  0  0  0  0  0  0  0  0  0  0  0
   -0.7145    1.2375    0.0000 C   0  0  0  0  0  0  0  0  0  0  0  0
  1  2  1  0  0  0  0
  2  3  1  0  0  0  0
  3  4  2  0  0  0  0
  4  5  1  0  0  0  0
  5  6  2  0  0  0  0
  5  7  1  0  0  0  0
  7  8  1  0  0  0  0
  8  9  2  0  0  0  0
  9 10  1  0  0  0  0
 10 11  2  0  0  0  0
 11 12  1  0  0  0  0
  7 12  1  0  0  0  0
 12 13  2  0  0  0  0
  3 13  1  0  0  0  0
  4 14  1  0  0  0  0
 14 15  2  0  0  0  0
 14 16  2  0  0  0  0
 14 17  1  0  0  0  0
 17 18  2  0  0  0  0
 18 19  1  0  0  0  0
 19 20  2  0  0  0  0
 20 21  1  0  0  0  0
 21 22  2  0  0  0  0
 17 22  1  0  0  0  0
M  END
>  <MOLECULEID>
M486698

>  <CLASS>
Active

$$$$

  Mrv2120 12252113502D          

 25 27  0  0  0  0            999 V2000
   -1.8659    0.0165    0.0000 C   0  0  0  0  0  0  0  0  0  0  0  0
   -1.4534   -0.6979    0.0000 N   0  0  0  0  0  0  0  0  0  0  0  0
   -0.6284   -0.6979    0.0000 C   0  0  0  0  0  0  0  0  0  0  0  0
   -0.1435   -1.3654    0.0000 N   0  0  0  0  0  0  0  0  0  0  0  0
    0.6411   -1.1104    0.0000 N   0  0  0  0  0  0  0  0  0  0  0  0
    0.6411   -0.2854    0.0000 C   0  0  0  0  0  0  0  0  0  0  0  0
    1.3556    0.1271    0.0000 N   0  0  0  0  0  0  0  0  0  0  0  0
    2.0701   -0.2854    0.0000 C   0  0  0  0  0  0  0  0  0  0  0  0
    2.7845    0.1271    0.0000 C   0  0  0  0  0  0  0  0  0  0  0  0
    2.0701   -1.1104    0.0000 C   0  0  0  0  0  0  0  0  0  0  0  0
    2.7845   -1.5229    0.0000 C   0  0  0  0  0  0  0  0  0  0  0  0
    2.7845   -2.3479    0.0000 C   0  0  0  0  0  0  0  0  0  0  0  0
    3.4990   -2.7604    0.0000 N   0  0  0  0  0  0  0  0  0  0  0  0
    1.3556   -1.5229    0.0000 C   0  0  0  0  0  0  0  0  0  0  0  0
    1.3556   -2.3479    0.0000 C   0  0  0  0  0  0  0  0  0  0  0  0
   -0.1435   -0.0305    0.0000 C   0  0  0  0  0  0  0  0  0  0  0  0
   -0.3984    0.7541    0.0000 S   0  0  0  0  0  0  0  0  0  0  0  0
    0.3862    1.0091    0.0000 O   0  0  0  0  0  0  0  0  0  0  0  0
   -1.1831    0.4992    0.0000 O   0  0  0  0  0  0  0  0  0  0  0  0
   -0.6534    1.5387    0.0000 C   0  0  0  0  0  0  0  0  0  0  0  0
   -1.4604    1.7103    0.0000 C   0  0  0  0  0  0  0  0  0  0  0  0
   -1.7153    2.4949    0.0000 C   0  0  0  0  0  0  0  0  0  0  0  0
   -1.1633    3.1080    0.0000 C   0  0  0  0  0  0  0  0  0  0  0  0
   -0.3563    2.9365    0.0000 C   0  0  0  0  0  0  0  0  0  0  0  0
   -0.1014    2.1518    0.0000 C   0  0  0  0  0  0  0  0  0  0  0  0
  1  2  1  0  0  0  0
  2  3  1  0  0  0  0
  3  4  2  0  0  0  0
  4  5  1  0  0  0  0
  5  6  1  0  0  0  0
  6  7  1  0  0  0  0
  7  8  2  0  0  0  0
  8  9  1  0  0  0  0
  8 10  1  0  0  0  0
 10 11  1  0  0  0  0
 11 12  1  0  0  0  0
 12 13  1  0  0  0  0
 10 14  2  0  0  0  0
  5 14  1  0  0  0  0
 14 15  1  0  0  0  0
  6 16  2  0  0  0  0
  3 16  1  0  0  0  0
 16 17  1  0  0  0  0
 17 18  2  0  0  0  0
 17 19  2  0  0  0  0
 17 20  1  0  0  0  0
 20 21  2  0  0  0  0
 21 22  1  0  0  0  0
 22 23  2  0  0  0  0
 23 24  1  0  0  0  0
 24 25  2  0  0  0  0
 20 25  1  0  0  0  0
M  END
>  <MOLECULEID>
M97142040

>  <CLASS>
Active

$$$$

  Mrv2120 12252113502D          

 31 34  0  0  0  0            999 V2000
    2.1434   -2.8875    0.0000 C   0  0  0  0  0  0  0  0  0  0  0  0
    1.4289   -2.4750    0.0000 N   0  0  0  0  0  0  0  0  0  0  0  0
    0.7145   -2.8875    0.0000 C   0  0  0  0  0  0  0  0  0  0  0  0
    1.4289   -1.6500    0.0000 C   0  0  0  0  0  0  0  0  0  0  0  0
    0.7145   -1.2375    0.0000 C   0  0  0  0  0  0  0  0  0  0  0  0
    0.7145   -0.4125    0.0000 C   0  0  0  0  0  0  0  0  0  0  0  0
   -0.0000   -0.0000    0.0000 C   0  0  0  0  0  0  0  0  0  0  0  0
   -0.7846   -0.2549    0.0000 C   0  0  0  0  0  0  0  0  0  0  0  0
   -1.2695    0.4125    0.0000 C   0  0  0  0  0  0  0  0  0  0  0  0
   -0.7846    1.0799    0.0000 N   0  0  0  0  0  0  0  0  0  0  0  0
    0.0000    0.8250    0.0000 C   0  0  0  0  0  0  0  0  0  0  0  0
    0.7145    1.2375    0.0000 C   0  0  0  0  0  0  0  0  0  0  0  0
    1.4289    0.8250    0.0000 C   0  0  0  0  0  0  0  0  0  0  0  0
    1.4289    0.0000    0.0000 C   0  0  0  0  0  0  0  0  0  0  0  0
   -1.0396    1.8646    0.0000 S   0  0  0  0  0  0  0  0  0  0  0  0
   -0.2549    2.1195    0.0000 O   0  0  0  0  0  0  0  0  0  0  0  0
   -1.8242    1.6096    0.0000 O   0  0  0  0  0  0  0  0  0  0  0  0
   -1.2945    2.6492    0.0000 C   0  0  0  0  0  0  0  0  0  0  0  0
   -2.1015    2.8207    0.0000 C   0  0  0  0  0  0  0  0  0  0  0  0
   -2.3564    3.6053    0.0000 C   0  0  0  0  0  0  0  0  0  0  0  0
   -1.8044    4.2184    0.0000 C   0  0  0  0  0  0  0  0  0  0  0  0
   -0.9974    4.0469    0.0000 C   0  0  0  0  0  0  0  0  0  0  0  0
   -0.7425    3.2623    0.0000 C   0  0  0  0  0  0  0  0  0  0  0  0
   -2.0945    0.4125    0.0000 C   0  0  0  0  0  0  0  0  0  0  0  0
   -2.5070    1.1270    0.0000 O   0  0  0  0  0  0  0  0  0  0  0  0
   -2.5070   -0.3020    0.0000 C   0  0  0  0  0  0  0  0  0  0  0  0
   -2.0945   -1.0164    0.0000 C   0  0  0  0  0  0  0  0  0  0  0  0
   -2.5070   -1.7309    0.0000 C   0  0  0  0  0  0  0  0  0  0  0  0
   -3.3320   -1.7309    0.0000 C   0  0  0  0  0  0  0  0  0  0  0  0
   -3.7445   -1.0164    0.0000 C   0  0  0  0  0  0  0  0  0  0  0  0
   -3.3320   -0.3020    0.0000 C   0  0  0  0  0  0  0  0  0  0  0  0
  1  2  1  0  0  0  0
  2  3  1  0  0  0  0
  2  4  1  0  0  0  0
  4  5  1  0  0  0  0
  5  6  1  0  0  0  0
  6  7  2  0  0  0  0
  7  8  1  0  0  0  0
  8  9  2  0  0  0  0
  9 10  1  0  0  0  0
 10 11  1  0  0  0  0
  7 11  1  0  0  0  0
 11 12  2  0  0  0  0
 12 13  1  0  0  0  0
 13 14  2  0  0  0  0
  6 14  1  0  0  0  0
 10 15  1  0  0  0  0
 15 16  2  0  0  0  0
 15 17  2  0  0  0  0
 15 18  1  0  0  0  0
 18 19  2  0  0  0  0
 19 20  1  0  0  0  0
 20 21  2  0  0  0  0
 21 22  1  0  0  0  0
 22 23  2  0  0  0  0
 18 23  1  0  0  0  0
  9 24  1  0  0  0  0
 24 25  2  0  0  0  0
 24 26  1  0  0  0  0
 26 27  2  0  0  0  0
 27 28  1  0  0  0  0
 28 29  2  0  0  0  0
 29 30  1  0  0  0  0
 30 31  2  0  0  0  0
 26 31  1  0  0  0  0
M  END
>  <MOLECULEID>
M223078

>  <CLASS>
Active

$$$$

  Mrv2120 12252113502D          

 34 38  0  0  0  0            999 V2000
   -1.4276   -6.2698    0.0000 C   0  0  0  0  0  0  0  0  0  0  0  0
   -1.5139   -7.0903    0.0000 C   0  0  0  0  0  0  0  0  0  0  0  0
   -0.9008   -7.6424    0.0000 C   0  0  0  0  0  0  0  0  0  0  0  0
   -1.2363   -8.3960    0.0000 S   0  0  0  0  0  0  0  0  0  0  0  0
   -2.0568   -8.3098    0.0000 C   0  0  0  0  0  0  0  0  0  0  0  0
   -2.6699   -8.8618    0.0000 C   0  0  0  0  0  0  0  0  0  0  0  0
   -3.4545   -8.6069    0.0000 C   0  0  0  0  0  0  0  0  0  0  0  0
   -3.6261   -7.7999    0.0000 C   0  0  0  0  0  0  0  0  0  0  0  0
   -4.4107   -7.5450    0.0000 F   0  0  0  0  0  0  0  0  0  0  0  0
   -3.0130   -7.2479    0.0000 C   0  0  0  0  0  0  0  0  0  0  0  0
   -2.2284   -7.5028    0.0000 C   0  0  0  0  0  0  0  0  0  0  0  0
   -0.0938   -7.4708    0.0000 S   0  0  0  0  0  0  0  0  0  0  0  0
    0.0777   -8.2778    0.0000 O   0  0  0  0  0  0  0  0  0  0  0  0
   -0.2653   -6.6639    0.0000 O   0  0  0  0  0  0  0  0  0  0  0  0
    0.7132   -7.2993    0.0000 N   0  0  0  0  0  0  0  0  0  0  0  0
    0.9681   -6.5147    0.0000 C   0  0  0  0  0  0  0  0  0  0  0  0
    0.4161   -5.9016    0.0000 C   0  0  0  0  0  0  0  0  0  0  0  0
    0.6710   -5.1170    0.0000 C   0  0  0  0  0  0  0  0  0  0  0  0
    0.1190   -4.5039    0.0000 C   0  0  0  0  0  0  0  0  0  0  0  0
    0.3739   -3.7192    0.0000 N   0  0  0  0  0  0  0  0  0  0  0  0
   -0.1781   -3.1062    0.0000 C   0  0  0  0  0  0  0  0  0  0  0  0
    0.0768   -2.3215    0.0000 C   0  0  0  0  0  0  0  0  0  0  0  0
    0.8838   -2.1500    0.0000 N   0  0  0  0  0  0  0  0  0  0  0  0
    1.4358   -2.7631    0.0000 C   0  0  0  0  0  0  0  0  0  0  0  0
    1.1809   -3.5477    0.0000 C   0  0  0  0  0  0  0  0  0  0  0  0
    1.1387   -1.3654    0.0000 C   0  0  0  0  0  0  0  0  0  0  0  0
    0.6538   -0.6979    0.0000 N   0  0  0  0  0  0  0  0  0  0  0  0
    1.1387   -0.0305    0.0000 S   0  0  0  0  0  0  0  0  0  0  0  0
    1.9233   -0.2854    0.0000 C   0  0  0  0  0  0  0  0  0  0  0  0
    2.6378    0.1271    0.0000 C   0  0  0  0  0  0  0  0  0  0  0  0
    3.3523   -0.2854    0.0000 C   0  0  0  0  0  0  0  0  0  0  0  0
    3.3523   -1.1104    0.0000 C   0  0  0  0  0  0  0  0  0  0  0  0
    2.6378   -1.5229    0.0000 C   0  0  0  0  0  0  0  0  0  0  0  0
    1.9233   -1.1104    0.0000 C   0  0  0  0  0  0  0  0  0  0  0  0
  1  2  1  0  0  0  0
  2  3  2  0  0  0  0
  3  4  1  0  0  0  0
  4  5  1  0  0  0  0
  5  6  2  0  0  0  0
  6  7  1  0  0  0  0
  7  8  2  0  0  0  0
  8  9  1  0  0  0  0
  8 10  1  0  0  0  0
 10 11  2  0  0  0  0
  2 11  1  0  0  0  0
  5 11  1  0  0  0  0
  3 12  1  0  0  0  0
 12 13  2  0  0  0  0
 12 14  2  0  0  0  0
 12 15  1  0  0  0  0
 15 16  1  0  0  0  0
 16 17  1  0  0  0  0
 17 18  1  0  0  0  0
 18 19  1  0  0  0  0
 19 20  1  0  0  0  0
 20 21  1  0  0  0  0
 21 22  1  0  0  0  0
 22 23  1  0  0  0  0
 23 24  1  0  0  0  0
 24 25  1  0  0  0  0
 20 25  1  0  0  0  0
 23 26  1  0  0  0  0
 26 27  2  0  0  0  0
 27 28  1  0  0  0  0
 28 29  1  0  0  0  0
 29 30  2  0  0  0  0
 30 31  1  0  0  0  0
 31 32  2  0  0  0  0
 32 33  1  0  0  0  0
 33 34  2  0  0  0  0
 26 34  1  0  0  0  0
 29 34  1  0  0  0  0
M  END
>  <MOLECULEID>
M96834974

>  <CLASS>
Inactive

$$$$

  Mrv2120 12252113502D          

 31 33  0  0  0  0            999 V2000
   -2.1434   -0.4125    0.0000 C   0  0  0  0  0  0  0  0  0  0  0  0
   -1.4289   -0.8250    0.0000 O   0  0  0  0  0  0  0  0  0  0  0  0
   -1.4289   -1.6500    0.0000 C   0  0  0  0  0  0  0  0  0  0  0  0
   -0.7145   -2.0625    0.0000 C   0  0  0  0  0  0  0  0  0  0  0  0
   -0.7145   -2.8875    0.0000 C   0  0  0  0  0  0  0  0  0  0  0  0
   -1.4289   -3.3000    0.0000 C   0  0  0  0  0  0  0  0  0  0  0  0
   -2.1434   -2.8875    0.0000 C   0  0  0  0  0  0  0  0  0  0  0  0
   -2.1434   -2.0625    0.0000 C   0  0  0  0  0  0  0  0  0  0  0  0
   -2.8579   -1.6500    0.0000 N   0  0  0  0  0  0  0  0  0  0  0  0
   -3.5724   -2.0625    0.0000 C   0  0  0  0  0  0  0  0  0  0  0  0
   -4.2868   -1.6500    0.0000 C   0  0  0  0  0  0  0  0  0  0  0  0
   -4.2868   -0.8250    0.0000 N   0  0  0  0  0  0  0  0  0  0  0  0
   -3.5724   -0.4125    0.0000 C   0  0  0  0  0  0  0  0  0  0  0  0
   -2.8579   -0.8250    0.0000 C   0  0  0  0  0  0  0  0  0  0  0  0
   -1.4289   -4.1250    0.0000 S   0  0  0  0  0  0  0  0  0  0  0  0
   -2.2539   -4.1250    0.0000 O   0  0  0  0  0  0  0  0  0  0  0  0
   -0.6039   -4.1250    0.0000 O   0  0  0  0  0  0  0  0  0  0  0  0
   -1.4289   -4.9500    0.0000 N   0  0  0  0  0  0  0  0  0  0  0  0
   -0.7145   -5.3625    0.0000 C   0  0  0  0  0  0  0  0  0  0  0  0
    0.0000   -4.9500    0.0000 C   0  0  0  0  0  0  0  0  0  0  0  0
    0.7145   -5.3625    0.0000 C   0  0  0  0  0  0  0  0  0  0  0  0
    0.7145   -6.1875    0.0000 C   0  0  0  0  0  0  0  0  0  0  0  0
   -0.0000   -6.6000    0.0000 C   0  0  0  0  0  0  0  0  0  0  0  0
   -0.0000   -7.4250    0.0000 C   0  0  0  0  0  0  0  0  0  0  0  0
    0.7145   -7.8375    0.0000 O   0  0  0  0  0  0  0  0  0  0  0  0
    0.7145   -8.6625    0.0000 C   0  0  0  0  0  0  0  0  0  0  0  0
    1.4289   -9.0750    0.0000 C   0  0  0  0  0  0  0  0  0  0  0  0
    2.1434   -9.4875    0.0000 F   0  0  0  0  0  0  0  0  0  0  0  0
    1.0164   -9.7895    0.0000 F   0  0  0  0  0  0  0  0  0  0  0  0
    1.8414   -8.3605    0.0000 F   0  0  0  0  0  0  0  0  0  0  0  0
   -0.7145   -6.1875    0.0000 C   0  0  0  0  0  0  0  0  0  0  0  0
  1  2  1  0  0  0  0
  2  3  1  0  0  0  0
  3  4  2  0  0  0  0
  4  5  1  0  0  0  0
  5  6  2  0  0  0  0
  6  7  1  0  0  0  0
  7  8  2  0  0  0  0
  3  8  1  0  0  0  0
  8  9  1  0  0  0  0
  9 10  1  0  0  0  0
 10 11  1  0  0  0  0
 11 12  1  0  0  0  0
 12 13  1  0  0  0  0
 13 14  1  0  0  0  0
  9 14  1  0  0  0  0
  6 15  1  0  0  0  0
 15 16  2  0  0  0  0
 15 17  2  0  0  0  0
 15 18  1  0  0  0  0
 18 19  1  0  0  0  0
 19 20  2  0  0  0  0
 20 21  1  0  0  0  0
 21 22  2  0  0  0  0
 22 23  1  0  0  0  0
 23 24  1  0  0  0  0
 24 25  1  0  0  0  0
 25 26  1  0  0  0  0
 26 27  1  0  0  0  0
 27 28  1  0  0  0  0
 27 29  1  0  0  0  0
 27 30  1  0  0  0  0
 23 31  2  0  0  0  0
 19 31  1  0  0  0  0
M  END
>  <MOLECULEID>
M97341523

>  <CLASS>
Active

$$$$

  Mrv2120 12252113502D          

 40 45  0  0  0  0            999 V2000
    0.0000   -1.6500    0.0000 O   0  0  0  0  0  0  0  0  0  0  0  0
    0.7145   -1.2375    0.0000 C   0  0  0  0  0  0  0  0  0  0  0  0
    0.7145   -0.4125    0.0000 C   0  0  0  0  0  0  0  0  0  0  0  0
    1.4289    0.0000    0.0000 C   0  0  0  0  0  0  0  0  0  0  0  0
    2.1434   -0.4125    0.0000 C   0  0  0  0  0  0  0  0  0  0  0  0
    2.8579    0.0000    0.0000 C   0  0  0  0  0  0  0  0  0  0  0  0
    3.5724   -0.4125    0.0000 C   0  0  0  0  0  0  0  0  0  0  0  0
    3.5724   -1.2375    0.0000 C   0  0  0  0  0  0  0  0  0  0  0  0
    4.2868   -1.6500    0.0000 O   0  0  0  0  0  0  0  0  0  0  0  0
    4.2868   -2.4750    0.0000 C   0  0  0  0  0  0  0  0  0  0  0  0
    5.0013   -2.8875    0.0000 C   0  0  0  0  0  0  0  0  0  0  0  0
    5.0013   -3.7125    0.0000 C   0  0  0  0  0  0  0  0  0  0  0  0
    5.7158   -4.1250    0.0000 C   0  0  0  0  0  0  0  0  0  0  0  0
    5.7158   -4.9500    0.0000 N   0  0  0  0  0  0  0  0  0  0  0  0
    6.4302   -5.3625    0.0000 C   0  0  0  0  0  0  0  0  0  0  0  0
    6.4302   -6.1875    0.0000 C   0  0  0  0  0  0  0  0  0  0  0  0
    5.7158   -6.6000    0.0000 N   0  0  0  0  0  0  0  0  0  0  0  0
    5.0013   -6.1875    0.0000 C   0  0  0  0  0  0  0  0  0  0  0  0
    5.0013   -5.3625    0.0000 C   0  0  0  0  0  0  0  0  0  0  0  0
    5.7158   -7.4250    0.0000 C   0  0  0  0  0  0  0  0  0  0  0  0
    6.4302   -7.8375    0.0000 C   0  0  0  0  0  0  0  0  0  0  0  0
    7.2149   -7.5826    0.0000 C   0  0  0  0  0  0  0  0  0  0  0  0
    7.6998   -8.2500    0.0000 C   0  0  0  0  0  0  0  0  0  0  0  0
    7.2149   -8.9174    0.0000 N   0  0  0  0  0  0  0  0  0  0  0  0
    6.4302   -8.6625    0.0000 C   0  0  0  0  0  0  0  0  0  0  0  0
    5.7158   -9.0750    0.0000 C   0  0  0  0  0  0  0  0  0  0  0  0
    5.0013   -8.6625    0.0000 C   0  0  0  0  0  0  0  0  0  0  0  0
    5.0013   -7.8375    0.0000 C   0  0  0  0  0  0  0  0  0  0  0  0
    7.4698   -9.7021    0.0000 S   0  0  0  0  0  0  0  0  0  0  0  0
    6.6852   -9.9570    0.0000 O   0  0  0  0  0  0  0  0  0  0  0  0
    8.2544   -9.4471    0.0000 O   0  0  0  0  0  0  0  0  0  0  0  0
    7.7247  -10.4867    0.0000 C   0  0  0  0  0  0  0  0  0  0  0  0
    8.5317  -10.6582    0.0000 C   0  0  0  0  0  0  0  0  0  0  0  0
    8.7866  -11.4428    0.0000 C   0  0  0  0  0  0  0  0  0  0  0  0
    8.2346  -12.0559    0.0000 C   0  0  0  0  0  0  0  0  0  0  0  0
    7.4276  -11.8844    0.0000 C   0  0  0  0  0  0  0  0  0  0  0  0
    7.1727  -11.0998    0.0000 C   0  0  0  0  0  0  0  0  0  0  0  0
    2.8579   -1.6500    0.0000 C   0  0  0  0  0  0  0  0  0  0  0  0
    2.1434   -1.2375    0.0000 C   0  0  0  0  0  0  0  0  0  0  0  0
    1.4289   -1.6500    0.0000 N   0  0  0  0  0  0  0  0  0  0  0  0
  1  2  2  0  0  0  0
  2  3  1  0  0  0  0
  3  4  1  0  0  0  0
  4  5  1  0  0  0  0
  5  6  2  0  0  0  0
  6  7  1  0  0  0  0
  7  8  2  0  0  0  0
  8  9  1  0  0  0  0
  9 10  1  0  0  0  0
 10 11  1  0  0  0  0
 11 12  1  0  0  0  0
 12 13  1  0  0  0  0
 13 14  1  0  0  0  0
 14 15  1  0  0  0  0
 15 16  1  0  0  0  0
 16 17  1  0  0  0  0
 17 18  1  0  0  0  0
 18 19  1  0  0  0  0
 14 19  1  0  0  0  0
 17 20  1  0  0  0  0
 20 21  2  0  0  0  0
 21 22  1  0  0  0  0
 22 23  2  0  0  0  0
 23 24  1  0  0  0  0
 24 25  1  0  0  0  0
 21 25  1  0  0  0  0
 25 26  2  0  0  0  0
 26 27  1  0  0  0  0
 27 28  2  0  0  0  0
 20 28  1  0  0  0  0
 24 29  1  0  0  0  0
 29 30  2  0  0  0  0
 29 31  2  0  0  0  0
 29 32  1  0  0  0  0
 32 33  2  0  0  0  0
 33 34  1  0  0  0  0
 34 35  2  0  0  0  0
 35 36  1  0  0  0  0
 36 37  2  0  0  0  0
 32 37  1  0  0  0  0
  8 38  1  0  0  0  0
 38 39  2  0  0  0  0
  5 39  1  0  0  0  0
 39 40  1  0  0  0  0
  2 40  1  0  0  0  0
M  END
>  <MOLECULEID>
M96834544

>  <CLASS>
Active

$$$$

  Mrv2120 12252113502D          

 23 25  0  0  0  0            999 V2000
   -1.8659    0.0165    0.0000 C   0  0  0  0  0  0  0  0  0  0  0  0
   -1.4534   -0.6979    0.0000 N   0  0  0  0  0  0  0  0  0  0  0  0
   -0.6284   -0.6979    0.0000 C   0  0  0  0  0  0  0  0  0  0  0  0
   -0.1435   -1.3654    0.0000 N   0  0  0  0  0  0  0  0  0  0  0  0
    0.6411   -1.1104    0.0000 N   0  0  0  0  0  0  0  0  0  0  0  0
    0.6411   -0.2854    0.0000 C   0  0  0  0  0  0  0  0  0  0  0  0
    1.3556    0.1271    0.0000 N   0  0  0  0  0  0  0  0  0  0  0  0
    2.0701   -0.2854    0.0000 C   0  0  0  0  0  0  0  0  0  0  0  0
    2.7845    0.1271    0.0000 C   0  0  0  0  0  0  0  0  0  0  0  0
    2.0701   -1.1104    0.0000 C   0  0  0  0  0  0  0  0  0  0  0  0
    1.3556   -1.5229    0.0000 C   0  0  0  0  0  0  0  0  0  0  0  0
    1.3556   -2.3479    0.0000 N   0  0  0  0  0  0  0  0  0  0  0  0
    2.0701   -2.7604    0.0000 C   0  0  0  0  0  0  0  0  0  0  0  0
   -0.1435   -0.0305    0.0000 C   0  0  0  0  0  0  0  0  0  0  0  0
   -0.3984    0.7541    0.0000 S   0  0  0  0  0  0  0  0  0  0  0  0
    0.3862    1.0091    0.0000 O   0  0  0  0  0  0  0  0  0  0  0  0
   -1.1831    0.4992    0.0000 O   0  0  0  0  0  0  0  0  0  0  0  0
   -0.6534    1.5387    0.0000 C   0  0  0  0  0  0  0  0  0  0  0  0
   -1.4604    1.7103    0.0000 C   0  0  0  0  0  0  0  0  0  0  0  0
   -1.7153    2.4949    0.0000 C   0  0  0  0  0  0  0  0  0  0  0  0
   -1.1633    3.1080    0.0000 C   0  0  0  0  0  0  0  0  0  0  0  0
   -0.3563    2.9365    0.0000 C   0  0  0  0  0  0  0  0  0  0  0  0
   -0.1014    2.1518    0.0000 C   0  0  0  0  0  0  0  0  0  0  0  0
  1  2  1  0  0  0  0
  2  3  1  0  0  0  0
  3  4  2  0  0  0  0
  4  5  1  0  0  0  0
  5  6  1  0  0  0  0
  6  7  1  0  0  0  0
  7  8  2  0  0  0  0
  8  9  1  0  0  0  0
  8 10  1  0  0  0  0
 10 11  2  0  0  0  0
  5 11  1  0  0  0  0
 11 12  1  0  0  0  0
 12 13  1  0  0  0  0
  6 14  2  0  0  0  0
  3 14  1  0  0  0  0
 14 15  1  0  0  0  0
 15 16  2  0  0  0  0
 15 17  2  0  0  0  0
 15 18  1  0  0  0  0
 18 19  2  0  0  0  0
 19 20  1  0  0  0  0
 20 21  2  0  0  0  0
 21 22  1  0  0  0  0
 22 23  2  0  0  0  0
 18 23  1  0  0  0  0
M  END
>  <MOLECULEID>
M96631790

>  <CLASS>
Active

$$$$

  Mrv2120 12252113502D          

 21 24  0  0  0  0            999 V2000
    0.3188   -3.6718    0.0000 C   0  0  0  0  0  0  0  0  0  0  0  0
    0.0639   -2.8872    0.0000 C   0  0  0  0  0  0  0  0  0  0  0  0
   -0.7431   -2.7157    0.0000 C   0  0  0  0  0  0  0  0  0  0  0  0
   -0.9980   -1.9311    0.0000 C   0  0  0  0  0  0  0  0  0  0  0  0
   -0.4460   -1.3180    0.0000 C   0  0  0  0  0  0  0  0  0  0  0  0
    0.3610   -1.4895    0.0000 C   0  0  0  0  0  0  0  0  0  0  0  0
    0.6159   -2.2741    0.0000 C   0  0  0  0  0  0  0  0  0  0  0  0
    1.4229   -2.4457    0.0000 S   0  0  0  0  0  0  0  0  0  0  0  0
    1.9749   -1.8326    0.0000 C   0  0  0  0  0  0  0  0  0  0  0  0
    1.7200   -1.0479    0.0000 C   0  0  0  0  0  0  0  0  0  0  0  0
    2.2720   -0.4349    0.0000 C   0  0  0  0  0  0  0  0  0  0  0  0
    3.0790   -0.6064    0.0000 C   0  0  0  0  0  0  0  0  0  0  0  0
    3.7464   -0.1215    0.0000 C   0  0  0  0  0  0  0  0  0  0  0  0
    4.4139   -0.6064    0.0000 C   0  0  0  0  0  0  0  0  0  0  0  0
    5.2208   -0.4349    0.0000 C   0  0  0  0  0  0  0  0  0  0  0  0
    5.7729   -1.0479    0.0000 N   0  0  0  0  0  0  0  0  0  0  0  0
    5.5179   -1.8326    0.0000 C   0  0  0  0  0  0  0  0  0  0  0  0
    4.7110   -2.0041    0.0000 C   0  0  0  0  0  0  0  0  0  0  0  0
    4.1589   -1.3910    0.0000 N   0  0  0  0  0  0  0  0  0  0  0  0
    3.3339   -1.3910    0.0000 C   0  0  0  0  0  0  0  0  0  0  0  0
    2.7819   -2.0041    0.0000 C   0  0  0  0  0  0  0  0  0  0  0  0
  1  2  1  0  0  0  0
  2  3  2  0  0  0  0
  3  4  1  0  0  0  0
  4  5  2  0  0  0  0
  5  6  1  0  0  0  0
  6  7  2  0  0  0  0
  2  7  1  0  0  0  0
  7  8  1  0  0  0  0
  8  9  1  0  0  0  0
  9 10  2  0  0  0  0
 10 11  1  0  0  0  0
 11 12  2  0  0  0  0
 12 13  1  0  0  0  0
 13 14  1  0  0  0  0
 14 15  1  0  0  0  0
 15 16  1  0  0  0  0
 16 17  1  0  0  0  0
 17 18  1  0  0  0  0
 18 19  1  0  0  0  0
 14 19  1  0  0  0  0
 19 20  1  0  0  0  0
 12 20  1  0  0  0  0
 20 21  2  0  0  0  0
  9 21  1  0  0  0  0
M  END
>  <MOLECULEID>
M97080750

>  <CLASS>
Inactive

$$$$

  Mrv2120 12252113502D          

 24 26  0  0  0  0            999 V2000
    0.2587    3.2864    0.0000 C   0  0  0  0  0  0  0  0  0  0  0  0
    0.1725    2.4660    0.0000 C   0  0  0  0  0  0  0  0  0  0  0  0
   -0.5812    2.1304    0.0000 N   0  0  0  0  0  0  0  0  0  0  0  0
   -0.6674    1.3099    0.0000 C   0  0  0  0  0  0  0  0  0  0  0  0
   -1.4211    0.9744    0.0000 N   0  0  0  0  0  0  0  0  0  0  0  0
   -2.0886    1.4593    0.0000 S   0  0  0  0  0  0  0  0  0  0  0  0
   -2.5735    0.7918    0.0000 O   0  0  0  0  0  0  0  0  0  0  0  0
   -1.6036    2.1267    0.0000 O   0  0  0  0  0  0  0  0  0  0  0  0
   -2.7560    1.9442    0.0000 C   0  0  0  0  0  0  0  0  0  0  0  0
   -3.5097    1.6087    0.0000 C   0  0  0  0  0  0  0  0  0  0  0  0
   -4.1771    2.0936    0.0000 C   0  0  0  0  0  0  0  0  0  0  0  0
   -4.9308    1.7580    0.0000 N   0  0  0  0  0  0  0  0  0  0  0  0
   -4.0909    2.9141    0.0000 C   0  0  0  0  0  0  0  0  0  0  0  0
   -3.3372    3.2496    0.0000 C   0  0  0  0  0  0  0  0  0  0  0  0
   -2.6698    2.7647    0.0000 C   0  0  0  0  0  0  0  0  0  0  0  0
    0.0000    0.8250    0.0000 N   0  0  0  0  0  0  0  0  0  0  0  0
    0.7846    1.0799    0.0000 C   0  0  0  0  0  0  0  0  0  0  0  0
    1.2695    0.4125    0.0000 C   0  0  0  0  0  0  0  0  0  0  0  0
    1.7545    1.0799    0.0000 C   0  0  0  0  0  0  0  0  0  0  0  0
    2.5391    0.8250    0.0000 C   0  0  0  0  0  0  0  0  0  0  0  0
    2.5391    0.0000    0.0000 C   0  0  0  0  0  0  0  0  0  0  0  0
    1.7545   -0.2549    0.0000 C   0  0  0  0  0  0  0  0  0  0  0  0
    0.7846   -0.2549    0.0000 C   0  0  0  0  0  0  0  0  0  0  0  0
   -0.0000    0.0000    0.0000 N   0  0  0  0  0  0  0  0  0  0  0  0
  1  2  1  0  0  0  0
  3  2  1  4  0  0  0
  3  4  2  0  0  0  0
  4  5  1  0  0  0  0
  5  6  1  0  0  0  0
  6  7  2  0  0  0  0
  6  8  2  0  0  0  0
  6  9  1  0  0  0  0
  9 10  2  0  0  0  0
 10 11  1  0  0  0  0
 11 12  1  0  0  0  0
 11 13  2  0  0  0  0
 13 14  1  0  0  0  0
 14 15  2  0  0  0  0
  9 15  1  0  0  0  0
  4 16  1  0  0  0  0
 16 17  1  0  0  0  0
 17 18  1  0  0  0  0
 18 19  1  0  0  0  0
 19 20  1  0  0  0  0
 20 21  1  0  0  0  0
 21 22  1  0  0  0  0
 18 22  1  0  0  0  0
 18 23  1  0  0  0  0
 23 24  2  0  0  0  0
 16 24  1  0  0  0  0
M  END
>  <MOLECULEID>
M97099789

>  <CLASS>
Inactive

$$$$

  Mrv2120 12252113502D          

 21 23  0  0  0  0            999 V2000
    4.3974    1.2375    0.0000 O   0  0  0  0  0  0  0  0  0  0  0  0
    3.5724    1.2375    0.0000 S   0  0  0  0  0  0  0  0  0  0  0  0
    2.7474    1.2375    0.0000 O   0  0  0  0  0  0  0  0  0  0  0  0
    3.5724    0.4125    0.0000 C   0  0  0  0  0  0  0  0  0  0  0  0
    4.2868    0.0000    0.0000 C   0  0  0  0  0  0  0  0  0  0  0  0
    4.2868   -0.8250    0.0000 C   0  0  0  0  0  0  0  0  0  0  0  0
    3.5724   -1.2375    0.0000 C   0  0  0  0  0  0  0  0  0  0  0  0
    2.8579   -0.8250    0.0000 C   0  0  0  0  0  0  0  0  0  0  0  0
    2.8579    0.0000    0.0000 C   0  0  0  0  0  0  0  0  0  0  0  0
    3.5724    2.0625    0.0000 C   0  0  0  0  0  0  0  0  0  0  0  0
    2.8579    2.4750    0.0000 C   0  0  0  0  0  0  0  0  0  0  0  0
    2.8579    3.3000    0.0000 C   0  0  0  0  0  0  0  0  0  0  0  0
    3.5724    3.7125    0.0000 C   0  0  0  0  0  0  0  0  0  0  0  0
    4.2868    3.3000    0.0000 C   0  0  0  0  0  0  0  0  0  0  0  0
    4.2868    2.4750    0.0000 C   0  0  0  0  0  0  0  0  0  0  0  0
    5.0013    2.0625    0.0000 N   0  0  0  0  0  0  0  0  0  0  0  0
    5.7158    2.4750    0.0000 C   0  0  0  0  0  0  0  0  0  0  0  0
    6.4302    2.0625    0.0000 C   0  0  0  0  0  0  0  0  0  0  0  0
    6.4302    1.2375    0.0000 N   0  0  0  0  0  0  0  0  0  0  0  0
    5.7158    0.8250    0.0000 C   0  0  0  0  0  0  0  0  0  0  0  0
    5.0013    1.2375    0.0000 C   0  0  0  0  0  0  0  0  0  0  0  0
  1  2  2  0  0  0  0
  2  3  2  0  0  0  0
  2  4  1  0  0  0  0
  4  5  2  0  0  0  0
  5  6  1  0  0  0  0
  6  7  2  0  0  0  0
  7  8  1  0  0  0  0
  8  9  2  0  0  0  0
  4  9  1  0  0  0  0
  2 10  1  0  0  0  0
 10 11  2  0  0  0  0
 11 12  1  0  0  0  0
 12 13  2  0  0  0  0
 13 14  1  0  0  0  0
 14 15  2  0  0  0  0
 10 15  1  0  0  0  0
 15 16  1  0  0  0  0
 16 17  1  0  0  0  0
 17 18  1  0  0  0  0
 18 19  1  0  0  0  0
 19 20  1  0  0  0  0
 20 21  1  0  0  0  0
 16 21  1  0  0  0  0
M  END
>  <MOLECULEID>
M304054

>  <CLASS>
Inactive

$$$$

  Mrv2120 12252113502D          

 25 28  0  0  0  0            999 V2000
    1.1387   -4.2695    0.0000 C   0  0  0  0  0  0  0  0  0  0  0  0
    0.8838   -3.4849    0.0000 N   0  0  0  0  0  0  0  0  0  0  0  0
    0.0992   -3.2299    0.0000 C   0  0  0  0  0  0  0  0  0  0  0  0
    0.0992   -2.4049    0.0000 C   0  0  0  0  0  0  0  0  0  0  0  0
    0.8838   -2.1500    0.0000 C   0  0  0  0  0  0  0  0  0  0  0  0
    1.3687   -2.8174    0.0000 C   0  0  0  0  0  0  0  0  0  0  0  0
    1.1387   -1.3654    0.0000 C   0  0  0  0  0  0  0  0  0  0  0  0
    0.6538   -0.6979    0.0000 C   0  0  0  0  0  0  0  0  0  0  0  0
    1.1387   -0.0305    0.0000 N   0  0  0  0  0  0  0  0  0  0  0  0
    1.9233   -0.2854    0.0000 C   0  0  0  0  0  0  0  0  0  0  0  0
    2.6378    0.1271    0.0000 C   0  0  0  0  0  0  0  0  0  0  0  0
    3.3523   -0.2854    0.0000 C   0  0  0  0  0  0  0  0  0  0  0  0
    3.3523   -1.1104    0.0000 C   0  0  0  0  0  0  0  0  0  0  0  0
    2.6378   -1.5229    0.0000 C   0  0  0  0  0  0  0  0  0  0  0  0
    1.9233   -1.1104    0.0000 C   0  0  0  0  0  0  0  0  0  0  0  0
    0.8838    0.7541    0.0000 S   0  0  0  0  0  0  0  0  0  0  0  0
    1.6684    1.0091    0.0000 O   0  0  0  0  0  0  0  0  0  0  0  0
    0.0992    0.4992    0.0000 O   0  0  0  0  0  0  0  0  0  0  0  0
    0.6288    1.5387    0.0000 C   0  0  0  0  0  0  0  0  0  0  0  0
   -0.1781    1.7103    0.0000 C   0  0  0  0  0  0  0  0  0  0  0  0
   -0.4331    2.4949    0.0000 C   0  0  0  0  0  0  0  0  0  0  0  0
    0.1190    3.1080    0.0000 C   0  0  0  0  0  0  0  0  0  0  0  0
   -0.1360    3.8926    0.0000 Cl  0  0  0  0  0  0  0  0  0  0  0  0
    0.9259    2.9365    0.0000 C   0  0  0  0  0  0  0  0  0  0  0  0
    1.1809    2.1518    0.0000 C   0  0  0  0  0  0  0  0  0  0  0  0
  1  2  1  0  0  0  0
  2  3  1  0  0  0  0
  3  4  1  0  0  0  0
  4  5  1  0  0  0  0
  5  6  1  0  0  0  0
  2  6  1  0  0  0  0
  5  7  1  0  0  0  0
  7  8  2  0  0  0  0
  8  9  1  0  0  0  0
  9 10  1  0  0  0  0
 10 11  2  0  0  0  0
 11 12  1  0  0  0  0
 12 13  2  0  0  0  0
 13 14  1  0  0  0  0
 14 15  2  0  0  0  0
  7 15  1  0  0  0  0
 10 15  1  0  0  0  0
  9 16  1  0  0  0  0
 16 17  2  0  0  0  0
 16 18  2  0  0  0  0
 16 19  1  0  0  0  0
 19 20  2  0  0  0  0
 20 21  1  0  0  0  0
 21 22  2  0  0  0  0
 22 23  1  0  0  0  0
 22 24  1  0  0  0  0
 24 25  2  0  0  0  0
 19 25  1  0  0  0  0
M  END
>  <MOLECULEID>
M494613

>  <CLASS>
Active

$$$$

  Mrv2120 12252113502D          

 24 27  0  0  0  0            999 V2000
   -1.6079   -2.7887    0.0000 C   0  0  0  0  0  0  0  0  0  0  0  0
   -1.3530   -2.0041    0.0000 C   0  0  0  0  0  0  0  0  0  0  0  0
   -0.5460   -1.8326    0.0000 C   0  0  0  0  0  0  0  0  0  0  0  0
    0.1215   -2.3175    0.0000 O   0  0  0  0  0  0  0  0  0  0  0  0
    0.7889   -1.8326    0.0000 C   0  0  0  0  0  0  0  0  0  0  0  0
    0.5340   -1.0479    0.0000 C   0  0  0  0  0  0  0  0  0  0  0  0
    1.0860   -0.4349    0.0000 C   0  0  0  0  0  0  0  0  0  0  0  0
    1.8930   -0.6064    0.0000 N   0  0  0  0  0  0  0  0  0  0  0  0
    2.1479   -1.3910    0.0000 C   0  0  0  0  0  0  0  0  0  0  0  0
    1.5959   -2.0041    0.0000 C   0  0  0  0  0  0  0  0  0  0  0  0
   -0.2910   -1.0479    0.0000 C   0  0  0  0  0  0  0  0  0  0  0  0
   -0.8431   -0.4349    0.0000 C   0  0  0  0  0  0  0  0  0  0  0  0
   -1.6501   -0.6064    0.0000 C   0  0  0  0  0  0  0  0  0  0  0  0
   -1.9050   -1.3910    0.0000 C   0  0  0  0  0  0  0  0  0  0  0  0
   -2.2021    0.0067    0.0000 S   0  0  0  0  0  0  0  0  0  0  0  0
   -1.5890    0.5587    0.0000 O   0  0  0  0  0  0  0  0  0  0  0  0
   -2.8152   -0.5453    0.0000 O   0  0  0  0  0  0  0  0  0  0  0  0
   -2.7541    0.6198    0.0000 C   0  0  0  0  0  0  0  0  0  0  0  0
   -3.5611    0.4483    0.0000 C   0  0  0  0  0  0  0  0  0  0  0  0
   -4.1131    1.0614    0.0000 C   0  0  0  0  0  0  0  0  0  0  0  0
   -3.8582    1.8460    0.0000 C   0  0  0  0  0  0  0  0  0  0  0  0
   -3.0512    2.0175    0.0000 C   0  0  0  0  0  0  0  0  0  0  0  0
   -2.4992    1.4044    0.0000 C   0  0  0  0  0  0  0  0  0  0  0  0
   -1.6922    1.5760    0.0000 F   0  0  0  0  0  0  0  0  0  0  0  0
  1  2  1  0  0  0  0
  2  3  2  0  0  0  0
  3  4  1  0  0  0  0
  4  5  1  0  0  0  0
  5  6  2  0  0  0  0
  6  7  1  0  0  0  0
  7  8  1  0  0  0  0
  8  9  1  0  0  0  0
  9 10  1  0  0  0  0
  5 10  1  0  0  0  0
  6 11  1  0  0  0  0
  3 11  1  0  0  0  0
 11 12  2  0  0  0  0
 12 13  1  0  0  0  0
 13 14  2  0  0  0  0
  2 14  1  0  0  0  0
 13 15  1  0  0  0  0
 15 16  2  0  0  0  0
 15 17  2  0  0  0  0
 15 18  1  0  0  0  0
 18 19  2  0  0  0  0
 19 20  1  0  0  0  0
 20 21  2  0  0  0  0
 21 22  1  0  0  0  0
 22 23  2  0  0  0  0
 18 23  1  0  0  0  0
 23 24  1  0  0  0  0
M  END
>  <MOLECULEID>
M97094672

>  <CLASS>
Active

$$$$

  Mrv2120 12252113502D          

 21 24  0  0  0  0            999 V2000
   -1.8050   -1.7596    0.0000 F   0  0  0  0  0  0  0  0  0  0  0  0
   -0.9980   -1.9311    0.0000 C   0  0  0  0  0  0  0  0  0  0  0  0
   -0.4460   -1.3180    0.0000 C   0  0  0  0  0  0  0  0  0  0  0  0
    0.3610   -1.4895    0.0000 C   0  0  0  0  0  0  0  0  0  0  0  0
    0.6159   -2.2741    0.0000 C   0  0  0  0  0  0  0  0  0  0  0  0
    1.4229   -2.4457    0.0000 S   0  0  0  0  0  0  0  0  0  0  0  0
    1.9749   -1.8326    0.0000 C   0  0  0  0  0  0  0  0  0  0  0  0
    1.7200   -1.0479    0.0000 C   0  0  0  0  0  0  0  0  0  0  0  0
    2.2720   -0.4349    0.0000 C   0  0  0  0  0  0  0  0  0  0  0  0
    3.0790   -0.6064    0.0000 C   0  0  0  0  0  0  0  0  0  0  0  0
    3.7464   -0.1215    0.0000 C   0  0  0  0  0  0  0  0  0  0  0  0
    4.4139   -0.6064    0.0000 C   0  0  0  0  0  0  0  0  0  0  0  0
    5.2208   -0.4349    0.0000 C   0  0  0  0  0  0  0  0  0  0  0  0
    5.7729   -1.0479    0.0000 N   0  0  0  0  0  0  0  0  0  0  0  0
    5.5179   -1.8326    0.0000 C   0  0  0  0  0  0  0  0  0  0  0  0
    4.7110   -2.0041    0.0000 C   0  0  0  0  0  0  0  0  0  0  0  0
    4.1589   -1.3910    0.0000 N   0  0  0  0  0  0  0  0  0  0  0  0
    3.3339   -1.3910    0.0000 C   0  0  0  0  0  0  0  0  0  0  0  0
    2.7819   -2.0041    0.0000 C   0  0  0  0  0  0  0  0  0  0  0  0
    0.0639   -2.8872    0.0000 C   0  0  0  0  0  0  0  0  0  0  0  0
   -0.7431   -2.7157    0.0000 C   0  0  0  0  0  0  0  0  0  0  0  0
  1  2  1  0  0  0  0
  2  3  2  0  0  0  0
  3  4  1  0  0  0  0
  4  5  2  0  0  0  0
  5  6  1  0  0  0  0
  6  7  1  0  0  0  0
  7  8  2  0  0  0  0
  8  9  1  0  0  0  0
  9 10  2  0  0  0  0
 10 11  1  0  0  0  0
 11 12  1  0  0  0  0
 12 13  1  0  0  0  0
 13 14  1  0  0  0  0
 14 15  1  0  0  0  0
 15 16  1  0  0  0  0
 16 17  1  0  0  0  0
 12 17  1  0  0  0  0
 17 18  1  0  0  0  0
 10 18  1  0  0  0  0
 18 19  2  0  0  0  0
  7 19  1  0  0  0  0
  5 20  1  0  0  0  0
 20 21  2  0  0  0  0
  2 21  1  0  0  0  0
M  END
>  <MOLECULEID>
M97114791

>  <CLASS>
Inactive

$$$$

  Mrv2120 12252113502D          

 28 31  0  0  0  0            999 V2000
   -1.4289   -1.6500    0.0000 C   0  0  0  0  0  0  0  0  0  0  0  0
   -0.7145   -1.2375    0.0000 C   0  0  0  0  0  0  0  0  0  0  0  0
    0.0000   -1.6500    0.0000 C   0  0  0  0  0  0  0  0  0  0  0  0
    0.7145   -1.2375    0.0000 C   0  0  0  0  0  0  0  0  0  0  0  0
    0.7145   -0.4125    0.0000 C   0  0  0  0  0  0  0  0  0  0  0  0
    1.4289   -0.0000    0.0000 O   0  0  0  0  0  0  0  0  0  0  0  0
    2.1434   -0.4125    0.0000 C   0  0  0  0  0  0  0  0  0  0  0  0
    2.1434   -1.2375    0.0000 C   0  0  0  0  0  0  0  0  0  0  0  0
    1.4289   -1.6500    0.0000 N   0  0  0  0  0  0  0  0  0  0  0  0
    1.4289   -2.4750    0.0000 S   0  0  0  0  0  0  0  0  0  0  0  0
    2.2539   -2.4750    0.0000 O   0  0  0  0  0  0  0  0  0  0  0  0
    0.6039   -2.4750    0.0000 O   0  0  0  0  0  0  0  0  0  0  0  0
    1.4289   -3.3000    0.0000 C   0  0  0  0  0  0  0  0  0  0  0  0
    2.1434   -3.7125    0.0000 C   0  0  0  0  0  0  0  0  0  0  0  0
    2.1434   -4.5375    0.0000 C   0  0  0  0  0  0  0  0  0  0  0  0
    1.4289   -4.9500    0.0000 C   0  0  0  0  0  0  0  0  0  0  0  0
    0.7145   -4.5375    0.0000 C   0  0  0  0  0  0  0  0  0  0  0  0
    0.7145   -3.7125    0.0000 C   0  0  0  0  0  0  0  0  0  0  0  0
    0.0000   -3.3000    0.0000 C   0  0  0  0  0  0  0  0  0  0  0  0
   -0.7145   -2.8875    0.0000 N   0  0  0  0  0  0  0  0  0  0  0  0
    0.0000   -0.0000    0.0000 C   0  0  0  0  0  0  0  0  0  0  0  0
   -0.7145   -0.4125    0.0000 C   0  0  0  0  0  0  0  0  0  0  0  0
    0.0000    0.8250    0.0000 N   0  0  0  0  0  0  0  0  0  0  0  0
   -0.7145    1.2375    0.0000 C   0  0  0  0  0  0  0  0  0  0  0  0
   -0.7145    2.0625    0.0000 C   0  0  0  0  0  0  0  0  0  0  0  0
    0.0000    2.4750    0.0000 N   0  0  0  0  0  0  0  0  0  0  0  0
    0.7145    2.0625    0.0000 C   0  0  0  0  0  0  0  0  0  0  0  0
    0.7145    1.2375    0.0000 C   0  0  0  0  0  0  0  0  0  0  0  0
  1  2  1  0  0  0  0
  2  3  2  0  0  0  0
  3  4  1  0  0  0  0
  4  5  2  0  0  0  0
  5  6  1  0  0  0  0
  6  7  1  0  0  0  0
  7  8  1  0  0  0  0
  8  9  1  0  0  0  0
  4  9  1  0  0  0  0
  9 10  1  0  0  0  0
 10 11  2  0  0  0  0
 10 12  2  0  0  0  0
 10 13  1  0  0  0  0
 13 14  2  0  0  0  0
 14 15  1  0  0  0  0
 15 16  2  0  0  0  0
 16 17  1  0  0  0  0
 17 18  2  0  0  0  0
 13 18  1  0  0  0  0
 18 19  1  0  0  0  0
 19 20  3  0  0  0  0
  5 21  1  0  0  0  0
 21 22  2  0  0  0  0
  2 22  1  0  0  0  0
 21 23  1  0  0  0  0
 23 24  1  0  0  0  0
 24 25  1  0  0  0  0
 25 26  1  0  0  0  0
 26 27  1  0  0  0  0
 27 28  1  0  0  0  0
 23 28  1  0  0  0  0
M  END
>  <MOLECULEID>
M403178

>  <CLASS>
Active

$$$$

  Mrv2120 12252113502D          

 26 30  0  0  0  0            999 V2000
    0.8604    0.0877    0.0000 C   0  0  0  0  0  0  0  0  0  0  0  0
    0.9715   -0.7298    0.0000 N   0  0  0  0  0  0  0  0  0  0  0  0
    1.6982   -1.1204    0.0000 C   0  0  0  0  0  0  0  0  0  0  0  0
    1.5512   -1.9323    0.0000 C   0  0  0  0  0  0  0  0  0  0  0  0
    2.0942   -2.5533    0.0000 C   0  0  0  0  0  0  0  0  0  0  0  0
    2.9184   -2.5160    0.0000 C   0  0  0  0  0  0  0  0  0  0  0  0
    3.4031   -1.8483    0.0000 C   0  0  0  0  0  0  0  0  0  0  0  0
    3.1832   -1.0531    0.0000 C   0  0  0  0  0  0  0  0  0  0  0  0
    2.4245   -0.7292    0.0000 C   0  0  0  0  0  0  0  0  0  0  0  0
    2.8263   -1.9394    0.0000 N   0  0  0  0  0  0  0  0  0  0  0  0
    0.7337   -2.0433    0.0000 C   0  0  0  0  0  0  0  0  0  0  0  0
    0.2692   -2.7252    0.0000 C   0  0  0  0  0  0  0  0  0  0  0  0
   -0.5535   -2.6639    0.0000 C   0  0  0  0  0  0  0  0  0  0  0  0
   -0.9117   -1.9207    0.0000 C   0  0  0  0  0  0  0  0  0  0  0  0
   -0.4473   -1.2389    0.0000 C   0  0  0  0  0  0  0  0  0  0  0  0
   -0.8055   -0.4957    0.0000 C   0  0  0  0  0  0  0  0  0  0  0  0
    0.3754   -1.3002    0.0000 C   0  0  0  0  0  0  0  0  0  0  0  0
   -1.0179   -3.3457    0.0000 S   0  0  0  0  0  0  0  0  0  0  0  0
   -1.6998   -2.8812    0.0000 O   0  0  0  0  0  0  0  0  0  0  0  0
   -0.3361   -3.8102    0.0000 O   0  0  0  0  0  0  0  0  0  0  0  0
   -1.4824   -4.0275    0.0000 C   0  0  0  0  0  0  0  0  0  0  0  0
   -1.1241   -4.7707    0.0000 C   0  0  0  0  0  0  0  0  0  0  0  0
   -1.5886   -5.4525    0.0000 C   0  0  0  0  0  0  0  0  0  0  0  0
   -2.4113   -5.3912    0.0000 C   0  0  0  0  0  0  0  0  0  0  0  0
   -2.7696   -4.6481    0.0000 C   0  0  0  0  0  0  0  0  0  0  0  0
   -2.3051   -3.9662    0.0000 C   0  0  0  0  0  0  0  0  0  0  0  0
  1  2  1  0  0  0  0
  2  3  1  0  0  0  0
  3  4  2  0  0  0  0
  4  5  1  0  0  0  0
  5  6  1  0  0  0  0
  6  7  1  0  0  0  0
  7  8  1  0  0  0  0
  8  9  1  0  0  0  0
  3  9  1  0  0  0  0
  8 10  1  0  0  0  0
  5 10  1  0  0  0  0
  4 11  1  0  0  0  0
 11 12  2  0  0  0  0
 12 13  1  0  0  0  0
 13 14  2  0  0  0  0
 14 15  1  0  0  0  0
 15 16  1  0  0  0  0
 15 17  2  0  0  0  0
  2 17  1  0  0  0  0
 11 17  1  0  0  0  0
 13 18  1  0  0  0  0
 18 19  2  0  0  0  0
 18 20  2  0  0  0  0
 18 21  1  0  0  0  0
 21 22  2  0  0  0  0
 22 23  1  0  0  0  0
 23 24  2  0  0  0  0
 24 25  1  0  0  0  0
 25 26  2  0  0  0  0
 21 26  1  0  0  0  0
M  END
>  <MOLECULEID>
M97123636

>  <CLASS>
Active

$$$$

  Mrv2120 12252113502D          

 28 31  0  0  0  0            999 V2000
    1.5623   -9.3101    0.0000 C   0  0  0  0  0  0  0  0  0  0  0  0
    1.8172   -8.5255    0.0000 C   0  0  0  0  0  0  0  0  0  0  0  0
    1.2652   -7.9124    0.0000 C   0  0  0  0  0  0  0  0  0  0  0  0
    1.5201   -7.1278    0.0000 C   0  0  0  0  0  0  0  0  0  0  0  0
    2.3271   -6.9562    0.0000 C   0  0  0  0  0  0  0  0  0  0  0  0
    2.8791   -7.5693    0.0000 C   0  0  0  0  0  0  0  0  0  0  0  0
    2.6242   -8.3540    0.0000 C   0  0  0  0  0  0  0  0  0  0  0  0
    0.9681   -6.5147    0.0000 S   0  0  0  0  0  0  0  0  0  0  0  0
    1.5812   -5.9626    0.0000 O   0  0  0  0  0  0  0  0  0  0  0  0
    0.3550   -7.0667    0.0000 O   0  0  0  0  0  0  0  0  0  0  0  0
    0.4161   -5.9016    0.0000 N   0  0  0  0  0  0  0  0  0  0  0  0
    0.6710   -5.1170    0.0000 C   0  0  0  0  0  0  0  0  0  0  0  0
    0.1190   -4.5039    0.0000 C   0  0  0  0  0  0  0  0  0  0  0  0
    0.3739   -3.7192    0.0000 N   0  0  0  0  0  0  0  0  0  0  0  0
   -0.1781   -3.1062    0.0000 C   0  0  0  0  0  0  0  0  0  0  0  0
    0.0768   -2.3215    0.0000 C   0  0  0  0  0  0  0  0  0  0  0  0
    0.8838   -2.1500    0.0000 N   0  0  0  0  0  0  0  0  0  0  0  0
    1.4358   -2.7631    0.0000 C   0  0  0  0  0  0  0  0  0  0  0  0
    1.1809   -3.5477    0.0000 C   0  0  0  0  0  0  0  0  0  0  0  0
    1.1387   -1.3654    0.0000 C   0  0  0  0  0  0  0  0  0  0  0  0
    0.6538   -0.6979    0.0000 N   0  0  0  0  0  0  0  0  0  0  0  0
    1.1387   -0.0305    0.0000 S   0  0  0  0  0  0  0  0  0  0  0  0
    1.9233   -0.2854    0.0000 C   0  0  0  0  0  0  0  0  0  0  0  0
    2.6378    0.1271    0.0000 C   0  0  0  0  0  0  0  0  0  0  0  0
    3.3523   -0.2854    0.0000 C   0  0  0  0  0  0  0  0  0  0  0  0
    3.3523   -1.1104    0.0000 C   0  0  0  0  0  0  0  0  0  0  0  0
    2.6378   -1.5229    0.0000 C   0  0  0  0  0  0  0  0  0  0  0  0
    1.9233   -1.1104    0.0000 C   0  0  0  0  0  0  0  0  0  0  0  0
  1  2  1  0  0  0  0
  2  3  2  0  0  0  0
  3  4  1  0  0  0  0
  4  5  2  0  0  0  0
  5  6  1  0  0  0  0
  6  7  2  0  0  0  0
  2  7  1  0  0  0  0
  4  8  1  0  0  0  0
  8  9  2  0  0  0  0
  8 10  2  0  0  0  0
  8 11  1  0  0  0  0
 11 12  1  0  0  0  0
 12 13  1  0  0  0  0
 13 14  1  0  0  0  0
 14 15  1  0  0  0  0
 15 16  1  0  0  0  0
 16 17  1  0  0  0  0
 17 18  1  0  0  0  0
 18 19  1  0  0  0  0
 14 19  1  0  0  0  0
 17 20  1  0  0  0  0
 20 21  2  0  0  0  0
 21 22  1  0  0  0  0
 22 23  1  0  0  0  0
 23 24  2  0  0  0  0
 24 25  1  0  0  0  0
 25 26  2  0  0  0  0
 26 27  1  0  0  0  0
 27 28  2  0  0  0  0
 20 28  1  0  0  0  0
 23 28  1  0  0  0  0
M  END
>  <MOLECULEID>
M96834965

>  <CLASS>
Inactive

$$$$

  Mrv2120 12252113502D          

 24 27  0  0  0  0            999 V2000
   -1.9471    0.7913    0.0000 C   0  0  0  0  0  0  0  0  0  0  0  0
   -2.2021    0.0067    0.0000 O   0  0  0  0  0  0  0  0  0  0  0  0
   -1.6501   -0.6064    0.0000 C   0  0  0  0  0  0  0  0  0  0  0  0
   -1.9050   -1.3910    0.0000 C   0  0  0  0  0  0  0  0  0  0  0  0
   -1.3530   -2.0041    0.0000 C   0  0  0  0  0  0  0  0  0  0  0  0
   -0.5460   -1.8326    0.0000 C   0  0  0  0  0  0  0  0  0  0  0  0
    0.1215   -2.3175    0.0000 N   0  0  0  0  0  0  0  0  0  0  0  0
    0.1215   -3.1425    0.0000 C   0  0  0  0  0  0  0  0  0  0  0  0
    0.8359   -3.5550    0.0000 O   0  0  0  0  0  0  0  0  0  0  0  0
   -0.5930   -3.5550    0.0000 C   0  0  0  0  0  0  0  0  0  0  0  0
   -0.5930   -4.3800    0.0000 C   0  0  0  0  0  0  0  0  0  0  0  0
   -1.3075   -4.7925    0.0000 C   0  0  0  0  0  0  0  0  0  0  0  0
   -2.0220   -4.3800    0.0000 C   0  0  0  0  0  0  0  0  0  0  0  0
   -2.7364   -4.7925    0.0000 N   0  0  0  0  0  0  0  0  0  0  0  0
   -2.0220   -3.5550    0.0000 C   0  0  0  0  0  0  0  0  0  0  0  0
   -1.3075   -3.1425    0.0000 C   0  0  0  0  0  0  0  0  0  0  0  0
    0.7889   -1.8326    0.0000 C   0  0  0  0  0  0  0  0  0  0  0  0
    0.5340   -1.0479    0.0000 C   0  0  0  0  0  0  0  0  0  0  0  0
    1.0860   -0.4349    0.0000 C   0  0  0  0  0  0  0  0  0  0  0  0
    1.8930   -0.6064    0.0000 C   0  0  0  0  0  0  0  0  0  0  0  0
    2.1479   -1.3910    0.0000 C   0  0  0  0  0  0  0  0  0  0  0  0
    1.5959   -2.0041    0.0000 C   0  0  0  0  0  0  0  0  0  0  0  0
   -0.2910   -1.0479    0.0000 C   0  0  0  0  0  0  0  0  0  0  0  0
   -0.8431   -0.4349    0.0000 C   0  0  0  0  0  0  0  0  0  0  0  0
  1  2  1  0  0  0  0
  2  3  1  0  0  0  0
  3  4  2  0  0  0  0
  4  5  1  0  0  0  0
  5  6  2  0  0  0  0
  6  7  1  0  0  0  0
  7  8  1  0  0  0  0
  8  9  2  0  0  0  0
  8 10  1  0  0  0  0
 10 11  2  0  0  0  0
 11 12  1  0  0  0  0
 12 13  2  0  0  0  0
 13 14  1  0  0  0  0
 13 15  1  0  0  0  0
 15 16  2  0  0  0  0
 10 16  1  0  0  0  0
  7 17  1  0  0  0  0
 17 18  2  0  0  0  0
 18 19  1  0  0  0  0
 19 20  1  0  0  0  0
 20 21  1  0  0  0  0
 21 22  1  0  0  0  0
 17 22  1  0  0  0  0
 18 23  1  0  0  0  0
  6 23  1  0  0  0  0
 23 24  2  0  0  0  0
  3 24  1  0  0  0  0
M  END
>  <MOLECULEID>
M271963

>  <CLASS>
Inactive

$$$$

  Mrv2120 12252113502D          

 20 22  0  0  0  0            999 V2000
   -0.1105    1.8414    0.0000 N   0  0  0  0  0  0  0  0  0  0  0  0
    0.3020    1.1270    0.0000 C   0  0  0  0  0  0  0  0  0  0  0  0
    1.1270    1.1270    0.0000 N   0  0  0  0  0  0  0  0  0  0  0  0
    1.5395    0.4125    0.0000 C   0  0  0  0  0  0  0  0  0  0  0  0
    1.9520    1.1270    0.0000 C   0  0  0  0  0  0  0  0  0  0  0  0
    2.7770    1.1270    0.0000 C   0  0  0  0  0  0  0  0  0  0  0  0
    3.1895    0.4125    0.0000 C   0  0  0  0  0  0  0  0  0  0  0  0
    2.7770   -0.3020    0.0000 C   0  0  0  0  0  0  0  0  0  0  0  0
    1.9520   -0.3020    0.0000 C   0  0  0  0  0  0  0  0  0  0  0  0
    1.1270   -0.3020    0.0000 N   0  0  0  0  0  0  0  0  0  0  0  0
    0.3020   -0.3020    0.0000 C   0  0  0  0  0  0  0  0  0  0  0  0
   -0.1105   -1.0164    0.0000 N   0  0  0  0  0  0  0  0  0  0  0  0
   -0.9355   -1.0164    0.0000 C   0  0  0  0  0  0  0  0  0  0  0  0
   -1.3480   -1.7309    0.0000 C   0  0  0  0  0  0  0  0  0  0  0  0
   -2.1730   -1.7309    0.0000 C   0  0  0  0  0  0  0  0  0  0  0  0
   -2.5855   -1.0164    0.0000 C   0  0  0  0  0  0  0  0  0  0  0  0
   -2.1730   -0.3020    0.0000 C   0  0  0  0  0  0  0  0  0  0  0  0
   -2.5855    0.4125    0.0000 Br  0  0  0  0  0  0  0  0  0  0  0  0
   -1.3480   -0.3020    0.0000 C   0  0  0  0  0  0  0  0  0  0  0  0
   -0.1105    0.4125    0.0000 N   0  0  0  0  0  0  0  0  0  0  0  0
  1  2  1  0  0  0  0
  2  3  2  0  0  0  0
  3  4  1  0  0  0  0
  4  5  1  0  0  0  0
  5  6  1  0  0  0  0
  6  7  1  0  0  0  0
  7  8  1  0  0  0  0
  8  9  1  0  0  0  0
  4  9  1  0  0  0  0
  4 10  1  0  0  0  0
 10 11  2  0  0  0  0
 11 12  1  0  0  0  0
 12 13  1  0  0  0  0
 13 14  2  0  0  0  0
 14 15  1  0  0  0  0
 15 16  2  0  0  0  0
 16 17  1  0  0  0  0
 17 18  1  0  0  0  0
 17 19  2  0  0  0  0
 13 19  1  0  0  0  0
 11 20  1  0  0  0  0
  2 20  1  0  0  0  0
M  END
>  <MOLECULEID>
M96762223

>  <CLASS>
Inactive

$$$$

  Mrv2120 12252113502D          

 30 34  0  0  0  0            999 V2000
    1.8742   -6.7599    0.0000 F   0  0  0  0  0  0  0  0  0  0  0  0
    1.3221   -6.1468    0.0000 C   0  0  0  0  0  0  0  0  0  0  0  0
    0.5152   -6.3184    0.0000 C   0  0  0  0  0  0  0  0  0  0  0  0
   -0.0369   -5.7053    0.0000 C   0  0  0  0  0  0  0  0  0  0  0  0
    0.2181   -4.9207    0.0000 C   0  0  0  0  0  0  0  0  0  0  0  0
    1.0250   -4.7491    0.0000 C   0  0  0  0  0  0  0  0  0  0  0  0
    1.2800   -3.9645    0.0000 F   0  0  0  0  0  0  0  0  0  0  0  0
    1.5771   -5.3622    0.0000 C   0  0  0  0  0  0  0  0  0  0  0  0
   -0.3340   -4.3076    0.0000 S   0  0  0  0  0  0  0  0  0  0  0  0
    0.2791   -3.7555    0.0000 O   0  0  0  0  0  0  0  0  0  0  0  0
   -0.9471   -4.8596    0.0000 O   0  0  0  0  0  0  0  0  0  0  0  0
   -0.8860   -3.6945    0.0000 N   0  0  0  0  0  0  0  0  0  0  0  0
   -1.7065   -3.7807    0.0000 C   0  0  0  0  0  0  0  0  0  0  0  0
   -2.0420   -3.0270    0.0000 C   0  0  0  0  0  0  0  0  0  0  0  0
   -1.4289   -2.4750    0.0000 C   0  0  0  0  0  0  0  0  0  0  0  0
   -1.4289   -1.6500    0.0000 C   0  0  0  0  0  0  0  0  0  0  0  0
   -0.7145   -1.2375    0.0000 C   0  0  0  0  0  0  0  0  0  0  0  0
    0.0000   -1.6500    0.0000 C   0  0  0  0  0  0  0  0  0  0  0  0
    0.0000   -2.4750    0.0000 C   0  0  0  0  0  0  0  0  0  0  0  0
   -0.7145   -2.8875    0.0000 C   0  0  0  0  0  0  0  0  0  0  0  0
    0.7145   -1.2375    0.0000 N   0  0  0  0  0  0  0  0  0  0  0  0
    0.7145   -0.4125    0.0000 C   0  0  0  0  0  0  0  0  0  0  0  0
    1.4289    0.0000    0.0000 C   0  0  0  0  0  0  0  0  0  0  0  0
    2.1434   -0.4125    0.0000 N   0  0  0  0  0  0  0  0  0  0  0  0
    2.8579    0.0000    0.0000 C   0  0  0  0  0  0  0  0  0  0  0  0
    3.5724   -0.4125    0.0000 C   0  0  0  0  0  0  0  0  0  0  0  0
    3.5724   -1.2375    0.0000 C   0  0  0  0  0  0  0  0  0  0  0  0
    2.8579   -1.6500    0.0000 C   0  0  0  0  0  0  0  0  0  0  0  0
    2.1434   -1.2375    0.0000 C   0  0  0  0  0  0  0  0  0  0  0  0
    1.4289   -1.6500    0.0000 C   0  0  0  0  0  0  0  0  0  0  0  0
  1  2  1  0  0  0  0
  2  3  2  0  0  0  0
  3  4  1  0  0  0  0
  4  5  2  0  0  0  0
  5  6  1  0  0  0  0
  6  7  1  0  0  0  0
  6  8  2  0  0  0  0
  2  8  1  0  0  0  0
  5  9  1  0  0  0  0
  9 10  2  0  0  0  0
  9 11  2  0  0  0  0
  9 12  1  0  0  0  0
 12 13  1  0  0  0  0
 13 14  2  0  0  0  0
 14 15  1  0  0  0  0
 15 16  2  0  0  0  0
 16 17  1  0  0  0  0
 17 18  2  0  0  0  0
 18 19  1  0  0  0  0
 19 20  2  0  0  0  0
 12 20  1  0  0  0  0
 15 20  1  0  0  0  0
 18 21  1  0  0  0  0
 21 22  1  0  0  0  0
 22 23  1  0  0  0  0
 23 24  1  0  0  0  0
 24 25  1  0  0  0  0
 25 26  1  0  0  0  0
 26 27  1  0  0  0  0
 27 28  1  0  0  0  0
 28 29  1  0  0  0  0
 24 29  1  0  0  0  0
 29 30  1  0  0  0  0
 21 30  1  0  0  0  0
M  END
>  <MOLECULEID>
M192926

>  <CLASS>
Active

$$$$

  Mrv2120 12252113502D          

 27 30  0  0  0  0            999 V2000
    6.4235   -1.0837    0.0000 C   0  0  0  0  0  0  0  0  0  0  0  0
    5.6165   -1.2553    0.0000 O   0  0  0  0  0  0  0  0  0  0  0  0
    5.0645   -0.6422    0.0000 C   0  0  0  0  0  0  0  0  0  0  0  0
    4.2575   -0.8137    0.0000 C   0  0  0  0  0  0  0  0  0  0  0  0
    3.7054   -0.2006    0.0000 N   0  0  0  0  0  0  0  0  0  0  0  0
    3.9604    0.5840    0.0000 C   0  0  0  0  0  0  0  0  0  0  0  0
    3.4084    1.1971    0.0000 C   0  0  0  0  0  0  0  0  0  0  0  0
    2.6014    1.0256    0.0000 C   0  0  0  0  0  0  0  0  0  0  0  0
    2.3464    0.2410    0.0000 C   0  0  0  0  0  0  0  0  0  0  0  0
    2.8985   -0.3721    0.0000 C   0  0  0  0  0  0  0  0  0  0  0  0
    1.5214    0.2410    0.0000 C   0  0  0  0  0  0  0  0  0  0  0  0
    0.9694   -0.3721    0.0000 C   0  0  0  0  0  0  0  0  0  0  0  0
    0.1624   -0.2006    0.0000 C   0  0  0  0  0  0  0  0  0  0  0  0
   -0.0925    0.5840    0.0000 C   0  0  0  0  0  0  0  0  0  0  0  0
    0.4595    1.1971    0.0000 C   0  0  0  0  0  0  0  0  0  0  0  0
    0.2046    1.9817    0.0000 Cl  0  0  0  0  0  0  0  0  0  0  0  0
    1.2665    1.0256    0.0000 C   0  0  0  0  0  0  0  0  0  0  0  0
    1.9339    1.5105    0.0000 O   0  0  0  0  0  0  0  0  0  0  0  0
   -0.3896   -0.8137    0.0000 S   0  0  0  0  0  0  0  0  0  0  0  0
   -1.0027   -0.2617    0.0000 O   0  0  0  0  0  0  0  0  0  0  0  0
    0.2235   -1.3657    0.0000 O   0  0  0  0  0  0  0  0  0  0  0  0
   -0.9416   -1.4268    0.0000 C   0  0  0  0  0  0  0  0  0  0  0  0
   -0.6867   -2.2114    0.0000 C   0  0  0  0  0  0  0  0  0  0  0  0
   -1.2387   -2.8245    0.0000 C   0  0  0  0  0  0  0  0  0  0  0  0
   -2.0457   -2.6530    0.0000 C   0  0  0  0  0  0  0  0  0  0  0  0
   -2.3006   -1.8684    0.0000 C   0  0  0  0  0  0  0  0  0  0  0  0
   -1.7486   -1.2553    0.0000 C   0  0  0  0  0  0  0  0  0  0  0  0
  1  2  1  0  0  0  0
  2  3  1  0  0  0  0
  3  4  1  0  0  0  0
  4  5  1  0  0  0  0
  5  6  1  0  0  0  0
  6  7  1  0  0  0  0
  7  8  1  0  0  0  0
  8  9  2  0  0  0  0
  9 10  1  0  0  0  0
  5 10  1  0  0  0  0
  9 11  1  0  0  0  0
 11 12  2  0  0  0  0
 12 13  1  0  0  0  0
 13 14  2  0  0  0  0
 14 15  1  0  0  0  0
 15 16  1  0  0  0  0
 15 17  2  0  0  0  0
 11 17  1  0  0  0  0
 17 18  1  0  0  0  0
  8 18  1  0  0  0  0
 13 19  1  0  0  0  0
 19 20  2  0  0  0  0
 19 21  2  0  0  0  0
 19 22  1  0  0  0  0
 22 23  2  0  0  0  0
 23 24  1  0  0  0  0
 24 25  2  0  0  0  0
 25 26  1  0  0  0  0
 26 27  2  0  0  0  0
 22 27  1  0  0  0  0
M  END
>  <MOLECULEID>
M97078487

>  <CLASS>
Active

$$$$

  Mrv2120 12252113502D          

 35 39  0  0  0  0            999 V2000
    3.2406   -4.4402    0.0000 C   0  0  0  0  0  0  0  0  0  0  0  0
    2.6886   -3.8272    0.0000 O   0  0  0  0  0  0  0  0  0  0  0  0
    2.9435   -3.0425    0.0000 C   0  0  0  0  0  0  0  0  0  0  0  0
    2.3915   -2.4294    0.0000 C   0  0  0  0  0  0  0  0  0  0  0  0
    1.5845   -2.6010    0.0000 C   0  0  0  0  0  0  0  0  0  0  0  0
    1.0325   -1.9879    0.0000 C   0  0  0  0  0  0  0  0  0  0  0  0
    1.2874   -1.2032    0.0000 C   0  0  0  0  0  0  0  0  0  0  0  0
    2.0944   -1.0317    0.0000 C   0  0  0  0  0  0  0  0  0  0  0  0
    2.6464   -1.6448    0.0000 C   0  0  0  0  0  0  0  0  0  0  0  0
    3.4534   -1.4733    0.0000 C   0  0  0  0  0  0  0  0  0  0  0  0
    4.0054   -2.0864    0.0000 C   0  0  0  0  0  0  0  0  0  0  0  0
    3.7505   -2.8710    0.0000 C   0  0  0  0  0  0  0  0  0  0  0  0
    3.7083   -0.6887    0.0000 S   0  0  0  0  0  0  0  0  0  0  0  0
    4.4929   -0.9436    0.0000 O   0  0  0  0  0  0  0  0  0  0  0  0
    2.9237   -0.4337    0.0000 O   0  0  0  0  0  0  0  0  0  0  0  0
    3.9633    0.0960    0.0000 N   0  0  0  0  0  0  0  0  0  0  0  0
    3.4783    0.7634    0.0000 C   0  0  0  0  0  0  0  0  0  0  0  0
    3.9633    1.4308    0.0000 C   0  0  0  0  0  0  0  0  0  0  0  0
    3.7083    2.2155    0.0000 C   0  0  0  0  0  0  0  0  0  0  0  0
    2.9013    2.3870    0.0000 O   0  0  0  0  0  0  0  0  0  0  0  0
    4.2603    2.8285    0.0000 N   0  0  0  0  0  0  0  0  0  0  0  0
    4.0054    3.6132    0.0000 C   0  0  0  0  0  0  0  0  0  0  0  0
    4.5574    4.2263    0.0000 C   0  0  0  0  0  0  0  0  0  0  0  0
    4.3025    5.0109    0.0000 C   0  0  0  0  0  0  0  0  0  0  0  0
    4.8545    5.6240    0.0000 N   0  0  0  0  0  0  0  0  0  0  0  0
    4.6830    6.4310    0.0000 C   0  0  0  0  0  0  0  0  0  0  0  0
    5.3975    6.8435    0.0000 C   0  0  0  0  0  0  0  0  0  0  0  0
    6.0106    6.2914    0.0000 N   0  0  0  0  0  0  0  0  0  0  0  0
    5.6750    5.5377    0.0000 C   0  0  0  0  0  0  0  0  0  0  0  0
    4.7479    1.1759    0.0000 C   0  0  0  0  0  0  0  0  0  0  0  0
    5.4623    1.5884    0.0000 C   0  0  0  0  0  0  0  0  0  0  0  0
    6.1768    1.1759    0.0000 C   0  0  0  0  0  0  0  0  0  0  0  0
    6.1768    0.3509    0.0000 C   0  0  0  0  0  0  0  0  0  0  0  0
    5.4623   -0.0616    0.0000 C   0  0  0  0  0  0  0  0  0  0  0  0
    4.7479    0.3509    0.0000 C   0  0  0  0  0  0  0  0  0  0  0  0
  1  2  1  0  0  0  0
  2  3  1  0  0  0  0
  3  4  2  0  0  0  0
  4  5  1  0  0  0  0
  5  6  2  0  0  0  0
  6  7  1  0  0  0  0
  7  8  2  0  0  0  0
  8  9  1  0  0  0  0
  4  9  1  0  0  0  0
  9 10  2  0  0  0  0
 10 11  1  0  0  0  0
 11 12  2  0  0  0  0
  3 12  1  0  0  0  0
 10 13  1  0  0  0  0
 13 14  2  0  0  0  0
 13 15  2  0  0  0  0
 13 16  1  0  0  0  0
 16 17  1  0  0  0  0
 17 18  1  0  0  0  0
 18 19  1  0  0  0  0
 19 20  2  0  0  0  0
 19 21  1  0  0  0  0
 21 22  1  0  0  0  0
 22 23  1  0  0  0  0
 23 24  1  0  0  0  0
 24 25  1  0  0  0  0
 25 26  1  0  0  0  0
 26 27  2  0  0  0  0
 27 28  1  0  0  0  0
 28 29  2  0  0  0  0
 25 29  1  0  0  0  0
 18 30  1  0  0  0  0
 30 31  2  0  0  0  0
 31 32  1  0  0  0  0
 32 33  2  0  0  0  0
 33 34  1  0  0  0  0
 34 35  2  0  0  0  0
 16 35  1  0  0  0  0
 30 35  1  0  0  0  0
M  END
>  <MOLECULEID>
M96596466

>  <CLASS>
Inactive

$$$$

  Mrv2120 12252113502D          

 29 32  0  0  0  0            999 V2000
    1.2195    6.0480    0.0000 C   0  0  0  0  0  0  0  0  0  0  0  0
    1.9339    5.6355    0.0000 C   0  0  0  0  0  0  0  0  0  0  0  0
    2.6484    6.0480    0.0000 C   0  0  0  0  0  0  0  0  0  0  0  0
    1.9339    4.8105    0.0000 C   0  0  0  0  0  0  0  0  0  0  0  0
    2.6484    4.3980    0.0000 C   0  0  0  0  0  0  0  0  0  0  0  0
    2.6484    3.5730    0.0000 C   0  0  0  0  0  0  0  0  0  0  0  0
    1.9339    3.1605    0.0000 C   0  0  0  0  0  0  0  0  0  0  0  0
    1.2195    3.5730    0.0000 C   0  0  0  0  0  0  0  0  0  0  0  0
    1.2195    4.3980    0.0000 C   0  0  0  0  0  0  0  0  0  0  0  0
    1.9339    2.3355    0.0000 S   0  0  0  0  0  0  0  0  0  0  0  0
    1.1089    2.3355    0.0000 O   0  0  0  0  0  0  0  0  0  0  0  0
    2.7589    2.3355    0.0000 O   0  0  0  0  0  0  0  0  0  0  0  0
    1.9339    1.5105    0.0000 N   0  0  0  0  0  0  0  0  0  0  0  0
    2.6014    1.0256    0.0000 C   0  0  0  0  0  0  0  0  0  0  0  0
    2.3464    0.2410    0.0000 C   0  0  0  0  0  0  0  0  0  0  0  0
    2.8985   -0.3721    0.0000 C   0  0  0  0  0  0  0  0  0  0  0  0
    3.7054   -0.2006    0.0000 C   0  0  0  0  0  0  0  0  0  0  0  0
    3.9604    0.5840    0.0000 C   0  0  0  0  0  0  0  0  0  0  0  0
    3.4084    1.1971    0.0000 C   0  0  0  0  0  0  0  0  0  0  0  0
    4.2575   -0.8137    0.0000 N   0  0  0  0  0  0  0  0  0  0  0  0
    5.0645   -0.6422    0.0000 C   0  0  0  0  0  0  0  0  0  0  0  0
    4.0025   -1.5983    0.0000 C   0  0  0  0  0  0  0  0  0  0  0  0
    1.5214    0.2410    0.0000 C   0  0  0  0  0  0  0  0  0  0  0  0
    0.9694   -0.3721    0.0000 C   0  0  0  0  0  0  0  0  0  0  0  0
    0.1624   -0.2006    0.0000 C   0  0  0  0  0  0  0  0  0  0  0  0
   -0.3896   -0.8137    0.0000 F   0  0  0  0  0  0  0  0  0  0  0  0
   -0.0925    0.5840    0.0000 C   0  0  0  0  0  0  0  0  0  0  0  0
    0.4595    1.1971    0.0000 C   0  0  0  0  0  0  0  0  0  0  0  0
    1.2665    1.0256    0.0000 C   0  0  0  0  0  0  0  0  0  0  0  0
  1  2  1  0  0  0  0
  2  3  1  0  0  0  0
  2  4  1  0  0  0  0
  4  5  2  0  0  0  0
  5  6  1  0  0  0  0
  6  7  2  0  0  0  0
  7  8  1  0  0  0  0
  8  9  2  0  0  0  0
  4  9  1  0  0  0  0
  7 10  1  0  0  0  0
 10 11  2  0  0  0  0
 10 12  2  0  0  0  0
 10 13  1  0  0  0  0
 13 14  1  0  0  0  0
 14 15  2  0  0  0  0
 15 16  1  0  0  0  0
 16 17  1  0  0  0  0
 17 18  1  0  0  0  0
 18 19  1  0  0  0  0
 14 19  1  0  0  0  0
 17 20  1  0  0  0  0
 20 21  1  0  0  0  0
 20 22  1  0  0  0  0
 15 23  1  0  0  0  0
 23 24  2  0  0  0  0
 24 25  1  0  0  0  0
 25 26  1  0  0  0  0
 25 27  2  0  0  0  0
 27 28  1  0  0  0  0
 28 29  2  0  0  0  0
 13 29  1  0  0  0  0
 23 29  1  0  0  0  0
M  END
>  <MOLECULEID>
M97136570

>  <CLASS>
Active

$$$$

  Mrv2120 12252113502D          

 33 37  0  0  0  0            999 V2000
   -1.7016    3.8027    0.0000 O   0  0  0  0  0  0  0  0  0  0  0  0
   -1.9565    3.0181    0.0000 C   0  0  0  0  0  0  0  0  0  0  0  0
   -2.7635    2.8465    0.0000 C   0  0  0  0  0  0  0  0  0  0  0  0
   -3.3155    3.4596    0.0000 C   0  0  0  0  0  0  0  0  0  0  0  0
   -4.1225    3.2881    0.0000 N   0  0  0  0  0  0  0  0  0  0  0  0
   -4.3774    2.5035    0.0000 C   0  0  0  0  0  0  0  0  0  0  0  0
   -5.1844    2.3319    0.0000 C   0  0  0  0  0  0  0  0  0  0  0  0
   -5.7364    2.9450    0.0000 C   0  0  0  0  0  0  0  0  0  0  0  0
   -5.4815    3.7297    0.0000 C   0  0  0  0  0  0  0  0  0  0  0  0
   -4.6745    3.9012    0.0000 C   0  0  0  0  0  0  0  0  0  0  0  0
   -1.4045    2.4050    0.0000 N   0  0  0  0  0  0  0  0  0  0  0  0
   -0.5975    2.5765    0.0000 C   0  0  0  0  0  0  0  0  0  0  0  0
   -0.3426    3.3611    0.0000 C   0  0  0  0  0  0  0  0  0  0  0  0
    0.4644    3.5326    0.0000 C   0  0  0  0  0  0  0  0  0  0  0  0
    1.0164    2.9195    0.0000 C   0  0  0  0  0  0  0  0  0  0  0  0
    1.8414    2.9195    0.0000 C   0  0  0  0  0  0  0  0  0  0  0  0
    2.0964    2.1349    0.0000 N   0  0  0  0  0  0  0  0  0  0  0  0
    1.4289    1.6500    0.0000 N   0  0  0  0  0  0  0  0  0  0  0  0
    0.7615    2.1349    0.0000 C   0  0  0  0  0  0  0  0  0  0  0  0
   -0.0455    1.9634    0.0000 C   0  0  0  0  0  0  0  0  0  0  0  0
    1.4289    0.8250    0.0000 S   0  0  0  0  0  0  0  0  0  0  0  0
    0.6039    0.8250    0.0000 O   0  0  0  0  0  0  0  0  0  0  0  0
    2.2539    0.8250    0.0000 O   0  0  0  0  0  0  0  0  0  0  0  0
    1.4289    0.0000    0.0000 C   0  0  0  0  0  0  0  0  0  0  0  0
    2.1434   -0.4125    0.0000 C   0  0  0  0  0  0  0  0  0  0  0  0
    2.8579    0.0000    0.0000 C   0  0  0  0  0  0  0  0  0  0  0  0
    3.5724   -0.4125    0.0000 C   0  0  0  0  0  0  0  0  0  0  0  0
    3.5724   -1.2375    0.0000 C   0  0  0  0  0  0  0  0  0  0  0  0
    2.8579   -1.6500    0.0000 C   0  0  0  0  0  0  0  0  0  0  0  0
    2.1434   -1.2375    0.0000 C   0  0  0  0  0  0  0  0  0  0  0  0
    1.4289   -1.6500    0.0000 C   0  0  0  0  0  0  0  0  0  0  0  0
    0.7145   -1.2375    0.0000 C   0  0  0  0  0  0  0  0  0  0  0  0
    0.7145   -0.4125    0.0000 C   0  0  0  0  0  0  0  0  0  0  0  0
  1  2  2  0  0  0  0
  2  3  1  0  0  0  0
  3  4  1  0  0  0  0
  4  5  1  0  0  0  0
  5  6  1  0  0  0  0
  6  7  1  0  0  0  0
  7  8  1  0  0  0  0
  8  9  1  0  0  0  0
  9 10  1  0  0  0  0
  5 10  1  0  0  0  0
  2 11  1  0  0  0  0
 11 12  1  0  0  0  0
 12 13  2  0  0  0  0
 13 14  1  0  0  0  0
 14 15  2  0  0  0  0
 15 16  1  0  0  0  0
 16 17  2  0  0  0  0
 17 18  1  0  0  0  0
 18 19  1  0  0  0  0
 15 19  1  0  0  0  0
 19 20  2  0  0  0  0
 12 20  1  0  0  0  0
 18 21  1  0  0  0  0
 21 22  2  0  0  0  0
 21 23  2  0  0  0  0
 21 24  1  0  0  0  0
 24 25  2  0  0  0  0
 25 26  1  0  0  0  0
 26 27  2  0  0  0  0
 27 28  1  0  0  0  0
 28 29  2  0  0  0  0
 29 30  1  0  0  0  0
 25 30  1  0  0  0  0
 30 31  2  0  0  0  0
 31 32  1  0  0  0  0
 32 33  2  0  0  0  0
 24 33  1  0  0  0  0
M  END
>  <MOLECULEID>
M567135

>  <CLASS>
Active

$$$$

  Mrv2120 12252113502D          

 25 28  0  0  0  0            999 V2000
   -0.1360   -5.2885    0.0000 Cl  0  0  0  0  0  0  0  0  0  0  0  0
    0.1190   -4.5039    0.0000 C   0  0  0  0  0  0  0  0  0  0  0  0
   -0.4331   -3.8908    0.0000 C   0  0  0  0  0  0  0  0  0  0  0  0
   -0.1781   -3.1062    0.0000 C   0  0  0  0  0  0  0  0  0  0  0  0
    0.6288   -2.9346    0.0000 C   0  0  0  0  0  0  0  0  0  0  0  0
    1.1809   -3.5477    0.0000 C   0  0  0  0  0  0  0  0  0  0  0  0
    0.9259   -4.3323    0.0000 C   0  0  0  0  0  0  0  0  0  0  0  0
    0.8838   -2.1500    0.0000 S   0  0  0  0  0  0  0  0  0  0  0  0
    1.6684   -2.4049    0.0000 O   0  0  0  0  0  0  0  0  0  0  0  0
    0.0992   -1.8951    0.0000 O   0  0  0  0  0  0  0  0  0  0  0  0
    1.1387   -1.3654    0.0000 N   0  0  0  0  0  0  0  0  0  0  0  0
    0.6538   -0.6979    0.0000 C   0  0  0  0  0  0  0  0  0  0  0  0
    1.1387   -0.0305    0.0000 C   0  0  0  0  0  0  0  0  0  0  0  0
    1.9233   -0.2854    0.0000 C   0  0  0  0  0  0  0  0  0  0  0  0
    2.6378    0.1271    0.0000 C   0  0  0  0  0  0  0  0  0  0  0  0
    3.3523   -0.2854    0.0000 C   0  0  0  0  0  0  0  0  0  0  0  0
    3.3523   -1.1104    0.0000 C   0  0  0  0  0  0  0  0  0  0  0  0
    2.6378   -1.5229    0.0000 C   0  0  0  0  0  0  0  0  0  0  0  0
    1.9233   -1.1104    0.0000 C   0  0  0  0  0  0  0  0  0  0  0  0
    0.8838    0.7541    0.0000 C   0  0  0  0  0  0  0  0  0  0  0  0
    0.0768    0.9256    0.0000 C   0  0  0  0  0  0  0  0  0  0  0  0
   -0.1781    1.7103    0.0000 C   0  0  0  0  0  0  0  0  0  0  0  0
    0.3739    2.3234    0.0000 C   0  0  0  0  0  0  0  0  0  0  0  0
    1.1809    2.1518    0.0000 N   0  0  0  0  0  0  0  0  0  0  0  0
    1.4358    1.3672    0.0000 C   0  0  0  0  0  0  0  0  0  0  0  0
  1  2  1  0  0  0  0
  2  3  2  0  0  0  0
  3  4  1  0  0  0  0
  4  5  2  0  0  0  0
  5  6  1  0  0  0  0
  6  7  2  0  0  0  0
  2  7  1  0  0  0  0
  5  8  1  0  0  0  0
  8  9  2  0  0  0  0
  8 10  2  0  0  0  0
  8 11  1  0  0  0  0
 11 12  1  0  0  0  0
 12 13  2  0  0  0  0
 13 14  1  0  0  0  0
 14 15  2  0  0  0  0
 15 16  1  0  0  0  0
 16 17  2  0  0  0  0
 17 18  1  0  0  0  0
 18 19  2  0  0  0  0
 11 19  1  0  0  0  0
 14 19  1  0  0  0  0
 13 20  1  0  0  0  0
 20 21  2  0  0  0  0
 21 22  1  0  0  0  0
 22 23  1  0  0  0  0
 23 24  1  0  0  0  0
 24 25  1  0  0  0  0
 20 25  1  0  0  0  0
M  END
>  <MOLECULEID>
M291234

>  <CLASS>
Active

$$$$

  Mrv2120 12252113502D          

 24 26  0  0  0  0            999 V2000
    0.2587    3.2864    0.0000 C   0  0  0  0  0  0  0  0  0  0  0  0
    0.1725    2.4660    0.0000 C   0  0  0  0  0  0  0  0  0  0  0  0
   -0.5812    2.1304    0.0000 N   0  0  0  0  0  0  0  0  0  0  0  0
   -0.6674    1.3099    0.0000 C   0  0  0  0  0  0  0  0  0  0  0  0
   -1.4211    0.9744    0.0000 N   0  0  0  0  0  0  0  0  0  0  0  0
   -2.0886    1.4593    0.0000 S   0  0  0  0  0  0  0  0  0  0  0  0
   -2.5735    0.7918    0.0000 O   0  0  0  0  0  0  0  0  0  0  0  0
   -1.6036    2.1267    0.0000 O   0  0  0  0  0  0  0  0  0  0  0  0
   -2.7560    1.9442    0.0000 C   0  0  0  0  0  0  0  0  0  0  0  0
   -3.5097    1.6087    0.0000 C   0  0  0  0  0  0  0  0  0  0  0  0
   -4.1771    2.0936    0.0000 C   0  0  0  0  0  0  0  0  0  0  0  0
   -4.0909    2.9141    0.0000 C   0  0  0  0  0  0  0  0  0  0  0  0
   -4.7583    3.3990    0.0000 O   0  0  0  0  0  0  0  0  0  0  0  0
   -3.3372    3.2496    0.0000 C   0  0  0  0  0  0  0  0  0  0  0  0
   -2.6698    2.7647    0.0000 C   0  0  0  0  0  0  0  0  0  0  0  0
    0.0000    0.8250    0.0000 N   0  0  0  0  0  0  0  0  0  0  0  0
    0.7846    1.0799    0.0000 C   0  0  0  0  0  0  0  0  0  0  0  0
    1.2695    0.4125    0.0000 C   0  0  0  0  0  0  0  0  0  0  0  0
    1.7545    1.0799    0.0000 C   0  0  0  0  0  0  0  0  0  0  0  0
    2.5391    0.8250    0.0000 C   0  0  0  0  0  0  0  0  0  0  0  0
    2.5391    0.0000    0.0000 C   0  0  0  0  0  0  0  0  0  0  0  0
    1.7545   -0.2549    0.0000 C   0  0  0  0  0  0  0  0  0  0  0  0
    0.7846   -0.2549    0.0000 C   0  0  0  0  0  0  0  0  0  0  0  0
   -0.0000    0.0000    0.0000 N   0  0  0  0  0  0  0  0  0  0  0  0
  1  2  1  0  0  0  0
  3  2  1  4  0  0  0
  3  4  2  0  0  0  0
  4  5  1  0  0  0  0
  5  6  1  0  0  0  0
  6  7  2  0  0  0  0
  6  8  2  0  0  0  0
  6  9  1  0  0  0  0
  9 10  2  0  0  0  0
 10 11  1  0  0  0  0
 11 12  2  0  0  0  0
 12 13  1  0  0  0  0
 12 14  1  0  0  0  0
 14 15  2  0  0  0  0
  9 15  1  0  0  0  0
  4 16  1  0  0  0  0
 16 17  1  0  0  0  0
 17 18  1  0  0  0  0
 18 19  1  0  0  0  0
 19 20  1  0  0  0  0
 20 21  1  0  0  0  0
 21 22  1  0  0  0  0
 18 22  1  0  0  0  0
 18 23  1  0  0  0  0
 23 24  2  0  0  0  0
 16 24  1  0  0  0  0
M  END
>  <MOLECULEID>
M97108958

>  <CLASS>
Active

$$$$

  Mrv2120 12252113502D          

 22 24  0  0  0  0            999 V2000
    0.5942    2.7954    0.0000 C   0  0  0  0  0  0  0  0  0  0  0  0
    0.0422    2.1823    0.0000 N   0  0  0  0  0  0  0  0  0  0  0  0
   -0.7648    2.3539    0.0000 C   0  0  0  0  0  0  0  0  0  0  0  0
    0.2971    1.3977    0.0000 C   0  0  0  0  0  0  0  0  0  0  0  0
   -0.2549    0.7846    0.0000 C   0  0  0  0  0  0  0  0  0  0  0  0
   -0.0000   -0.0000    0.0000 C   0  0  0  0  0  0  0  0  0  0  0  0
   -0.4849   -0.6674    0.0000 C   0  0  0  0  0  0  0  0  0  0  0  0
   -0.0000   -1.3349    0.0000 N   0  0  0  0  0  0  0  0  0  0  0  0
    0.7846   -1.0799    0.0000 C   0  0  0  0  0  0  0  0  0  0  0  0
    0.7846   -0.2549    0.0000 C   0  0  0  0  0  0  0  0  0  0  0  0
    1.5692    0.0000    0.0000 C   0  0  0  0  0  0  0  0  0  0  0  0
    2.0542   -0.6674    0.0000 C   0  0  0  0  0  0  0  0  0  0  0  0
    1.5692   -1.3349    0.0000 S   0  0  0  0  0  0  0  0  0  0  0  0
   -0.2549   -2.1195    0.0000 S   0  0  0  0  0  0  0  0  0  0  0  0
   -1.0396   -1.8646    0.0000 O   0  0  0  0  0  0  0  0  0  0  0  0
    0.5297   -2.3744    0.0000 O   0  0  0  0  0  0  0  0  0  0  0  0
   -0.5099   -2.9041    0.0000 C   0  0  0  0  0  0  0  0  0  0  0  0
    0.0422   -3.5172    0.0000 C   0  0  0  0  0  0  0  0  0  0  0  0
   -0.2128   -4.3018    0.0000 C   0  0  0  0  0  0  0  0  0  0  0  0
   -1.0198   -4.4734    0.0000 C   0  0  0  0  0  0  0  0  0  0  0  0
   -1.5718   -3.8603    0.0000 C   0  0  0  0  0  0  0  0  0  0  0  0
   -1.3168   -3.0756    0.0000 C   0  0  0  0  0  0  0  0  0  0  0  0
  1  2  1  0  0  0  0
  2  3  1  0  0  0  0
  2  4  1  0  0  0  0
  4  5  1  0  0  0  0
  5  6  1  0  0  0  0
  6  7  2  0  0  0  0
  7  8  1  0  0  0  0
  8  9  1  0  0  0  0
  9 10  2  0  0  0  0
  6 10  1  0  0  0  0
 10 11  1  0  0  0  0
 11 12  2  0  0  0  0
 12 13  1  0  0  0  0
  9 13  1  0  0  0  0
  8 14  1  0  0  0  0
 14 15  2  0  0  0  0
 14 16  2  0  0  0  0
 14 17  1  0  0  0  0
 17 18  2  0  0  0  0
 18 19  1  0  0  0  0
 19 20  2  0  0  0  0
 20 21  1  0  0  0  0
 21 22  2  0  0  0  0
 17 22  1  0  0  0  0
M  END
>  <MOLECULEID>
M96512936

>  <CLASS>
Active

$$$$

  Mrv2120 12252113502D          

 27 29  0  0  0  0            999 V2000
   -1.8659    0.0165    0.0000 C   0  0  0  0  0  0  0  0  0  0  0  0
   -1.4534   -0.6979    0.0000 N   0  0  0  0  0  0  0  0  0  0  0  0
   -0.6284   -0.6979    0.0000 C   0  0  0  0  0  0  0  0  0  0  0  0
   -0.1435   -1.3654    0.0000 N   0  0  0  0  0  0  0  0  0  0  0  0
    0.6411   -1.1104    0.0000 N   0  0  0  0  0  0  0  0  0  0  0  0
    0.6411   -0.2854    0.0000 C   0  0  0  0  0  0  0  0  0  0  0  0
    1.3556    0.1271    0.0000 N   0  0  0  0  0  0  0  0  0  0  0  0
    2.0701   -0.2854    0.0000 C   0  0  0  0  0  0  0  0  0  0  0  0
    2.7845    0.1271    0.0000 C   0  0  0  0  0  0  0  0  0  0  0  0
    2.0701   -1.1104    0.0000 C   0  0  0  0  0  0  0  0  0  0  0  0
    2.7845   -1.5229    0.0000 C   0  0  0  0  0  0  0  0  0  0  0  0
    2.7845   -2.3479    0.0000 N   0  0  0  0  0  0  0  0  0  0  0  0
    3.4990   -2.7604    0.0000 C   0  0  0  0  0  0  0  0  0  0  0  0
    2.0701   -2.7604    0.0000 C   0  0  0  0  0  0  0  0  0  0  0  0
    1.3556   -1.5229    0.0000 C   0  0  0  0  0  0  0  0  0  0  0  0
    1.3556   -2.3479    0.0000 C   0  0  0  0  0  0  0  0  0  0  0  0
   -0.1435   -0.0305    0.0000 C   0  0  0  0  0  0  0  0  0  0  0  0
   -0.3984    0.7541    0.0000 S   0  0  0  0  0  0  0  0  0  0  0  0
    0.3862    1.0091    0.0000 O   0  0  0  0  0  0  0  0  0  0  0  0
   -1.1831    0.4992    0.0000 O   0  0  0  0  0  0  0  0  0  0  0  0
   -0.6534    1.5387    0.0000 C   0  0  0  0  0  0  0  0  0  0  0  0
   -1.4604    1.7103    0.0000 C   0  0  0  0  0  0  0  0  0  0  0  0
   -1.7153    2.4949    0.0000 C   0  0  0  0  0  0  0  0  0  0  0  0
   -1.1633    3.1080    0.0000 C   0  0  0  0  0  0  0  0  0  0  0  0
   -0.3563    2.9365    0.0000 C   0  0  0  0  0  0  0  0  0  0  0  0
    0.1957    3.5496    0.0000 F   0  0  0  0  0  0  0  0  0  0  0  0
   -0.1014    2.1518    0.0000 C   0  0  0  0  0  0  0  0  0  0  0  0
  1  2  1  0  0  0  0
  2  3  1  0  0  0  0
  3  4  2  0  0  0  0
  4  5  1  0  0  0  0
  5  6  1  0  0  0  0
  6  7  1  0  0  0  0
  7  8  2  0  0  0  0
  8  9  1  0  0  0  0
  8 10  1  0  0  0  0
 10 11  1  0  0  0  0
 11 12  1  0  0  0  0
 12 13  1  0  0  0  0
 12 14  1  0  0  0  0
 10 15  2  0  0  0  0
  5 15  1  0  0  0  0
 15 16  1  0  0  0  0
  6 17  2  0  0  0  0
  3 17  1  0  0  0  0
 17 18  1  0  0  0  0
 18 19  2  0  0  0  0
 18 20  2  0  0  0  0
 18 21  1  0  0  0  0
 21 22  2  0  0  0  0
 22 23  1  0  0  0  0
 23 24  2  0  0  0  0
 24 25  1  0  0  0  0
 25 26  1  0  0  0  0
 25 27  2  0  0  0  0
 21 27  1  0  0  0  0
M  END
>  <MOLECULEID>
M97341524

>  <CLASS>
Active

$$$$

  Mrv2120 12252113502D          

 18 20  0  0  0  0            999 V2000
    1.1809   -3.5477    0.0000 N   0  0  0  0  0  0  0  0  0  0  0  0
    1.4358   -2.7631    0.0000 C   0  0  0  0  0  0  0  0  0  0  0  0
    0.8838   -2.1500    0.0000 C   0  0  0  0  0  0  0  0  0  0  0  0
    1.1387   -1.3654    0.0000 C   0  0  0  0  0  0  0  0  0  0  0  0
    0.6538   -0.6979    0.0000 C   0  0  0  0  0  0  0  0  0  0  0  0
    1.1387   -0.0305    0.0000 N   0  0  0  0  0  0  0  0  0  0  0  0
    1.9233   -0.2854    0.0000 C   0  0  0  0  0  0  0  0  0  0  0  0
    2.6378    0.1271    0.0000 C   0  0  0  0  0  0  0  0  0  0  0  0
    3.3523   -0.2854    0.0000 C   0  0  0  0  0  0  0  0  0  0  0  0
    3.3523   -1.1104    0.0000 N   0  0  0  0  0  0  0  0  0  0  0  0
    2.6378   -1.5229    0.0000 C   0  0  0  0  0  0  0  0  0  0  0  0
    1.9233   -1.1104    0.0000 C   0  0  0  0  0  0  0  0  0  0  0  0
   -0.1712   -0.6979    0.0000 C   0  0  0  0  0  0  0  0  0  0  0  0
   -0.5837   -1.4124    0.0000 C   0  0  0  0  0  0  0  0  0  0  0  0
   -1.4087   -1.4124    0.0000 C   0  0  0  0  0  0  0  0  0  0  0  0
   -1.8212   -0.6979    0.0000 C   0  0  0  0  0  0  0  0  0  0  0  0
   -1.4087    0.0165    0.0000 C   0  0  0  0  0  0  0  0  0  0  0  0
   -0.5837    0.0165    0.0000 C   0  0  0  0  0  0  0  0  0  0  0  0
  1  2  1  0  0  0  0
  2  3  1  0  0  0  0
  3  4  1  0  0  0  0
  4  5  2  0  0  0  0
  5  6  1  0  0  0  0
  6  7  1  0  0  0  0
  7  8  2  0  0  0  0
  8  9  1  0  0  0  0
  9 10  2  0  0  0  0
 10 11  1  0  0  0  0
 11 12  2  0  0  0  0
  4 12  1  0  0  0  0
  7 12  1  0  0  0  0
  5 13  1  0  0  0  0
 13 14  2  0  0  0  0
 14 15  1  0  0  0  0
 15 16  2  0  0  0  0
 16 17  1  0  0  0  0
 17 18  2  0  0  0  0
 13 18  1  0  0  0  0
M  END
>  <MOLECULEID>
M95697651

>  <CLASS>
Inactive

$$$$

  Mrv2120 12252113502D          

 28 30  0  0  0  0            999 V2000
   -5.7158   -3.3000    0.0000 F   0  0  0  0  0  0  0  0  0  0  0  0
   -5.7158   -4.1250    0.0000 C   0  0  0  0  0  0  0  0  0  0  0  0
   -5.0013   -4.5375    0.0000 C   0  0  0  0  0  0  0  0  0  0  0  0
   -5.0013   -5.3625    0.0000 C   0  0  0  0  0  0  0  0  0  0  0  0
   -5.7158   -5.7750    0.0000 C   0  0  0  0  0  0  0  0  0  0  0  0
   -6.4302   -5.3625    0.0000 C   0  0  0  0  0  0  0  0  0  0  0  0
   -6.4302   -4.5375    0.0000 C   0  0  0  0  0  0  0  0  0  0  0  0
   -5.7158   -6.6000    0.0000 S   0  0  0  0  0  0  0  0  0  0  0  0
   -6.5408   -6.6000    0.0000 O   0  0  0  0  0  0  0  0  0  0  0  0
   -4.8908   -6.6000    0.0000 O   0  0  0  0  0  0  0  0  0  0  0  0
   -5.7158   -7.4250    0.0000 N   0  0  0  0  0  0  0  0  0  0  0  0
   -5.0013   -7.8375    0.0000 C   0  0  0  0  0  0  0  0  0  0  0  0
   -5.0013   -8.6625    0.0000 C   0  0  0  0  0  0  0  0  0  0  0  0
   -4.2868   -9.0750    0.0000 C   0  0  0  0  0  0  0  0  0  0  0  0
   -4.2868   -9.9000    0.0000 C   0  0  0  0  0  0  0  0  0  0  0  0
   -5.0013  -10.3125    0.0000 N   0  0  0  0  0  0  0  0  0  0  0  0
   -5.0013  -11.1375    0.0000 C   0  0  0  0  0  0  0  0  0  0  0  0
   -5.7158  -11.5500    0.0000 C   0  0  0  0  0  0  0  0  0  0  0  0
   -5.7158  -12.3750    0.0000 O   0  0  0  0  0  0  0  0  0  0  0  0
   -5.0013  -12.7875    0.0000 C   0  0  0  0  0  0  0  0  0  0  0  0
   -4.2868  -12.3750    0.0000 C   0  0  0  0  0  0  0  0  0  0  0  0
   -3.5724  -12.7875    0.0000 C   0  0  0  0  0  0  0  0  0  0  0  0
   -3.5724  -13.6125    0.0000 C   0  0  0  0  0  0  0  0  0  0  0  0
   -4.2868  -14.0250    0.0000 C   0  0  0  0  0  0  0  0  0  0  0  0
   -4.2868  -14.8500    0.0000 F   0  0  0  0  0  0  0  0  0  0  0  0
   -5.0013  -13.6125    0.0000 C   0  0  0  0  0  0  0  0  0  0  0  0
   -5.7158   -9.9000    0.0000 C   0  0  0  0  0  0  0  0  0  0  0  0
   -5.7158   -9.0750    0.0000 C   0  0  0  0  0  0  0  0  0  0  0  0
  1  2  1  0  0  0  0
  2  3  2  0  0  0  0
  3  4  1  0  0  0  0
  4  5  2  0  0  0  0
  5  6  1  0  0  0  0
  6  7  2  0  0  0  0
  2  7  1  0  0  0  0
  5  8  1  0  0  0  0
  8  9  2  0  0  0  0
  8 10  2  0  0  0  0
  8 11  1  0  0  0  0
 11 12  1  0  0  0  0
 12 13  1  0  0  0  0
 13 14  1  0  0  0  0
 14 15  1  0  0  0  0
 15 16  1  0  0  0  0
 16 17  1  0  0  0  0
 17 18  1  0  0  0  0
 18 19  1  0  0  0  0
 19 20  1  0  0  0  0
 20 21  2  0  0  0  0
 21 22  1  0  0  0  0
 22 23  2  0  0  0  0
 23 24  1  0  0  0  0
 24 25  1  0  0  0  0
 24 26  2  0  0  0  0
 20 26  1  0  0  0  0
 16 27  1  0  0  0  0
 27 28  1  0  0  0  0
 13 28  1  0  0  0  0
M  END
>  <MOLECULEID>
M96835853

>  <CLASS>
Inactive

$$$$

  Mrv2120 12252113502D          

 23 26  0  0  0  0            999 V2000
   -1.6079   -2.7887    0.0000 C   0  0  0  0  0  0  0  0  0  0  0  0
   -1.3530   -2.0041    0.0000 C   0  0  0  0  0  0  0  0  0  0  0  0
   -0.5460   -1.8326    0.0000 C   0  0  0  0  0  0  0  0  0  0  0  0
    0.1215   -2.3175    0.0000 O   0  0  0  0  0  0  0  0  0  0  0  0
    0.7889   -1.8326    0.0000 C   0  0  0  0  0  0  0  0  0  0  0  0
    0.5340   -1.0479    0.0000 C   0  0  0  0  0  0  0  0  0  0  0  0
    1.0860   -0.4349    0.0000 C   0  0  0  0  0  0  0  0  0  0  0  0
    1.8930   -0.6064    0.0000 N   0  0  0  0  0  0  0  0  0  0  0  0
    2.1479   -1.3910    0.0000 C   0  0  0  0  0  0  0  0  0  0  0  0
    1.5959   -2.0041    0.0000 C   0  0  0  0  0  0  0  0  0  0  0  0
   -0.2910   -1.0479    0.0000 C   0  0  0  0  0  0  0  0  0  0  0  0
   -0.8431   -0.4349    0.0000 C   0  0  0  0  0  0  0  0  0  0  0  0
   -1.6501   -0.6064    0.0000 C   0  0  0  0  0  0  0  0  0  0  0  0
   -1.9050   -1.3910    0.0000 C   0  0  0  0  0  0  0  0  0  0  0  0
   -2.2021    0.0067    0.0000 S   0  0  0  0  0  0  0  0  0  0  0  0
   -1.5890    0.5587    0.0000 O   0  0  0  0  0  0  0  0  0  0  0  0
   -2.8152   -0.5453    0.0000 O   0  0  0  0  0  0  0  0  0  0  0  0
   -2.7541    0.6198    0.0000 C   0  0  0  0  0  0  0  0  0  0  0  0
   -3.5611    0.4483    0.0000 C   0  0  0  0  0  0  0  0  0  0  0  0
   -4.1131    1.0614    0.0000 C   0  0  0  0  0  0  0  0  0  0  0  0
   -3.8582    1.8460    0.0000 C   0  0  0  0  0  0  0  0  0  0  0  0
   -3.0512    2.0175    0.0000 C   0  0  0  0  0  0  0  0  0  0  0  0
   -2.4992    1.4044    0.0000 C   0  0  0  0  0  0  0  0  0  0  0  0
  1  2  1  0  0  0  0
  2  3  2  0  0  0  0
  3  4  1  0  0  0  0
  4  5  1  0  0  0  0
  5  6  2  0  0  0  0
  6  7  1  0  0  0  0
  7  8  1  0  0  0  0
  8  9  1  0  0  0  0
  9 10  1  0  0  0  0
  5 10  1  0  0  0  0
  6 11  1  0  0  0  0
  3 11  1  0  0  0  0
 11 12  2  0  0  0  0
 12 13  1  0  0  0  0
 13 14  2  0  0  0  0
  2 14  1  0  0  0  0
 13 15  1  0  0  0  0
 15 16  2  0  0  0  0
 15 17  2  0  0  0  0
 15 18  1  0  0  0  0
 18 19  2  0  0  0  0
 19 20  1  0  0  0  0
 20 21  2  0  0  0  0
 21 22  1  0  0  0  0
 22 23  2  0  0  0  0
 18 23  1  0  0  0  0
M  END
>  <MOLECULEID>
M97146412

>  <CLASS>
Active

$$$$

  Mrv2120 12252113502D          

 25 28  0  0  0  0            999 V2000
    3.1956   -1.7698    0.0000 O   0  0  0  0  0  0  0  0  0  0  0  0
    2.6435   -1.1567    0.0000 C   0  0  0  0  0  0  0  0  0  0  0  0
    2.8985   -0.3721    0.0000 C   0  0  0  0  0  0  0  0  0  0  0  0
    3.7054   -0.2006    0.0000 N   0  0  0  0  0  0  0  0  0  0  0  0
    3.9604    0.5840    0.0000 C   0  0  0  0  0  0  0  0  0  0  0  0
    3.4084    1.1971    0.0000 C   0  0  0  0  0  0  0  0  0  0  0  0
    2.6014    1.0256    0.0000 C   0  0  0  0  0  0  0  0  0  0  0  0
    2.3464    0.2410    0.0000 C   0  0  0  0  0  0  0  0  0  0  0  0
    1.5214    0.2410    0.0000 C   0  0  0  0  0  0  0  0  0  0  0  0
    0.9694   -0.3721    0.0000 C   0  0  0  0  0  0  0  0  0  0  0  0
    0.1624   -0.2006    0.0000 C   0  0  0  0  0  0  0  0  0  0  0  0
   -0.0925    0.5840    0.0000 C   0  0  0  0  0  0  0  0  0  0  0  0
    0.4595    1.1971    0.0000 C   0  0  0  0  0  0  0  0  0  0  0  0
    0.2046    1.9817    0.0000 Cl  0  0  0  0  0  0  0  0  0  0  0  0
    1.2665    1.0256    0.0000 C   0  0  0  0  0  0  0  0  0  0  0  0
    1.9339    1.5105    0.0000 O   0  0  0  0  0  0  0  0  0  0  0  0
   -0.3896   -0.8137    0.0000 S   0  0  0  0  0  0  0  0  0  0  0  0
   -1.0027   -0.2617    0.0000 O   0  0  0  0  0  0  0  0  0  0  0  0
    0.2235   -1.3657    0.0000 O   0  0  0  0  0  0  0  0  0  0  0  0
   -0.9416   -1.4268    0.0000 C   0  0  0  0  0  0  0  0  0  0  0  0
   -0.6867   -2.2114    0.0000 C   0  0  0  0  0  0  0  0  0  0  0  0
   -1.2387   -2.8245    0.0000 C   0  0  0  0  0  0  0  0  0  0  0  0
   -2.0457   -2.6530    0.0000 C   0  0  0  0  0  0  0  0  0  0  0  0
   -2.3006   -1.8684    0.0000 C   0  0  0  0  0  0  0  0  0  0  0  0
   -1.7486   -1.2553    0.0000 C   0  0  0  0  0  0  0  0  0  0  0  0
  1  2  1  0  0  0  0
  2  3  1  0  0  0  0
  3  4  1  0  0  0  0
  4  5  1  0  0  0  0
  5  6  1  0  0  0  0
  6  7  1  0  0  0  0
  7  8  2  0  0  0  0
  3  8  1  0  0  0  0
  8  9  1  0  0  0  0
  9 10  2  0  0  0  0
 10 11  1  0  0  0  0
 11 12  2  0  0  0  0
 12 13  1  0  0  0  0
 13 14  1  0  0  0  0
 13 15  2  0  0  0  0
  9 15  1  0  0  0  0
 15 16  1  0  0  0  0
  7 16  1  0  0  0  0
 11 17  1  0  0  0  0
 17 18  2  0  0  0  0
 17 19  2  0  0  0  0
 17 20  1  0  0  0  0
 20 21  2  0  0  0  0
 21 22  1  0  0  0  0
 22 23  2  0  0  0  0
 23 24  1  0  0  0  0
 24 25  2  0  0  0  0
 20 25  1  0  0  0  0
M  END
>  <MOLECULEID>
M83440923

>  <CLASS>
Active

$$$$

  Mrv2120 12252113502D          

 24 28  0  0  0  0            999 V2000
    3.3384    0.7556    0.0000 Br  0  0  0  0  0  0  0  0  0  0  0  0
    2.5314    0.5840    0.0000 C   0  0  0  0  0  0  0  0  0  0  0  0
    2.2765   -0.2006    0.0000 C   0  0  0  0  0  0  0  0  0  0  0  0
    1.4695   -0.3721    0.0000 C   0  0  0  0  0  0  0  0  0  0  0  0
    0.9175    0.2410    0.0000 C   0  0  0  0  0  0  0  0  0  0  0  0
    0.0925    0.2410    0.0000 N   0  0  0  0  0  0  0  0  0  0  0  0
   -0.4595   -0.3721    0.0000 C   0  0  0  0  0  0  0  0  0  0  0  0
   -1.2665   -0.2006    0.0000 C   0  0  0  0  0  0  0  0  0  0  0  0
   -1.5214    0.5840    0.0000 N   0  0  0  0  0  0  0  0  0  0  0  0
   -2.3284    0.7556    0.0000 C   0  0  0  0  0  0  0  0  0  0  0  0
   -2.5834    1.5402    0.0000 C   0  0  0  0  0  0  0  0  0  0  0  0
   -3.3903    1.7117    0.0000 C   0  0  0  0  0  0  0  0  0  0  0  0
   -3.6453    2.4963    0.0000 C   0  0  0  0  0  0  0  0  0  0  0  0
   -3.0932    3.1094    0.0000 C   0  0  0  0  0  0  0  0  0  0  0  0
   -2.2863    2.9379    0.0000 C   0  0  0  0  0  0  0  0  0  0  0  0
   -2.0313    2.1533    0.0000 C   0  0  0  0  0  0  0  0  0  0  0  0
   -0.9694    1.1971    0.0000 C   0  0  0  0  0  0  0  0  0  0  0  0
   -1.0023    2.1816    0.0000 C   0  0  0  0  0  0  0  0  0  0  0  0
   -0.3349    2.6666    0.0000 C   0  0  0  0  0  0  0  0  0  0  0  0
    0.4188    2.3310    0.0000 C   0  0  0  0  0  0  0  0  0  0  0  0
    0.5050    1.5105    0.0000 C   0  0  0  0  0  0  0  0  0  0  0  0
   -0.1624    1.0256    0.0000 C   0  0  0  0  0  0  0  0  0  0  0  0
    1.1724    1.0256    0.0000 C   0  0  0  0  0  0  0  0  0  0  0  0
    1.9794    1.1971    0.0000 C   0  0  0  0  0  0  0  0  0  0  0  0
  1  2  1  0  0  0  0
  2  3  2  0  0  0  0
  3  4  1  0  0  0  0
  4  5  2  0  0  0  0
  5  6  1  0  0  0  0
  6  7  1  0  0  0  0
  7  8  1  0  0  0  0
  8  9  1  0  0  0  0
  9 10  1  0  0  0  0
 10 11  1  0  0  0  0
 11 12  2  0  0  0  0
 12 13  1  0  0  0  0
 13 14  2  0  0  0  0
 14 15  1  0  0  0  0
 15 16  2  0  0  0  0
 11 16  1  0  0  0  0
  9 17  1  0  0  0  0
 17 18  1  0  0  0  0
 18 19  1  0  0  0  0
 19 20  1  0  0  0  0
 20 21  1  0  0  0  0
 21 22  2  0  0  0  0
  6 22  1  0  0  0  0
 17 22  1  0  0  0  0
 21 23  1  0  0  0  0
  5 23  1  0  0  0  0
 23 24  2  0  0  0  0
  2 24  1  0  0  0  0
M  END
>  <MOLECULEID>
M4330121

>  <CLASS>
Inactive

$$$$

  Mrv2120 12252113502D          

 26 29  0  0  0  0            999 V2000
   -3.3614   -8.8946    0.0000 C   0  0  0  0  0  0  0  0  0  0  0  0
   -3.4477   -8.0741    0.0000 N   0  0  0  0  0  0  0  0  0  0  0  0
   -4.2013   -7.7386    0.0000 C   0  0  0  0  0  0  0  0  0  0  0  0
   -2.7802   -7.5892    0.0000 C   0  0  0  0  0  0  0  0  0  0  0  0
   -2.8665   -6.7687    0.0000 C   0  0  0  0  0  0  0  0  0  0  0  0
   -2.1990   -6.2838    0.0000 N   0  0  0  0  0  0  0  0  0  0  0  0
   -2.1990   -5.4588    0.0000 C   0  0  0  0  0  0  0  0  0  0  0  0
   -1.4144   -5.2039    0.0000 C   0  0  0  0  0  0  0  0  0  0  0  0
   -0.9295   -5.8713    0.0000 C   0  0  0  0  0  0  0  0  0  0  0  0
   -0.1090   -5.9575    0.0000 C   0  0  0  0  0  0  0  0  0  0  0  0
    0.2266   -6.7112    0.0000 C   0  0  0  0  0  0  0  0  0  0  0  0
   -0.2584   -7.3787    0.0000 C   0  0  0  0  0  0  0  0  0  0  0  0
   -1.0788   -7.2924    0.0000 N   0  0  0  0  0  0  0  0  0  0  0  0
   -1.4144   -6.5388    0.0000 C   0  0  0  0  0  0  0  0  0  0  0  0
   -1.1595   -4.4193    0.0000 S   0  0  0  0  0  0  0  0  0  0  0  0
   -0.3748   -4.6742    0.0000 O   0  0  0  0  0  0  0  0  0  0  0  0
   -1.9441   -4.1643    0.0000 O   0  0  0  0  0  0  0  0  0  0  0  0
   -0.9045   -3.6346    0.0000 C   0  0  0  0  0  0  0  0  0  0  0  0
   -1.3894   -2.9672    0.0000 C   0  0  0  0  0  0  0  0  0  0  0  0
   -2.2144   -2.9672    0.0000 Cl  0  0  0  0  0  0  0  0  0  0  0  0
   -0.9045   -2.2998    0.0000 N   0  0  0  0  0  0  0  0  0  0  0  0
   -0.1199   -2.5547    0.0000 C   0  0  0  0  0  0  0  0  0  0  0  0
    0.6647   -2.2998    0.0000 S   0  0  0  0  0  0  0  0  0  0  0  0
    1.1496   -2.9672    0.0000 C   0  0  0  0  0  0  0  0  0  0  0  0
    0.6647   -3.6346    0.0000 C   0  0  0  0  0  0  0  0  0  0  0  0
   -0.1199   -3.3797    0.0000 N   0  0  0  0  0  0  0  0  0  0  0  0
  1  2  1  0  0  0  0
  2  3  1  0  0  0  0
  2  4  1  0  0  0  0
  4  5  1  0  0  0  0
  5  6  1  0  0  0  0
  6  7  1  0  0  0  0
  7  8  2  0  0  0  0
  8  9  1  0  0  0  0
  9 10  2  0  0  0  0
 10 11  1  0  0  0  0
 11 12  2  0  0  0  0
 12 13  1  0  0  0  0
 13 14  2  0  0  0  0
  6 14  1  0  0  0  0
  9 14  1  0  0  0  0
  8 15  1  0  0  0  0
 15 16  2  0  0  0  0
 15 17  2  0  0  0  0
 15 18  1  0  0  0  0
 18 19  2  0  0  0  0
 19 20  1  0  0  0  0
 19 21  1  0  0  0  0
 21 22  2  0  0  0  0
 22 23  1  0  0  0  0
 23 24  1  0  0  0  0
 24 25  2  0  0  0  0
 25 26  1  0  0  0  0
 18 26  1  0  0  0  0
 22 26  1  0  0  0  0
M  END
>  <MOLECULEID>
M83987458

>  <CLASS>
Active

$$$$

  Mrv2120 12252113502D          

 24 26  0  0  0  0            999 V2000
    0.2587    3.2864    0.0000 C   0  0  0  0  0  0  0  0  0  0  0  0
    0.1725    2.4660    0.0000 C   0  0  0  0  0  0  0  0  0  0  0  0
   -0.5812    2.1304    0.0000 N   0  0  0  0  0  0  0  0  0  0  0  0
   -0.6674    1.3099    0.0000 C   0  0  0  0  0  0  0  0  0  0  0  0
   -1.4211    0.9744    0.0000 N   0  0  0  0  0  0  0  0  0  0  0  0
   -2.0886    1.4593    0.0000 S   0  0  0  0  0  0  0  0  0  0  0  0
   -2.5735    0.7918    0.0000 O   0  0  0  0  0  0  0  0  0  0  0  0
   -1.6036    2.1267    0.0000 O   0  0  0  0  0  0  0  0  0  0  0  0
   -2.7560    1.9442    0.0000 C   0  0  0  0  0  0  0  0  0  0  0  0
   -3.5097    1.6087    0.0000 C   0  0  0  0  0  0  0  0  0  0  0  0
   -4.1771    2.0936    0.0000 C   0  0  0  0  0  0  0  0  0  0  0  0
   -4.9308    1.7580    0.0000 O   0  0  0  0  0  0  0  0  0  0  0  0
   -4.0909    2.9141    0.0000 C   0  0  0  0  0  0  0  0  0  0  0  0
   -3.3372    3.2496    0.0000 C   0  0  0  0  0  0  0  0  0  0  0  0
   -2.6698    2.7647    0.0000 C   0  0  0  0  0  0  0  0  0  0  0  0
    0.0000    0.8250    0.0000 N   0  0  0  0  0  0  0  0  0  0  0  0
    0.7846    1.0799    0.0000 C   0  0  0  0  0  0  0  0  0  0  0  0
    1.2695    0.4125    0.0000 C   0  0  0  0  0  0  0  0  0  0  0  0
    1.7545    1.0799    0.0000 C   0  0  0  0  0  0  0  0  0  0  0  0
    2.5391    0.8250    0.0000 C   0  0  0  0  0  0  0  0  0  0  0  0
    2.5391    0.0000    0.0000 C   0  0  0  0  0  0  0  0  0  0  0  0
    1.7545   -0.2549    0.0000 C   0  0  0  0  0  0  0  0  0  0  0  0
    0.7846   -0.2549    0.0000 C   0  0  0  0  0  0  0  0  0  0  0  0
   -0.0000    0.0000    0.0000 N   0  0  0  0  0  0  0  0  0  0  0  0
  1  2  1  0  0  0  0
  3  2  1  4  0  0  0
  3  4  2  0  0  0  0
  4  5  1  0  0  0  0
  5  6  1  0  0  0  0
  6  7  2  0  0  0  0
  6  8  2  0  0  0  0
  6  9  1  0  0  0  0
  9 10  2  0  0  0  0
 10 11  1  0  0  0  0
 11 12  1  0  0  0  0
 11 13  2  0  0  0  0
 13 14  1  0  0  0  0
 14 15  2  0  0  0  0
  9 15  1  0  0  0  0
  4 16  1  0  0  0  0
 16 17  1  0  0  0  0
 17 18  1  0  0  0  0
 18 19  1  0  0  0  0
 19 20  1  0  0  0  0
 20 21  1  0  0  0  0
 21 22  1  0  0  0  0
 18 22  1  0  0  0  0
 18 23  1  0  0  0  0
 23 24  2  0  0  0  0
 16 24  1  0  0  0  0
M  END
>  <MOLECULEID>
M97130484

>  <CLASS>
Active

$$$$

  Mrv2120 12252113502D          

 30 34  0  0  0  0            999 V2000
   -1.5660   -6.2609    0.0000 C   0  0  0  0  0  0  0  0  0  0  0  0
   -1.5520   -5.4360    0.0000 O   0  0  0  0  0  0  0  0  0  0  0  0
   -0.8306   -5.0358    0.0000 C   0  0  0  0  0  0  0  0  0  0  0  0
   -0.8165   -4.2109    0.0000 C   0  0  0  0  0  0  0  0  0  0  0  0
   -0.0951   -3.8106    0.0000 C   0  0  0  0  0  0  0  0  0  0  0  0
    0.6122   -4.2352    0.0000 C   0  0  0  0  0  0  0  0  0  0  0  0
    0.5982   -5.0601    0.0000 C   0  0  0  0  0  0  0  0  0  0  0  0
   -0.1232   -5.4604    0.0000 C   0  0  0  0  0  0  0  0  0  0  0  0
   -0.0810   -2.9857    0.0000 S   0  0  0  0  0  0  0  0  0  0  0  0
    0.7439   -2.9998    0.0000 O   0  0  0  0  0  0  0  0  0  0  0  0
   -0.9059   -2.9717    0.0000 O   0  0  0  0  0  0  0  0  0  0  0  0
   -0.0669   -2.1609    0.0000 N   0  0  0  0  0  0  0  0  0  0  0  0
    0.6087   -1.6874    0.0000 C   0  0  0  0  0  0  0  0  0  0  0  0
    0.3672   -0.8985    0.0000 C   0  0  0  0  0  0  0  0  0  0  0  0
    0.8333   -0.2179    0.0000 C   0  0  0  0  0  0  0  0  0  0  0  0
    1.6561   -0.1579    0.0000 C   0  0  0  0  0  0  0  0  0  0  0  0
    2.2160   -0.7639    0.0000 N   0  0  0  0  0  0  0  0  0  0  0  0
    2.0913   -1.5794    0.0000 C   0  0  0  0  0  0  0  0  0  0  0  0
    1.3760   -1.9904    0.0000 C   0  0  0  0  0  0  0  0  0  0  0  0
    3.0049   -0.5224    0.0000 C   0  0  0  0  0  0  0  0  0  0  0  0
    3.2732    0.2578    0.0000 C   0  0  0  0  0  0  0  0  0  0  0  0
    4.0980    0.2437    0.0000 C   0  0  0  0  0  0  0  0  0  0  0  0
    4.3396   -0.5451    0.0000 C   0  0  0  0  0  0  0  0  0  0  0  0
    3.6639   -1.0186    0.0000 C   0  0  0  0  0  0  0  0  0  0  0  0
   -0.4577   -0.8845    0.0000 C   0  0  0  0  0  0  0  0  0  0  0  0
   -0.9992   -0.2620    0.0000 C   0  0  0  0  0  0  0  0  0  0  0  0
   -1.8090   -0.4198    0.0000 C   0  0  0  0  0  0  0  0  0  0  0  0
   -2.0773   -1.1999    0.0000 C   0  0  0  0  0  0  0  0  0  0  0  0
   -1.5358   -1.8224    0.0000 C   0  0  0  0  0  0  0  0  0  0  0  0
   -0.7260   -1.6646    0.0000 C   0  0  0  0  0  0  0  0  0  0  0  0
  1  2  1  0  0  0  0
  2  3  1  0  0  0  0
  3  4  2  0  0  0  0
  4  5  1  0  0  0  0
  5  6  2  0  0  0  0
  6  7  1  0  0  0  0
  7  8  2  0  0  0  0
  3  8  1  0  0  0  0
  5  9  1  0  0  0  0
  9 10  2  0  0  0  0
  9 11  2  0  0  0  0
  9 12  1  0  0  0  0
 12 13  1  0  0  0  0
 13 14  2  0  0  0  0
 14 15  1  0  0  0  0
 15 16  1  0  0  0  0
 16 17  1  0  0  0  0
 17 18  1  0  0  0  0
 18 19  1  0  0  0  0
 13 19  1  0  0  0  0
 17 20  1  0  0  0  0
 20 21  1  0  0  0  0
 21 22  1  0  0  0  0
 22 23  1  0  0  0  0
 23 24  1  0  0  0  0
 20 24  1  0  0  0  0
 14 25  1  0  0  0  0
 25 26  2  0  0  0  0
 26 27  1  0  0  0  0
 27 28  2  0  0  0  0
 28 29  1  0  0  0  0
 29 30  2  0  0  0  0
 12 30  1  0  0  0  0
 25 30  1  0  0  0  0
M  END
>  <MOLECULEID>
M566245

>  <CLASS>
Inactive

$$$$

  Mrv2120 12252113502D          

 30 33  0  0  0  0            999 V2000
   -1.4107   -9.2116    0.0000 C   0  0  0  0  0  0  0  0  0  0  0  0
   -0.6037   -9.0401    0.0000 C   0  0  0  0  0  0  0  0  0  0  0  0
   -0.3488   -8.2554    0.0000 C   0  0  0  0  0  0  0  0  0  0  0  0
    0.4582   -8.0839    0.0000 C   0  0  0  0  0  0  0  0  0  0  0  0
    1.0102   -8.6970    0.0000 C   0  0  0  0  0  0  0  0  0  0  0  0
    0.7553   -9.4816    0.0000 C   0  0  0  0  0  0  0  0  0  0  0  0
   -0.0517   -9.6532    0.0000 C   0  0  0  0  0  0  0  0  0  0  0  0
    0.7132   -7.2993    0.0000 S   0  0  0  0  0  0  0  0  0  0  0  0
    1.4978   -7.5542    0.0000 O   0  0  0  0  0  0  0  0  0  0  0  0
   -0.0715   -7.0444    0.0000 O   0  0  0  0  0  0  0  0  0  0  0  0
    0.9681   -6.5147    0.0000 N   0  0  0  0  0  0  0  0  0  0  0  0
    0.4161   -5.9016    0.0000 C   0  0  0  0  0  0  0  0  0  0  0  0
    0.6710   -5.1170    0.0000 C   0  0  0  0  0  0  0  0  0  0  0  0
    0.1190   -4.5039    0.0000 C   0  0  0  0  0  0  0  0  0  0  0  0
    0.3739   -3.7192    0.0000 N   0  0  0  0  0  0  0  0  0  0  0  0
   -0.1781   -3.1062    0.0000 C   0  0  0  0  0  0  0  0  0  0  0  0
    0.0768   -2.3215    0.0000 C   0  0  0  0  0  0  0  0  0  0  0  0
    0.8838   -2.1500    0.0000 C   0  0  0  0  0  0  0  0  0  0  0  0
    1.4358   -2.7631    0.0000 C   0  0  0  0  0  0  0  0  0  0  0  0
    1.1809   -3.5477    0.0000 C   0  0  0  0  0  0  0  0  0  0  0  0
    1.1387   -1.3654    0.0000 C   0  0  0  0  0  0  0  0  0  0  0  0
    0.6538   -0.6979    0.0000 N   0  0  0  0  0  0  0  0  0  0  0  0
    1.1387   -0.0305    0.0000 O   0  0  0  0  0  0  0  0  0  0  0  0
    1.9233   -0.2854    0.0000 C   0  0  0  0  0  0  0  0  0  0  0  0
    2.6378    0.1271    0.0000 C   0  0  0  0  0  0  0  0  0  0  0  0
    3.3523   -0.2854    0.0000 C   0  0  0  0  0  0  0  0  0  0  0  0
    4.0668    0.1271    0.0000 F   0  0  0  0  0  0  0  0  0  0  0  0
    3.3523   -1.1104    0.0000 C   0  0  0  0  0  0  0  0  0  0  0  0
    2.6378   -1.5229    0.0000 C   0  0  0  0  0  0  0  0  0  0  0  0
    1.9233   -1.1104    0.0000 C   0  0  0  0  0  0  0  0  0  0  0  0
  1  2  1  0  0  0  0
  2  3  2  0  0  0  0
  3  4  1  0  0  0  0
  4  5  2  0  0  0  0
  5  6  1  0  0  0  0
  6  7  2  0  0  0  0
  2  7  1  0  0  0  0
  4  8  1  0  0  0  0
  8  9  2  0  0  0  0
  8 10  2  0  0  0  0
  8 11  1  0  0  0  0
 11 12  1  0  0  0  0
 12 13  1  0  0  0  0
 13 14  1  0  0  0  0
 14 15  1  0  0  0  0
 15 16  1  0  0  0  0
 16 17  1  0  0  0  0
 17 18  1  0  0  0  0
 18 19  1  0  0  0  0
 19 20  1  0  0  0  0
 15 20  1  0  0  0  0
 18 21  1  0  0  0  0
 21 22  2  0  0  0  0
 22 23  1  0  0  0  0
 23 24  1  0  0  0  0
 24 25  2  0  0  0  0
 25 26  1  0  0  0  0
 26 27  1  0  0  0  0
 26 28  2  0  0  0  0
 28 29  1  0  0  0  0
 29 30  2  0  0  0  0
 21 30  1  0  0  0  0
 24 30  1  0  0  0  0
M  END
>  <MOLECULEID>
M96760639

>  <CLASS>
Active

$$$$

  Mrv2120 12252113502D          

 30 34  0  0  0  0            999 V2000
    6.6833    1.8904    0.0000 N   0  0  0  0  0  0  0  0  0  0  0  0
    5.8763    2.0619    0.0000 C   0  0  0  0  0  0  0  0  0  0  0  0
    5.3243    1.4488    0.0000 C   0  0  0  0  0  0  0  0  0  0  0  0
    4.5173    1.6203    0.0000 C   0  0  0  0  0  0  0  0  0  0  0  0
    4.2624    2.4050    0.0000 N   0  0  0  0  0  0  0  0  0  0  0  0
    4.8144    3.0181    0.0000 C   0  0  0  0  0  0  0  0  0  0  0  0
    5.6214    2.8465    0.0000 C   0  0  0  0  0  0  0  0  0  0  0  0
    3.4554    2.5765    0.0000 C   0  0  0  0  0  0  0  0  0  0  0  0
    2.9034    1.9634    0.0000 C   0  0  0  0  0  0  0  0  0  0  0  0
    2.0964    2.1349    0.0000 C   0  0  0  0  0  0  0  0  0  0  0  0
    1.4289    1.6500    0.0000 C   0  0  0  0  0  0  0  0  0  0  0  0
    0.7615    2.1349    0.0000 N   0  0  0  0  0  0  0  0  0  0  0  0
    1.0164    2.9195    0.0000 N   0  0  0  0  0  0  0  0  0  0  0  0
    1.8414    2.9195    0.0000 C   0  0  0  0  0  0  0  0  0  0  0  0
    2.3935    3.5326    0.0000 C   0  0  0  0  0  0  0  0  0  0  0  0
    3.2004    3.3611    0.0000 C   0  0  0  0  0  0  0  0  0  0  0  0
    1.4289    0.8250    0.0000 S   0  0  0  0  0  0  0  0  0  0  0  0
    0.6039    0.8250    0.0000 O   0  0  0  0  0  0  0  0  0  0  0  0
    2.2539    0.8250    0.0000 O   0  0  0  0  0  0  0  0  0  0  0  0
    1.4289    0.0000    0.0000 C   0  0  0  0  0  0  0  0  0  0  0  0
    2.1434   -0.4125    0.0000 C   0  0  0  0  0  0  0  0  0  0  0  0
    2.8579    0.0000    0.0000 C   0  0  0  0  0  0  0  0  0  0  0  0
    3.5724   -0.4125    0.0000 C   0  0  0  0  0  0  0  0  0  0  0  0
    3.5724   -1.2375    0.0000 C   0  0  0  0  0  0  0  0  0  0  0  0
    2.8579   -1.6500    0.0000 C   0  0  0  0  0  0  0  0  0  0  0  0
    2.8579   -2.4750    0.0000 Cl  0  0  0  0  0  0  0  0  0  0  0  0
    2.1434   -1.2375    0.0000 C   0  0  0  0  0  0  0  0  0  0  0  0
    1.4289   -1.6500    0.0000 C   0  0  0  0  0  0  0  0  0  0  0  0
    0.7145   -1.2375    0.0000 C   0  0  0  0  0  0  0  0  0  0  0  0
    0.7145   -0.4125    0.0000 C   0  0  0  0  0  0  0  0  0  0  0  0
  1  2  1  0  0  0  0
  2  3  1  0  0  0  0
  3  4  1  0  0  0  0
  4  5  1  0  0  0  0
  5  6  1  0  0  0  0
  6  7  1  0  0  0  0
  2  7  1  0  0  0  0
  5  8  1  0  0  0  0
  8  9  2  0  0  0  0
  9 10  1  0  0  0  0
 10 11  2  0  0  0  0
 11 12  1  0  0  0  0
 12 13  1  0  0  0  0
 13 14  2  0  0  0  0
 10 14  1  0  0  0  0
 14 15  1  0  0  0  0
 15 16  2  0  0  0  0
  8 16  1  0  0  0  0
 11 17  1  0  0  0  0
 17 18  2  0  0  0  0
 17 19  2  0  0  0  0
 17 20  1  0  0  0  0
 20 21  2  0  0  0  0
 21 22  1  0  0  0  0
 22 23  2  0  0  0  0
 23 24  1  0  0  0  0
 24 25  2  0  0  0  0
 25 26  1  0  0  0  0
 25 27  1  0  0  0  0
 21 27  1  0  0  0  0
 27 28  2  0  0  0  0
 28 29  1  0  0  0  0
 29 30  2  0  0  0  0
 20 30  1  0  0  0  0
M  END
>  <MOLECULEID>
M3688735

>  <CLASS>
Active

$$$$

  Mrv2120 12252113502D          

 19 20  0  0  0  0            999 V2000
    1.1809   -3.5477    0.0000 C   0  0  0  0  0  0  0  0  0  0  0  0
    1.4358   -2.7631    0.0000 C   0  0  0  0  0  0  0  0  0  0  0  0
    0.8838   -2.1500    0.0000 C   0  0  0  0  0  0  0  0  0  0  0  0
    1.1387   -1.3654    0.0000 N   0  0  0  0  0  0  0  0  0  0  0  0
    0.6538   -0.6979    0.0000 C   0  0  0  0  0  0  0  0  0  0  0  0
    1.1387   -0.0305    0.0000 C   0  0  0  0  0  0  0  0  0  0  0  0
    0.8838    0.7541    0.0000 C   0  0  0  0  0  0  0  0  0  0  0  0
    0.0768    0.9256    0.0000 C   0  0  0  0  0  0  0  0  0  0  0  0
   -0.1781    1.7103    0.0000 N   0  0  0  0  0  0  0  0  0  0  0  0
   -0.9851    1.8818    0.0000 C   0  0  0  0  0  0  0  0  0  0  0  0
    0.3739    2.3234    0.0000 C   0  0  0  0  0  0  0  0  0  0  0  0
    1.9233   -0.2854    0.0000 C   0  0  0  0  0  0  0  0  0  0  0  0
    2.6378    0.1271    0.0000 C   0  0  0  0  0  0  0  0  0  0  0  0
    3.3523   -0.2854    0.0000 C   0  0  0  0  0  0  0  0  0  0  0  0
    4.0668    0.1271    0.0000 O   0  0  0  0  0  0  0  0  0  0  0  0
    4.7812   -0.2854    0.0000 C   0  0  0  0  0  0  0  0  0  0  0  0
    3.3523   -1.1104    0.0000 C   0  0  0  0  0  0  0  0  0  0  0  0
    2.6378   -1.5229    0.0000 C   0  0  0  0  0  0  0  0  0  0  0  0
    1.9233   -1.1104    0.0000 C   0  0  0  0  0  0  0  0  0  0  0  0
  1  2  1  0  0  0  0
  2  3  1  0  0  0  0
  3  4  1  0  0  0  0
  4  5  1  0  0  0  0
  5  6  2  0  0  0  0
  6  7  1  0  0  0  0
  7  8  1  0  0  0  0
  8  9  1  0  0  0  0
  9 10  1  0  0  0  0
  9 11  1  0  0  0  0
  6 12  1  0  0  0  0
 12 13  2  0  0  0  0
 13 14  1  0  0  0  0
 14 15  1  0  0  0  0
 15 16  1  0  0  0  0
 14 17  2  0  0  0  0
 17 18  1  0  0  0  0
 18 19  2  0  0  0  0
  4 19  1  0  0  0  0
 12 19  1  0  0  0  0
M  END
>  <MOLECULEID>
M152478

>  <CLASS>
Inactive

$$$$

  Mrv2120 12252113502D          

 30 34  0  0  0  0            999 V2000
    0.8604    0.0877    0.0000 C   0  0  0  0  0  0  0  0  0  0  0  0
    0.9715   -0.7298    0.0000 N   0  0  0  0  0  0  0  0  0  0  0  0
    1.6982   -1.1204    0.0000 C   0  0  0  0  0  0  0  0  0  0  0  0
    1.5512   -1.9323    0.0000 C   0  0  0  0  0  0  0  0  0  0  0  0
    2.0942   -2.5533    0.0000 C   0  0  0  0  0  0  0  0  0  0  0  0
    2.9184   -2.5160    0.0000 C   0  0  0  0  0  0  0  0  0  0  0  0
    3.4031   -1.8483    0.0000 C   0  0  0  0  0  0  0  0  0  0  0  0
    3.1832   -1.0531    0.0000 C   0  0  0  0  0  0  0  0  0  0  0  0
    2.4245   -0.7292    0.0000 C   0  0  0  0  0  0  0  0  0  0  0  0
    2.8263   -1.9394    0.0000 N   0  0  0  0  0  0  0  0  0  0  0  0
    0.7337   -2.0433    0.0000 C   0  0  0  0  0  0  0  0  0  0  0  0
    0.2692   -2.7252    0.0000 C   0  0  0  0  0  0  0  0  0  0  0  0
   -0.5535   -2.6639    0.0000 C   0  0  0  0  0  0  0  0  0  0  0  0
   -0.9117   -1.9207    0.0000 C   0  0  0  0  0  0  0  0  0  0  0  0
   -0.4473   -1.2389    0.0000 C   0  0  0  0  0  0  0  0  0  0  0  0
   -0.8055   -0.4957    0.0000 O   0  0  0  0  0  0  0  0  0  0  0  0
   -0.3411    0.1861    0.0000 C   0  0  0  0  0  0  0  0  0  0  0  0
    0.3408   -0.2783    0.0000 F   0  0  0  0  0  0  0  0  0  0  0  0
   -1.0229    0.6506    0.0000 F   0  0  0  0  0  0  0  0  0  0  0  0
    0.1234    0.8680    0.0000 F   0  0  0  0  0  0  0  0  0  0  0  0
    0.3754   -1.3002    0.0000 C   0  0  0  0  0  0  0  0  0  0  0  0
   -1.0179   -3.3457    0.0000 S   0  0  0  0  0  0  0  0  0  0  0  0
   -1.6998   -2.8812    0.0000 O   0  0  0  0  0  0  0  0  0  0  0  0
   -0.3361   -3.8102    0.0000 O   0  0  0  0  0  0  0  0  0  0  0  0
   -1.4824   -4.0275    0.0000 C   0  0  0  0  0  0  0  0  0  0  0  0
   -1.1241   -4.7707    0.0000 C   0  0  0  0  0  0  0  0  0  0  0  0
   -1.5886   -5.4525    0.0000 C   0  0  0  0  0  0  0  0  0  0  0  0
   -2.4113   -5.3912    0.0000 C   0  0  0  0  0  0  0  0  0  0  0  0
   -2.7696   -4.6481    0.0000 C   0  0  0  0  0  0  0  0  0  0  0  0
   -2.3051   -3.9662    0.0000 C   0  0  0  0  0  0  0  0  0  0  0  0
  1  2  1  0  0  0  0
  2  3  1  0  0  0  0
  3  4  2  0  0  0  0
  4  5  1  0  0  0  0
  5  6  1  0  0  0  0
  6  7  1  0  0  0  0
  7  8  1  0  0  0  0
  8  9  1  0  0  0  0
  3  9  1  0  0  0  0
  8 10  1  0  0  0  0
  5 10  1  0  0  0  0
  4 11  1  0  0  0  0
 11 12  2  0  0  0  0
 12 13  1  0  0  0  0
 13 14  2  0  0  0  0
 14 15  1  0  0  0  0
 15 16  1  0  0  0  0
 16 17  1  0  0  0  0
 17 18  1  0  0  0  0
 17 19  1  0  0  0  0
 17 20  1  0  0  0  0
 15 21  2  0  0  0  0
  2 21  1  0  0  0  0
 11 21  1  0  0  0  0
 13 22  1  0  0  0  0
 22 23  2  0  0  0  0
 22 24  2  0  0  0  0
 22 25  1  0  0  0  0
 25 26  2  0  0  0  0
 26 27  1  0  0  0  0
 27 28  2  0  0  0  0
 28 29  1  0  0  0  0
 29 30  2  0  0  0  0
 25 30  1  0  0  0  0
M  END
>  <MOLECULEID>
M97094298

>  <CLASS>
Inactive

$$$$

  Mrv2120 12252113502D          

 22 25  0  0  0  0            999 V2000
    3.8037    3.6320    0.0000 C   0  0  0  0  0  0  0  0  0  0  0  0
    3.8037    2.8070    0.0000 N   0  0  0  0  0  0  0  0  0  0  0  0
    4.5181    2.3945    0.0000 C   0  0  0  0  0  0  0  0  0  0  0  0
    4.5181    1.5695    0.0000 C   0  0  0  0  0  0  0  0  0  0  0  0
    3.8037    1.1570    0.0000 C   0  0  0  0  0  0  0  0  0  0  0  0
    3.0892    1.5695    0.0000 C   0  0  0  0  0  0  0  0  0  0  0  0
    3.0892    2.3945    0.0000 C   0  0  0  0  0  0  0  0  0  0  0  0
    3.8037    0.3320    0.0000 C   0  0  0  0  0  0  0  0  0  0  0  0
    4.5470   -0.0260    0.0000 C   0  0  0  0  0  0  0  0  0  0  0  0
    5.1517    0.5352    0.0000 C   0  0  0  0  0  0  0  0  0  0  0  0
    5.9401    0.2920    0.0000 C   0  0  0  0  0  0  0  0  0  0  0  0
    6.1237   -0.5123    0.0000 C   0  0  0  0  0  0  0  0  0  0  0  0
    5.5189   -1.0735    0.0000 C   0  0  0  0  0  0  0  0  0  0  0  0
    4.7305   -0.8303    0.0000 C   0  0  0  0  0  0  0  0  0  0  0  0
    4.2162   -1.4753    0.0000 C   0  0  0  0  0  0  0  0  0  0  0  0
    3.3912   -1.4753    0.0000 C   0  0  0  0  0  0  0  0  0  0  0  0
    2.8768   -0.8303    0.0000 C   0  0  0  0  0  0  0  0  0  0  0  0
    2.0884   -1.0735    0.0000 C   0  0  0  0  0  0  0  0  0  0  0  0
    1.4837   -0.5123    0.0000 C   0  0  0  0  0  0  0  0  0  0  0  0
    1.6673    0.2920    0.0000 C   0  0  0  0  0  0  0  0  0  0  0  0
    2.4556    0.5352    0.0000 C   0  0  0  0  0  0  0  0  0  0  0  0
    3.0604   -0.0260    0.0000 C   0  0  0  0  0  0  0  0  0  0  0  0
  1  2  1  0  0  0  0
  2  3  1  0  0  0  0
  3  4  1  0  0  0  0
  4  5  1  0  0  0  0
  5  6  1  0  0  0  0
  6  7  1  0  0  0  0
  2  7  1  0  0  0  0
  5  8  2  0  0  0  0
  8  9  1  0  0  0  0
  9 10  2  0  0  0  0
 10 11  1  0  0  0  0
 11 12  2  0  0  0  0
 12 13  1  0  0  0  0
 13 14  2  0  0  0  0
  9 14  1  0  0  0  0
 14 15  1  0  0  0  0
 15 16  2  0  0  0  0
 16 17  1  0  0  0  0
 17 18  2  0  0  0  0
 18 19  1  0  0  0  0
 19 20  2  0  0  0  0
 20 21  1  0  0  0  0
 21 22  2  0  0  0  0
  8 22  1  0  0  0  0
 17 22  1  0  0  0  0
M  END
>  <MOLECULEID>
M5051

>  <CLASS>
Inactive

$$$$

  Mrv2120 12252113502D          

 31 34  0  0  0  0            999 V2000
    0.1611   -6.6862    0.0000 C   0  0  0  0  0  0  0  0  0  0  0  0
    0.4161   -5.9016    0.0000 C   0  0  0  0  0  0  0  0  0  0  0  0
    1.2007   -6.1565    0.0000 C   0  0  0  0  0  0  0  0  0  0  0  0
   -0.3686   -5.6466    0.0000 C   0  0  0  0  0  0  0  0  0  0  0  0
    0.6710   -5.1170    0.0000 O   0  0  0  0  0  0  0  0  0  0  0  0
    0.1190   -4.5039    0.0000 C   0  0  0  0  0  0  0  0  0  0  0  0
   -0.6880   -4.6754    0.0000 O   0  0  0  0  0  0  0  0  0  0  0  0
    0.3739   -3.7192    0.0000 N   0  0  0  0  0  0  0  0  0  0  0  0
   -0.1781   -3.1062    0.0000 C   0  0  0  0  0  0  0  0  0  0  0  0
    0.0768   -2.3215    0.0000 C   0  0  0  0  0  0  0  0  0  0  0  0
    0.8838   -2.1500    0.0000 C   0  0  0  0  0  0  0  0  0  0  0  0
    1.4358   -2.7631    0.0000 C   0  0  0  0  0  0  0  0  0  0  0  0
    1.1809   -3.5477    0.0000 C   0  0  0  0  0  0  0  0  0  0  0  0
    1.1387   -1.3654    0.0000 C   0  0  0  0  0  0  0  0  0  0  0  0
    0.6538   -0.6979    0.0000 C   0  0  0  0  0  0  0  0  0  0  0  0
    1.1387   -0.0305    0.0000 N   0  0  0  0  0  0  0  0  0  0  0  0
    1.9233   -0.2854    0.0000 C   0  0  0  0  0  0  0  0  0  0  0  0
    2.6378    0.1271    0.0000 C   0  0  0  0  0  0  0  0  0  0  0  0
    3.3523   -0.2854    0.0000 C   0  0  0  0  0  0  0  0  0  0  0  0
    3.3523   -1.1104    0.0000 C   0  0  0  0  0  0  0  0  0  0  0  0
    2.6378   -1.5229    0.0000 C   0  0  0  0  0  0  0  0  0  0  0  0
    1.9233   -1.1104    0.0000 C   0  0  0  0  0  0  0  0  0  0  0  0
    0.8838    0.7541    0.0000 S   0  0  0  0  0  0  0  0  0  0  0  0
    1.6684    1.0091    0.0000 O   0  0  0  0  0  0  0  0  0  0  0  0
    0.0992    0.4992    0.0000 O   0  0  0  0  0  0  0  0  0  0  0  0
    0.6288    1.5387    0.0000 C   0  0  0  0  0  0  0  0  0  0  0  0
   -0.1781    1.7103    0.0000 C   0  0  0  0  0  0  0  0  0  0  0  0
   -0.4331    2.4949    0.0000 C   0  0  0  0  0  0  0  0  0  0  0  0
    0.1190    3.1080    0.0000 C   0  0  0  0  0  0  0  0  0  0  0  0
    0.9259    2.9365    0.0000 C   0  0  0  0  0  0  0  0  0  0  0  0
    1.1809    2.1518    0.0000 C   0  0  0  0  0  0  0  0  0  0  0  0
  1  2  1  0  0  0  0
  2  3  1  0  0  0  0
  2  4  1  0  0  0  0
  2  5  1  0  0  0  0
  5  6  1  0  0  0  0
  6  7  2  0  0  0  0
  6  8  1  0  0  0  0
  8  9  1  0  0  0  0
  9 10  1  0  0  0  0
 10 11  1  0  0  0  0
 11 12  2  0  0  0  0
 12 13  1  0  0  0  0
  8 13  1  0  0  0  0
 11 14  1  0  0  0  0
 14 15  2  0  0  0  0
 15 16  1  0  0  0  0
 16 17  1  0  0  0  0
 17 18  2  0  0  0  0
 18 19  1  0  0  0  0
 19 20  2  0  0  0  0
 20 21  1  0  0  0  0
 21 22  2  0  0  0  0
 14 22  1  0  0  0  0
 17 22  1  0  0  0  0
 16 23  1  0  0  0  0
 23 24  2  0  0  0  0
 23 25  2  0  0  0  0
 23 26  1  0  0  0  0
 26 27  2  0  0  0  0
 27 28  1  0  0  0  0
 28 29  2  0  0  0  0
 29 30  1  0  0  0  0
 30 31  2  0  0  0  0
 26 31  1  0  0  0  0
M  END
>  <MOLECULEID>
M275764

>  <CLASS>
Inactive

$$$$

  Mrv2120 12252113502D          

 24 26  0  0  0  0            999 V2000
    1.7329   -4.1608    0.0000 C   0  0  0  0  0  0  0  0  0  0  0  0
    1.1809   -3.5477    0.0000 N   0  0  0  0  0  0  0  0  0  0  0  0
    0.3739   -3.7192    0.0000 C   0  0  0  0  0  0  0  0  0  0  0  0
    1.4358   -2.7631    0.0000 C   0  0  0  0  0  0  0  0  0  0  0  0
    0.8838   -2.1500    0.0000 C   0  0  0  0  0  0  0  0  0  0  0  0
    1.1387   -1.3654    0.0000 N   0  0  0  0  0  0  0  0  0  0  0  0
    0.6538   -0.6979    0.0000 C   0  0  0  0  0  0  0  0  0  0  0  0
   -0.1712   -0.6979    0.0000 C   0  0  0  0  0  0  0  0  0  0  0  0
    1.1387   -0.0305    0.0000 C   0  0  0  0  0  0  0  0  0  0  0  0
    1.9233   -0.2854    0.0000 C   0  0  0  0  0  0  0  0  0  0  0  0
    2.6378    0.1271    0.0000 C   0  0  0  0  0  0  0  0  0  0  0  0
    3.3523   -0.2854    0.0000 C   0  0  0  0  0  0  0  0  0  0  0  0
    3.3523   -1.1104    0.0000 C   0  0  0  0  0  0  0  0  0  0  0  0
    2.6378   -1.5229    0.0000 C   0  0  0  0  0  0  0  0  0  0  0  0
    1.9233   -1.1104    0.0000 C   0  0  0  0  0  0  0  0  0  0  0  0
    0.8838    0.7541    0.0000 S   0  0  0  0  0  0  0  0  0  0  0  0
    1.6684    1.0091    0.0000 O   0  0  0  0  0  0  0  0  0  0  0  0
    0.0992    0.4992    0.0000 O   0  0  0  0  0  0  0  0  0  0  0  0
    0.6288    1.5387    0.0000 C   0  0  0  0  0  0  0  0  0  0  0  0
   -0.1781    1.7103    0.0000 C   0  0  0  0  0  0  0  0  0  0  0  0
   -0.4331    2.4949    0.0000 C   0  0  0  0  0  0  0  0  0  0  0  0
    0.1190    3.1080    0.0000 C   0  0  0  0  0  0  0  0  0  0  0  0
    0.9259    2.9365    0.0000 C   0  0  0  0  0  0  0  0  0  0  0  0
    1.1809    2.1518    0.0000 C   0  0  0  0  0  0  0  0  0  0  0  0
  1  2  1  0  0  0  0
  2  3  1  0  0  0  0
  2  4  1  0  0  0  0
  4  5  1  0  0  0  0
  5  6  1  0  0  0  0
  6  7  1  0  0  0  0
  7  8  1  0  0  0  0
  7  9  2  0  0  0  0
  9 10  1  0  0  0  0
 10 11  2  0  0  0  0
 11 12  1  0  0  0  0
 12 13  2  0  0  0  0
 13 14  1  0  0  0  0
 14 15  2  0  0  0  0
  6 15  1  0  0  0  0
 10 15  1  0  0  0  0
  9 16  1  0  0  0  0
 16 17  2  0  0  0  0
 16 18  2  0  0  0  0
 16 19  1  0  0  0  0
 19 20  2  0  0  0  0
 20 21  1  0  0  0  0
 21 22  2  0  0  0  0
 22 23  1  0  0  0  0
 23 24  2  0  0  0  0
 19 24  1  0  0  0  0
M  END
>  <MOLECULEID>
M646219

>  <CLASS>
Active

$$$$

  Mrv2120 12252113502D          

 21 22  0  0  0  0            999 V2000
   -0.2846   -1.0960    0.0000 C   0  0  0  0  0  0  0  0  0  0  0  0
    0.4299   -0.6835    0.0000 C   0  0  0  0  0  0  0  0  0  0  0  0
    1.1443   -1.0960    0.0000 N   0  0  0  0  0  0  0  0  0  0  0  0
    1.8588   -0.6835    0.0000 C   0  0  0  0  0  0  0  0  0  0  0  0
    2.5733   -1.0960    0.0000 N   0  0  0  0  0  0  0  0  0  0  0  0
    2.5733   -1.9210    0.0000 S   0  0  0  0  0  0  0  0  0  0  0  0
    3.3983   -1.9210    0.0000 O   0  0  0  0  0  0  0  0  0  0  0  0
    1.7483   -1.9210    0.0000 O   0  0  0  0  0  0  0  0  0  0  0  0
    2.5733   -2.7460    0.0000 C   0  0  0  0  0  0  0  0  0  0  0  0
    3.2407   -3.2309    0.0000 C   0  0  0  0  0  0  0  0  0  0  0  0
    2.9858   -4.0155    0.0000 C   0  0  0  0  0  0  0  0  0  0  0  0
    2.1608   -4.0155    0.0000 C   0  0  0  0  0  0  0  0  0  0  0  0
    1.6759   -4.6830    0.0000 Cl  0  0  0  0  0  0  0  0  0  0  0  0
    1.9058   -3.2309    0.0000 S   0  0  0  0  0  0  0  0  0  0  0  0
    1.8588    0.1415    0.0000 N   0  0  0  0  0  0  0  0  0  0  0  0
    1.1914    0.6264    0.0000 C   0  0  0  0  0  0  0  0  0  0  0  0
    1.4463    1.4111    0.0000 C   0  0  0  0  0  0  0  0  0  0  0  0
    0.9614    2.0785    0.0000 C   0  0  0  0  0  0  0  0  0  0  0  0
    0.1409    1.9923    0.0000 C   0  0  0  0  0  0  0  0  0  0  0  0
    2.2713    1.4111    0.0000 C   0  0  0  0  0  0  0  0  0  0  0  0
    2.5262    0.6264    0.0000 N   0  0  0  0  0  0  0  0  0  0  0  0
  1  2  1  0  0  0  0
  3  2  1  4  0  0  0
  3  4  2  0  0  0  0
  4  5  1  0  0  0  0
  5  6  1  0  0  0  0
  6  7  2  0  0  0  0
  6  8  2  0  0  0  0
  6  9  1  0  0  0  0
  9 10  2  0  0  0  0
 10 11  1  0  0  0  0
 11 12  2  0  0  0  0
 12 13  1  0  0  0  0
 12 14  1  0  0  0  0
  9 14  1  0  0  0  0
  4 15  1  0  0  0  0
 15 16  1  0  0  0  0
 16 17  1  0  0  0  0
 17 18  1  0  0  0  0
 18 19  1  0  0  0  0
 17 20  1  0  0  0  0
 20 21  2  0  0  0  0
 15 21  1  0  0  0  0
M  END
>  <MOLECULEID>
M96598422

>  <CLASS>
Active

$$$$

  Mrv2120 12252113502D          

 22 24  0  0  0  0            999 V2000
    1.1809   -3.5477    0.0000 N   0  0  0  0  0  0  0  0  0  0  0  0
    1.4358   -2.7631    0.0000 C   0  0  0  0  0  0  0  0  0  0  0  0
    0.8838   -2.1500    0.0000 C   0  0  0  0  0  0  0  0  0  0  0  0
    1.1387   -1.3654    0.0000 N   0  0  0  0  0  0  0  0  0  0  0  0
    0.6538   -0.6979    0.0000 C   0  0  0  0  0  0  0  0  0  0  0  0
    1.1387   -0.0305    0.0000 C   0  0  0  0  0  0  0  0  0  0  0  0
    1.9233   -0.2854    0.0000 C   0  0  0  0  0  0  0  0  0  0  0  0
    2.6378    0.1271    0.0000 C   0  0  0  0  0  0  0  0  0  0  0  0
    3.3523   -0.2854    0.0000 C   0  0  0  0  0  0  0  0  0  0  0  0
    3.3523   -1.1104    0.0000 C   0  0  0  0  0  0  0  0  0  0  0  0
    2.6378   -1.5229    0.0000 N   0  0  0  0  0  0  0  0  0  0  0  0
    1.9233   -1.1104    0.0000 C   0  0  0  0  0  0  0  0  0  0  0  0
    0.8838    0.7541    0.0000 S   0  0  0  0  0  0  0  0  0  0  0  0
    1.6684    1.0091    0.0000 O   0  0  0  0  0  0  0  0  0  0  0  0
    0.0992    0.4992    0.0000 O   0  0  0  0  0  0  0  0  0  0  0  0
    0.6288    1.5387    0.0000 C   0  0  0  0  0  0  0  0  0  0  0  0
   -0.1781    1.7103    0.0000 C   0  0  0  0  0  0  0  0  0  0  0  0
   -0.4331    2.4949    0.0000 C   0  0  0  0  0  0  0  0  0  0  0  0
    0.1190    3.1080    0.0000 C   0  0  0  0  0  0  0  0  0  0  0  0
    0.9259    2.9365    0.0000 C   0  0  0  0  0  0  0  0  0  0  0  0
    1.4780    3.5496    0.0000 Cl  0  0  0  0  0  0  0  0  0  0  0  0
    1.1809    2.1518    0.0000 C   0  0  0  0  0  0  0  0  0  0  0  0
  1  2  1  0  0  0  0
  2  3  1  0  0  0  0
  3  4  1  0  0  0  0
  4  5  1  0  0  0  0
  5  6  2  0  0  0  0
  6  7  1  0  0  0  0
  7  8  2  0  0  0  0
  8  9  1  0  0  0  0
  9 10  2  0  0  0  0
 10 11  1  0  0  0  0
 11 12  2  0  0  0  0
  4 12  1  0  0  0  0
  7 12  1  0  0  0  0
  6 13  1  0  0  0  0
 13 14  2  0  0  0  0
 13 15  2  0  0  0  0
 13 16  1  0  0  0  0
 16 17  2  0  0  0  0
 17 18  1  0  0  0  0
 18 19  2  0  0  0  0
 19 20  1  0  0  0  0
 20 21  1  0  0  0  0
 20 22  2  0  0  0  0
 16 22  1  0  0  0  0
M  END
>  <MOLECULEID>
M1184970

>  <CLASS>
Active

$$$$

  Mrv2120 12252113502D          

 26 29  0  0  0  0            999 V2000
    4.0668    2.3479    0.0000 F   0  0  0  0  0  0  0  0  0  0  0  0
    3.3523    1.9354    0.0000 C   0  0  0  0  0  0  0  0  0  0  0  0
    3.3523    1.1104    0.0000 C   0  0  0  0  0  0  0  0  0  0  0  0
    2.6378    0.6979    0.0000 C   0  0  0  0  0  0  0  0  0  0  0  0
    1.9233    1.1104    0.0000 C   0  0  0  0  0  0  0  0  0  0  0  0
    1.1387    0.8555    0.0000 N   0  0  0  0  0  0  0  0  0  0  0  0
    0.6538    1.5229    0.0000 C   0  0  0  0  0  0  0  0  0  0  0  0
    1.1387    2.1904    0.0000 C   0  0  0  0  0  0  0  0  0  0  0  0
    1.9233    1.9354    0.0000 C   0  0  0  0  0  0  0  0  0  0  0  0
    2.6378    2.3479    0.0000 C   0  0  0  0  0  0  0  0  0  0  0  0
    0.8838    2.9750    0.0000 C   0  0  0  0  0  0  0  0  0  0  0  0
    0.0768    3.1465    0.0000 C   0  0  0  0  0  0  0  0  0  0  0  0
   -0.1781    3.9312    0.0000 C   0  0  0  0  0  0  0  0  0  0  0  0
    0.3739    4.5442    0.0000 N   0  0  0  0  0  0  0  0  0  0  0  0
    1.1809    4.3727    0.0000 C   0  0  0  0  0  0  0  0  0  0  0  0
    1.4358    3.5881    0.0000 C   0  0  0  0  0  0  0  0  0  0  0  0
    0.8838    0.0709    0.0000 S   0  0  0  0  0  0  0  0  0  0  0  0
    0.0992    0.3258    0.0000 O   0  0  0  0  0  0  0  0  0  0  0  0
    1.6684   -0.1841    0.0000 O   0  0  0  0  0  0  0  0  0  0  0  0
    0.6288   -0.7137    0.0000 C   0  0  0  0  0  0  0  0  0  0  0  0
    1.1809   -1.3268    0.0000 C   0  0  0  0  0  0  0  0  0  0  0  0
    0.9259   -2.1115    0.0000 C   0  0  0  0  0  0  0  0  0  0  0  0
    0.1190   -2.2830    0.0000 C   0  0  0  0  0  0  0  0  0  0  0  0
   -0.1360   -3.0676    0.0000 Cl  0  0  0  0  0  0  0  0  0  0  0  0
   -0.4331   -1.6699    0.0000 C   0  0  0  0  0  0  0  0  0  0  0  0
   -0.1781   -0.8853    0.0000 C   0  0  0  0  0  0  0  0  0  0  0  0
  1  2  1  0  0  0  0
  2  3  2  0  0  0  0
  3  4  1  0  0  0  0
  4  5  2  0  0  0  0
  5  6  1  0  0  0  0
  6  7  1  0  0  0  0
  7  8  2  0  0  0  0
  8  9  1  0  0  0  0
  5  9  1  0  0  0  0
  9 10  2  0  0  0  0
  2 10  1  0  0  0  0
  8 11  1  0  0  0  0
 11 12  2  0  0  0  0
 12 13  1  0  0  0  0
 13 14  1  0  0  0  0
 14 15  1  0  0  0  0
 15 16  1  0  0  0  0
 11 16  1  0  0  0  0
  6 17  1  0  0  0  0
 17 18  2  0  0  0  0
 17 19  2  0  0  0  0
 17 20  1  0  0  0  0
 20 21  2  0  0  0  0
 21 22  1  0  0  0  0
 22 23  2  0  0  0  0
 23 24  1  0  0  0  0
 23 25  1  0  0  0  0
 25 26  2  0  0  0  0
 20 26  1  0  0  0  0
M  END
>  <MOLECULEID>
M275122

>  <CLASS>
Active

$$$$

  Mrv2120 12252113502D          

 26 29  0  0  0  0            999 V2000
    4.0025   -1.5983    0.0000 C   0  0  0  0  0  0  0  0  0  0  0  0
    4.2575   -0.8137    0.0000 N   0  0  0  0  0  0  0  0  0  0  0  0
    5.0645   -0.6422    0.0000 C   0  0  0  0  0  0  0  0  0  0  0  0
    3.7054   -0.2006    0.0000 C   0  0  0  0  0  0  0  0  0  0  0  0
    3.9604    0.5840    0.0000 C   0  0  0  0  0  0  0  0  0  0  0  0
    3.4084    1.1971    0.0000 C   0  0  0  0  0  0  0  0  0  0  0  0
    2.6014    1.0256    0.0000 C   0  0  0  0  0  0  0  0  0  0  0  0
    2.3464    0.2410    0.0000 C   0  0  0  0  0  0  0  0  0  0  0  0
    2.8985   -0.3721    0.0000 C   0  0  0  0  0  0  0  0  0  0  0  0
    1.5214    0.2410    0.0000 C   0  0  0  0  0  0  0  0  0  0  0  0
    0.9694   -0.3721    0.0000 C   0  0  0  0  0  0  0  0  0  0  0  0
    0.1624   -0.2006    0.0000 C   0  0  0  0  0  0  0  0  0  0  0  0
   -0.0925    0.5840    0.0000 C   0  0  0  0  0  0  0  0  0  0  0  0
    0.4595    1.1971    0.0000 C   0  0  0  0  0  0  0  0  0  0  0  0
    1.2665    1.0256    0.0000 C   0  0  0  0  0  0  0  0  0  0  0  0
    1.9339    1.5105    0.0000 N   0  0  0  0  0  0  0  0  0  0  0  0
    1.9339    2.3355    0.0000 S   0  0  0  0  0  0  0  0  0  0  0  0
    2.7589    2.3355    0.0000 O   0  0  0  0  0  0  0  0  0  0  0  0
    1.1089    2.3355    0.0000 O   0  0  0  0  0  0  0  0  0  0  0  0
    1.9339    3.1605    0.0000 C   0  0  0  0  0  0  0  0  0  0  0  0
    1.2195    3.5730    0.0000 C   0  0  0  0  0  0  0  0  0  0  0  0
    1.2195    4.3980    0.0000 C   0  0  0  0  0  0  0  0  0  0  0  0
    1.9339    4.8105    0.0000 C   0  0  0  0  0  0  0  0  0  0  0  0
    1.9339    5.6355    0.0000 Br  0  0  0  0  0  0  0  0  0  0  0  0
    2.6484    4.3980    0.0000 C   0  0  0  0  0  0  0  0  0  0  0  0
    2.6484    3.5730    0.0000 C   0  0  0  0  0  0  0  0  0  0  0  0
  1  2  1  0  0  0  0
  2  3  1  0  0  0  0
  2  4  1  0  0  0  0
  4  5  1  0  0  0  0
  5  6  1  0  0  0  0
  6  7  1  0  0  0  0
  7  8  2  0  0  0  0
  8  9  1  0  0  0  0
  4  9  1  0  0  0  0
  8 10  1  0  0  0  0
 10 11  2  0  0  0  0
 11 12  1  0  0  0  0
 12 13  2  0  0  0  0
 13 14  1  0  0  0  0
 14 15  2  0  0  0  0
 10 15  1  0  0  0  0
 15 16  1  0  0  0  0
  7 16  1  0  0  0  0
 16 17  1  0  0  0  0
 17 18  2  0  0  0  0
 17 19  2  0  0  0  0
 17 20  1  0  0  0  0
 20 21  2  0  0  0  0
 21 22  1  0  0  0  0
 22 23  2  0  0  0  0
 23 24  1  0  0  0  0
 23 25  1  0  0  0  0
 25 26  2  0  0  0  0
 20 26  1  0  0  0  0
M  END
>  <MOLECULEID>
M97077966

>  <CLASS>
Active

$$$$

  Mrv2120 12252113502D          

 14 15  0  0  0  0            999 V2000
   -0.9851   -3.2777    0.0000 C   0  0  0  0  0  0  0  0  0  0  0  0
   -0.1781   -3.1062    0.0000 N   0  0  0  0  0  0  0  0  0  0  0  0
    0.3739   -3.7192    0.0000 C   0  0  0  0  0  0  0  0  0  0  0  0
    0.0768   -2.3215    0.0000 C   0  0  0  0  0  0  0  0  0  0  0  0
    0.8838   -2.1500    0.0000 C   0  0  0  0  0  0  0  0  0  0  0  0
    1.1387   -1.3654    0.0000 N   0  0  0  0  0  0  0  0  0  0  0  0
    0.6538   -0.6979    0.0000 C   0  0  0  0  0  0  0  0  0  0  0  0
    1.1387   -0.0305    0.0000 C   0  0  0  0  0  0  0  0  0  0  0  0
    1.9233   -0.2854    0.0000 C   0  0  0  0  0  0  0  0  0  0  0  0
    2.6378    0.1271    0.0000 C   0  0  0  0  0  0  0  0  0  0  0  0
    3.3523   -0.2854    0.0000 C   0  0  0  0  0  0  0  0  0  0  0  0
    3.3523   -1.1104    0.0000 C   0  0  0  0  0  0  0  0  0  0  0  0
    2.6378   -1.5229    0.0000 C   0  0  0  0  0  0  0  0  0  0  0  0
    1.9233   -1.1104    0.0000 C   0  0  0  0  0  0  0  0  0  0  0  0
  1  2  1  0  0  0  0
  2  3  1  0  0  0  0
  2  4  1  0  0  0  0
  4  5  1  0  0  0  0
  5  6  1  0  0  0  0
  6  7  1  0  0  0  0
  7  8  2  0  0  0  0
  8  9  1  0  0  0  0
  9 10  2  0  0  0  0
 10 11  1  0  0  0  0
 11 12  2  0  0  0  0
 12 13  1  0  0  0  0
 13 14  2  0  0  0  0
  6 14  1  0  0  0  0
  9 14  1  0  0  0  0
M  END
>  <MOLECULEID>
M182356

>  <CLASS>
Inactive

$$$$

  Mrv2120 12252113502D          

 23 26  0  0  0  0            999 V2000
   -2.4149   -2.9602    0.0000 C   0  0  0  0  0  0  0  0  0  0  0  0
   -1.6079   -2.7887    0.0000 O   0  0  0  0  0  0  0  0  0  0  0  0
   -1.3530   -2.0041    0.0000 C   0  0  0  0  0  0  0  0  0  0  0  0
   -0.5460   -1.8326    0.0000 C   0  0  0  0  0  0  0  0  0  0  0  0
    0.1215   -2.3175    0.0000 O   0  0  0  0  0  0  0  0  0  0  0  0
    0.7889   -1.8326    0.0000 C   0  0  0  0  0  0  0  0  0  0  0  0
    0.5340   -1.0479    0.0000 C   0  0  0  0  0  0  0  0  0  0  0  0
    1.0860   -0.4349    0.0000 C   0  0  0  0  0  0  0  0  0  0  0  0
    1.8930   -0.6064    0.0000 N   0  0  0  0  0  0  0  0  0  0  0  0
    2.1479   -1.3910    0.0000 C   0  0  0  0  0  0  0  0  0  0  0  0
    1.5959   -2.0041    0.0000 C   0  0  0  0  0  0  0  0  0  0  0  0
   -0.2910   -1.0479    0.0000 C   0  0  0  0  0  0  0  0  0  0  0  0
   -0.8431   -0.4349    0.0000 C   0  0  0  0  0  0  0  0  0  0  0  0
   -1.6501   -0.6064    0.0000 C   0  0  0  0  0  0  0  0  0  0  0  0
   -1.9050   -1.3910    0.0000 C   0  0  0  0  0  0  0  0  0  0  0  0
   -2.2021    0.0067    0.0000 S   0  0  0  0  0  0  0  0  0  0  0  0
   -1.5890    0.5587    0.0000 O   0  0  0  0  0  0  0  0  0  0  0  0
   -2.8152   -0.5453    0.0000 O   0  0  0  0  0  0  0  0  0  0  0  0
   -2.7541    0.6198    0.0000 C   0  0  0  0  0  0  0  0  0  0  0  0
   -3.5746    0.5336    0.0000 C   0  0  0  0  0  0  0  0  0  0  0  0
   -3.9102    1.2873    0.0000 C   0  0  0  0  0  0  0  0  0  0  0  0
   -3.2971    1.8393    0.0000 C   0  0  0  0  0  0  0  0  0  0  0  0
   -2.5826    1.4268    0.0000 S   0  0  0  0  0  0  0  0  0  0  0  0
  1  2  1  0  0  0  0
  2  3  1  0  0  0  0
  3  4  2  0  0  0  0
  4  5  1  0  0  0  0
  5  6  1  0  0  0  0
  6  7  2  0  0  0  0
  7  8  1  0  0  0  0
  8  9  1  0  0  0  0
  9 10  1  0  0  0  0
 10 11  1  0  0  0  0
  6 11  1  0  0  0  0
  7 12  1  0  0  0  0
  4 12  1  0  0  0  0
 12 13  2  0  0  0  0
 13 14  1  0  0  0  0
 14 15  2  0  0  0  0
  3 15  1  0  0  0  0
 14 16  1  0  0  0  0
 16 17  2  0  0  0  0
 16 18  2  0  0  0  0
 16 19  1  0  0  0  0
 19 20  2  0  0  0  0
 20 21  1  0  0  0  0
 21 22  2  0  0  0  0
 22 23  1  0  0  0  0
 19 23  1  0  0  0  0
M  END
>  <MOLECULEID>
M97088997

>  <CLASS>
Active

$$$$

  Mrv2120 12252113502D          

 24 27  0  0  0  0            999 V2000
    0.0992   -1.8951    0.0000 O   0  0  0  0  0  0  0  0  0  0  0  0
    0.8838   -2.1500    0.0000 S   0  0  0  0  0  0  0  0  0  0  0  0
    1.6684   -2.4049    0.0000 O   0  0  0  0  0  0  0  0  0  0  0  0
    1.1387   -1.3654    0.0000 C   0  0  0  0  0  0  0  0  0  0  0  0
    0.6538   -0.6979    0.0000 C   0  0  0  0  0  0  0  0  0  0  0  0
    1.1387   -0.0305    0.0000 N   0  0  0  0  0  0  0  0  0  0  0  0
    0.8838    0.7541    0.0000 C   0  0  0  0  0  0  0  0  0  0  0  0
    0.0768    0.9256    0.0000 C   0  0  0  0  0  0  0  0  0  0  0  0
   -0.1781    1.7103    0.0000 C   0  0  0  0  0  0  0  0  0  0  0  0
    0.3739    2.3234    0.0000 C   0  0  0  0  0  0  0  0  0  0  0  0
    1.1809    2.1518    0.0000 N   0  0  0  0  0  0  0  0  0  0  0  0
    1.4358    1.3672    0.0000 C   0  0  0  0  0  0  0  0  0  0  0  0
    1.9233   -0.2854    0.0000 C   0  0  0  0  0  0  0  0  0  0  0  0
    2.6378    0.1271    0.0000 C   0  0  0  0  0  0  0  0  0  0  0  0
    3.3523   -0.2854    0.0000 C   0  0  0  0  0  0  0  0  0  0  0  0
    3.3523   -1.1104    0.0000 C   0  0  0  0  0  0  0  0  0  0  0  0
    2.6378   -1.5229    0.0000 C   0  0  0  0  0  0  0  0  0  0  0  0
    1.9233   -1.1104    0.0000 C   0  0  0  0  0  0  0  0  0  0  0  0
    0.6288   -2.9346    0.0000 C   0  0  0  0  0  0  0  0  0  0  0  0
    1.1809   -3.5477    0.0000 C   0  0  0  0  0  0  0  0  0  0  0  0
    0.9259   -4.3323    0.0000 C   0  0  0  0  0  0  0  0  0  0  0  0
    0.1190   -4.5039    0.0000 C   0  0  0  0  0  0  0  0  0  0  0  0
   -0.4331   -3.8908    0.0000 C   0  0  0  0  0  0  0  0  0  0  0  0
   -0.1781   -3.1062    0.0000 C   0  0  0  0  0  0  0  0  0  0  0  0
  1  2  2  0  0  0  0
  2  3  2  0  0  0  0
  2  4  1  0  0  0  0
  4  5  2  0  0  0  0
  5  6  1  0  0  0  0
  6  7  1  0  0  0  0
  7  8  1  0  0  0  0
  8  9  1  0  0  0  0
  9 10  1  0  0  0  0
 10 11  1  0  0  0  0
 11 12  1  0  0  0  0
  7 12  1  0  0  0  0
  6 13  1  0  0  0  0
 13 14  2  0  0  0  0
 14 15  1  0  0  0  0
 15 16  2  0  0  0  0
 16 17  1  0  0  0  0
 17 18  2  0  0  0  0
  4 18  1  0  0  0  0
 13 18  1  0  0  0  0
  2 19  1  0  0  0  0
 19 20  2  0  0  0  0
 20 21  1  0  0  0  0
 21 22  2  0  0  0  0
 22 23  1  0  0  0  0
 23 24  2  0  0  0  0
 19 24  1  0  0  0  0
M  END
>  <MOLECULEID>
M83439216

>  <CLASS>
Active

$$$$

  Mrv2120 12252113502D          

 28 32  0  0  0  0            999 V2000
    0.6039    0.8250    0.0000 O   0  0  0  0  0  0  0  0  0  0  0  0
    1.4289    0.8250    0.0000 S   0  0  0  0  0  0  0  0  0  0  0  0
    2.2539    0.8250    0.0000 O   0  0  0  0  0  0  0  0  0  0  0  0
    1.4289    1.6500    0.0000 C   0  0  0  0  0  0  0  0  0  0  0  0
    0.7615    2.1349    0.0000 C   0  0  0  0  0  0  0  0  0  0  0  0
    1.0164    2.9195    0.0000 C   0  0  0  0  0  0  0  0  0  0  0  0
    0.4644    3.5326    0.0000 C   0  0  0  0  0  0  0  0  0  0  0  0
   -0.3426    3.3611    0.0000 C   0  0  0  0  0  0  0  0  0  0  0  0
   -0.5975    2.5765    0.0000 C   0  0  0  0  0  0  0  0  0  0  0  0
   -0.0455    1.9634    0.0000 C   0  0  0  0  0  0  0  0  0  0  0  0
   -0.3004    1.1788    0.0000 N   0  0  0  0  0  0  0  0  0  0  0  0
    0.2516    0.5657    0.0000 C   0  0  0  0  0  0  0  0  0  0  0  0
   -0.0033   -0.2189    0.0000 C   0  0  0  0  0  0  0  0  0  0  0  0
   -0.8103   -0.3905    0.0000 N   0  0  0  0  0  0  0  0  0  0  0  0
   -1.3623    0.2226    0.0000 C   0  0  0  0  0  0  0  0  0  0  0  0
   -1.1074    1.0072    0.0000 C   0  0  0  0  0  0  0  0  0  0  0  0
    1.8414    2.9195    0.0000 N   0  0  0  0  0  0  0  0  0  0  0  0
    2.0964    2.1349    0.0000 N   0  0  0  0  0  0  0  0  0  0  0  0
    1.4289    0.0000    0.0000 C   0  0  0  0  0  0  0  0  0  0  0  0
    2.1434   -0.4125    0.0000 C   0  0  0  0  0  0  0  0  0  0  0  0
    2.8579    0.0000    0.0000 C   0  0  0  0  0  0  0  0  0  0  0  0
    3.5724   -0.4125    0.0000 C   0  0  0  0  0  0  0  0  0  0  0  0
    3.5724   -1.2375    0.0000 C   0  0  0  0  0  0  0  0  0  0  0  0
    2.8579   -1.6500    0.0000 C   0  0  0  0  0  0  0  0  0  0  0  0
    2.1434   -1.2375    0.0000 C   0  0  0  0  0  0  0  0  0  0  0  0
    1.4289   -1.6500    0.0000 C   0  0  0  0  0  0  0  0  0  0  0  0
    0.7145   -1.2375    0.0000 C   0  0  0  0  0  0  0  0  0  0  0  0
    0.7145   -0.4125    0.0000 C   0  0  0  0  0  0  0  0  0  0  0  0
  1  2  2  0  0  0  0
  2  3  2  0  0  0  0
  2  4  1  0  0  0  0
  4  5  2  0  0  0  0
  5  6  1  0  0  0  0
  6  7  1  0  0  0  0
  7  8  2  0  0  0  0
  8  9  1  0  0  0  0
  9 10  2  0  0  0  0
  5 10  1  0  0  0  0
 10 11  1  0  0  0  0
 11 12  1  0  0  0  0
 12 13  1  0  0  0  0
 13 14  1  0  0  0  0
 14 15  1  0  0  0  0
 15 16  1  0  0  0  0
 11 16  1  0  0  0  0
  6 17  2  0  0  0  0
 17 18  1  0  0  0  0
  4 18  1  0  0  0  0
  2 19  1  0  0  0  0
 19 20  2  0  0  0  0
 20 21  1  0  0  0  0
 21 22  2  0  0  0  0
 22 23  1  0  0  0  0
 23 24  2  0  0  0  0
 24 25  1  0  0  0  0
 20 25  1  0  0  0  0
 25 26  2  0  0  0  0
 26 27  1  0  0  0  0
 27 28  2  0  0  0  0
 19 28  1  0  0  0  0
M  END
>  <MOLECULEID>
M83535454

>  <CLASS>
Inactive

$$$$

  Mrv2120 12252113502D          

 25 28  0  0  0  0            999 V2000
    0.0992   -1.8951    0.0000 O   0  0  0  0  0  0  0  0  0  0  0  0
    0.8838   -2.1500    0.0000 S   0  0  0  0  0  0  0  0  0  0  0  0
    1.6684   -2.4049    0.0000 O   0  0  0  0  0  0  0  0  0  0  0  0
    1.1387   -1.3654    0.0000 N   0  0  0  0  0  0  0  0  0  0  0  0
    0.6538   -0.6979    0.0000 C   0  0  0  0  0  0  0  0  0  0  0  0
    1.1387   -0.0305    0.0000 C   0  0  0  0  0  0  0  0  0  0  0  0
    1.9233   -0.2854    0.0000 C   0  0  0  0  0  0  0  0  0  0  0  0
    2.6378    0.1271    0.0000 C   0  0  0  0  0  0  0  0  0  0  0  0
    3.3523   -0.2854    0.0000 C   0  0  0  0  0  0  0  0  0  0  0  0
    4.0668    0.1271    0.0000 C   0  0  0  0  0  0  0  0  0  0  0  0
    4.7812   -0.2854    0.0000 N   0  0  0  0  0  0  0  0  0  0  0  0
    5.4957    0.1271    0.0000 C   0  0  0  0  0  0  0  0  0  0  0  0
    6.2102   -0.2854    0.0000 C   0  0  0  0  0  0  0  0  0  0  0  0
    6.2102   -1.1104    0.0000 N   0  0  0  0  0  0  0  0  0  0  0  0
    5.4957   -1.5229    0.0000 C   0  0  0  0  0  0  0  0  0  0  0  0
    4.7812   -1.1104    0.0000 C   0  0  0  0  0  0  0  0  0  0  0  0
    3.3523   -1.1104    0.0000 C   0  0  0  0  0  0  0  0  0  0  0  0
    2.6378   -1.5229    0.0000 C   0  0  0  0  0  0  0  0  0  0  0  0
    1.9233   -1.1104    0.0000 C   0  0  0  0  0  0  0  0  0  0  0  0
    0.6288   -2.9346    0.0000 C   0  0  0  0  0  0  0  0  0  0  0  0
    1.1809   -3.5477    0.0000 C   0  0  0  0  0  0  0  0  0  0  0  0
    0.9259   -4.3323    0.0000 C   0  0  0  0  0  0  0  0  0  0  0  0
    0.1190   -4.5039    0.0000 C   0  0  0  0  0  0  0  0  0  0  0  0
   -0.4331   -3.8908    0.0000 C   0  0  0  0  0  0  0  0  0  0  0  0
   -0.1781   -3.1062    0.0000 C   0  0  0  0  0  0  0  0  0  0  0  0
  1  2  2  0  0  0  0
  2  3  2  0  0  0  0
  2  4  1  0  0  0  0
  4  5  1  0  0  0  0
  5  6  2  0  0  0  0
  6  7  1  0  0  0  0
  7  8  2  0  0  0  0
  8  9  1  0  0  0  0
  9 10  1  0  0  0  0
 10 11  1  0  0  0  0
 11 12  1  0  0  0  0
 12 13  1  0  0  0  0
 13 14  1  0  0  0  0
 14 15  1  0  0  0  0
 15 16  1  0  0  0  0
 11 16  1  0  0  0  0
  9 17  2  0  0  0  0
 17 18  1  0  0  0  0
 18 19  2  0  0  0  0
  4 19  1  0  0  0  0
  7 19  1  0  0  0  0
  2 20  1  0  0  0  0
 20 21  2  0  0  0  0
 21 22  1  0  0  0  0
 22 23  2  0  0  0  0
 23 24  1  0  0  0  0
 24 25  2  0  0  0  0
 20 25  1  0  0  0  0
M  END
>  <MOLECULEID>
M97117676

>  <CLASS>
Active

$$$$

  Mrv2120 12252113502D          

 33 38  0  0  0  0            999 V2000
    0.8604    0.0877    0.0000 C   0  0  0  0  0  0  0  0  0  0  0  0
    0.9715   -0.7298    0.0000 N   0  0  0  0  0  0  0  0  0  0  0  0
    1.6982   -1.1204    0.0000 C   0  0  0  0  0  0  0  0  0  0  0  0
    1.5512   -1.9323    0.0000 C   0  0  0  0  0  0  0  0  0  0  0  0
    2.0942   -2.5533    0.0000 C   0  0  0  0  0  0  0  0  0  0  0  0
    2.9184   -2.5160    0.0000 C   0  0  0  0  0  0  0  0  0  0  0  0
    3.4031   -1.8483    0.0000 C   0  0  0  0  0  0  0  0  0  0  0  0
    3.1832   -1.0531    0.0000 C   0  0  0  0  0  0  0  0  0  0  0  0
    2.4245   -0.7292    0.0000 C   0  0  0  0  0  0  0  0  0  0  0  0
    2.8263   -1.9394    0.0000 N   0  0  0  0  0  0  0  0  0  0  0  0
    0.7337   -2.0433    0.0000 C   0  0  0  0  0  0  0  0  0  0  0  0
    0.2692   -2.7252    0.0000 C   0  0  0  0  0  0  0  0  0  0  0  0
   -0.5535   -2.6639    0.0000 C   0  0  0  0  0  0  0  0  0  0  0  0
   -0.9117   -1.9207    0.0000 C   0  0  0  0  0  0  0  0  0  0  0  0
   -0.4473   -1.2389    0.0000 C   0  0  0  0  0  0  0  0  0  0  0  0
   -0.8055   -0.4957    0.0000 O   0  0  0  0  0  0  0  0  0  0  0  0
   -0.3411    0.1861    0.0000 C   0  0  0  0  0  0  0  0  0  0  0  0
   -0.6993    0.9293    0.0000 C   0  0  0  0  0  0  0  0  0  0  0  0
   -1.5221    0.9906    0.0000 C   0  0  0  0  0  0  0  0  0  0  0  0
   -1.8803    1.7337    0.0000 N   0  0  0  0  0  0  0  0  0  0  0  0
   -1.4159    2.4156    0.0000 C   0  0  0  0  0  0  0  0  0  0  0  0
   -0.5931    2.3543    0.0000 C   0  0  0  0  0  0  0  0  0  0  0  0
   -0.2349    1.6111    0.0000 C   0  0  0  0  0  0  0  0  0  0  0  0
    0.3754   -1.3002    0.0000 C   0  0  0  0  0  0  0  0  0  0  0  0
   -1.0179   -3.3457    0.0000 S   0  0  0  0  0  0  0  0  0  0  0  0
   -1.6998   -2.8812    0.0000 O   0  0  0  0  0  0  0  0  0  0  0  0
   -0.3361   -3.8102    0.0000 O   0  0  0  0  0  0  0  0  0  0  0  0
   -1.4824   -4.0275    0.0000 C   0  0  0  0  0  0  0  0  0  0  0  0
   -1.1241   -4.7707    0.0000 C   0  0  0  0  0  0  0  0  0  0  0  0
   -1.5886   -5.4525    0.0000 C   0  0  0  0  0  0  0  0  0  0  0  0
   -2.4113   -5.3912    0.0000 C   0  0  0  0  0  0  0  0  0  0  0  0
   -2.7696   -4.6481    0.0000 C   0  0  0  0  0  0  0  0  0  0  0  0
   -2.3051   -3.9662    0.0000 C   0  0  0  0  0  0  0  0  0  0  0  0
  1  2  1  0  0  0  0
  2  3  1  0  0  0  0
  3  4  2  0  0  0  0
  4  5  1  0  0  0  0
  5  6  1  0  0  0  0
  6  7  1  0  0  0  0
  7  8  1  0  0  0  0
  8  9  1  0  0  0  0
  3  9  1  0  0  0  0
  8 10  1  0  0  0  0
  5 10  1  0  0  0  0
  4 11  1  0  0  0  0
 11 12  2  0  0  0  0
 12 13  1  0  0  0  0
 13 14  2  0  0  0  0
 14 15  1  0  0  0  0
 15 16  1  0  0  0  0
 16 17  1  0  0  0  0
 17 18  1  0  0  0  0
 18 19  2  0  0  0  0
 19 20  1  0  0  0  0
 20 21  2  0  0  0  0
 21 22  1  0  0  0  0
 22 23  2  0  0  0  0
 18 23  1  0  0  0  0
 15 24  2  0  0  0  0
  2 24  1  0  0  0  0
 11 24  1  0  0  0  0
 13 25  1  0  0  0  0
 25 26  2  0  0  0  0
 25 27  2  0  0  0  0
 25 28  1  0  0  0  0
 28 29  2  0  0  0  0
 29 30  1  0  0  0  0
 30 31  2  0  0  0  0
 31 32  1  0  0  0  0
 32 33  2  0  0  0  0
 28 33  1  0  0  0  0
M  END
>  <MOLECULEID>
M97341525

>  <CLASS>
Inactive

$$$$

  Mrv2120 12252113502D          

 17 19  0  0  0  0            999 V2000
   -2.3441   -2.8361    0.0000 N   0  0  0  0  0  0  0  0  0  0  0  0
   -1.5371   -2.6646    0.0000 C   0  0  0  0  0  0  0  0  0  0  0  0
   -1.2822   -1.8800    0.0000 C   0  0  0  0  0  0  0  0  0  0  0  0
   -0.4752   -1.7084    0.0000 C   0  0  0  0  0  0  0  0  0  0  0  0
    0.0768   -2.3215    0.0000 C   0  0  0  0  0  0  0  0  0  0  0  0
    0.8838   -2.1500    0.0000 C   0  0  0  0  0  0  0  0  0  0  0  0
    1.1387   -1.3654    0.0000 C   0  0  0  0  0  0  0  0  0  0  0  0
    0.6538   -0.6979    0.0000 C   0  0  0  0  0  0  0  0  0  0  0  0
    1.1387   -0.0305    0.0000 C   0  0  0  0  0  0  0  0  0  0  0  0
    1.9233   -0.2854    0.0000 C   0  0  0  0  0  0  0  0  0  0  0  0
    2.6378    0.1271    0.0000 C   0  0  0  0  0  0  0  0  0  0  0  0
    3.3523   -0.2854    0.0000 C   0  0  0  0  0  0  0  0  0  0  0  0
    3.3523   -1.1104    0.0000 C   0  0  0  0  0  0  0  0  0  0  0  0
    2.6378   -1.5229    0.0000 C   0  0  0  0  0  0  0  0  0  0  0  0
    1.9233   -1.1104    0.0000 C   0  0  0  0  0  0  0  0  0  0  0  0
[truncated: 4,743,663 more chars]
