# Supplementary material for: Graph-Based Feature Selection Approach for Molecular Activity Prediction
Source: J Chem Inf Model. 2022 Mar 22;62(7):1618–32. doi: 10.1021/acs.jcim.1c01578 (PMC9006223; doi:10.1021/acs.jcim.1c01578)
Supplement: Supplementary file 2 — ci1c01578_si_002.zip [file ci1c01578_si_002.zip › DS23.sdf]

  Mrv2120 12252113582D          

 31 33  0  0  1  0            999 V2000
   -3.5724   -3.7125    0.0000 C   0  0  0  0  0  0  0  0  0  0  0  0
   -3.5724   -4.5375    0.0000 C   0  0  1  0  0  0  0  0  0  0  0  0
   -4.2868   -4.9500    0.0000 O   0  0  0  0  0  0  0  0  0  0  0  0
   -5.0013   -4.5375    0.0000 C   0  0  0  0  0  0  0  0  0  0  0  0
   -5.7158   -4.9500    0.0000 C   0  0  0  0  0  0  0  0  0  0  0  0
   -6.4302   -4.5375    0.0000 C   0  0  0  0  0  0  0  0  0  0  0  0
   -6.4302   -3.7125    0.0000 C   0  0  0  0  0  0  0  0  0  0  0  0
   -7.1447   -3.3000    0.0000 Br  0  0  0  0  0  0  0  0  0  0  0  0
   -5.7158   -3.3000    0.0000 C   0  0  0  0  0  0  0  0  0  0  0  0
   -5.0013   -3.7125    0.0000 C   0  0  0  0  0  0  0  0  0  0  0  0
   -2.8579   -4.9500    0.0000 C   0  0  0  0  0  0  0  0  0  0  0  0
   -2.8579   -5.7750    0.0000 O   0  0  0  0  0  0  0  0  0  0  0  0
   -2.1434   -4.5375    0.0000 N   0  0  0  0  0  0  0  0  0  0  0  0
   -1.4289   -4.9500    0.0000 C   0  0  0  0  0  0  0  0  0  0  0  0
   -0.7145   -4.5375    0.0000 C   0  0  0  0  0  0  0  0  0  0  0  0
    0.0000   -4.9500    0.0000 C   0  0  0  0  0  0  0  0  0  0  0  0
    0.0000   -5.7750    0.0000 C   0  0  0  0  0  0  0  0  0  0  0  0
   -0.7145   -6.1875    0.0000 C   0  0  0  0  0  0  0  0  0  0  0  0
   -1.4289   -5.7750    0.0000 C   0  0  0  0  0  0  0  0  0  0  0  0
    0.7145   -6.1875    0.0000 S   0  0  0  0  0  0  0  0  0  0  0  0
    0.3020   -6.9020    0.0000 O   0  0  0  0  0  0  0  0  0  0  0  0
    1.1270   -5.4730    0.0000 O   0  0  0  0  0  0  0  0  0  0  0  0
    1.4289   -6.6000    0.0000 N   0  0  0  0  0  0  0  0  0  0  0  0
    1.4289   -7.4250    0.0000 C   0  0  0  0  0  0  0  0  0  0  0  0
    2.1434   -6.1875    0.0000 C   0  0  0  0  0  0  0  0  0  0  0  0
    2.1434   -5.3625    0.0000 C   0  0  0  0  0  0  0  0  0  0  0  0
    2.8579   -4.9500    0.0000 C   0  0  0  0  0  0  0  0  0  0  0  0
    3.5724   -5.3625    0.0000 N   0  0  0  0  0  0  0  0  0  0  0  0
    4.2868   -4.9500    0.0000 C   0  0  0  0  0  0  0  0  0  0  0  0
    3.5724   -6.1875    0.0000 C   0  0  0  0  0  0  0  0  0  0  0  0
    2.8579   -6.6000    0.0000 C   0  0  0  0  0  0  0  0  0  0  0  0
  2  1  1  6  0  0  0
  2  3  1  0  0  0  0
  3  4  1  0  0  0  0
  4  5  2  0  0  0  0
  5  6  1  0  0  0  0
  6  7  2  0  0  0  0
  7  8  1  0  0  0  0
  7  9  1  0  0  0  0
  9 10  2  0  0  0  0
  4 10  1  0  0  0  0
  2 11  1  0  0  0  0
 11 12  2  0  0  0  0
 11 13  1  0  0  0  0
 13 14  1  0  0  0  0
 14 15  2  0  0  0  0
 15 16  1  0  0  0  0
 16 17  2  0  0  0  0
 17 18  1  0  0  0  0
 18 19  2  0  0  0  0
 14 19  1  0  0  0  0
 17 20  1  0  0  0  0
 20 21  2  0  0  0  0
 20 22  2  0  0  0  0
 20 23  1  0  0  0  0
 23 24  1  0  0  0  0
 23 25  1  0  0  0  0
 25 26  1  0  0  0  0
 26 27  1  0  0  0  0
 27 28  1  0  0  0  0
 28 29  1  0  0  0  0
 28 30  1  0  0  0  0
 30 31  1  0  0  0  0
 25 31  1  0  0  0  0
M  END
>  <MOLECULEID>
M97344700

>  <CLASS>
Active

$$$$

  Mrv2120 12252113582D          

 34 37  0  0  0  0            999 V2000
    0.0000    0.0000    0.0000 Cl  0  0  0  0  0  0  0  0  0  0  0  0
    3.9531   -2.7255    0.0000 C   0  0  0  0  0  0  0  0  0  0  0  0
    3.5406   -2.0110    0.0000 N   0  0  0  0  0  0  0  0  0  0  0  0
    2.7156   -2.0110    0.0000 C   0  0  0  0  0  0  0  0  0  0  0  0
    3.9531   -1.2965    0.0000 C   0  0  0  0  0  0  0  0  0  0  0  0
    4.7781   -1.2965    0.0000 C   0  0  0  0  0  0  0  0  0  0  0  0
    5.1906   -0.5821    0.0000 N   0  0  0  0  0  0  0  0  0  0  0  0
    6.0156   -0.5821    0.0000 C   0  0  0  0  0  0  0  0  0  0  0  0
    6.4281    0.1324    0.0000 O   0  0  0  0  0  0  0  0  0  0  0  0
    6.4281   -1.2965    0.0000 C   0  0  0  0  0  0  0  0  0  0  0  0
    7.2531   -1.2965    0.0000 N   0  0  0  0  0  0  0  0  0  0  0  0
    7.7380   -1.9640    0.0000 C   0  0  0  0  0  0  0  0  0  0  0  0
    7.4831   -2.7486    0.0000 O   0  0  0  0  0  0  0  0  0  0  0  0
    8.5226   -1.7090    0.0000 C   0  0  0  0  0  0  0  0  0  0  0  0
    8.5226   -0.8840    0.0000 C   0  0  0  0  0  0  0  0  0  0  0  0
    9.2371   -0.4715    0.0000 C   0  0  0  0  0  0  0  0  0  0  0  0
    9.9516   -0.8840    0.0000 C   0  0  0  0  0  0  0  0  0  0  0  0
    9.9516   -1.7090    0.0000 C   0  0  0  0  0  0  0  0  0  0  0  0
    9.2371   -2.1215    0.0000 C   0  0  0  0  0  0  0  0  0  0  0  0
    7.7380   -0.6291    0.0000 C   0  0  0  0  0  0  0  0  0  0  0  0
    7.4831    0.1555    0.0000 O   0  0  0  0  0  0  0  0  0  0  0  0
    4.7781    0.1324    0.0000 C   0  0  0  0  0  0  0  0  0  0  0  0
    5.1137    0.8861    0.0000 N   0  0  0  0  0  0  0  0  0  0  0  0
    4.5006    1.4381    0.0000 C   0  0  0  0  0  0  0  0  0  0  0  0
    4.5006    2.2631    0.0000 C   0  0  0  0  0  0  0  0  0  0  0  0
    3.7861    2.6756    0.0000 C   0  0  0  0  0  0  0  0  0  0  0  0
    3.0716    2.2631    0.0000 C   0  0  0  0  0  0  0  0  0  0  0  0
    2.3571    2.6756    0.0000 O   0  0  0  0  0  0  0  0  0  0  0  0
    2.3571    3.5006    0.0000 C   0  0  0  0  0  0  0  0  0  0  0  0
    3.0716    3.9131    0.0000 C   0  0  0  0  0  0  0  0  0  0  0  0
    3.7861    3.5006    0.0000 O   0  0  0  0  0  0  0  0  0  0  0  0
    3.0716    1.4381    0.0000 C   0  0  0  0  0  0  0  0  0  0  0  0
    3.7861    1.0256    0.0000 C   0  0  0  0  0  0  0  0  0  0  0  0
    3.9576    0.2186    0.0000 S   0  0  0  0  0  0  0  0  0  0  0  0
  2  3  1  0  0  0  0
  3  4  1  0  0  0  0
  3  5  1  0  0  0  0
  5  6  1  0  0  0  0
  6  7  1  0  0  0  0
  7  8  1  0  0  0  0
  8  9  2  0  0  0  0
  8 10  1  0  0  0  0
 10 11  1  0  0  0  0
 11 12  1  0  0  0  0
 12 13  2  0  0  0  0
 12 14  1  0  0  0  0
 14 15  2  0  0  0  0
 15 16  1  0  0  0  0
 16 17  2  0  0  0  0
 17 18  1  0  0  0  0
 18 19  2  0  0  0  0
 14 19  1  0  0  0  0
 15 20  1  0  0  0  0
 11 20  1  0  0  0  0
 20 21  2  0  0  0  0
  7 22  1  0  0  0  0
 22 23  2  0  0  0  0
 23 24  1  0  0  0  0
 24 25  2  0  0  0  0
 25 26  1  0  0  0  0
 26 27  2  0  0  0  0
 27 28  1  0  0  0  0
 28 29  1  0  0  0  0
 29 30  1  0  0  0  0
 30 31  1  0  0  0  0
 26 31  1  0  0  0  0
 27 32  1  0  0  0  0
 32 33  2  0  0  0  0
 24 33  1  0  0  0  0
 33 34  1  0  0  0  0
 22 34  1  0  0  0  0
M  END
>  <MOLECULEID>
M3552216

>  <CLASS>
Active

$$$$

  Mrv2120 12252113582D          

 34 37  0  0  0  0            999 V2000
    2.8899    4.1674    0.0000 C   0  0  0  0  0  0  0  0  0  0  0  0
    2.1754    3.7549    0.0000 C   0  0  0  0  0  0  0  0  0  0  0  0
    1.4609    4.1674    0.0000 N   0  0  0  0  0  0  0  0  0  0  0  0
    0.7465    3.7549    0.0000 C   0  0  0  0  0  0  0  0  0  0  0  0
    0.0320    4.1674    0.0000 C   0  0  0  0  0  0  0  0  0  0  0  0
    0.0320    4.9924    0.0000 N   0  0  0  0  0  0  0  0  0  0  0  0
    0.7465    5.4049    0.0000 C   0  0  0  0  0  0  0  0  0  0  0  0
    1.4609    4.9924    0.0000 C   0  0  0  0  0  0  0  0  0  0  0  0
   -0.6825    5.4049    0.0000 C   0  0  0  0  0  0  0  0  0  0  0  0
   -1.3970    4.9924    0.0000 C   0  0  0  0  0  0  0  0  0  0  0  0
   -1.3970    4.1674    0.0000 N   0  0  0  0  0  0  0  0  0  0  0  0
   -2.1114    3.7549    0.0000 C   0  0  0  0  0  0  0  0  0  0  0  0
   -2.8259    4.1674    0.0000 O   0  0  0  0  0  0  0  0  0  0  0  0
   -2.1114    2.9299    0.0000 C   0  0  0  0  0  0  0  0  0  0  0  0
   -1.4440    2.4450    0.0000 C   0  0  0  0  0  0  0  0  0  0  0  0
   -1.6989    1.6604    0.0000 C   0  0  0  0  0  0  0  0  0  0  0  0
   -2.5239    1.6604    0.0000 C   0  0  0  0  0  0  0  0  0  0  0  0
   -2.7789    2.4450    0.0000 S   0  0  0  0  0  0  0  0  0  0  0  0
   -3.0088    0.9930    0.0000 N   0  3  0  0  0  0  0  0  0  0  0  0
   -2.6733    0.2393    0.0000 O   0  5  0  0  0  0  0  0  0  0  0  0
   -3.8293    1.0792    0.0000 O   0  0  0  0  0  0  0  0  0  0  0  0
   -2.1114    5.4049    0.0000 C   0  0  0  0  0  0  0  0  0  0  0  0
   -2.1114    6.2299    0.0000 C   0  0  0  0  0  0  0  0  0  0  0  0
   -1.3970    6.6424    0.0000 C   0  0  0  0  0  0  0  0  0  0  0  0
   -0.6825    6.2299    0.0000 C   0  0  0  0  0  0  0  0  0  0  0  0
   -2.8259    6.6424    0.0000 S   0  0  0  0  0  0  0  0  0  0  0  0
   -3.5404    7.0549    0.0000 O   0  0  0  0  0  0  0  0  0  0  0  0
   -2.4134    7.3569    0.0000 O   0  0  0  0  0  0  0  0  0  0  0  0
   -3.2384    5.9280    0.0000 N   0  0  0  0  0  0  0  0  0  0  0  0
   -2.8259    5.2135    0.0000 C   0  0  0  0  0  0  0  0  0  0  0  0
   -3.2384    4.4990    0.0000 C   0  0  0  0  0  0  0  0  0  0  0  0
   -4.0634    4.4990    0.0000 C   0  0  0  0  0  0  0  0  0  0  0  0
   -4.4759    5.2135    0.0000 C   0  0  0  0  0  0  0  0  0  0  0  0
   -4.0634    5.9280    0.0000 C   0  0  0  0  0  0  0  0  0  0  0  0
  1  2  1  0  0  0  0
  2  3  1  0  0  0  0
  3  4  1  0  0  0  0
  4  5  1  0  0  0  0
  5  6  1  0  0  0  0
  6  7  1  0  0  0  0
  7  8  1  0  0  0  0
  3  8  1  0  0  0  0
  6  9  1  0  0  0  0
  9 10  2  0  0  0  0
 10 11  1  0  0  0  0
 11 12  1  0  0  0  0
 12 13  2  0  0  0  0
 12 14  1  0  0  0  0
 14 15  2  0  0  0  0
 15 16  1  0  0  0  0
 16 17  2  0  0  0  0
 17 18  1  0  0  0  0
 14 18  1  0  0  0  0
 17 19  1  0  0  0  0
 19 20  1  0  0  0  0
 19 21  2  0  0  0  0
 10 22  1  0  0  0  0
 22 23  2  0  0  0  0
 23 24  1  0  0  0  0
 24 25  2  0  0  0  0
  9 25  1  0  0  0  0
 23 26  1  0  0  0  0
 26 27  2  0  0  0  0
 26 28  2  0  0  0  0
 26 29  1  0  0  0  0
 29 30  1  0  0  0  0
 30 31  1  0  0  0  0
 31 32  1  0  0  0  0
 32 33  1  0  0  0  0
 33 34  1  0  0  0  0
 29 34  1  0  0  0  0
M  CHG  2  19   1  20  -1
M  END
>  <MOLECULEID>
M3549894

>  <CLASS>
Active

$$$$

  Mrv2120 12252113582D          

 28 30  0  0  0  0            999 V2000
    4.1801   -2.5366    0.0000 C   0  0  0  0  0  0  0  0  0  0  0  0
    4.1801   -3.3616    0.0000 C   0  0  0  0  0  0  0  0  0  0  0  0
    4.8946   -3.7741    0.0000 C   0  0  0  0  0  0  0  0  0  0  0  0
    3.4656   -3.7741    0.0000 C   0  0  0  0  0  0  0  0  0  0  0  0
    3.4656   -4.5991    0.0000 C   0  0  0  0  0  0  0  0  0  0  0  0
    4.1331   -5.0840    0.0000 N   0  0  0  0  0  0  0  0  0  0  0  0
    3.8781   -5.8687    0.0000 N   0  0  0  0  0  0  0  0  0  0  0  0
    3.0531   -5.8687    0.0000 C   0  0  0  0  0  0  0  0  0  0  0  0
    2.5682   -6.5361    0.0000 N   0  0  0  0  0  0  0  0  0  0  0  0
    1.7477   -6.4499    0.0000 C   0  0  0  0  0  0  0  0  0  0  0  0
    1.4122   -5.6962    0.0000 O   0  0  0  0  0  0  0  0  0  0  0  0
    1.2628   -7.1173    0.0000 C   0  0  0  0  0  0  0  0  0  0  0  0
    1.5984   -7.8710    0.0000 C   0  0  0  0  0  0  0  0  0  0  0  0
    1.1135   -8.5384    0.0000 C   0  0  0  0  0  0  0  0  0  0  0  0
    0.2930   -8.4522    0.0000 C   0  0  0  0  0  0  0  0  0  0  0  0
   -0.0426   -7.6985    0.0000 C   0  0  0  0  0  0  0  0  0  0  0  0
    0.4423   -7.0311    0.0000 C   0  0  0  0  0  0  0  0  0  0  0  0
   -0.8631   -7.6123    0.0000 S   0  0  0  0  0  0  0  0  0  0  0  0
   -0.7768   -6.7918    0.0000 O   0  0  0  0  0  0  0  0  0  0  0  0
   -0.9493   -8.4327    0.0000 O   0  0  0  0  0  0  0  0  0  0  0  0
   -1.6835   -7.5260    0.0000 N   0  0  0  0  0  0  0  0  0  0  0  0
   -2.1685   -8.1935    0.0000 C   0  0  0  0  0  0  0  0  0  0  0  0
   -2.9889   -8.1072    0.0000 C   0  0  0  0  0  0  0  0  0  0  0  0
   -3.3245   -7.3536    0.0000 N   0  0  0  0  0  0  0  0  0  0  0  0
   -4.1450   -7.2673    0.0000 C   0  0  0  0  0  0  0  0  0  0  0  0
   -2.8396   -6.6861    0.0000 C   0  0  0  0  0  0  0  0  0  0  0  0
   -2.0191   -6.7723    0.0000 C   0  0  0  0  0  0  0  0  0  0  0  0
    2.7982   -5.0840    0.0000 S   0  0  0  0  0  0  0  0  0  0  0  0
  1  2  1  0  0  0  0
  2  3  1  0  0  0  0
  2  4  1  0  0  0  0
  4  5  1  0  0  0  0
  5  6  2  0  0  0  0
  6  7  1  0  0  0  0
  7  8  2  0  0  0  0
  8  9  1  0  0  0  0
  9 10  1  0  0  0  0
 10 11  2  0  0  0  0
 10 12  1  0  0  0  0
 12 13  2  0  0  0  0
 13 14  1  0  0  0  0
 14 15  2  0  0  0  0
 15 16  1  0  0  0  0
 16 17  2  0  0  0  0
 12 17  1  0  0  0  0
 16 18  1  0  0  0  0
 18 19  2  0  0  0  0
 18 20  2  0  0  0  0
 18 21  1  0  0  0  0
 21 22  1  0  0  0  0
 22 23  1  0  0  0  0
 23 24  1  0  0  0  0
 24 25  1  0  0  0  0
 24 26  1  0  0  0  0
 26 27  1  0  0  0  0
 21 27  1  0  0  0  0
  8 28  1  0  0  0  0
  5 28  1  0  0  0  0
M  END
>  <MOLECULEID>
M1745947

>  <CLASS>
Active

$$$$

  Mrv2120 12252113582D          

 23 24  0  0  0  0            999 V2000
    3.3033   -2.1850    0.0000 C   0  0  0  0  0  0  0  0  0  0  0  0
    2.5888   -2.5975    0.0000 C   0  0  0  0  0  0  0  0  0  0  0  0
    2.5888   -3.4225    0.0000 N   0  0  0  0  0  0  0  0  0  0  0  0
    1.8743   -3.8350    0.0000 C   0  0  0  0  0  0  0  0  0  0  0  0
    1.1598   -3.4225    0.0000 C   0  0  0  0  0  0  0  0  0  0  0  0
    1.1598   -2.5975    0.0000 O   0  0  0  0  0  0  0  0  0  0  0  0
    0.4454   -3.8350    0.0000 N   0  0  0  0  0  0  0  0  0  0  0  0
   -0.2691   -3.4225    0.0000 C   0  0  0  0  0  0  0  0  0  0  0  0
   -0.9836   -3.8350    0.0000 C   0  0  0  0  0  0  0  0  0  0  0  0
   -1.0698   -4.6555    0.0000 C   0  0  0  0  0  0  0  0  0  0  0  0
   -1.8768   -4.8270    0.0000 C   0  0  0  0  0  0  0  0  0  0  0  0
   -2.2893   -4.1125    0.0000 C   0  0  0  0  0  0  0  0  0  0  0  0
   -1.7372   -3.4994    0.0000 S   0  0  0  0  0  0  0  0  0  0  0  0
    3.3033   -3.8350    0.0000 C   0  0  0  0  0  0  0  0  0  0  0  0
    3.3033   -4.6600    0.0000 O   0  0  0  0  0  0  0  0  0  0  0  0
    4.0177   -3.4225    0.0000 C   0  0  0  0  0  0  0  0  0  0  0  0
    4.1040   -2.6020    0.0000 C   0  0  0  0  0  0  0  0  0  0  0  0
    4.9109   -2.4305    0.0000 C   0  0  0  0  0  0  0  0  0  0  0  0
    5.3234   -3.1450    0.0000 C   0  0  0  0  0  0  0  0  0  0  0  0
    4.7714   -3.7581    0.0000 O   0  0  0  0  0  0  0  0  0  0  0  0
    6.1439   -3.2312    0.0000 N   0  3  0  0  0  0  0  0  0  0  0  0
    6.6288   -2.5638    0.0000 O   0  5  0  0  0  0  0  0  0  0  0  0
    6.4795   -3.9849    0.0000 O   0  0  0  0  0  0  0  0  0  0  0  0
  1  2  1  0  0  0  0
  2  3  1  0  0  0  0
  3  4  1  0  0  0  0
  4  5  1  0  0  0  0
  5  6  2  0  0  0  0
  5  7  1  0  0  0  0
  7  8  1  0  0  0  0
  8  9  1  0  0  0  0
  9 10  2  0  0  0  0
 10 11  1  0  0  0  0
 11 12  2  0  0  0  0
 12 13  1  0  0  0  0
  9 13  1  0  0  0  0
  3 14  1  0  0  0  0
 14 15  2  0  0  0  0
 14 16  1  0  0  0  0
 16 17  2  0  0  0  0
 17 18  1  0  0  0  0
 18 19  2  0  0  0  0
 19 20  1  0  0  0  0
 16 20  1  0  0  0  0
 19 21  1  0  0  0  0
 21 22  1  0  0  0  0
 21 23  2  0  0  0  0
M  CHG  2  21   1  22  -1
M  END
>  <MOLECULEID>
M1799955

>  <CLASS>
Active

$$$$

  Mrv2120 12252113582D          

 41 43  0  0  0  0            999 V2000
    0.0000    0.0000    0.0000 Cl  0  0  0  0  0  0  0  0  0  0  0  0
   11.6326    5.0230    0.0000 C   0  0  0  0  0  0  0  0  0  0  0  0
   11.6326    4.1980    0.0000 C   0  0  0  0  0  0  0  0  0  0  0  0
   10.9181    3.7855    0.0000 O   0  0  0  0  0  0  0  0  0  0  0  0
   10.9181    2.9605    0.0000 C   0  0  0  0  0  0  0  0  0  0  0  0
   11.6326    2.5480    0.0000 O   0  0  0  0  0  0  0  0  0  0  0  0
   10.2036    2.5480    0.0000 N   0  0  0  0  0  0  0  0  0  0  0  0
   10.2036    1.7230    0.0000 C   0  0  0  0  0  0  0  0  0  0  0  0
    9.4891    1.3105    0.0000 C   0  0  0  0  0  0  0  0  0  0  0  0
    8.7747    1.7230    0.0000 N   0  0  0  0  0  0  0  0  0  0  0  0
    8.7747    2.5480    0.0000 C   0  0  0  0  0  0  0  0  0  0  0  0
    9.4891    2.9605    0.0000 C   0  0  0  0  0  0  0  0  0  0  0  0
    8.0602    1.3105    0.0000 S   0  0  0  0  0  0  0  0  0  0  0  0
    7.6477    2.0249    0.0000 O   0  0  0  0  0  0  0  0  0  0  0  0
    8.4727    0.5960    0.0000 O   0  0  0  0  0  0  0  0  0  0  0  0
    7.3457    0.8980    0.0000 C   0  0  0  0  0  0  0  0  0  0  0  0
    7.3457    0.0730    0.0000 C   0  0  0  0  0  0  0  0  0  0  0  0
    6.6313   -0.3395    0.0000 C   0  0  0  0  0  0  0  0  0  0  0  0
    5.9168    0.0730    0.0000 C   0  0  0  0  0  0  0  0  0  0  0  0
    5.9168    0.8980    0.0000 C   0  0  0  0  0  0  0  0  0  0  0  0
    6.6313    1.3105    0.0000 C   0  0  0  0  0  0  0  0  0  0  0  0
    5.2023   -0.3395    0.0000 C   0  0  0  0  0  0  0  0  0  0  0  0
    4.4879    0.0730    0.0000 O   0  0  0  0  0  0  0  0  0  0  0  0
    5.2023   -1.1645    0.0000 N   0  0  0  0  0  0  0  0  0  0  0  0
    5.9168   -1.5770    0.0000 C   0  0  0  0  0  0  0  0  0  0  0  0
    6.6313   -1.1645    0.0000 C   0  0  0  0  0  0  0  0  0  0  0  0
    7.3457   -1.5770    0.0000 C   0  0  0  0  0  0  0  0  0  0  0  0
    8.0602   -1.1645    0.0000 N   0  0  0  0  0  0  0  0  0  0  0  0
    8.0602   -0.3395    0.0000 C   0  0  0  0  0  0  0  0  0  0  0  0
    8.7747   -1.5770    0.0000 C   0  0  0  0  0  0  0  0  0  0  0  0
    4.4879   -1.5770    0.0000 C   0  0  0  0  0  0  0  0  0  0  0  0
    4.4016   -2.3975    0.0000 N   0  0  0  0  0  0  0  0  0  0  0  0
    3.5946   -2.5690    0.0000 C   0  0  0  0  0  0  0  0  0  0  0  0
    3.1821   -3.2835    0.0000 C   0  0  0  0  0  0  0  0  0  0  0  0
    2.3571   -3.2835    0.0000 C   0  0  0  0  0  0  0  0  0  0  0  0
    1.9446   -3.9980    0.0000 O   0  0  0  0  0  0  0  0  0  0  0  0
    2.3571   -4.7125    0.0000 C   0  0  0  0  0  0  0  0  0  0  0  0
    1.9446   -2.5690    0.0000 C   0  0  0  0  0  0  0  0  0  0  0  0
    2.3571   -1.8546    0.0000 C   0  0  0  0  0  0  0  0  0  0  0  0
    3.1821   -1.8546    0.0000 C   0  0  0  0  0  0  0  0  0  0  0  0
    3.7342   -1.2415    0.0000 S   0  0  0  0  0  0  0  0  0  0  0  0
  2  3  1  0  0  0  0
  3  4  1  0  0  0  0
  4  5  1  0  0  0  0
  5  6  2  0  0  0  0
  5  7  1  0  0  0  0
  7  8  1  0  0  0  0
  8  9  1  0  0  0  0
  9 10  1  0  0  0  0
 10 11  1  0  0  0  0
 11 12  1  0  0  0  0
  7 12  1  0  0  0  0
 10 13  1  0  0  0  0
 13 14  2  0  0  0  0
 13 15  2  0  0  0  0
 13 16  1  0  0  0  0
 16 17  2  0  0  0  0
 17 18  1  0  0  0  0
 18 19  2  0  0  0  0
 19 20  1  0  0  0  0
 20 21  2  0  0  0  0
 16 21  1  0  0  0  0
 19 22  1  0  0  0  0
 22 23  2  0  0  0  0
 22 24  1  0  0  0  0
 24 25  1  0  0  0  0
 25 26  1  0  0  0  0
 26 27  1  0  0  0  0
 27 28  1  0  0  0  0
 28 29  1  0  0  0  0
 28 30  1  0  0  0  0
 24 31  1  0  0  0  0
 31 32  2  0  0  0  0
 32 33  1  0  0  0  0
 33 34  2  0  0  0  0
 34 35  1  0  0  0  0
 35 36  1  0  0  0  0
 36 37  1  0  0  0  0
 35 38  2  0  0  0  0
 38 39  1  0  0  0  0
 39 40  2  0  0  0  0
 33 40  1  0  0  0  0
 40 41  1  0  0  0  0
 31 41  1  0  0  0  0
M  END
>  <MOLECULEID>
M3546627

>  <CLASS>
Active

$$$$

  Mrv2120 12252113582D          

 29 31  0  0  0  0            999 V2000
    0.0000    0.0000    0.0000 Cl  0  0  0  0  0  0  0  0  0  0  0  0
    4.8025    4.8047    0.0000 C   0  0  0  0  0  0  0  0  0  0  0  0
    4.3900    4.0902    0.0000 C   0  0  0  0  0  0  0  0  0  0  0  0
    4.8025    3.3757    0.0000 C   0  0  0  0  0  0  0  0  0  0  0  0
    5.6275    3.3757    0.0000 C   0  0  0  0  0  0  0  0  0  0  0  0
    6.0400    2.6613    0.0000 C   0  0  0  0  0  0  0  0  0  0  0  0
    5.6275    1.9468    0.0000 C   0  0  0  0  0  0  0  0  0  0  0  0
    5.8825    1.1622    0.0000 N   0  0  0  0  0  0  0  0  0  0  0  0
    5.2150    0.6772    0.0000 C   0  0  0  0  0  0  0  0  0  0  0  0
    4.5476    1.1622    0.0000 S   0  0  0  0  0  0  0  0  0  0  0  0
    4.8025    1.9468    0.0000 C   0  0  0  0  0  0  0  0  0  0  0  0
    4.3900    2.6613    0.0000 C   0  0  0  0  0  0  0  0  0  0  0  0
    5.2150   -0.1478    0.0000 N   0  0  0  0  0  0  0  0  0  0  0  0
    4.5006   -0.5603    0.0000 C   0  0  0  0  0  0  0  0  0  0  0  0
    3.7861   -0.1478    0.0000 C   0  0  0  0  0  0  0  0  0  0  0  0
    3.0716   -0.5603    0.0000 N   0  0  0  0  0  0  0  0  0  0  0  0
    3.0716   -1.3853    0.0000 C   0  0  0  0  0  0  0  0  0  0  0  0
    2.3571   -0.1478    0.0000 C   0  0  0  0  0  0  0  0  0  0  0  0
    5.9295   -0.5603    0.0000 C   0  0  0  0  0  0  0  0  0  0  0  0
    6.6440   -0.1478    0.0000 O   0  0  0  0  0  0  0  0  0  0  0  0
    5.9295   -1.3853    0.0000 C   0  0  0  0  0  0  0  0  0  0  0  0
    6.6440   -1.7978    0.0000 C   0  0  0  0  0  0  0  0  0  0  0  0
    6.6440   -2.6228    0.0000 C   0  0  0  0  0  0  0  0  0  0  0  0
    5.9295   -3.0353    0.0000 C   0  0  0  0  0  0  0  0  0  0  0  0
    5.7580   -3.8422    0.0000 N   0  0  0  0  0  0  0  0  0  0  0  0
    4.9375   -3.9285    0.0000 C   0  0  0  0  0  0  0  0  0  0  0  0
    4.6019   -3.1748    0.0000 S   0  0  0  0  0  0  0  0  0  0  0  0
    5.2150   -2.6228    0.0000 C   0  0  0  0  0  0  0  0  0  0  0  0
    5.2150   -1.7978    0.0000 C   0  0  0  0  0  0  0  0  0  0  0  0
  2  3  1  0  0  0  0
  3  4  1  0  0  0  0
  4  5  2  0  0  0  0
  5  6  1  0  0  0  0
  6  7  2  0  0  0  0
  7  8  1  0  0  0  0
  8  9  2  0  0  0  0
  9 10  1  0  0  0  0
 10 11  1  0  0  0  0
  7 11  1  0  0  0  0
 11 12  2  0  0  0  0
  4 12  1  0  0  0  0
  9 13  1  0  0  0  0
 13 14  1  0  0  0  0
 14 15  1  0  0  0  0
 15 16  1  0  0  0  0
 16 17  1  0  0  0  0
 16 18  1  0  0  0  0
 13 19  1  0  0  0  0
 19 20  2  0  0  0  0
 19 21  1  0  0  0  0
 21 22  2  0  0  0  0
 22 23  1  0  0  0  0
 23 24  2  0  0  0  0
 24 25  1  0  0  0  0
 25 26  2  0  0  0  0
 26 27  1  0  0  0  0
 27 28  1  0  0  0  0
 24 28  1  0  0  0  0
 28 29  2  0  0  0  0
 21 29  1  0  0  0  0
M  END
>  <MOLECULEID>
M3362255

>  <CLASS>
Active

$$$$

  Mrv2120 12252113582D          

 30 32  0  0  0  0            999 V2000
    0.0000    0.0000    0.0000 Cl  0  0  0  0  0  0  0  0  0  0  0  0
    7.6656   -3.5190    0.0000 C   0  0  0  0  0  0  0  0  0  0  0  0
    7.6656   -2.6940    0.0000 O   0  0  0  0  0  0  0  0  0  0  0  0
    6.9511   -2.2815    0.0000 C   0  0  0  0  0  0  0  0  0  0  0  0
    6.2367   -2.6940    0.0000 C   0  0  0  0  0  0  0  0  0  0  0  0
    5.5222   -2.2815    0.0000 C   0  0  0  0  0  0  0  0  0  0  0  0
    5.5222   -1.4565    0.0000 C   0  0  0  0  0  0  0  0  0  0  0  0
    4.9091   -0.9045    0.0000 N   0  0  0  0  0  0  0  0  0  0  0  0
    5.2446   -0.1508    0.0000 C   0  0  0  0  0  0  0  0  0  0  0  0
    6.0651   -0.2370    0.0000 S   0  0  0  0  0  0  0  0  0  0  0  0
    6.2367   -1.0440    0.0000 C   0  0  0  0  0  0  0  0  0  0  0  0
    6.9511   -1.4565    0.0000 C   0  0  0  0  0  0  0  0  0  0  0  0
    4.8321    0.5637    0.0000 N   0  0  0  0  0  0  0  0  0  0  0  0
    4.0071    0.5637    0.0000 C   0  0  0  0  0  0  0  0  0  0  0  0
    3.5946    1.2781    0.0000 C   0  0  0  0  0  0  0  0  0  0  0  0
    2.7696    1.2781    0.0000 N   0  0  0  0  0  0  0  0  0  0  0  0
    2.3571    0.5637    0.0000 C   0  0  0  0  0  0  0  0  0  0  0  0
    2.3571    1.9926    0.0000 C   0  0  0  0  0  0  0  0  0  0  0  0
    5.2446    1.2781    0.0000 C   0  0  0  0  0  0  0  0  0  0  0  0
    4.8321    1.9926    0.0000 O   0  0  0  0  0  0  0  0  0  0  0  0
    6.0696    1.2781    0.0000 C   0  0  0  0  0  0  0  0  0  0  0  0
    6.4821    0.5637    0.0000 C   0  0  0  0  0  0  0  0  0  0  0  0
    7.3071    0.5637    0.0000 C   0  0  0  0  0  0  0  0  0  0  0  0
    7.7196    1.2781    0.0000 C   0  0  0  0  0  0  0  0  0  0  0  0
    8.5446    1.2781    0.0000 O   0  0  0  0  0  0  0  0  0  0  0  0
    8.9571    0.5637    0.0000 C   0  0  0  0  0  0  0  0  0  0  0  0
    8.5446   -0.1508    0.0000 C   0  0  0  0  0  0  0  0  0  0  0  0
    7.7196   -0.1508    0.0000 O   0  0  0  0  0  0  0  0  0  0  0  0
    7.3071    1.9926    0.0000 C   0  0  0  0  0  0  0  0  0  0  0  0
    6.4821    1.9926    0.0000 C   0  0  0  0  0  0  0  0  0  0  0  0
  2  3  1  0  0  0  0
  3  4  1  0  0  0  0
  4  5  2  0  0  0  0
  5  6  1  0  0  0  0
  6  7  2  0  0  0  0
  7  8  1  0  0  0  0
  8  9  2  0  0  0  0
  9 10  1  0  0  0  0
 10 11  1  0  0  0  0
  7 11  1  0  0  0  0
 11 12  2  0  0  0  0
  4 12  1  0  0  0  0
  9 13  1  0  0  0  0
 13 14  1  0  0  0  0
 14 15  1  0  0  0  0
 15 16  1  0  0  0  0
 16 17  1  0  0  0  0
 16 18  1  0  0  0  0
 13 19  1  0  0  0  0
 19 20  2  0  0  0  0
 19 21  1  0  0  0  0
 21 22  2  0  0  0  0
 22 23  1  0  0  0  0
 23 24  2  0  0  0  0
 24 25  1  0  0  0  0
 25 26  1  0  0  0  0
 26 27  1  0  0  0  0
 27 28  1  0  0  0  0
 23 28  1  0  0  0  0
 24 29  1  0  0  0  0
 29 30  2  0  0  0  0
 21 30  1  0  0  0  0
M  END
>  <MOLECULEID>
M3366027

>  <CLASS>
Active

$$$$

  Mrv2120 12252113582D          

 39 42  0  0  0  0            999 V2000
    0.0000    0.0000    0.0000 Cl  0  0  0  0  0  0  0  0  0  0  0  0
    3.5946   -2.4985    0.0000 C   0  0  0  0  0  0  0  0  0  0  0  0
    3.1821   -1.7840    0.0000 N   0  0  0  0  0  0  0  0  0  0  0  0
    2.3571   -1.7840    0.0000 C   0  0  0  0  0  0  0  0  0  0  0  0
    3.5946   -1.0695    0.0000 C   0  0  0  0  0  0  0  0  0  0  0  0
    4.4196   -1.0695    0.0000 C   0  0  0  0  0  0  0  0  0  0  0  0
    4.8321   -0.3551    0.0000 C   0  0  0  0  0  0  0  0  0  0  0  0
    5.6571   -0.3551    0.0000 N   0  0  0  0  0  0  0  0  0  0  0  0
    6.0696   -1.0695    0.0000 C   0  0  0  0  0  0  0  0  0  0  0  0
    5.6571   -1.7840    0.0000 O   0  0  0  0  0  0  0  0  0  0  0  0
    6.8946   -1.0695    0.0000 C   0  0  0  0  0  0  0  0  0  0  0  0
    7.3071   -0.3551    0.0000 C   0  0  0  0  0  0  0  0  0  0  0  0
    8.1321   -0.3551    0.0000 C   0  0  0  0  0  0  0  0  0  0  0  0
    8.5446   -1.0695    0.0000 C   0  0  0  0  0  0  0  0  0  0  0  0
    8.1321   -1.7840    0.0000 C   0  0  0  0  0  0  0  0  0  0  0  0
    7.3071   -1.7840    0.0000 C   0  0  0  0  0  0  0  0  0  0  0  0
    9.3696   -1.0695    0.0000 S   0  0  0  0  0  0  0  0  0  0  0  0
    9.3696   -0.2445    0.0000 O   0  0  0  0  0  0  0  0  0  0  0  0
    9.3696   -1.8945    0.0000 O   0  0  0  0  0  0  0  0  0  0  0  0
   10.1946   -1.0695    0.0000 N   0  0  0  0  0  0  0  0  0  0  0  0
   10.5526   -0.3262    0.0000 C   0  0  0  0  0  0  0  0  0  0  0  0
   11.3569   -0.1427    0.0000 C   0  0  0  0  0  0  0  0  0  0  0  0
   12.0019   -0.6570    0.0000 C   0  0  0  0  0  0  0  0  0  0  0  0
   12.0019   -1.4820    0.0000 C   0  0  0  0  0  0  0  0  0  0  0  0
   11.3569   -1.9964    0.0000 C   0  0  0  0  0  0  0  0  0  0  0  0
   10.5526   -1.8128    0.0000 C   0  0  0  0  0  0  0  0  0  0  0  0
    6.0696    0.3594    0.0000 C   0  0  0  0  0  0  0  0  0  0  0  0
    6.8901    0.4456    0.0000 N   0  0  0  0  0  0  0  0  0  0  0  0
    7.0617    1.2526    0.0000 C   0  0  0  0  0  0  0  0  0  0  0  0
    7.7761    1.6651    0.0000 C   0  0  0  0  0  0  0  0  0  0  0  0
    7.7761    2.4901    0.0000 C   0  0  0  0  0  0  0  0  0  0  0  0
    7.0617    2.9026    0.0000 C   0  0  0  0  0  0  0  0  0  0  0  0
    7.0617    3.7276    0.0000 O   0  0  0  0  0  0  0  0  0  0  0  0
    7.7761    4.1401    0.0000 C   0  0  0  0  0  0  0  0  0  0  0  0
    8.4906    3.7276    0.0000 C   0  0  0  0  0  0  0  0  0  0  0  0
    8.4906    2.9026    0.0000 O   0  0  0  0  0  0  0  0  0  0  0  0
    6.3472    2.4901    0.0000 C   0  0  0  0  0  0  0  0  0  0  0  0
    6.3472    1.6651    0.0000 C   0  0  0  0  0  0  0  0  0  0  0  0
    5.7341    1.1131    0.0000 S   0  0  0  0  0  0  0  0  0  0  0  0
  2  3  1  0  0  0  0
  3  4  1  0  0  0  0
  3  5  1  0  0  0  0
  5  6  1  0  0  0  0
  6  7  1  0  0  0  0
  7  8  1  0  0  0  0
  8  9  1  0  0  0  0
  9 10  2  0  0  0  0
  9 11  1  0  0  0  0
 11 12  2  0  0  0  0
 12 13  1  0  0  0  0
 13 14  2  0  0  0  0
 14 15  1  0  0  0  0
 15 16  2  0  0  0  0
 11 16  1  0  0  0  0
 14 17  1  0  0  0  0
 17 18  2  0  0  0  0
 17 19  2  0  0  0  0
 17 20  1  0  0  0  0
 20 21  1  0  0  0  0
 21 22  1  0  0  0  0
 22 23  1  0  0  0  0
 23 24  1  0  0  0  0
 24 25  1  0  0  0  0
 25 26  1  0  0  0  0
 20 26  1  0  0  0  0
  8 27  1  0  0  0  0
 27 28  2  0  0  0  0
 28 29  1  0  0  0  0
 29 30  2  0  0  0  0
 30 31  1  0  0  0  0
 31 32  2  0  0  0  0
 32 33  1  0  0  0  0
 33 34  1  0  0  0  0
 34 35  1  0  0  0  0
 35 36  1  0  0  0  0
 31 36  1  0  0  0  0
 32 37  1  0  0  0  0
 37 38  2  0  0  0  0
 29 38  1  0  0  0  0
 38 39  1  0  0  0  0
 27 39  1  0  0  0  0
M  END
>  <MOLECULEID>
M3545878

>  <CLASS>
Active

$$$$

  Mrv2120 12252113582D          

 40 43  0  0  0  0            999 V2000
    0.0000   -0.8250    0.0000 O   0  5  0  0  0  0  0  0  0  0  0  0
    0.0000    0.0000    0.0000 Cl  0  0  0  0  0  0  0  0  0  0  0  0
    0.0000    0.8250    0.0000 O   0  0  0  0  0  0  0  0  0  0  0  0
    0.8250   -0.0000    0.0000 O   0  0  0  0  0  0  0  0  0  0  0  0
   -0.8250    0.0000    0.0000 O   0  0  0  0  0  0  0  0  0  0  0  0
    4.1397    4.6554    0.0000 C   0  0  0  0  0  0  0  0  0  0  0  0
    4.8541    4.2429    0.0000 C   0  0  0  0  0  0  0  0  0  0  0  0
    4.8541    3.4179    0.0000 O   0  0  0  0  0  0  0  0  0  0  0  0
    5.5686    3.0054    0.0000 C   0  0  0  0  0  0  0  0  0  0  0  0
    6.2831    3.4179    0.0000 O   0  0  0  0  0  0  0  0  0  0  0  0
    5.5686    2.1804    0.0000 C   0  0  0  0  0  0  0  0  0  0  0  0
    6.2831    1.7679    0.0000 C   0  0  0  0  0  0  0  0  0  0  0  0
    6.2831    0.9429    0.0000 C   0  0  0  0  0  0  0  0  0  0  0  0
    5.5686    0.5304    0.0000 C   0  0  0  0  0  0  0  0  0  0  0  0
    4.8541    0.9429    0.0000 C   0  0  0  0  0  0  0  0  0  0  0  0
    4.8541    1.7679    0.0000 C   0  0  0  0  0  0  0  0  0  0  0  0
    5.5686   -0.2946    0.0000 N   0  3  0  0  0  0  0  0  0  0  0  0
    6.2831   -0.7071    0.0000 C   0  0  0  0  0  0  0  0  0  0  0  0
    6.2831   -1.5321    0.0000 C   0  0  0  0  0  0  0  0  0  0  0  0
    5.5686   -1.9446    0.0000 C   0  0  0  0  0  0  0  0  0  0  0  0
    4.8541   -1.5321    0.0000 C   0  0  0  0  0  0  0  0  0  0  0  0
    4.8541   -0.7071    0.0000 C   0  0  0  0  0  0  0  0  0  0  0  0
    4.1397   -0.2946    0.0000 C   0  0  0  0  0  0  0  0  0  0  0  0
    3.4252   -0.7071    0.0000 C   0  0  0  0  0  0  0  0  0  0  0  0
    2.7107   -0.2946    0.0000 C   0  0  0  0  0  0  0  0  0  0  0  0
    2.7107    0.5304    0.0000 C   0  0  0  0  0  0  0  0  0  0  0  0
    3.4252    0.9429    0.0000 C   0  0  0  0  0  0  0  0  0  0  0  0
    4.1397    0.5304    0.0000 C   0  0  0  0  0  0  0  0  0  0  0  0
    5.5686   -2.7696    0.0000 C   0  0  0  0  0  0  0  0  0  0  0  0
    6.2831   -3.1821    0.0000 C   0  0  0  0  0  0  0  0  0  0  0  0
    6.2831   -4.0071    0.0000 C   0  0  0  0  0  0  0  0  0  0  0  0
    5.5686   -4.4196    0.0000 C   0  0  0  0  0  0  0  0  0  0  0  0
    4.8541   -4.0071    0.0000 C   0  0  0  0  0  0  0  0  0  0  0  0
    4.8541   -3.1821    0.0000 C   0  0  0  0  0  0  0  0  0  0  0  0
    6.9975   -0.2946    0.0000 C   0  0  0  0  0  0  0  0  0  0  0  0
    6.9975    0.5304    0.0000 C   0  0  0  0  0  0  0  0  0  0  0  0
    7.7120    0.9429    0.0000 C   0  0  0  0  0  0  0  0  0  0  0  0
    8.4265    0.5304    0.0000 C   0  0  0  0  0  0  0  0  0  0  0  0
    8.4265   -0.2946    0.0000 C   0  0  0  0  0  0  0  0  0  0  0  0
    7.7120   -0.7071    0.0000 C   0  0  0  0  0  0  0  0  0  0  0  0
  1  2  1  0  0  0  0
  2  3  2  0  0  0  0
  2  4  2  0  0  0  0
  2  5  2  0  0  0  0
  6  7  1  0  0  0  0
  7  8  1  0  0  0  0
  8  9  1  0  0  0  0
  9 10  2  0  0  0  0
  9 11  1  0  0  0  0
 11 12  2  0  0  0  0
 12 13  1  0  0  0  0
 13 14  2  0  0  0  0
 14 15  1  0  0  0  0
 15 16  2  0  0  0  0
 11 16  1  0  0  0  0
 14 17  1  0  0  0  0
 17 18  2  0  0  0  0
 18 19  1  0  0  0  0
 19 20  2  0  0  0  0
 20 21  1  0  0  0  0
 21 22  2  0  0  0  0
 17 22  1  0  0  0  0
 22 23  1  0  0  0  0
 23 24  2  0  0  0  0
 24 25  1  0  0  0  0
 25 26  2  0  0  0  0
 26 27  1  0  0  0  0
 27 28  2  0  0  0  0
 23 28  1  0  0  0  0
 20 29  1  0  0  0  0
 29 30  2  0  0  0  0
 30 31  1  0  0  0  0
 31 32  2  0  0  0  0
 32 33  1  0  0  0  0
 33 34  2  0  0  0  0
 29 34  1  0  0  0  0
 18 35  1  0  0  0  0
 35 36  2  0  0  0  0
 36 37  1  0  0  0  0
 37 38  2  0  0  0  0
 38 39  1  0  0  0  0
 39 40  2  0  0  0  0
 35 40  1  0  0  0  0
M  CHG  2   1  -1  17   1
M  END
>  <MOLECULEID>
M3545581

>  <CLASS>
Active

$$$$

  Mrv2120 12252113582D          

 37 40  0  0  0  0            999 V2000
    0.0000   -0.8250    0.0000 O   0  5  0  0  0  0  0  0  0  0  0  0
    0.0000    0.0000    0.0000 Cl  0  0  0  0  0  0  0  0  0  0  0  0
    0.0000    0.8250    0.0000 O   0  0  0  0  0  0  0  0  0  0  0  0
    0.8250   -0.0000    0.0000 O   0  0  0  0  0  0  0  0  0  0  0  0
   -0.8250    0.0000    0.0000 O   0  0  0  0  0  0  0  0  0  0  0  0
    6.4403    3.6567    0.0000 F   0  0  0  0  0  0  0  0  0  0  0  0
    6.4403    2.8317    0.0000 C   0  0  0  0  0  0  0  0  0  0  0  0
    7.1548    2.4192    0.0000 C   0  0  0  0  0  0  0  0  0  0  0  0
    7.1548    1.5942    0.0000 C   0  0  0  0  0  0  0  0  0  0  0  0
    6.4403    1.1817    0.0000 C   0  0  0  0  0  0  0  0  0  0  0  0
    6.4403    0.3567    0.0000 C   0  0  0  0  0  0  0  0  0  0  0  0
    5.7258   -0.0558    0.0000 N   0  3  0  0  0  0  0  0  0  0  0  0
    5.9808   -0.8404    0.0000 C   0  0  0  0  0  0  0  0  0  0  0  0
    5.4287   -1.4535    0.0000 C   0  0  0  0  0  0  0  0  0  0  0  0
    4.6218   -1.2820    0.0000 C   0  0  0  0  0  0  0  0  0  0  0  0
    4.3668   -0.4974    0.0000 C   0  0  0  0  0  0  0  0  0  0  0  0
    4.9188    0.1157    0.0000 C   0  0  0  0  0  0  0  0  0  0  0  0
    4.6639    0.9003    0.0000 C   0  0  0  0  0  0  0  0  0  0  0  0
    3.8569    1.0719    0.0000 C   0  0  0  0  0  0  0  0  0  0  0  0
    3.6020    1.8565    0.0000 C   0  0  0  0  0  0  0  0  0  0  0  0
    4.1540    2.4696    0.0000 C   0  0  0  0  0  0  0  0  0  0  0  0
    4.9610    2.2981    0.0000 C   0  0  0  0  0  0  0  0  0  0  0  0
    5.2159    1.5134    0.0000 C   0  0  0  0  0  0  0  0  0  0  0  0
    4.0697   -1.8951    0.0000 C   0  0  0  0  0  0  0  0  0  0  0  0
    4.3247   -2.6797    0.0000 C   0  0  0  0  0  0  0  0  0  0  0  0
    3.7726   -3.2928    0.0000 C   0  0  0  0  0  0  0  0  0  0  0  0
    2.9657   -3.1213    0.0000 C   0  0  0  0  0  0  0  0  0  0  0  0
    2.7107   -2.3367    0.0000 C   0  0  0  0  0  0  0  0  0  0  0  0
    3.2627   -1.7236    0.0000 C   0  0  0  0  0  0  0  0  0  0  0  0
    6.7877   -1.0120    0.0000 C   0  0  0  0  0  0  0  0  0  0  0  0
    7.3398   -0.3989    0.0000 C   0  0  0  0  0  0  0  0  0  0  0  0
    8.1467   -0.5704    0.0000 C   0  0  0  0  0  0  0  0  0  0  0  0
    8.4017   -1.3550    0.0000 C   0  0  0  0  0  0  0  0  0  0  0  0
    7.8496   -1.9681    0.0000 C   0  0  0  0  0  0  0  0  0  0  0  0
    7.0427   -1.7966    0.0000 C   0  0  0  0  0  0  0  0  0  0  0  0
    5.7258    1.5942    0.0000 C   0  0  0  0  0  0  0  0  0  0  0  0
    5.7258    2.4192    0.0000 C   0  0  0  0  0  0  0  0  0  0  0  0
  1  2  1  0  0  0  0
  2  3  2  0  0  0  0
  2  4  2  0  0  0  0
  2  5  2  0  0  0  0
  6  7  1  0  0  0  0
  7  8  2  0  0  0  0
  8  9  1  0  0  0  0
  9 10  2  0  0  0  0
 10 11  1  0  0  0  0
 11 12  1  0  0  0  0
 12 13  2  0  0  0  0
 13 14  1  0  0  0  0
 14 15  2  0  0  0  0
 15 16  1  0  0  0  0
 16 17  2  0  0  0  0
 12 17  1  0  0  0  0
 17 18  1  0  0  0  0
 18 19  2  0  0  0  0
 19 20  1  0  0  0  0
 20 21  2  0  0  0  0
 21 22  1  0  0  0  0
 22 23  2  0  0  0  0
 18 23  1  0  0  0  0
 15 24  1  0  0  0  0
 24 25  2  0  0  0  0
 25 26  1  0  0  0  0
 26 27  2  0  0  0  0
 27 28  1  0  0  0  0
 28 29  2  0  0  0  0
 24 29  1  0  0  0  0
 13 30  1  0  0  0  0
 30 31  2  0  0  0  0
 31 32  1  0  0  0  0
 32 33  2  0  0  0  0
 33 34  1  0  0  0  0
 34 35  2  0  0  0  0
 30 35  1  0  0  0  0
 10 36  1  0  0  0  0
 36 37  2  0  0  0  0
  7 37  1  0  0  0  0
M  CHG  2   1  -1  12   1
M  END
>  <MOLECULEID>
M3608571

>  <CLASS>
Active

$$$$

  Mrv2120 12252113582D          

 41 44  0  0  0  0            999 V2000
    0.0000   -0.8250    0.0000 O   0  5  0  0  0  0  0  0  0  0  0  0
    0.0000    0.0000    0.0000 Cl  0  0  0  0  0  0  0  0  0  0  0  0
    0.0000    0.8250    0.0000 O   0  0  0  0  0  0  0  0  0  0  0  0
    0.8250   -0.0000    0.0000 O   0  0  0  0  0  0  0  0  0  0  0  0
   -0.8250    0.0000    0.0000 O   0  0  0  0  0  0  0  0  0  0  0  0
    4.1397    5.3281    0.0000 C   0  0  0  0  0  0  0  0  0  0  0  0
    4.1397    4.5031    0.0000 C   0  0  0  0  0  0  0  0  0  0  0  0
    4.8541    4.0906    0.0000 C   0  0  0  0  0  0  0  0  0  0  0  0
    4.8541    3.2656    0.0000 O   0  0  0  0  0  0  0  0  0  0  0  0
    5.5686    2.8531    0.0000 C   0  0  0  0  0  0  0  0  0  0  0  0
    6.2831    3.2656    0.0000 O   0  0  0  0  0  0  0  0  0  0  0  0
    5.5686    2.0281    0.0000 C   0  0  0  0  0  0  0  0  0  0  0  0
    6.2831    1.6156    0.0000 C   0  0  0  0  0  0  0  0  0  0  0  0
    6.2831    0.7906    0.0000 C   0  0  0  0  0  0  0  0  0  0  0  0
    5.5686    0.3781    0.0000 C   0  0  0  0  0  0  0  0  0  0  0  0
    4.8541    0.7906    0.0000 C   0  0  0  0  0  0  0  0  0  0  0  0
    4.8541    1.6156    0.0000 C   0  0  0  0  0  0  0  0  0  0  0  0
    5.5686   -0.4469    0.0000 N   0  3  0  0  0  0  0  0  0  0  0  0
    6.2831   -0.8594    0.0000 C   0  0  0  0  0  0  0  0  0  0  0  0
    6.2831   -1.6844    0.0000 C   0  0  0  0  0  0  0  0  0  0  0  0
    5.5686   -2.0969    0.0000 C   0  0  0  0  0  0  0  0  0  0  0  0
    4.8541   -1.6844    0.0000 C   0  0  0  0  0  0  0  0  0  0  0  0
    4.8541   -0.8594    0.0000 C   0  0  0  0  0  0  0  0  0  0  0  0
    4.1397   -0.4469    0.0000 C   0  0  0  0  0  0  0  0  0  0  0  0
    3.4252   -0.8594    0.0000 C   0  0  0  0  0  0  0  0  0  0  0  0
    2.7107   -0.4469    0.0000 C   0  0  0  0  0  0  0  0  0  0  0  0
    2.7107    0.3781    0.0000 C   0  0  0  0  0  0  0  0  0  0  0  0
    3.4252    0.7906    0.0000 C   0  0  0  0  0  0  0  0  0  0  0  0
    4.1397    0.3781    0.0000 C   0  0  0  0  0  0  0  0  0  0  0  0
    5.5686   -2.9219    0.0000 C   0  0  0  0  0  0  0  0  0  0  0  0
    6.2831   -3.3344    0.0000 C   0  0  0  0  0  0  0  0  0  0  0  0
    6.2831   -4.1594    0.0000 C   0  0  0  0  0  0  0  0  0  0  0  0
    5.5686   -4.5719    0.0000 C   0  0  0  0  0  0  0  0  0  0  0  0
    4.8541   -4.1594    0.0000 C   0  0  0  0  0  0  0  0  0  0  0  0
    4.8541   -3.3344    0.0000 C   0  0  0  0  0  0  0  0  0  0  0  0
    6.9975   -0.4469    0.0000 C   0  0  0  0  0  0  0  0  0  0  0  0
    6.9975    0.3781    0.0000 C   0  0  0  0  0  0  0  0  0  0  0  0
    7.7120    0.7906    0.0000 C   0  0  0  0  0  0  0  0  0  0  0  0
    8.4265    0.3781    0.0000 C   0  0  0  0  0  0  0  0  0  0  0  0
    8.4265   -0.4469    0.0000 C   0  0  0  0  0  0  0  0  0  0  0  0
    7.7120   -0.8594    0.0000 C   0  0  0  0  0  0  0  0  0  0  0  0
  1  2  1  0  0  0  0
  2  3  2  0  0  0  0
  2  4  2  0  0  0  0
  2  5  2  0  0  0  0
  6  7  1  0  0  0  0
  7  8  1  0  0  0  0
  8  9  1  0  0  0  0
  9 10  1  0  0  0  0
 10 11  2  0  0  0  0
 10 12  1  0  0  0  0
 12 13  2  0  0  0  0
 13 14  1  0  0  0  0
 14 15  2  0  0  0  0
 15 16  1  0  0  0  0
 16 17  2  0  0  0  0
 12 17  1  0  0  0  0
 15 18  1  0  0  0  0
 18 19  2  0  0  0  0
 19 20  1  0  0  0  0
 20 21  2  0  0  0  0
 21 22  1  0  0  0  0
 22 23  2  0  0  0  0
 18 23  1  0  0  0  0
 23 24  1  0  0  0  0
 24 25  2  0  0  0  0
 25 26  1  0  0  0  0
 26 27  2  0  0  0  0
 27 28  1  0  0  0  0
 28 29  2  0  0  0  0
 24 29  1  0  0  0  0
 21 30  1  0  0  0  0
 30 31  2  0  0  0  0
 31 32  1  0  0  0  0
 32 33  2  0  0  0  0
 33 34  1  0  0  0  0
 34 35  2  0  0  0  0
 30 35  1  0  0  0  0
 19 36  1  0  0  0  0
 36 37  2  0  0  0  0
 37 38  1  0  0  0  0
 38 39  2  0  0  0  0
 39 40  1  0  0  0  0
 40 41  2  0  0  0  0
 36 41  1  0  0  0  0
M  CHG  2   1  -1  18   1
M  END
>  <MOLECULEID>
M3421543

>  <CLASS>
Active

$$$$

  Mrv2120 12252113582D          

 40 43  0  0  0  0            999 V2000
    0.0000   -0.8250    0.0000 O   0  5  0  0  0  0  0  0  0  0  0  0
    0.0000    0.0000    0.0000 Cl  0  0  0  0  0  0  0  0  0  0  0  0
    0.0000    0.8250    0.0000 O   0  0  0  0  0  0  0  0  0  0  0  0
    0.8250   -0.0000    0.0000 O   0  0  0  0  0  0  0  0  0  0  0  0
   -0.8250    0.0000    0.0000 O   0  0  0  0  0  0  0  0  0  0  0  0
    3.0643    0.3421    0.0000 O   0  5  0  0  0  0  0  0  0  0  0  0
    3.7788   -0.0704    0.0000 N   0  3  0  0  0  0  0  0  0  0  0  0
    3.8650    0.7501    0.0000 O   0  0  0  0  0  0  0  0  0  0  0  0
    3.7788   -0.8954    0.0000 C   0  0  0  0  0  0  0  0  0  0  0  0
    4.4932   -1.3079    0.0000 C   0  0  0  0  0  0  0  0  0  0  0  0
    4.4932   -2.1329    0.0000 C   0  0  0  0  0  0  0  0  0  0  0  0
    3.7788   -2.5454    0.0000 C   0  0  0  0  0  0  0  0  0  0  0  0
    3.0643   -2.1329    0.0000 C   0  0  0  0  0  0  0  0  0  0  0  0
    3.0643   -1.3079    0.0000 C   0  0  0  0  0  0  0  0  0  0  0  0
    5.2077   -0.8954    0.0000 C   0  0  0  0  0  0  0  0  0  0  0  0
    5.2077   -0.0704    0.0000 N   0  3  0  0  0  0  0  0  0  0  0  0
    4.4007    0.1011    0.0000 C   0  0  0  0  0  0  0  0  0  0  0  0
    4.1458    0.8858    0.0000 C   0  0  0  0  0  0  0  0  0  0  0  0
    3.3388    1.0573    0.0000 C   0  0  0  0  0  0  0  0  0  0  0  0
    2.7868    0.4442    0.0000 Cl  0  0  0  0  0  0  0  0  0  0  0  0
    3.0839    1.8419    0.0000 C   0  0  0  0  0  0  0  0  0  0  0  0
    3.6359    2.4550    0.0000 C   0  0  0  0  0  0  0  0  0  0  0  0
    4.4429    2.2835    0.0000 C   0  0  0  0  0  0  0  0  0  0  0  0
    4.6978    1.4989    0.0000 C   0  0  0  0  0  0  0  0  0  0  0  0
    5.9222    0.3421    0.0000 C   0  0  0  0  0  0  0  0  0  0  0  0
    6.6366   -0.0704    0.0000 C   0  0  0  0  0  0  0  0  0  0  0  0
    6.6366   -0.8954    0.0000 C   0  0  0  0  0  0  0  0  0  0  0  0
    5.9222   -1.3079    0.0000 C   0  0  0  0  0  0  0  0  0  0  0  0
    7.3511   -1.3079    0.0000 C   0  0  0  0  0  0  0  0  0  0  0  0
    8.0656   -0.8954    0.0000 C   0  0  0  0  0  0  0  0  0  0  0  0
    8.7801   -1.3079    0.0000 C   0  0  0  0  0  0  0  0  0  0  0  0
    8.7801   -2.1329    0.0000 C   0  0  0  0  0  0  0  0  0  0  0  0
    8.0656   -2.5454    0.0000 C   0  0  0  0  0  0  0  0  0  0  0  0
    7.3511   -2.1329    0.0000 C   0  0  0  0  0  0  0  0  0  0  0  0
    5.9222    1.1671    0.0000 C   0  0  0  0  0  0  0  0  0  0  0  0
    5.2077    1.5796    0.0000 C   0  0  0  0  0  0  0  0  0  0  0  0
    5.2077    2.4046    0.0000 C   0  0  0  0  0  0  0  0  0  0  0  0
    5.9222    2.8171    0.0000 C   0  0  0  0  0  0  0  0  0  0  0  0
    6.6366    2.4046    0.0000 C   0  0  0  0  0  0  0  0  0  0  0  0
    6.6366    1.5796    0.0000 C   0  0  0  0  0  0  0  0  0  0  0  0
  1  2  1  0  0  0  0
  2  3  2  0  0  0  0
  2  4  2  0  0  0  0
  2  5  2  0  0  0  0
  6  7  1  0  0  0  0
  7  8  2  0  0  0  0
  7  9  1  0  0  0  0
  9 10  2  0  0  0  0
 10 11  1  0  0  0  0
 11 12  2  0  0  0  0
 12 13  1  0  0  0  0
 13 14  2  0  0  0  0
  9 14  1  0  0  0  0
 10 15  1  0  0  0  0
 15 16  2  0  0  0  0
 16 17  1  0  0  0  0
 17 18  1  0  0  0  0
 18 19  2  0  0  0  0
 19 20  1  0  0  0  0
 19 21  1  0  0  0  0
 21 22  2  0  0  0  0
 22 23  1  0  0  0  0
 23 24  2  0  0  0  0
 18 24  1  0  0  0  0
 16 25  1  0  0  0  0
 25 26  2  0  0  0  0
 26 27  1  0  0  0  0
 27 28  2  0  0  0  0
 15 28  1  0  0  0  0
 27 29  1  0  0  0  0
 29 30  2  0  0  0  0
 30 31  1  0  0  0  0
 31 32  2  0  0  0  0
 32 33  1  0  0  0  0
 33 34  2  0  0  0  0
 29 34  1  0  0  0  0
 25 35  1  0  0  0  0
 35 36  2  0  0  0  0
 36 37  1  0  0  0  0
 37 38  2  0  0  0  0
 38 39  1  0  0  0  0
 39 40  2  0  0  0  0
 35 40  1  0  0  0  0
M  CHG  4   1  -1   6  -1   7   1  16   1
M  END
>  <MOLECULEID>
M3366048

>  <CLASS>
Active

$$$$

  Mrv2120 12252113582D          

 37 40  0  0  0  0            999 V2000
    0.0000   -0.8250    0.0000 O   0  5  0  0  0  0  0  0  0  0  0  0
    0.0000    0.0000    0.0000 Cl  0  0  0  0  0  0  0  0  0  0  0  0
    0.0000    0.8250    0.0000 O   0  0  0  0  0  0  0  0  0  0  0  0
    0.8250   -0.0000    0.0000 O   0  0  0  0  0  0  0  0  0  0  0  0
   -0.8250    0.0000    0.0000 O   0  0  0  0  0  0  0  0  0  0  0  0
    6.4403    3.6567    0.0000 Cl  0  0  0  0  0  0  0  0  0  0  0  0
    6.4403    2.8317    0.0000 C   0  0  0  0  0  0  0  0  0  0  0  0
    7.1548    2.4192    0.0000 C   0  0  0  0  0  0  0  0  0  0  0  0
    7.1548    1.5942    0.0000 C   0  0  0  0  0  0  0  0  0  0  0  0
    6.4403    1.1817    0.0000 C   0  0  0  0  0  0  0  0  0  0  0  0
    6.4403    0.3567    0.0000 C   0  0  0  0  0  0  0  0  0  0  0  0
    5.7258   -0.0558    0.0000 N   0  3  0  0  0  0  0  0  0  0  0  0
    5.9808   -0.8404    0.0000 C   0  0  0  0  0  0  0  0  0  0  0  0
    5.4287   -1.4535    0.0000 C   0  0  0  0  0  0  0  0  0  0  0  0
    4.6218   -1.2820    0.0000 C   0  0  0  0  0  0  0  0  0  0  0  0
    4.3668   -0.4974    0.0000 C   0  0  0  0  0  0  0  0  0  0  0  0
    4.9188    0.1157    0.0000 C   0  0  0  0  0  0  0  0  0  0  0  0
    4.6639    0.9003    0.0000 C   0  0  0  0  0  0  0  0  0  0  0  0
    3.8569    1.0719    0.0000 C   0  0  0  0  0  0  0  0  0  0  0  0
    3.6020    1.8565    0.0000 C   0  0  0  0  0  0  0  0  0  0  0  0
    4.1540    2.4696    0.0000 C   0  0  0  0  0  0  0  0  0  0  0  0
    4.9610    2.2981    0.0000 C   0  0  0  0  0  0  0  0  0  0  0  0
    5.2159    1.5134    0.0000 C   0  0  0  0  0  0  0  0  0  0  0  0
    4.0697   -1.8951    0.0000 C   0  0  0  0  0  0  0  0  0  0  0  0
    4.3247   -2.6797    0.0000 C   0  0  0  0  0  0  0  0  0  0  0  0
    3.7726   -3.2928    0.0000 C   0  0  0  0  0  0  0  0  0  0  0  0
    2.9657   -3.1213    0.0000 C   0  0  0  0  0  0  0  0  0  0  0  0
    2.7107   -2.3367    0.0000 C   0  0  0  0  0  0  0  0  0  0  0  0
    3.2627   -1.7236    0.0000 C   0  0  0  0  0  0  0  0  0  0  0  0
    6.7877   -1.0120    0.0000 C   0  0  0  0  0  0  0  0  0  0  0  0
    7.3398   -0.3989    0.0000 C   0  0  0  0  0  0  0  0  0  0  0  0
    8.1467   -0.5704    0.0000 C   0  0  0  0  0  0  0  0  0  0  0  0
    8.4017   -1.3550    0.0000 C   0  0  0  0  0  0  0  0  0  0  0  0
    7.8496   -1.9681    0.0000 C   0  0  0  0  0  0  0  0  0  0  0  0
    7.0427   -1.7966    0.0000 C   0  0  0  0  0  0  0  0  0  0  0  0
    5.7258    1.5942    0.0000 C   0  0  0  0  0  0  0  0  0  0  0  0
    5.7258    2.4192    0.0000 C   0  0  0  0  0  0  0  0  0  0  0  0
  1  2  1  0  0  0  0
  2  3  2  0  0  0  0
  2  4  2  0  0  0  0
  2  5  2  0  0  0  0
  6  7  1  0  0  0  0
  7  8  2  0  0  0  0
  8  9  1  0  0  0  0
  9 10  2  0  0  0  0
 10 11  1  0  0  0  0
 11 12  1  0  0  0  0
 12 13  2  0  0  0  0
 13 14  1  0  0  0  0
 14 15  2  0  0  0  0
 15 16  1  0  0  0  0
 16 17  2  0  0  0  0
 12 17  1  0  0  0  0
 17 18  1  0  0  0  0
 18 19  2  0  0  0  0
 19 20  1  0  0  0  0
 20 21  2  0  0  0  0
 21 22  1  0  0  0  0
 22 23  2  0  0  0  0
 18 23  1  0  0  0  0
 15 24  1  0  0  0  0
 24 25  2  0  0  0  0
 25 26  1  0  0  0  0
 26 27  2  0  0  0  0
 27 28  1  0  0  0  0
 28 29  2  0  0  0  0
 24 29  1  0  0  0  0
 13 30  1  0  0  0  0
 30 31  2  0  0  0  0
 31 32  1  0  0  0  0
 32 33  2  0  0  0  0
 33 34  1  0  0  0  0
 34 35  2  0  0  0  0
 30 35  1  0  0  0  0
 10 36  1  0  0  0  0
 36 37  2  0  0  0  0
  7 37  1  0  0  0  0
M  CHG  2   1  -1  12   1
M  END
>  <MOLECULEID>
M1166869

>  <CLASS>
Active

$$$$

  Mrv2120 12252113582D          

 32 34  0  0  0  0            999 V2000
    0.0000   -0.8250    0.0000 O   0  5  0  0  0  0  0  0  0  0  0  0
    0.0000    0.0000    0.0000 Cl  0  0  0  0  0  0  0  0  0  0  0  0
    0.0000    0.8250    0.0000 O   0  0  0  0  0  0  0  0  0  0  0  0
    0.8250   -0.0000    0.0000 O   0  0  0  0  0  0  0  0  0  0  0  0
   -0.8250    0.0000    0.0000 O   0  0  0  0  0  0  0  0  0  0  0  0
    6.2831    1.4972    0.0000 C   0  0  0  0  0  0  0  0  0  0  0  0
    6.2831    0.6722    0.0000 C   0  0  0  0  0  0  0  0  0  0  0  0
    6.9975    0.2597    0.0000 C   0  0  0  0  0  0  0  0  0  0  0  0
    6.9975   -0.5653    0.0000 C   0  0  0  0  0  0  0  0  0  0  0  0
    6.2831   -0.9778    0.0000 C   0  0  0  0  0  0  0  0  0  0  0  0
    5.5686   -0.5653    0.0000 C   0  0  0  0  0  0  0  0  0  0  0  0
    4.8541   -0.9778    0.0000 C   0  0  0  0  0  0  0  0  0  0  0  0
    4.8541   -1.8028    0.0000 C   0  0  0  0  0  0  0  0  0  0  0  0
    4.1397   -2.2153    0.0000 C   0  0  0  0  0  0  0  0  0  0  0  0
    3.4252   -1.8028    0.0000 C   0  0  0  0  0  0  0  0  0  0  0  0
    3.4252   -0.9778    0.0000 C   0  0  0  0  0  0  0  0  0  0  0  0
    4.1397   -0.5653    0.0000 C   0  0  0  0  0  0  0  0  0  0  0  0
    5.5686    0.2597    0.0000 N   0  3  0  0  0  0  0  0  0  0  0  0
    4.8541    0.6722    0.0000 C   0  0  0  0  0  0  0  0  0  0  0  0
    4.8541    1.4972    0.0000 C   0  0  0  0  0  0  0  0  0  0  0  0
    4.1397    1.9097    0.0000 C   0  0  0  0  0  0  0  0  0  0  0  0
    3.4252    1.4972    0.0000 C   0  0  0  0  0  0  0  0  0  0  0  0
    2.7107    1.9097    0.0000 C   0  0  0  0  0  0  0  0  0  0  0  0
    2.7107    2.7347    0.0000 C   0  0  0  0  0  0  0  0  0  0  0  0
    3.4252    3.1472    0.0000 C   0  0  0  0  0  0  0  0  0  0  0  0
    4.1397    2.7347    0.0000 C   0  0  0  0  0  0  0  0  0  0  0  0
    7.7120   -0.9778    0.0000 C   0  0  0  0  0  0  0  0  0  0  0  0
    8.4265   -0.5653    0.0000 C   0  0  0  0  0  0  0  0  0  0  0  0
    9.1410   -0.9778    0.0000 C   0  0  0  0  0  0  0  0  0  0  0  0
    9.1410   -1.8028    0.0000 C   0  0  0  0  0  0  0  0  0  0  0  0
    8.4265   -2.2153    0.0000 C   0  0  0  0  0  0  0  0  0  0  0  0
    7.7120   -1.8028    0.0000 C   0  0  0  0  0  0  0  0  0  0  0  0
  1  2  1  0  0  0  0
  2  3  2  0  0  0  0
  2  4  2  0  0  0  0
  2  5  2  0  0  0  0
  6  7  1  0  0  0  0
  7  8  2  0  0  0  0
  8  9  1  0  0  0  0
  9 10  2  0  0  0  0
 10 11  1  0  0  0  0
 11 12  1  0  0  0  0
 12 13  2  0  0  0  0
 13 14  1  0  0  0  0
 14 15  2  0  0  0  0
 15 16  1  0  0  0  0
 16 17  2  0  0  0  0
 12 17  1  0  0  0  0
 11 18  2  0  0  0  0
  7 18  1  0  0  0  0
 18 19  1  0  0  0  0
 19 20  1  0  0  0  0
 20 21  1  0  0  0  0
 21 22  2  0  0  0  0
 22 23  1  0  0  0  0
 23 24  2  0  0  0  0
 24 25  1  0  0  0  0
 25 26  2  0  0  0  0
 21 26  1  0  0  0  0
  9 27  1  0  0  0  0
 27 28  2  0  0  0  0
 28 29  1  0  0  0  0
 29 30  2  0  0  0  0
 30 31  1  0  0  0  0
 31 32  2  0  0  0  0
 27 32  1  0  0  0  0
M  CHG  2   1  -1  18   1
M  END
>  <MOLECULEID>
M3544447

>  <CLASS>
Active

$$$$

  Mrv2120 12252113582D          

 37 40  0  0  0  0            999 V2000
    0.0000    0.0000    0.0000 Cl  0  0  0  0  0  0  0  0  0  0  0  0
    3.5946   -3.9955    0.0000 C   0  0  0  0  0  0  0  0  0  0  0  0
    3.1821   -3.2811    0.0000 N   0  0  0  0  0  0  0  0  0  0  0  0
    2.3571   -3.2811    0.0000 C   0  0  0  0  0  0  0  0  0  0  0  0
    3.5946   -2.5666    0.0000 C   0  0  0  0  0  0  0  0  0  0  0  0
    4.4196   -2.5666    0.0000 C   0  0  0  0  0  0  0  0  0  0  0  0
    4.8321   -1.8521    0.0000 N   0  0  0  0  0  0  0  0  0  0  0  0
    4.4196   -1.1376    0.0000 C   0  0  0  0  0  0  0  0  0  0  0  0
    3.5946   -1.1376    0.0000 O   0  0  0  0  0  0  0  0  0  0  0  0
    4.8321   -0.4232    0.0000 C   0  0  0  0  0  0  0  0  0  0  0  0
    4.4196    0.2913    0.0000 C   0  0  0  0  0  0  0  0  0  0  0  0
    4.8321    1.0058    0.0000 C   0  0  0  0  0  0  0  0  0  0  0  0
    5.6571    1.0058    0.0000 C   0  0  0  0  0  0  0  0  0  0  0  0
    6.0696    0.2913    0.0000 C   0  0  0  0  0  0  0  0  0  0  0  0
    5.6571   -0.4232    0.0000 C   0  0  0  0  0  0  0  0  0  0  0  0
    6.0696    1.7202    0.0000 S   0  0  0  0  0  0  0  0  0  0  0  0
    5.3552    2.1327    0.0000 O   0  0  0  0  0  0  0  0  0  0  0  0
    6.7841    1.3077    0.0000 O   0  0  0  0  0  0  0  0  0  0  0  0
    6.4821    2.4347    0.0000 N   0  0  0  0  0  0  0  0  0  0  0  0
    7.3026    2.5210    0.0000 C   0  0  0  0  0  0  0  0  0  0  0  0
    7.4742    3.3279    0.0000 C   0  0  0  0  0  0  0  0  0  0  0  0
    6.7597    3.7404    0.0000 C   0  0  0  0  0  0  0  0  0  0  0  0
    6.1466    3.1884    0.0000 C   0  0  0  0  0  0  0  0  0  0  0  0
    5.3620    3.4433    0.0000 C   0  0  0  0  0  0  0  0  0  0  0  0
    5.1904    4.2503    0.0000 C   0  0  0  0  0  0  0  0  0  0  0  0
    5.8035    4.8023    0.0000 C   0  0  0  0  0  0  0  0  0  0  0  0
    6.5882    4.5474    0.0000 C   0  0  0  0  0  0  0  0  0  0  0  0
    5.6571   -1.8521    0.0000 C   0  0  0  0  0  0  0  0  0  0  0  0
    6.1421   -1.1847    0.0000 N   0  0  0  0  0  0  0  0  0  0  0  0
    6.9267   -1.4396    0.0000 C   0  0  0  0  0  0  0  0  0  0  0  0
    7.6412   -1.0271    0.0000 C   0  0  0  0  0  0  0  0  0  0  0  0
    8.3556   -1.4396    0.0000 C   0  0  0  0  0  0  0  0  0  0  0  0
    8.3556   -2.2646    0.0000 C   0  0  0  0  0  0  0  0  0  0  0  0
    9.0701   -2.6771    0.0000 F   0  0  0  0  0  0  0  0  0  0  0  0
    7.6412   -2.6771    0.0000 C   0  0  0  0  0  0  0  0  0  0  0  0
    6.9267   -2.2646    0.0000 C   0  0  0  0  0  0  0  0  0  0  0  0
    6.1421   -2.5196    0.0000 S   0  0  0  0  0  0  0  0  0  0  0  0
  2  3  1  0  0  0  0
  3  4  1  0  0  0  0
  3  5  1  0  0  0  0
  5  6  1  0  0  0  0
  6  7  1  0  0  0  0
  7  8  1  0  0  0  0
  8  9  2  0  0  0  0
  8 10  1  0  0  0  0
 10 11  2  0  0  0  0
 11 12  1  0  0  0  0
 12 13  2  0  0  0  0
 13 14  1  0  0  0  0
 14 15  2  0  0  0  0
 10 15  1  0  0  0  0
 13 16  1  0  0  0  0
 16 17  2  0  0  0  0
 16 18  2  0  0  0  0
 16 19  1  0  0  0  0
 19 20  1  0  0  0  0
 20 21  1  0  0  0  0
 21 22  1  0  0  0  0
 22 23  2  0  0  0  0
 19 23  1  0  0  0  0
 23 24  1  0  0  0  0
 24 25  2  0  0  0  0
 25 26  1  0  0  0  0
 26 27  2  0  0  0  0
 22 27  1  0  0  0  0
  7 28  1  0  0  0  0
 28 29  2  0  0  0  0
 29 30  1  0  0  0  0
 30 31  2  0  0  0  0
 31 32  1  0  0  0  0
 32 33  2  0  0  0  0
 33 34  1  0  0  0  0
 33 35  1  0  0  0  0
 35 36  2  0  0  0  0
 30 36  1  0  0  0  0
 36 37  1  0  0  0  0
 28 37  1  0  0  0  0
M  END
>  <MOLECULEID>
M3357444

>  <CLASS>
Active

$$$$

  Mrv2120 12252113582D          

 39 41  0  0  0  0            999 V2000
    0.0000    0.0000    0.0000 Cl  0  0  0  0  0  0  0  0  0  0  0  0
    8.9547   -5.2893    0.0000 C   0  0  0  0  0  0  0  0  0  0  0  0
    8.1297   -5.2893    0.0000 C   0  0  0  0  0  0  0  0  0  0  0  0
    7.7172   -4.5749    0.0000 O   0  0  0  0  0  0  0  0  0  0  0  0
    6.8922   -4.5749    0.0000 C   0  0  0  0  0  0  0  0  0  0  0  0
    6.4797   -5.2893    0.0000 O   0  0  0  0  0  0  0  0  0  0  0  0
    6.4797   -3.8604    0.0000 N   0  0  0  0  0  0  0  0  0  0  0  0
    5.6547   -3.8604    0.0000 C   0  0  0  0  0  0  0  0  0  0  0  0
    5.2422   -3.1459    0.0000 C   0  0  0  0  0  0  0  0  0  0  0  0
    5.6547   -2.4314    0.0000 N   0  0  0  0  0  0  0  0  0  0  0  0
    6.4797   -2.4314    0.0000 C   0  0  0  0  0  0  0  0  0  0  0  0
    6.8922   -3.1459    0.0000 C   0  0  0  0  0  0  0  0  0  0  0  0
    5.2422   -1.7170    0.0000 S   0  0  0  0  0  0  0  0  0  0  0  0
    5.9567   -1.3045    0.0000 O   0  0  0  0  0  0  0  0  0  0  0  0
    4.5277   -2.1295    0.0000 O   0  0  0  0  0  0  0  0  0  0  0  0
    4.8297   -1.0025    0.0000 C   0  0  0  0  0  0  0  0  0  0  0  0
    4.0047   -1.0025    0.0000 C   0  0  0  0  0  0  0  0  0  0  0  0
    3.5922   -0.2880    0.0000 C   0  0  0  0  0  0  0  0  0  0  0  0
    4.0047    0.4264    0.0000 C   0  0  0  0  0  0  0  0  0  0  0  0
    4.8297    0.4264    0.0000 C   0  0  0  0  0  0  0  0  0  0  0  0
    5.2422   -0.2880    0.0000 C   0  0  0  0  0  0  0  0  0  0  0  0
    3.5922    1.1409    0.0000 C   0  0  0  0  0  0  0  0  0  0  0  0
    2.7672    1.1409    0.0000 O   0  0  0  0  0  0  0  0  0  0  0  0
    4.0047    1.8554    0.0000 N   0  0  0  0  0  0  0  0  0  0  0  0
    4.8297    1.8554    0.0000 C   0  0  0  0  0  0  0  0  0  0  0  0
    5.2422    1.1409    0.0000 C   0  0  0  0  0  0  0  0  0  0  0  0
    6.0672    1.1409    0.0000 N   0  0  0  0  0  0  0  0  0  0  0  0
    6.4797    1.8554    0.0000 C   0  0  0  0  0  0  0  0  0  0  0  0
    6.4797    0.4264    0.0000 C   0  0  0  0  0  0  0  0  0  0  0  0
    3.5922    2.5699    0.0000 C   0  0  0  0  0  0  0  0  0  0  0  0
    2.7717    2.6561    0.0000 N   0  0  0  0  0  0  0  0  0  0  0  0
    2.6002    3.4631    0.0000 C   0  0  0  0  0  0  0  0  0  0  0  0
    1.8857    3.8756    0.0000 C   0  0  0  0  0  0  0  0  0  0  0  0
    1.8857    4.7006    0.0000 C   0  0  0  0  0  0  0  0  0  0  0  0
    2.6002    5.1131    0.0000 C   0  0  0  0  0  0  0  0  0  0  0  0
    2.6002    5.9381    0.0000 Cl  0  0  0  0  0  0  0  0  0  0  0  0
    3.3147    4.7006    0.0000 C   0  0  0  0  0  0  0  0  0  0  0  0
    3.3147    3.8756    0.0000 C   0  0  0  0  0  0  0  0  0  0  0  0
    3.9278    3.3235    0.0000 S   0  0  0  0  0  0  0  0  0  0  0  0
  2  3  1  0  0  0  0
  3  4  1  0  0  0  0
  4  5  1  0  0  0  0
  5  6  2  0  0  0  0
  5  7  1  0  0  0  0
  7  8  1  0  0  0  0
  8  9  1  0  0  0  0
  9 10  1  0  0  0  0
 10 11  1  0  0  0  0
 11 12  1  0  0  0  0
  7 12  1  0  0  0  0
 10 13  1  0  0  0  0
 13 14  2  0  0  0  0
 13 15  2  0  0  0  0
 13 16  1  0  0  0  0
 16 17  2  0  0  0  0
 17 18  1  0  0  0  0
 18 19  2  0  0  0  0
 19 20  1  0  0  0  0
 20 21  2  0  0  0  0
 16 21  1  0  0  0  0
 19 22  1  0  0  0  0
 22 23  2  0  0  0  0
 22 24  1  0  0  0  0
 24 25  1  0  0  0  0
 25 26  1  0  0  0  0
 26 27  1  0  0  0  0
 27 28  1  0  0  0  0
 27 29  1  0  0  0  0
 24 30  1  0  0  0  0
 30 31  2  0  0  0  0
 31 32  1  0  0  0  0
 32 33  2  0  0  0  0
 33 34  1  0  0  0  0
 34 35  2  0  0  0  0
 35 36  1  0  0  0  0
 35 37  1  0  0  0  0
 37 38  2  0  0  0  0
 32 38  1  0  0  0  0
 38 39  1  0  0  0  0
 30 39  1  0  0  0  0
M  END
>  <MOLECULEID>
M1261985

>  <CLASS>
Active

$$$$

  Mrv2120 12252113582D          

 35 38  0  0  0  0            999 V2000
    0.0000    0.0000    0.0000 Cl  0  0  0  0  0  0  0  0  0  0  0  0
    3.5946    1.0781    0.0000 C   0  0  0  0  0  0  0  0  0  0  0  0
    3.1821    0.3636    0.0000 C   0  0  0  0  0  0  0  0  0  0  0  0
    3.5946   -0.3508    0.0000 N   0  0  0  0  0  0  0  0  0  0  0  0
    3.1821   -1.0653    0.0000 C   0  0  0  0  0  0  0  0  0  0  0  0
    2.3571   -1.0653    0.0000 C   0  0  0  0  0  0  0  0  0  0  0  0
    4.4196   -0.3508    0.0000 C   0  0  0  0  0  0  0  0  0  0  0  0
    4.8321    0.3636    0.0000 C   0  0  0  0  0  0  0  0  0  0  0  0
    5.6571    0.3636    0.0000 N   0  0  0  0  0  0  0  0  0  0  0  0
    6.0696   -0.3508    0.0000 C   0  0  0  0  0  0  0  0  0  0  0  0
    6.8946   -0.3508    0.0000 O   0  0  0  0  0  0  0  0  0  0  0  0
    5.6571   -1.0653    0.0000 C   0  0  0  0  0  0  0  0  0  0  0  0
    6.0696   -1.7798    0.0000 N   0  0  0  0  0  0  0  0  0  0  0  0
    5.7341   -2.5335    0.0000 C   0  0  0  0  0  0  0  0  0  0  0  0
    4.9271   -2.7050    0.0000 O   0  0  0  0  0  0  0  0  0  0  0  0
    6.3472   -3.0855    0.0000 C   0  0  0  0  0  0  0  0  0  0  0  0
    7.0617   -2.6730    0.0000 C   0  0  0  0  0  0  0  0  0  0  0  0
    7.7761   -3.0855    0.0000 C   0  0  0  0  0  0  0  0  0  0  0  0
    7.7761   -3.9105    0.0000 C   0  0  0  0  0  0  0  0  0  0  0  0
    7.0617   -4.3230    0.0000 C   0  0  0  0  0  0  0  0  0  0  0  0
    6.3472   -3.9105    0.0000 C   0  0  0  0  0  0  0  0  0  0  0  0
    6.8901   -1.8660    0.0000 C   0  0  0  0  0  0  0  0  0  0  0  0
    7.4422   -1.2529    0.0000 O   0  0  0  0  0  0  0  0  0  0  0  0
    6.0696    1.0781    0.0000 C   0  0  0  0  0  0  0  0  0  0  0  0
    5.7341    1.8318    0.0000 N   0  0  0  0  0  0  0  0  0  0  0  0
    6.3472    2.3838    0.0000 C   0  0  0  0  0  0  0  0  0  0  0  0
    6.3472    3.2088    0.0000 C   0  0  0  0  0  0  0  0  0  0  0  0
    7.0617    3.6213    0.0000 C   0  0  0  0  0  0  0  0  0  0  0  0
    7.7761    3.2088    0.0000 C   0  0  0  0  0  0  0  0  0  0  0  0
    8.3892    3.7608    0.0000 O   0  0  0  0  0  0  0  0  0  0  0  0
    8.0537    4.5145    0.0000 C   0  0  0  0  0  0  0  0  0  0  0  0
    7.2332    4.4283    0.0000 O   0  0  0  0  0  0  0  0  0  0  0  0
    7.7761    2.3838    0.0000 C   0  0  0  0  0  0  0  0  0  0  0  0
    7.0617    1.9713    0.0000 C   0  0  0  0  0  0  0  0  0  0  0  0
    6.8901    1.1643    0.0000 S   0  0  0  0  0  0  0  0  0  0  0  0
  2  3  1  0  0  0  0
  3  4  1  0  0  0  0
  4  5  1  0  0  0  0
  5  6  1  0  0  0  0
  4  7  1  0  0  0  0
  7  8  1  0  0  0  0
  8  9  1  0  0  0  0
  9 10  1  0  0  0  0
 10 11  2  0  0  0  0
 10 12  1  0  0  0  0
 12 13  1  0  0  0  0
 13 14  1  0  0  0  0
 14 15  2  0  0  0  0
 14 16  1  0  0  0  0
 16 17  2  0  0  0  0
 17 18  1  0  0  0  0
 18 19  2  0  0  0  0
 19 20  1  0  0  0  0
 20 21  2  0  0  0  0
 16 21  1  0  0  0  0
 17 22  1  0  0  0  0
 13 22  1  0  0  0  0
 22 23  2  0  0  0  0
  9 24  1  0  0  0  0
 24 25  2  0  0  0  0
 25 26  1  0  0  0  0
 26 27  2  0  0  0  0
 27 28  1  0  0  0  0
 28 29  2  0  0  0  0
 29 30  1  0  0  0  0
 30 31  1  0  0  0  0
 31 32  1  0  0  0  0
 28 32  1  0  0  0  0
 29 33  1  0  0  0  0
 33 34  2  0  0  0  0
 26 34  1  0  0  0  0
 34 35  1  0  0  0  0
 24 35  1  0  0  0  0
M  END
>  <MOLECULEID>
M3355628

>  <CLASS>
Active

$$$$

  Mrv2120 12252113582D          

 35 37  0  0  0  0            999 V2000
    0.0000    0.0000    0.0000 Cl  0  0  0  0  0  0  0  0  0  0  0  0
    3.0716   -1.7655    0.0000 C   0  0  0  0  0  0  0  0  0  0  0  0
    3.0716   -0.9405    0.0000 N   0  0  0  0  0  0  0  0  0  0  0  0
    2.3571   -0.5280    0.0000 C   0  0  0  0  0  0  0  0  0  0  0  0
    3.7861   -0.5280    0.0000 C   0  0  0  0  0  0  0  0  0  0  0  0
    4.5006   -0.9405    0.0000 C   0  0  0  0  0  0  0  0  0  0  0  0
    5.2150   -0.5280    0.0000 C   0  0  0  0  0  0  0  0  0  0  0  0
    5.9295   -0.9405    0.0000 N   0  0  0  0  0  0  0  0  0  0  0  0
    6.6440   -0.5280    0.0000 C   0  0  0  0  0  0  0  0  0  0  0  0
    7.3584   -0.9405    0.0000 O   0  0  0  0  0  0  0  0  0  0  0  0
    6.6440    0.2970    0.0000 C   0  0  0  0  0  0  0  0  0  0  0  0
    5.9295    0.7095    0.0000 C   0  0  0  0  0  0  0  0  0  0  0  0
    5.9295    1.5345    0.0000 C   0  0  0  0  0  0  0  0  0  0  0  0
    6.6440    1.9470    0.0000 C   0  0  0  0  0  0  0  0  0  0  0  0
    7.3584    1.5345    0.0000 C   0  0  0  0  0  0  0  0  0  0  0  0
    7.3584    0.7095    0.0000 C   0  0  0  0  0  0  0  0  0  0  0  0
    6.6440    2.7720    0.0000 S   0  0  0  0  0  0  0  0  0  0  0  0
    5.8190    2.7720    0.0000 O   0  0  0  0  0  0  0  0  0  0  0  0
    7.4690    2.7720    0.0000 O   0  0  0  0  0  0  0  0  0  0  0  0
    6.6440    3.5970    0.0000 N   0  0  0  0  0  0  0  0  0  0  0  0
    5.9295    4.0095    0.0000 C   0  0  0  0  0  0  0  0  0  0  0  0
    5.9295    4.8345    0.0000 C   0  0  0  0  0  0  0  0  0  0  0  0
    6.6440    5.2470    0.0000 O   0  0  0  0  0  0  0  0  0  0  0  0
    7.3584    4.8345    0.0000 C   0  0  0  0  0  0  0  0  0  0  0  0
    7.3584    4.0095    0.0000 C   0  0  0  0  0  0  0  0  0  0  0  0
    5.9295   -1.7655    0.0000 C   0  0  0  0  0  0  0  0  0  0  0  0
    6.5969   -2.2504    0.0000 N   0  0  0  0  0  0  0  0  0  0  0  0
    6.3420   -3.0350    0.0000 C   0  0  0  0  0  0  0  0  0  0  0  0
    6.7545   -3.7495    0.0000 C   0  0  0  0  0  0  0  0  0  0  0  0
    6.3420   -4.4639    0.0000 C   0  0  0  0  0  0  0  0  0  0  0  0
    5.5170   -4.4639    0.0000 C   0  0  0  0  0  0  0  0  0  0  0  0
    5.1045   -5.1784    0.0000 C   0  0  0  0  0  0  0  0  0  0  0  0
    5.1045   -3.7495    0.0000 C   0  0  0  0  0  0  0  0  0  0  0  0
    5.5170   -3.0350    0.0000 C   0  0  0  0  0  0  0  0  0  0  0  0
    5.2621   -2.2504    0.0000 S   0  0  0  0  0  0  0  0  0  0  0  0
  2  3  1  0  0  0  0
  3  4  1  0  0  0  0
  3  5  1  0  0  0  0
  5  6  1  0  0  0  0
  6  7  1  0  0  0  0
  7  8  1  0  0  0  0
  8  9  1  0  0  0  0
  9 10  2  0  0  0  0
  9 11  1  0  0  0  0
 11 12  2  0  0  0  0
 12 13  1  0  0  0  0
 13 14  2  0  0  0  0
 14 15  1  0  0  0  0
 15 16  2  0  0  0  0
 11 16  1  0  0  0  0
 14 17  1  0  0  0  0
 17 18  2  0  0  0  0
 17 19  2  0  0  0  0
 17 20  1  0  0  0  0
 20 21  1  0  0  0  0
 21 22  1  0  0  0  0
 22 23  1  0  0  0  0
 23 24  1  0  0  0  0
 24 25  1  0  0  0  0
 20 25  1  0  0  0  0
  8 26  1  0  0  0  0
 26 27  2  0  0  0  0
 27 28  1  0  0  0  0
 28 29  2  0  0  0  0
 29 30  1  0  0  0  0
 30 31  2  0  0  0  0
 31 32  1  0  0  0  0
 31 33  1  0  0  0  0
 33 34  2  0  0  0  0
 28 34  1  0  0  0  0
 34 35  1  0  0  0  0
 26 35  1  0  0  0  0
M  END
>  <MOLECULEID>
M3544369

>  <CLASS>
Active

$$$$

  Mrv2120 12252113582D          

 29 31  0  0  0  0            999 V2000
    0.0000    0.0000    0.0000 Cl  0  0  0  0  0  0  0  0  0  0  0  0
    2.3571    2.0888    0.0000 C   0  0  0  0  0  0  0  0  0  0  0  0
    3.1821    2.0888    0.0000 C   0  0  0  0  0  0  0  0  0  0  0  0
    3.5946    1.3743    0.0000 N   0  0  0  0  0  0  0  0  0  0  0  0
    3.1821    0.6598    0.0000 C   0  0  0  0  0  0  0  0  0  0  0  0
    2.3571    0.6598    0.0000 C   0  0  0  0  0  0  0  0  0  0  0  0
    4.4196    1.3743    0.0000 C   0  0  0  0  0  0  0  0  0  0  0  0
    4.8321    0.6598    0.0000 C   0  0  0  0  0  0  0  0  0  0  0  0
    5.6571    0.6598    0.0000 N   0  0  0  0  0  0  0  0  0  0  0  0
    6.0696    1.3743    0.0000 C   0  0  0  0  0  0  0  0  0  0  0  0
    5.6571    2.0888    0.0000 O   0  0  0  0  0  0  0  0  0  0  0  0
    6.8946    1.3743    0.0000 C   0  0  0  0  0  0  0  0  0  0  0  0
    7.3071    2.0888    0.0000 C   0  0  0  0  0  0  0  0  0  0  0  0
    8.1321    2.0888    0.0000 C   0  0  0  0  0  0  0  0  0  0  0  0
    8.5446    1.3743    0.0000 C   0  0  0  0  0  0  0  0  0  0  0  0
    8.1321    0.6598    0.0000 C   0  0  0  0  0  0  0  0  0  0  0  0
    7.3071    0.6598    0.0000 C   0  0  0  0  0  0  0  0  0  0  0  0
    6.0696   -0.0546    0.0000 C   0  0  0  0  0  0  0  0  0  0  0  0
    6.8901   -0.1409    0.0000 N   0  0  0  0  0  0  0  0  0  0  0  0
    7.0617   -0.9479    0.0000 C   0  0  0  0  0  0  0  0  0  0  0  0
    7.7761   -1.3604    0.0000 C   0  0  0  0  0  0  0  0  0  0  0  0
    7.7761   -2.1854    0.0000 C   0  0  0  0  0  0  0  0  0  0  0  0
    7.0617   -2.5979    0.0000 C   0  0  0  0  0  0  0  0  0  0  0  0
    7.2332   -3.4048    0.0000 O   0  0  0  0  0  0  0  0  0  0  0  0
    8.0537   -3.4911    0.0000 C   0  0  0  0  0  0  0  0  0  0  0  0
    8.3892   -2.7374    0.0000 O   0  0  0  0  0  0  0  0  0  0  0  0
    6.3472   -2.1854    0.0000 C   0  0  0  0  0  0  0  0  0  0  0  0
    6.3472   -1.3604    0.0000 C   0  0  0  0  0  0  0  0  0  0  0  0
    5.7341   -0.8083    0.0000 S   0  0  0  0  0  0  0  0  0  0  0  0
  2  3  1  0  0  0  0
  3  4  1  0  0  0  0
  4  5  1  0  0  0  0
  5  6  1  0  0  0  0
  4  7  1  0  0  0  0
  7  8  1  0  0  0  0
  8  9  1  0  0  0  0
  9 10  1  0  0  0  0
 10 11  2  0  0  0  0
 10 12  1  0  0  0  0
 12 13  1  0  0  0  0
 13 14  1  0  0  0  0
 14 15  1  0  0  0  0
 15 16  1  0  0  0  0
 16 17  1  0  0  0  0
 12 17  1  0  0  0  0
  9 18  1  0  0  0  0
 18 19  2  0  0  0  0
 19 20  1  0  0  0  0
 20 21  2  0  0  0  0
 21 22  1  0  0  0  0
 22 23  2  0  0  0  0
 23 24  1  0  0  0  0
 24 25  1  0  0  0  0
 25 26  1  0  0  0  0
 22 26  1  0  0  0  0
 23 27  1  0  0  0  0
 27 28  2  0  0  0  0
 20 28  1  0  0  0  0
 28 29  1  0  0  0  0
 18 29  1  0  0  0  0
M  END
>  <MOLECULEID>
M3544368

>  <CLASS>
Active

$$$$

  Mrv2120 12252113582D          

 27 29  0  0  0  0            999 V2000
    0.0000    0.0000    0.0000 Cl  0  0  0  0  0  0  0  0  0  0  0  0
    2.3571    2.0846    0.0000 C   0  0  0  0  0  0  0  0  0  0  0  0
    3.1821    2.0846    0.0000 N   0  0  0  0  0  0  0  0  0  0  0  0
    3.5946    2.7990    0.0000 C   0  0  0  0  0  0  0  0  0  0  0  0
    3.5946    1.3701    0.0000 C   0  0  0  0  0  0  0  0  0  0  0  0
    4.4196    1.3701    0.0000 C   0  0  0  0  0  0  0  0  0  0  0  0
    4.8321    0.6556    0.0000 C   0  0  0  0  0  0  0  0  0  0  0  0
    5.6571    0.6556    0.0000 N   0  0  0  0  0  0  0  0  0  0  0  0
    6.0696    1.3701    0.0000 C   0  0  0  0  0  0  0  0  0  0  0  0
    5.6571    2.0846    0.0000 O   0  0  0  0  0  0  0  0  0  0  0  0
    6.8946    1.3701    0.0000 C   0  0  0  0  0  0  0  0  0  0  0  0
    7.3796    2.0375    0.0000 C   0  0  0  0  0  0  0  0  0  0  0  0
    8.1642    1.7826    0.0000 C   0  0  0  0  0  0  0  0  0  0  0  0
    8.1642    0.9576    0.0000 C   0  0  0  0  0  0  0  0  0  0  0  0
    7.3796    0.7027    0.0000 O   0  0  0  0  0  0  0  0  0  0  0  0
    6.0696   -0.0589    0.0000 C   0  0  0  0  0  0  0  0  0  0  0  0
    6.8901   -0.1451    0.0000 N   0  0  0  0  0  0  0  0  0  0  0  0
    7.0617   -0.9521    0.0000 C   0  0  0  0  0  0  0  0  0  0  0  0
    7.7761   -1.3646    0.0000 C   0  0  0  0  0  0  0  0  0  0  0  0
    7.7761   -2.1896    0.0000 C   0  0  0  0  0  0  0  0  0  0  0  0
    7.0617   -2.6021    0.0000 C   0  0  0  0  0  0  0  0  0  0  0  0
    7.2332   -3.4090    0.0000 O   0  0  0  0  0  0  0  0  0  0  0  0
    8.0537   -3.4953    0.0000 C   0  0  0  0  0  0  0  0  0  0  0  0
    8.3892   -2.7416    0.0000 O   0  0  0  0  0  0  0  0  0  0  0  0
    6.3472   -2.1896    0.0000 C   0  0  0  0  0  0  0  0  0  0  0  0
    6.3472   -1.3646    0.0000 C   0  0  0  0  0  0  0  0  0  0  0  0
    5.7341   -0.8125    0.0000 S   0  0  0  0  0  0  0  0  0  0  0  0
  2  3  1  0  0  0  0
  3  4  1  0  0  0  0
  3  5  1  0  0  0  0
  5  6  1  0  0  0  0
  6  7  1  0  0  0  0
  7  8  1  0  0  0  0
  8  9  1  0  0  0  0
  9 10  2  0  0  0  0
  9 11  1  0  0  0  0
 11 12  2  0  0  0  0
 12 13  1  0  0  0  0
 13 14  2  0  0  0  0
 14 15  1  0  0  0  0
 11 15  1  0  0  0  0
  8 16  1  0  0  0  0
 16 17  2  0  0  0  0
 17 18  1  0  0  0  0
 18 19  2  0  0  0  0
 19 20  1  0  0  0  0
 20 21  2  0  0  0  0
 21 22  1  0  0  0  0
 22 23  1  0  0  0  0
 23 24  1  0  0  0  0
 20 24  1  0  0  0  0
 21 25  1  0  0  0  0
 25 26  2  0  0  0  0
 18 26  1  0  0  0  0
 26 27  1  0  0  0  0
 16 27  1  0  0  0  0
M  END
>  <MOLECULEID>
M3544366

>  <CLASS>
Active

$$$$

  Mrv2120 12252113582D          

 35 38  0  0  0  0            999 V2000
    0.0000    0.0000    0.0000 Cl  0  0  0  0  0  0  0  0  0  0  0  0
    3.5946   -2.7092    0.0000 C   0  0  0  0  0  0  0  0  0  0  0  0
    3.1821   -1.9948    0.0000 N   0  0  0  0  0  0  0  0  0  0  0  0
    2.3571   -1.9948    0.0000 C   0  0  0  0  0  0  0  0  0  0  0  0
    3.5946   -1.2803    0.0000 C   0  0  0  0  0  0  0  0  0  0  0  0
    4.4196   -1.2803    0.0000 C   0  0  0  0  0  0  0  0  0  0  0  0
    4.8321   -0.5658    0.0000 C   0  0  0  0  0  0  0  0  0  0  0  0
    5.6571   -0.5658    0.0000 N   0  0  0  0  0  0  0  0  0  0  0  0
    6.0696   -1.2803    0.0000 C   0  0  0  0  0  0  0  0  0  0  0  0
    5.6571   -1.9948    0.0000 O   0  0  0  0  0  0  0  0  0  0  0  0
    6.8946   -1.2803    0.0000 C   0  0  0  0  0  0  0  0  0  0  0  0
    7.3796   -0.6128    0.0000 C   0  0  0  0  0  0  0  0  0  0  0  0
    8.1642   -0.8678    0.0000 C   0  0  0  0  0  0  0  0  0  0  0  0
    8.8787   -0.4553    0.0000 C   0  0  0  0  0  0  0  0  0  0  0  0
    9.5931   -0.8678    0.0000 C   0  0  0  0  0  0  0  0  0  0  0  0
    9.5931   -1.6928    0.0000 C   0  0  0  0  0  0  0  0  0  0  0  0
    8.8787   -2.1053    0.0000 C   0  0  0  0  0  0  0  0  0  0  0  0
    8.1642   -1.6928    0.0000 C   0  0  0  0  0  0  0  0  0  0  0  0
    7.3796   -1.9477    0.0000 S   0  0  0  0  0  0  0  0  0  0  0  0
   10.3076   -0.4553    0.0000 N   0  3  0  0  0  0  0  0  0  0  0  0
   11.0221   -0.8678    0.0000 O   0  5  0  0  0  0  0  0  0  0  0  0
   10.3076    0.3697    0.0000 O   0  0  0  0  0  0  0  0  0  0  0  0
    6.0696    0.1487    0.0000 C   0  0  0  0  0  0  0  0  0  0  0  0
    6.8901    0.2349    0.0000 N   0  0  0  0  0  0  0  0  0  0  0  0
    7.0617    1.0419    0.0000 C   0  0  0  0  0  0  0  0  0  0  0  0
    7.7761    1.4544    0.0000 C   0  0  0  0  0  0  0  0  0  0  0  0
    7.7761    2.2794    0.0000 C   0  0  0  0  0  0  0  0  0  0  0  0
    7.0617    2.6919    0.0000 C   0  0  0  0  0  0  0  0  0  0  0  0
    7.0617    3.5169    0.0000 O   0  0  0  0  0  0  0  0  0  0  0  0
    7.7761    3.9294    0.0000 C   0  0  0  0  0  0  0  0  0  0  0  0
    8.4906    3.5169    0.0000 C   0  0  0  0  0  0  0  0  0  0  0  0
    8.4906    2.6919    0.0000 O   0  0  0  0  0  0  0  0  0  0  0  0
    6.3472    2.2794    0.0000 C   0  0  0  0  0  0  0  0  0  0  0  0
    6.3472    1.4544    0.0000 C   0  0  0  0  0  0  0  0  0  0  0  0
    5.7341    0.9023    0.0000 S   0  0  0  0  0  0  0  0  0  0  0  0
  2  3  1  0  0  0  0
  3  4  1  0  0  0  0
  3  5  1  0  0  0  0
  5  6  1  0  0  0  0
  6  7  1  0  0  0  0
  7  8  1  0  0  0  0
  8  9  1  0  0  0  0
  9 10  2  0  0  0  0
  9 11  1  0  0  0  0
 11 12  2  0  0  0  0
 12 13  1  0  0  0  0
 13 14  2  0  0  0  0
 14 15  1  0  0  0  0
 15 16  2  0  0  0  0
 16 17  1  0  0  0  0
 17 18  2  0  0  0  0
 13 18  1  0  0  0  0
 18 19  1  0  0  0  0
 11 19  1  0  0  0  0
 15 20  1  0  0  0  0
 20 21  1  0  0  0  0
 20 22  2  0  0  0  0
  8 23  1  0  0  0  0
 23 24  2  0  0  0  0
 24 25  1  0  0  0  0
 25 26  2  0  0  0  0
 26 27  1  0  0  0  0
 27 28  2  0  0  0  0
 28 29  1  0  0  0  0
 29 30  1  0  0  0  0
 30 31  1  0  0  0  0
 31 32  1  0  0  0  0
 27 32  1  0  0  0  0
 28 33  1  0  0  0  0
 33 34  2  0  0  0  0
 25 34  1  0  0  0  0
 34 35  1  0  0  0  0
 23 35  1  0  0  0  0
M  CHG  2  20   1  21  -1
M  END
>  <MOLECULEID>
M3544355

>  <CLASS>
Active

$$$$

  Mrv2120 12252113582D          

 32 34  0  0  0  0            999 V2000
    0.0000    0.0000    0.0000 Cl  0  0  0  0  0  0  0  0  0  0  0  0
    3.7861   -2.8578    0.0000 C   0  0  0  0  0  0  0  0  0  0  0  0
    3.0716   -2.4453    0.0000 N   0  0  0  0  0  0  0  0  0  0  0  0
    2.3571   -2.8578    0.0000 C   0  0  0  0  0  0  0  0  0  0  0  0
    3.0716   -1.6203    0.0000 C   0  0  0  0  0  0  0  0  0  0  0  0
    3.7861   -1.2078    0.0000 C   0  0  0  0  0  0  0  0  0  0  0  0
    3.7861   -0.3828    0.0000 C   0  0  0  0  0  0  0  0  0  0  0  0
    4.5006    0.0297    0.0000 N   0  0  0  0  0  0  0  0  0  0  0  0
    5.2150   -0.3828    0.0000 C   0  0  0  0  0  0  0  0  0  0  0  0
    5.9295    0.0297    0.0000 O   0  0  0  0  0  0  0  0  0  0  0  0
    5.2150   -1.2078    0.0000 C   0  0  0  0  0  0  0  0  0  0  0  0
    5.9295   -1.6203    0.0000 O   0  0  0  0  0  0  0  0  0  0  0  0
    5.9295   -2.4453    0.0000 C   0  0  0  0  0  0  0  0  0  0  0  0
    6.6440   -2.8578    0.0000 C   0  0  0  0  0  0  0  0  0  0  0  0
    6.6440   -3.6828    0.0000 C   0  0  0  0  0  0  0  0  0  0  0  0
    5.9295   -4.0953    0.0000 C   0  0  0  0  0  0  0  0  0  0  0  0
    5.9295   -4.9203    0.0000 Cl  0  0  0  0  0  0  0  0  0  0  0  0
    5.2150   -3.6828    0.0000 C   0  0  0  0  0  0  0  0  0  0  0  0
    5.2150   -2.8578    0.0000 C   0  0  0  0  0  0  0  0  0  0  0  0
    4.5006    0.8547    0.0000 C   0  0  0  0  0  0  0  0  0  0  0  0
    5.1680    1.3396    0.0000 N   0  0  0  0  0  0  0  0  0  0  0  0
    4.9131    2.1242    0.0000 C   0  0  0  0  0  0  0  0  0  0  0  0
    5.3256    2.8387    0.0000 C   0  0  0  0  0  0  0  0  0  0  0  0
    4.9131    3.5532    0.0000 C   0  0  0  0  0  0  0  0  0  0  0  0
    4.0881    3.5532    0.0000 C   0  0  0  0  0  0  0  0  0  0  0  0
    3.6756    4.2676    0.0000 O   0  0  0  0  0  0  0  0  0  0  0  0
    4.0881    4.9821    0.0000 C   0  0  0  0  0  0  0  0  0  0  0  0
    4.9131    4.9821    0.0000 C   0  0  0  0  0  0  0  0  0  0  0  0
    5.3256    4.2676    0.0000 O   0  0  0  0  0  0  0  0  0  0  0  0
    3.6756    2.8387    0.0000 C   0  0  0  0  0  0  0  0  0  0  0  0
    4.0881    2.1242    0.0000 C   0  0  0  0  0  0  0  0  0  0  0  0
    3.8331    1.3396    0.0000 S   0  0  0  0  0  0  0  0  0  0  0  0
  2  3  1  0  0  0  0
  3  4  1  0  0  0  0
  3  5  1  0  0  0  0
  5  6  1  0  0  0  0
  6  7  1  0  0  0  0
  7  8  1  0  0  0  0
  8  9  1  0  0  0  0
  9 10  2  0  0  0  0
  9 11  1  0  0  0  0
 11 12  1  0  0  0  0
 12 13  1  0  0  0  0
 13 14  2  0  0  0  0
 14 15  1  0  0  0  0
 15 16  2  0  0  0  0
 16 17  1  0  0  0  0
 16 18  1  0  0  0  0
 18 19  2  0  0  0  0
 13 19  1  0  0  0  0
  8 20  1  0  0  0  0
 20 21  2  0  0  0  0
 21 22  1  0  0  0  0
 22 23  2  0  0  0  0
 23 24  1  0  0  0  0
 24 25  2  0  0  0  0
 25 26  1  0  0  0  0
 26 27  1  0  0  0  0
 27 28  1  0  0  0  0
 28 29  1  0  0  0  0
 24 29  1  0  0  0  0
 25 30  1  0  0  0  0
 30 31  2  0  0  0  0
 22 31  1  0  0  0  0
 31 32  1  0  0  0  0
 20 32  1  0  0  0  0
M  END
>  <MOLECULEID>
M3544347

>  <CLASS>
Active

$$$$

  Mrv2120 12252113582D          

 35 37  0  0  0  0            999 V2000
    0.0000    0.0000    0.0000 Cl  0  0  0  0  0  0  0  0  0  0  0  0
    3.0716   -1.7655    0.0000 C   0  0  0  0  0  0  0  0  0  0  0  0
    3.0716   -0.9405    0.0000 N   0  0  0  0  0  0  0  0  0  0  0  0
    2.3571   -0.5280    0.0000 C   0  0  0  0  0  0  0  0  0  0  0  0
    3.7861   -0.5280    0.0000 C   0  0  0  0  0  0  0  0  0  0  0  0
    4.5006   -0.9405    0.0000 C   0  0  0  0  0  0  0  0  0  0  0  0
    5.2150   -0.5280    0.0000 C   0  0  0  0  0  0  0  0  0  0  0  0
    5.9295   -0.9405    0.0000 N   0  0  0  0  0  0  0  0  0  0  0  0
    6.6440   -0.5280    0.0000 C   0  0  0  0  0  0  0  0  0  0  0  0
    7.3584   -0.9405    0.0000 O   0  0  0  0  0  0  0  0  0  0  0  0
    6.6440    0.2970    0.0000 C   0  0  0  0  0  0  0  0  0  0  0  0
    5.9295    0.7095    0.0000 C   0  0  0  0  0  0  0  0  0  0  0  0
    5.9295    1.5345    0.0000 C   0  0  0  0  0  0  0  0  0  0  0  0
    6.6440    1.9470    0.0000 C   0  0  0  0  0  0  0  0  0  0  0  0
    7.3584    1.5345    0.0000 C   0  0  0  0  0  0  0  0  0  0  0  0
    7.3584    0.7095    0.0000 C   0  0  0  0  0  0  0  0  0  0  0  0
    6.6440    2.7720    0.0000 S   0  0  0  0  0  0  0  0  0  0  0  0
    5.8190    2.7720    0.0000 O   0  0  0  0  0  0  0  0  0  0  0  0
    7.4690    2.7720    0.0000 O   0  0  0  0  0  0  0  0  0  0  0  0
    6.6440    3.5970    0.0000 N   0  0  0  0  0  0  0  0  0  0  0  0
    5.9295    4.0095    0.0000 C   0  0  0  0  0  0  0  0  0  0  0  0
    5.9295    4.8345    0.0000 C   0  0  0  0  0  0  0  0  0  0  0  0
    6.6440    5.2470    0.0000 O   0  0  0  0  0  0  0  0  0  0  0  0
    7.3584    4.8345    0.0000 C   0  0  0  0  0  0  0  0  0  0  0  0
    7.3584    4.0095    0.0000 C   0  0  0  0  0  0  0  0  0  0  0  0
    5.9295   -1.7655    0.0000 C   0  0  0  0  0  0  0  0  0  0  0  0
    6.5969   -2.2504    0.0000 N   0  0  0  0  0  0  0  0  0  0  0  0
    6.3420   -3.0350    0.0000 C   0  0  0  0  0  0  0  0  0  0  0  0
    6.7545   -3.7495    0.0000 C   0  0  0  0  0  0  0  0  0  0  0  0
    6.3420   -4.4639    0.0000 C   0  0  0  0  0  0  0  0  0  0  0  0
    5.5170   -4.4639    0.0000 C   0  0  0  0  0  0  0  0  0  0  0  0
    5.1045   -5.1784    0.0000 F   0  0  0  0  0  0  0  0  0  0  0  0
    5.1045   -3.7495    0.0000 C   0  0  0  0  0  0  0  0  0  0  0  0
    5.5170   -3.0350    0.0000 C   0  0  0  0  0  0  0  0  0  0  0  0
    5.2621   -2.2504    0.0000 S   0  0  0  0  0  0  0  0  0  0  0  0
  2  3  1  0  0  0  0
  3  4  1  0  0  0  0
  3  5  1  0  0  0  0
  5  6  1  0  0  0  0
  6  7  1  0  0  0  0
  7  8  1  0  0  0  0
  8  9  1  0  0  0  0
  9 10  2  0  0  0  0
  9 11  1  0  0  0  0
 11 12  2  0  0  0  0
 12 13  1  0  0  0  0
 13 14  2  0  0  0  0
 14 15  1  0  0  0  0
 15 16  2  0  0  0  0
 11 16  1  0  0  0  0
 14 17  1  0  0  0  0
 17 18  2  0  0  0  0
 17 19  2  0  0  0  0
 17 20  1  0  0  0  0
 20 21  1  0  0  0  0
 21 22  1  0  0  0  0
 22 23  1  0  0  0  0
 23 24  1  0  0  0  0
 24 25  1  0  0  0  0
 20 25  1  0  0  0  0
  8 26  1  0  0  0  0
 26 27  2  0  0  0  0
 27 28  1  0  0  0  0
 28 29  2  0  0  0  0
 29 30  1  0  0  0  0
 30 31  2  0  0  0  0
 31 32  1  0  0  0  0
 31 33  1  0  0  0  0
 33 34  2  0  0  0  0
 28 34  1  0  0  0  0
 34 35  1  0  0  0  0
 26 35  1  0  0  0  0
M  END
>  <MOLECULEID>
M3544341

>  <CLASS>
Active

$$$$

  Mrv2120 12252113582D          

 41 44  0  0  0  0            999 V2000
    0.0000    0.0000    0.0000 Cl  0  0  0  0  0  0  0  0  0  0  0  0
    7.7761    4.0686    0.0000 C   0  0  0  0  0  0  0  0  0  0  0  0
    7.0617    3.6561    0.0000 O   0  0  0  0  0  0  0  0  0  0  0  0
    7.0617    2.8311    0.0000 C   0  0  0  0  0  0  0  0  0  0  0  0
    7.7761    2.4186    0.0000 C   0  0  0  0  0  0  0  0  0  0  0  0
    8.4906    2.8311    0.0000 O   0  0  0  0  0  0  0  0  0  0  0  0
    9.2051    2.4186    0.0000 C   0  0  0  0  0  0  0  0  0  0  0  0
    7.7761    1.5936    0.0000 C   0  0  0  0  0  0  0  0  0  0  0  0
    7.0617    1.1811    0.0000 C   0  0  0  0  0  0  0  0  0  0  0  0
    6.8901    0.3741    0.0000 N   0  0  0  0  0  0  0  0  0  0  0  0
    6.0696    0.2879    0.0000 C   0  0  0  0  0  0  0  0  0  0  0  0
    5.7341    1.0416    0.0000 S   0  0  0  0  0  0  0  0  0  0  0  0
    6.3472    1.5936    0.0000 C   0  0  0  0  0  0  0  0  0  0  0  0
    6.3472    2.4186    0.0000 C   0  0  0  0  0  0  0  0  0  0  0  0
    5.6571   -0.4266    0.0000 N   0  0  0  0  0  0  0  0  0  0  0  0
    4.8321   -0.4266    0.0000 C   0  0  0  0  0  0  0  0  0  0  0  0
    4.4196   -1.1410    0.0000 C   0  0  0  0  0  0  0  0  0  0  0  0
    3.5946   -1.1410    0.0000 C   0  0  0  0  0  0  0  0  0  0  0  0
    3.1821   -1.8555    0.0000 N   0  0  0  0  0  0  0  0  0  0  0  0
    3.5946   -2.5700    0.0000 C   0  0  0  0  0  0  0  0  0  0  0  0
    2.3571   -1.8555    0.0000 C   0  0  0  0  0  0  0  0  0  0  0  0
    6.0696   -1.1410    0.0000 C   0  0  0  0  0  0  0  0  0  0  0  0
    5.6571   -1.8555    0.0000 O   0  0  0  0  0  0  0  0  0  0  0  0
    6.8946   -1.1410    0.0000 C   0  0  0  0  0  0  0  0  0  0  0  0
    7.3071   -0.4266    0.0000 C   0  0  0  0  0  0  0  0  0  0  0  0
    8.1321   -0.4266    0.0000 C   0  0  0  0  0  0  0  0  0  0  0  0
    8.5446   -1.1410    0.0000 C   0  0  0  0  0  0  0  0  0  0  0  0
    8.1321   -1.8555    0.0000 C   0  0  0  0  0  0  0  0  0  0  0  0
    7.3071   -1.8555    0.0000 C   0  0  0  0  0  0  0  0  0  0  0  0
    9.3696   -1.1410    0.0000 S   0  0  0  0  0  0  0  0  0  0  0  0
    9.3696   -1.9660    0.0000 O   0  0  0  0  0  0  0  0  0  0  0  0
    9.3696   -0.3160    0.0000 O   0  0  0  0  0  0  0  0  0  0  0  0
   10.1946   -1.1410    0.0000 N   0  0  0  0  0  0  0  0  0  0  0  0
   10.6796   -1.8085    0.0000 C   0  0  0  0  0  0  0  0  0  0  0  0
   11.4642   -1.5535    0.0000 C   0  0  0  0  0  0  0  0  0  0  0  0
   11.4642   -0.7285    0.0000 C   0  0  0  0  0  0  0  0  0  0  0  0
   10.6796   -0.4736    0.0000 C   0  0  0  0  0  0  0  0  0  0  0  0
   10.5080    0.3334    0.0000 C   0  0  0  0  0  0  0  0  0  0  0  0
   11.1211    0.8854    0.0000 C   0  0  0  0  0  0  0  0  0  0  0  0
   11.9058    0.6305    0.0000 C   0  0  0  0  0  0  0  0  0  0  0  0
   12.0773   -0.1765    0.0000 C   0  0  0  0  0  0  0  0  0  0  0  0
  2  3  1  0  0  0  0
  3  4  1  0  0  0  0
  4  5  2  0  0  0  0
  5  6  1  0  0  0  0
  6  7  1  0  0  0  0
  5  8  1  0  0  0  0
  8  9  2  0  0  0  0
  9 10  1  0  0  0  0
 10 11  2  0  0  0  0
 11 12  1  0  0  0  0
 12 13  1  0  0  0  0
  9 13  1  0  0  0  0
 13 14  2  0  0  0  0
  4 14  1  0  0  0  0
 11 15  1  0  0  0  0
 15 16  1  0  0  0  0
 16 17  1  0  0  0  0
 17 18  1  0  0  0  0
 18 19  1  0  0  0  0
 19 20  1  0  0  0  0
 19 21  1  0  0  0  0
 15 22  1  0  0  0  0
 22 23  2  0  0  0  0
 22 24  1  0  0  0  0
 24 25  2  0  0  0  0
 25 26  1  0  0  0  0
 26 27  2  0  0  0  0
 27 28  1  0  0  0  0
 28 29  2  0  0  0  0
 24 29  1  0  0  0  0
 27 30  1  0  0  0  0
 30 31  2  0  0  0  0
 30 32  2  0  0  0  0
 30 33  1  0  0  0  0
 33 34  1  0  0  0  0
 34 35  1  0  0  0  0
 35 36  1  0  0  0  0
 36 37  2  0  0  0  0
 33 37  1  0  0  0  0
 37 38  1  0  0  0  0
 38 39  2  0  0  0  0
 39 40  1  0  0  0  0
 40 41  2  0  0  0  0
 36 41  1  0  0  0  0
M  END
>  <MOLECULEID>
M3544339

>  <CLASS>
Active

$$$$

  Mrv2120 12252113582D          

 36 38  0  0  0  0            999 V2000
    0.0000    0.0000    0.0000 Cl  0  0  0  0  0  0  0  0  0  0  0  0
    3.5946   -2.3042    0.0000 C   0  0  0  0  0  0  0  0  0  0  0  0
    3.1821   -1.5898    0.0000 N   0  0  0  0  0  0  0  0  0  0  0  0
    2.3571   -1.5898    0.0000 C   0  0  0  0  0  0  0  0  0  0  0  0
    3.5946   -0.8753    0.0000 C   0  0  0  0  0  0  0  0  0  0  0  0
    4.4196   -0.8753    0.0000 C   0  0  0  0  0  0  0  0  0  0  0  0
    4.8321   -0.1608    0.0000 C   0  0  0  0  0  0  0  0  0  0  0  0
    5.6571   -0.1608    0.0000 N   0  0  0  0  0  0  0  0  0  0  0  0
    6.0696   -0.8753    0.0000 C   0  0  0  0  0  0  0  0  0  0  0  0
    5.6571   -1.5898    0.0000 O   0  0  0  0  0  0  0  0  0  0  0  0
    6.8946   -0.8753    0.0000 C   0  0  0  0  0  0  0  0  0  0  0  0
    7.3071   -0.1608    0.0000 C   0  0  0  0  0  0  0  0  0  0  0  0
    8.1321   -0.1608    0.0000 C   0  0  0  0  0  0  0  0  0  0  0  0
    8.5446   -0.8753    0.0000 C   0  0  0  0  0  0  0  0  0  0  0  0
    8.1321   -1.5898    0.0000 C   0  0  0  0  0  0  0  0  0  0  0  0
    7.3071   -1.5898    0.0000 C   0  0  0  0  0  0  0  0  0  0  0  0
    9.3696   -0.8753    0.0000 S   0  0  0  0  0  0  0  0  0  0  0  0
    9.3696   -0.0503    0.0000 O   0  0  0  0  0  0  0  0  0  0  0  0
    9.3696   -1.7003    0.0000 O   0  0  0  0  0  0  0  0  0  0  0  0
   10.1946   -0.8753    0.0000 N   0  0  0  0  0  0  0  0  0  0  0  0
   10.6071   -0.1608    0.0000 C   0  0  0  0  0  0  0  0  0  0  0  0
   11.4321   -0.1608    0.0000 C   0  0  0  0  0  0  0  0  0  0  0  0
   11.8446   -0.8753    0.0000 O   0  0  0  0  0  0  0  0  0  0  0  0
   11.4321   -1.5898    0.0000 C   0  0  0  0  0  0  0  0  0  0  0  0
   10.6071   -1.5898    0.0000 C   0  0  0  0  0  0  0  0  0  0  0  0
    6.0696    0.5536    0.0000 C   0  0  0  0  0  0  0  0  0  0  0  0
    5.7341    1.3073    0.0000 N   0  0  0  0  0  0  0  0  0  0  0  0
    6.3472    1.8593    0.0000 C   0  0  0  0  0  0  0  0  0  0  0  0
    6.3472    2.6843    0.0000 C   0  0  0  0  0  0  0  0  0  0  0  0
    5.6327    3.0968    0.0000 C   0  0  0  0  0  0  0  0  0  0  0  0
    7.0617    3.0968    0.0000 C   0  0  0  0  0  0  0  0  0  0  0  0
    7.0617    3.9218    0.0000 C   0  0  0  0  0  0  0  0  0  0  0  0
    7.7761    2.6843    0.0000 C   0  0  0  0  0  0  0  0  0  0  0  0
    7.7761    1.8593    0.0000 C   0  0  0  0  0  0  0  0  0  0  0  0
    7.0617    1.4468    0.0000 C   0  0  0  0  0  0  0  0  0  0  0  0
    6.8901    0.6399    0.0000 S   0  0  0  0  0  0  0  0  0  0  0  0
  2  3  1  0  0  0  0
  3  4  1  0  0  0  0
  3  5  1  0  0  0  0
  5  6  1  0  0  0  0
  6  7  1  0  0  0  0
  7  8  1  0  0  0  0
  8  9  1  0  0  0  0
  9 10  2  0  0  0  0
  9 11  1  0  0  0  0
 11 12  2  0  0  0  0
 12 13  1  0  0  0  0
 13 14  2  0  0  0  0
 14 15  1  0  0  0  0
 15 16  2  0  0  0  0
 11 16  1  0  0  0  0
 14 17  1  0  0  0  0
 17 18  2  0  0  0  0
 17 19  2  0  0  0  0
 17 20  1  0  0  0  0
 20 21  1  0  0  0  0
 21 22  1  0  0  0  0
 22 23  1  0  0  0  0
 23 24  1  0  0  0  0
 24 25  1  0  0  0  0
 20 25  1  0  0  0  0
  8 26  1  0  0  0  0
 26 27  2  0  0  0  0
 27 28  1  0  0  0  0
 28 29  2  0  0  0  0
 29 30  1  0  0  0  0
 29 31  1  0  0  0  0
 31 32  1  0  0  0  0
 31 33  2  0  0  0  0
 33 34  1  0  0  0  0
 34 35  2  0  0  0  0
 28 35  1  0  0  0  0
 35 36  1  0  0  0  0
 26 36  1  0  0  0  0
M  END
>  <MOLECULEID>
M3544336

>  <CLASS>
Active

$$$$

  Mrv2120 12252113582D          

 42 45  0  0  0  0            999 V2000
    0.0000    0.0000    0.0000 Cl  0  0  0  0  0  0  0  0  0  0  0  0
    7.7761    4.1614    0.0000 C   0  0  0  0  0  0  0  0  0  0  0  0
    7.0617    3.7489    0.0000 O   0  0  0  0  0  0  0  0  0  0  0  0
    7.0617    2.9239    0.0000 C   0  0  0  0  0  0  0  0  0  0  0  0
    7.7761    2.5114    0.0000 C   0  0  0  0  0  0  0  0  0  0  0  0
    8.4906    2.9239    0.0000 O   0  0  0  0  0  0  0  0  0  0  0  0
    9.2051    2.5114    0.0000 C   0  0  0  0  0  0  0  0  0  0  0  0
    7.7761    1.6864    0.0000 C   0  0  0  0  0  0  0  0  0  0  0  0
    7.0617    1.2739    0.0000 C   0  0  0  0  0  0  0  0  0  0  0  0
    6.8901    0.4670    0.0000 N   0  0  0  0  0  0  0  0  0  0  0  0
    6.0696    0.3807    0.0000 C   0  0  0  0  0  0  0  0  0  0  0  0
    5.7341    1.1344    0.0000 S   0  0  0  0  0  0  0  0  0  0  0  0
    6.3472    1.6864    0.0000 C   0  0  0  0  0  0  0  0  0  0  0  0
    6.3472    2.5114    0.0000 C   0  0  0  0  0  0  0  0  0  0  0  0
    5.6571   -0.3338    0.0000 N   0  0  0  0  0  0  0  0  0  0  0  0
    4.8321   -0.3338    0.0000 C   0  0  0  0  0  0  0  0  0  0  0  0
    4.4196   -1.0482    0.0000 C   0  0  0  0  0  0  0  0  0  0  0  0
    3.5946   -1.0482    0.0000 C   0  0  0  0  0  0  0  0  0  0  0  0
    3.1821   -1.7627    0.0000 N   0  0  0  0  0  0  0  0  0  0  0  0
    3.5946   -2.4772    0.0000 C   0  0  0  0  0  0  0  0  0  0  0  0
    2.3571   -1.7627    0.0000 C   0  0  0  0  0  0  0  0  0  0  0  0
    6.0696   -1.0482    0.0000 C   0  0  0  0  0  0  0  0  0  0  0  0
    5.6571   -1.7627    0.0000 O   0  0  0  0  0  0  0  0  0  0  0  0
    6.8946   -1.0482    0.0000 C   0  0  0  0  0  0  0  0  0  0  0  0
    7.3071   -0.3338    0.0000 C   0  0  0  0  0  0  0  0  0  0  0  0
    8.1321   -0.3338    0.0000 C   0  0  0  0  0  0  0  0  0  0  0  0
    8.5446   -1.0482    0.0000 C   0  0  0  0  0  0  0  0  0  0  0  0
    8.1321   -1.7627    0.0000 C   0  0  0  0  0  0  0  0  0  0  0  0
    7.3071   -1.7627    0.0000 C   0  0  0  0  0  0  0  0  0  0  0  0
    9.3696   -1.0482    0.0000 S   0  0  0  0  0  0  0  0  0  0  0  0
    9.3696   -1.8732    0.0000 O   0  0  0  0  0  0  0  0  0  0  0  0
    9.3696   -0.2232    0.0000 O   0  0  0  0  0  0  0  0  0  0  0  0
   10.1946   -1.0482    0.0000 N   0  0  0  0  0  0  0  0  0  0  0  0
   10.6071   -1.7627    0.0000 C   0  0  0  0  0  0  0  0  0  0  0  0
   11.4321   -1.7627    0.0000 C   0  0  0  0  0  0  0  0  0  0  0  0
   11.8446   -1.0482    0.0000 C   0  0  0  0  0  0  0  0  0  0  0  0
   11.4321   -0.3338    0.0000 C   0  0  0  0  0  0  0  0  0  0  0  0
   10.6071   -0.3338    0.0000 C   0  0  0  0  0  0  0  0  0  0  0  0
   11.8446    0.3807    0.0000 C   0  0  0  0  0  0  0  0  0  0  0  0
   12.6696    0.3807    0.0000 C   0  0  0  0  0  0  0  0  0  0  0  0
   13.0821   -0.3338    0.0000 C   0  0  0  0  0  0  0  0  0  0  0  0
   12.6696   -1.0482    0.0000 C   0  0  0  0  0  0  0  0  0  0  0  0
  2  3  1  0  0  0  0
  3  4  1  0  0  0  0
  4  5  2  0  0  0  0
  5  6  1  0  0  0  0
  6  7  1  0  0  0  0
  5  8  1  0  0  0  0
  8  9  2  0  0  0  0
  9 10  1  0  0  0  0
 10 11  2  0  0  0  0
 11 12  1  0  0  0  0
 12 13  1  0  0  0  0
  9 13  1  0  0  0  0
 13 14  2  0  0  0  0
  4 14  1  0  0  0  0
 11 15  1  0  0  0  0
 15 16  1  0  0  0  0
 16 17  1  0  0  0  0
 17 18  1  0  0  0  0
 18 19  1  0  0  0  0
 19 20  1  0  0  0  0
 19 21  1  0  0  0  0
 15 22  1  0  0  0  0
 22 23  2  0  0  0  0
 22 24  1  0  0  0  0
 24 25  2  0  0  0  0
 25 26  1  0  0  0  0
 26 27  2  0  0  0  0
 27 28  1  0  0  0  0
 28 29  2  0  0  0  0
 24 29  1  0  0  0  0
 27 30  1  0  0  0  0
 30 31  2  0  0  0  0
 30 32  2  0  0  0  0
 30 33  1  0  0  0  0
 33 34  1  0  0  0  0
 34 35  1  0  0  0  0
 35 36  1  0  0  0  0
 36 37  2  0  0  0  0
 37 38  1  0  0  0  0
 33 38  1  0  0  0  0
 37 39  1  0  0  0  0
 39 40  2  0  0  0  0
 40 41  1  0  0  0  0
 41 42  2  0  0  0  0
 36 42  1  0  0  0  0
M  END
>  <MOLECULEID>
M3544329

>  <CLASS>
Active

$$$$

  Mrv2120 12252113582D          

 38 40  0  0  0  0            999 V2000
    0.0000    0.0000    0.0000 Cl  0  0  0  0  0  0  0  0  0  0  0  0
    7.7761    4.5606    0.0000 C   0  0  0  0  0  0  0  0  0  0  0  0
    7.0617    4.1481    0.0000 O   0  0  0  0  0  0  0  0  0  0  0  0
    7.0617    3.3231    0.0000 C   0  0  0  0  0  0  0  0  0  0  0  0
    7.7761    2.9106    0.0000 C   0  0  0  0  0  0  0  0  0  0  0  0
    7.7761    2.0856    0.0000 C   0  0  0  0  0  0  0  0  0  0  0  0
    7.0617    1.6731    0.0000 C   0  0  0  0  0  0  0  0  0  0  0  0
    6.8901    0.8662    0.0000 S   0  0  0  0  0  0  0  0  0  0  0  0
    6.0696    0.7799    0.0000 C   0  0  0  0  0  0  0  0  0  0  0  0
    5.7341    1.5336    0.0000 N   0  0  0  0  0  0  0  0  0  0  0  0
    6.3472    2.0856    0.0000 C   0  0  0  0  0  0  0  0  0  0  0  0
    6.3472    2.9106    0.0000 C   0  0  0  0  0  0  0  0  0  0  0  0
    5.6571    0.0654    0.0000 N   0  0  0  0  0  0  0  0  0  0  0  0
    4.8321    0.0654    0.0000 C   0  0  0  0  0  0  0  0  0  0  0  0
    4.4196   -0.6490    0.0000 C   0  0  0  0  0  0  0  0  0  0  0  0
    3.5946   -0.6490    0.0000 C   0  0  0  0  0  0  0  0  0  0  0  0
    3.1821   -1.3635    0.0000 N   0  0  0  0  0  0  0  0  0  0  0  0
    3.5946   -2.0780    0.0000 C   0  0  0  0  0  0  0  0  0  0  0  0
    2.3571   -1.3635    0.0000 C   0  0  0  0  0  0  0  0  0  0  0  0
    6.0696   -0.6490    0.0000 C   0  0  0  0  0  0  0  0  0  0  0  0
    5.6571   -1.3635    0.0000 O   0  0  0  0  0  0  0  0  0  0  0  0
    6.8946   -0.6490    0.0000 C   0  0  0  0  0  0  0  0  0  0  0  0
    7.3071    0.0654    0.0000 C   0  0  0  0  0  0  0  0  0  0  0  0
    8.1321    0.0654    0.0000 C   0  0  0  0  0  0  0  0  0  0  0  0
    8.5446   -0.6490    0.0000 C   0  0  0  0  0  0  0  0  0  0  0  0
    8.1321   -1.3635    0.0000 C   0  0  0  0  0  0  0  0  0  0  0  0
    7.3071   -1.3635    0.0000 C   0  0  0  0  0  0  0  0  0  0  0  0
    9.3696   -0.6490    0.0000 S   0  0  0  0  0  0  0  0  0  0  0  0
    9.3696   -1.4740    0.0000 O   0  0  0  0  0  0  0  0  0  0  0  0
    9.3696    0.1760    0.0000 O   0  0  0  0  0  0  0  0  0  0  0  0
   10.1946   -0.6490    0.0000 N   0  0  0  0  0  0  0  0  0  0  0  0
   10.6071    0.0654    0.0000 C   0  0  0  0  0  0  0  0  0  0  0  0
   10.6071   -1.3635    0.0000 C   0  0  0  0  0  0  0  0  0  0  0  0
   11.4321   -1.3635    0.0000 C   0  0  0  0  0  0  0  0  0  0  0  0
   11.8446   -2.0780    0.0000 C   0  0  0  0  0  0  0  0  0  0  0  0
   11.4321   -2.7924    0.0000 C   0  0  0  0  0  0  0  0  0  0  0  0
   10.6071   -2.7924    0.0000 C   0  0  0  0  0  0  0  0  0  0  0  0
   10.1946   -2.0780    0.0000 C   0  0  0  0  0  0  0  0  0  0  0  0
  2  3  1  0  0  0  0
  3  4  1  0  0  0  0
  4  5  2  0  0  0  0
  5  6  1  0  0  0  0
  6  7  2  0  0  0  0
  7  8  1  0  0  0  0
  8  9  1  0  0  0  0
  9 10  2  0  0  0  0
 10 11  1  0  0  0  0
  7 11  1  0  0  0  0
 11 12  2  0  0  0  0
  4 12  1  0  0  0  0
  9 13  1  0  0  0  0
 13 14  1  0  0  0  0
 14 15  1  0  0  0  0
 15 16  1  0  0  0  0
 16 17  1  0  0  0  0
 17 18  1  0  0  0  0
 17 19  1  0  0  0  0
 13 20  1  0  0  0  0
 20 21  2  0  0  0  0
 20 22  1  0  0  0  0
 22 23  2  0  0  0  0
 23 24  1  0  0  0  0
 24 25  2  0  0  0  0
 25 26  1  0  0  0  0
 26 27  2  0  0  0  0
 22 27  1  0  0  0  0
 25 28  1  0  0  0  0
 28 29  2  0  0  0  0
 28 30  2  0  0  0  0
 28 31  1  0  0  0  0
 31 32  1  0  0  0  0
 31 33  1  0  0  0  0
 33 34  1  0  0  0  0
 34 35  1  0  0  0  0
 35 36  1  0  0  0  0
 36 37  1  0  0  0  0
 37 38  1  0  0  0  0
 33 38  1  0  0  0  0
M  END
>  <MOLECULEID>
M3544314

>  <CLASS>
Active

$$$$

  Mrv2120 12252113582D          

 31 32  0  0  0  0            999 V2000
    0.0000    0.0000    0.0000 Cl  0  0  0  0  0  0  0  0  0  0  0  0
    3.0716   -0.8459    0.0000 C   0  0  0  0  0  0  0  0  0  0  0  0
    3.0716   -0.0209    0.0000 N   0  0  0  0  0  0  0  0  0  0  0  0
    2.3571    0.3916    0.0000 C   0  0  0  0  0  0  0  0  0  0  0  0
    3.7861    0.3916    0.0000 C   0  0  0  0  0  0  0  0  0  0  0  0
    4.5006   -0.0209    0.0000 C   0  0  0  0  0  0  0  0  0  0  0  0
    5.2150    0.3916    0.0000 C   0  0  0  0  0  0  0  0  0  0  0  0
    5.9295   -0.0209    0.0000 N   0  0  0  0  0  0  0  0  0  0  0  0
    6.6440    0.3916    0.0000 C   0  0  0  0  0  0  0  0  0  0  0  0
    7.3584   -0.0209    0.0000 O   0  0  0  0  0  0  0  0  0  0  0  0
    6.6440    1.2166    0.0000 C   0  0  0  0  0  0  0  0  0  0  0  0
    7.3584    1.6291    0.0000 S   0  0  0  0  0  0  0  0  0  0  0  0
    6.9459    2.3436    0.0000 O   0  0  0  0  0  0  0  0  0  0  0  0
    7.7709    0.9147    0.0000 O   0  0  0  0  0  0  0  0  0  0  0  0
    8.0729    2.0416    0.0000 C   0  0  0  0  0  0  0  0  0  0  0  0
    8.0729    2.8666    0.0000 C   0  0  0  0  0  0  0  0  0  0  0  0
    8.7874    3.2791    0.0000 C   0  0  0  0  0  0  0  0  0  0  0  0
    9.5019    2.8666    0.0000 C   0  0  0  0  0  0  0  0  0  0  0  0
   10.2163    3.2791    0.0000 C   0  0  0  0  0  0  0  0  0  0  0  0
    9.5019    2.0416    0.0000 C   0  0  0  0  0  0  0  0  0  0  0  0
    8.7874    1.6291    0.0000 C   0  0  0  0  0  0  0  0  0  0  0  0
    5.9295   -0.8459    0.0000 C   0  0  0  0  0  0  0  0  0  0  0  0
    6.5969   -1.3308    0.0000 N   0  0  0  0  0  0  0  0  0  0  0  0
    6.3420   -2.1154    0.0000 C   0  0  0  0  0  0  0  0  0  0  0  0
    6.7545   -2.8299    0.0000 C   0  0  0  0  0  0  0  0  0  0  0  0
    6.3420   -3.5443    0.0000 C   0  0  0  0  0  0  0  0  0  0  0  0
    5.5170   -3.5443    0.0000 C   0  0  0  0  0  0  0  0  0  0  0  0
    5.1045   -4.2588    0.0000 C   0  0  0  0  0  0  0  0  0  0  0  0
    5.1045   -2.8299    0.0000 C   0  0  0  0  0  0  0  0  0  0  0  0
    5.5170   -2.1154    0.0000 C   0  0  0  0  0  0  0  0  0  0  0  0
    5.2621   -1.3308    0.0000 S   0  0  0  0  0  0  0  0  0  0  0  0
  2  3  1  0  0  0  0
  3  4  1  0  0  0  0
  3  5  1  0  0  0  0
  5  6  1  0  0  0  0
  6  7  1  0  0  0  0
  7  8  1  0  0  0  0
  8  9  1  0  0  0  0
  9 10  2  0  0  0  0
  9 11  1  0  0  0  0
 11 12  1  0  0  0  0
 12 13  2  0  0  0  0
 12 14  2  0  0  0  0
 12 15  1  0  0  0  0
 15 16  2  0  0  0  0
 16 17  1  0  0  0  0
 17 18  2  0  0  0  0
 18 19  1  0  0  0  0
 18 20  1  0  0  0  0
 20 21  2  0  0  0  0
 15 21  1  0  0  0  0
  8 22  1  0  0  0  0
 22 23  2  0  0  0  0
 23 24  1  0  0  0  0
 24 25  2  0  0  0  0
 25 26  1  0  0  0  0
 26 27  2  0  0  0  0
 27 28  1  0  0  0  0
 27 29  1  0  0  0  0
 29 30  2  0  0  0  0
 24 30  1  0  0  0  0
 30 31  1  0  0  0  0
 22 31  1  0  0  0  0
M  END
>  <MOLECULEID>
M3421702

>  <CLASS>
Active

$$$$

  Mrv2120 12252113582D          

 17 18  0  0  0  0            999 V2000
   -1.0059    0.1916    0.0000 C   0  0  0  0  0  0  0  0  0  0  0  0
   -1.0059   -0.6334    0.0000 N   0  0  0  0  0  0  0  0  0  0  0  0
   -0.3385   -1.1184    0.0000 C   0  0  0  0  0  0  0  0  0  0  0  0
   -0.5934   -1.9030    0.0000 C   0  0  0  0  0  0  0  0  0  0  0  0
   -1.4184   -1.9030    0.0000 S   0  0  0  0  0  0  0  0  0  0  0  0
   -1.6733   -1.1184    0.0000 C   0  0  0  0  0  0  0  0  0  0  0  0
   -2.4580   -0.8634    0.0000 N   0  0  0  0  0  0  0  0  0  0  0  0
   -3.0711   -1.4154    0.0000 C   0  0  0  0  0  0  0  0  0  0  0  0
   -3.8557   -1.1605    0.0000 O   0  0  0  0  0  0  0  0  0  0  0  0
   -2.8995   -2.2224    0.0000 C   0  0  0  0  0  0  0  0  0  0  0  0
   -2.1458   -2.5580    0.0000 C   0  0  0  0  0  0  0  0  0  0  0  0
   -2.2321   -3.3785    0.0000 C   0  0  0  0  0  0  0  0  0  0  0  0
   -3.0391   -3.5500    0.0000 C   0  0  0  0  0  0  0  0  0  0  0  0
   -3.4516   -2.8355    0.0000 O   0  0  0  0  0  0  0  0  0  0  0  0
   -3.3746   -4.3037    0.0000 N   0  3  0  0  0  0  0  0  0  0  0  0
   -2.8897   -4.9711    0.0000 O   0  5  0  0  0  0  0  0  0  0  0  0
   -4.1951   -4.3899    0.0000 O   0  0  0  0  0  0  0  0  0  0  0  0
  1  2  1  0  0  0  0
  2  3  1  0  0  0  0
  3  4  2  0  0  0  0
  4  5  1  0  0  0  0
  5  6  1  0  0  0  0
  2  6  1  0  0  0  0
  6  7  2  0  0  0  0
  7  8  1  0  0  0  0
  8  9  2  0  0  0  0
  8 10  1  0  0  0  0
 10 11  2  0  0  0  0
 11 12  1  0  0  0  0
 12 13  2  0  0  0  0
 13 14  1  0  0  0  0
 10 14  1  0  0  0  0
 13 15  1  0  0  0  0
 15 16  1  0  0  0  0
 15 17  2  0  0  0  0
M  CHG  2  15   1  16  -1
M  END
>  <MOLECULEID>
M1730041

>  <CLASS>
Active

$$$$

  Mrv2120 12252113582D          

 18 19  0  0  0  0            999 V2000
    2.8579   -1.6500    0.0000 Cl  0  0  0  0  0  0  0  0  0  0  0  0
    2.8579   -2.4750    0.0000 C   0  0  0  0  0  0  0  0  0  0  0  0
    3.5724   -2.8875    0.0000 C   0  0  0  0  0  0  0  0  0  0  0  0
    3.5724   -3.7125    0.0000 C   0  0  0  0  0  0  0  0  0  0  0  0
    2.8579   -4.1250    0.0000 C   0  0  0  0  0  0  0  0  0  0  0  0
    2.1434   -3.7125    0.0000 C   0  0  0  0  0  0  0  0  0  0  0  0
    1.4289   -4.1250    0.0000 N   0  0  0  0  0  0  0  0  0  0  0  0
    0.7145   -3.7125    0.0000 C   0  0  0  0  0  0  0  0  0  0  0  0
    0.7145   -2.8875    0.0000 O   0  0  0  0  0  0  0  0  0  0  0  0
    0.0000   -4.1250    0.0000 N   0  0  0  0  0  0  0  0  0  0  0  0
   -0.7145   -3.7125    0.0000 C   0  0  0  0  0  0  0  0  0  0  0  0
   -1.4289   -4.1250    0.0000 C   0  0  0  0  0  0  0  0  0  0  0  0
   -2.1434   -3.7125    0.0000 C   0  0  0  0  0  0  0  0  0  0  0  0
   -2.1434   -2.8875    0.0000 N   0  0  0  0  0  0  0  0  0  0  0  0
   -1.4289   -2.4750    0.0000 C   0  0  0  0  0  0  0  0  0  0  0  0
   -0.7145   -2.8875    0.0000 C   0  0  0  0  0  0  0  0  0  0  0  0
    2.1434   -2.8875    0.0000 C   0  0  0  0  0  0  0  0  0  0  0  0
    1.4289   -2.4750    0.0000 Cl  0  0  0  0  0  0  0  0  0  0  0  0
  1  2  1  0  0  0  0
  2  3  2  0  0  0  0
  3  4  1  0  0  0  0
  4  5  2  0  0  0  0
  5  6  1  0  0  0  0
  6  7  1  0  0  0  0
  7  8  1  0  0  0  0
  8  9  2  0  0  0  0
  8 10  1  0  0  0  0
 10 11  1  0  0  0  0
 11 12  2  0  0  0  0
 12 13  1  0  0  0  0
 13 14  2  0  0  0  0
 14 15  1  0  0  0  0
 15 16  2  0  0  0  0
 11 16  1  0  0  0  0
  6 17  2  0  0  0  0
  2 17  1  0  0  0  0
 17 18  1  0  0  0  0
M  END
>  <MOLECULEID>
M1201051

>  <CLASS>
Active

$$$$

  Mrv2120 12252113582D          

 32 35  0  0  0  0            999 V2000
    5.3923   -2.5063    0.0000 C   0  0  0  0  0  0  0  0  0  0  0  0
    5.2208   -3.3132    0.0000 C   0  0  0  0  0  0  0  0  0  0  0  0
    5.8339   -3.8653    0.0000 C   0  0  0  0  0  0  0  0  0  0  0  0
    6.6185   -3.6103    0.0000 C   0  0  0  0  0  0  0  0  0  0  0  0
    7.2316   -4.1624    0.0000 C   0  0  0  0  0  0  0  0  0  0  0  0
    7.0601   -4.9693    0.0000 C   0  0  0  0  0  0  0  0  0  0  0  0
    7.6732   -5.5214    0.0000 C   0  0  0  0  0  0  0  0  0  0  0  0
    6.2755   -5.2243    0.0000 C   0  0  0  0  0  0  0  0  0  0  0  0
    4.4362   -3.5682    0.0000 C   0  0  0  0  0  0  0  0  0  0  0  0
    3.8231   -3.0161    0.0000 N   0  0  0  0  0  0  0  0  0  0  0  0
    3.0385   -3.2711    0.0000 C   0  0  0  0  0  0  0  0  0  0  0  0
    2.4254   -2.7190    0.0000 C   0  0  0  0  0  0  0  0  0  0  0  0
    2.5969   -1.9121    0.0000 C   0  0  0  0  0  0  0  0  0  0  0  0
    3.3815   -1.6571    0.0000 C   0  0  0  0  0  0  0  0  0  0  0  0
    3.9946   -2.2092    0.0000 C   0  0  0  0  0  0  0  0  0  0  0  0
    1.9838   -1.3600    0.0000 N   0  0  0  0  0  0  0  0  0  0  0  0
    1.1768   -1.5316    0.0000 N   0  0  0  0  0  0  0  0  0  0  0  0
    0.7643   -0.8171    0.0000 C   0  0  0  0  0  0  0  0  0  0  0  0
    1.3164   -0.2040    0.0000 C   0  0  0  0  0  0  0  0  0  0  0  0
    2.0701   -0.5396    0.0000 C   0  0  0  0  0  0  0  0  0  0  0  0
    2.7845   -0.1271    0.0000 N   0  0  0  0  0  0  0  0  0  0  0  0
    2.7845    0.6979    0.0000 C   0  0  0  0  0  0  0  0  0  0  0  0
    3.4990    1.1104    0.0000 O   0  0  0  0  0  0  0  0  0  0  0  0
    2.0701    1.1104    0.0000 C   0  0  0  0  0  0  0  0  0  0  0  0
    1.3556    0.6979    0.0000 C   0  0  0  0  0  0  0  0  0  0  0  0
    0.6411    1.1104    0.0000 C   0  0  0  0  0  0  0  0  0  0  0  0
    0.6411    1.9354    0.0000 C   0  0  0  0  0  0  0  0  0  0  0  0
   -0.1435    2.1904    0.0000 O   0  0  0  0  0  0  0  0  0  0  0  0
   -0.6284    1.5229    0.0000 C   0  0  0  0  0  0  0  0  0  0  0  0
   -0.1435    0.8555    0.0000 O   0  0  0  0  0  0  0  0  0  0  0  0
    1.3556    2.3479    0.0000 C   0  0  0  0  0  0  0  0  0  0  0  0
    2.0701    1.9354    0.0000 C   0  0  0  0  0  0  0  0  0  0  0  0
  1  2  1  0  0  0  0
  2  3  1  0  0  0  0
  3  4  1  0  0  0  0
  4  5  1  0  0  0  0
  5  6  2  0  0  0  0
  6  7  1  0  0  0  0
  6  8  1  0  0  0  0
  2  9  1  0  0  0  0
  9 10  1  0  0  0  0
 10 11  1  0  0  0  0
 11 12  1  0  0  0  0
 12 13  1  0  0  0  0
 13 14  1  0  0  0  0
 14 15  1  0  0  0  0
 10 15  1  0  0  0  0
 13 16  1  0  0  0  0
 16 17  1  0  0  0  0
 17 18  2  0  0  0  0
 18 19  1  0  0  0  0
 19 20  2  0  0  0  0
 16 20  1  0  0  0  0
 20 21  1  0  0  0  0
 21 22  1  0  0  0  0
 22 23  2  0  0  0  0
 22 24  1  0  0  0  0
 24 25  2  0  0  0  0
 25 26  1  0  0  0  0
 26 27  2  0  0  0  0
 27 28  1  0  0  0  0
 28 29  1  0  0  0  0
 29 30  1  0  0  0  0
 26 30  1  0  0  0  0
 27 31  1  0  0  0  0
 31 32  2  0  0  0  0
 24 32  1  0  0  0  0
M  END
>  <MOLECULEID>
M3542820

>  <CLASS>
Active

$$$$

  Mrv2120 12252113582D          

 27 29  0  0  0  0            999 V2000
   -5.7158    3.3000    0.0000 C   0  0  0  0  0  0  0  0  0  0  0  0
   -5.0013    2.8875    0.0000 C   0  0  0  0  0  0  0  0  0  0  0  0
   -5.0013    2.0625    0.0000 C   0  0  0  0  0  0  0  0  0  0  0  0
   -4.2868    3.3000    0.0000 C   0  0  0  0  0  0  0  0  0  0  0  0
   -3.5724    2.8875    0.0000 C   0  0  0  0  0  0  0  0  0  0  0  0
   -2.8579    3.3000    0.0000 C   0  0  0  0  0  0  0  0  0  0  0  0
   -2.1434    2.8875    0.0000 C   0  0  0  0  0  0  0  0  0  0  0  0
   -2.1434    2.0625    0.0000 C   0  0  0  0  0  0  0  0  0  0  0  0
   -1.4289    1.6500    0.0000 C   0  0  0  0  0  0  0  0  0  0  0  0
   -0.7145    2.0625    0.0000 N   0  0  0  0  0  0  0  0  0  0  0  0
   -0.7145    2.8875    0.0000 C   0  0  0  0  0  0  0  0  0  0  0  0
   -0.0000    3.3000    0.0000 C   0  0  0  0  0  0  0  0  0  0  0  0
    0.7145    2.8875    0.0000 C   0  0  0  0  0  0  0  0  0  0  0  0
    0.7145    2.0625    0.0000 C   0  0  0  0  0  0  0  0  0  0  0  0
   -0.0000    1.6500    0.0000 C   0  0  0  0  0  0  0  0  0  0  0  0
    1.4289    1.6500    0.0000 N   0  0  0  0  0  0  0  0  0  0  0  0
    2.1434    2.0625    0.0000 C   0  0  0  0  0  0  0  0  0  0  0  0
    2.1434    2.8875    0.0000 O   0  0  0  0  0  0  0  0  0  0  0  0
    2.8579    1.6500    0.0000 C   0  0  0  0  0  0  0  0  0  0  0  0
    3.5724    2.0625    0.0000 C   0  0  0  0  0  0  0  0  0  0  0  0
    4.2868    1.6500    0.0000 N   0  0  0  0  0  0  0  0  0  0  0  0
    5.0405    1.9856    0.0000 C   0  0  0  0  0  0  0  0  0  0  0  0
    5.5925    1.3725    0.0000 N   0  0  0  0  0  0  0  0  0  0  0  0
    5.1800    0.6580    0.0000 N   0  0  0  0  0  0  0  0  0  0  0  0
    4.3731    0.8295    0.0000 N   0  0  0  0  0  0  0  0  0  0  0  0
   -2.8579    1.6500    0.0000 C   0  0  0  0  0  0  0  0  0  0  0  0
   -3.5724    2.0625    0.0000 C   0  0  0  0  0  0  0  0  0  0  0  0
  1  2  1  0  0  0  0
  2  3  1  0  0  0  0
  2  4  1  0  0  0  0
  4  5  1  0  0  0  0
  5  6  2  0  0  0  0
  6  7  1  0  0  0  0
  7  8  2  0  0  0  0
  8  9  1  0  0  0  0
  9 10  1  0  0  0  0
 10 11  1  0  0  0  0
 11 12  1  0  0  0  0
 12 13  1  0  0  0  0
 13 14  1  0  0  0  0
 14 15  1  0  0  0  0
 10 15  1  0  0  0  0
 14 16  1  0  0  0  0
 16 17  1  0  0  0  0
 17 18  2  0  0  0  0
 17 19  1  0  0  0  0
 19 20  1  0  0  0  0
 20 21  1  0  0  0  0
 21 22  1  0  0  0  0
 22 23  2  0  0  0  0
 23 24  1  0  0  0  0
 24 25  2  0  0  0  0
 21 25  1  0  0  0  0
  8 26  1  0  0  0  0
 26 27  2  0  0  0  0
  5 27  1  0  0  0  0
M  END
>  <MOLECULEID>
M3542480

>  <CLASS>
Active

$$$$

  Mrv2120 12252113582D          

 18 19  0  0  0  0            999 V2000
    2.8579   -1.6500    0.0000 Cl  0  0  0  0  0  0  0  0  0  0  0  0
    2.8579   -2.4750    0.0000 C   0  0  0  0  0  0  0  0  0  0  0  0
    3.5724   -2.8875    0.0000 C   0  0  0  0  0  0  0  0  0  0  0  0
    4.2868   -2.4750    0.0000 N   0  0  0  0  0  0  0  0  0  0  0  0
    5.0013   -2.8875    0.0000 C   0  0  0  0  0  0  0  0  0  0  0  0
    5.0013   -3.7125    0.0000 O   0  0  0  0  0  0  0  0  0  0  0  0
    5.7158   -2.4750    0.0000 N   0  0  0  0  0  0  0  0  0  0  0  0
    6.4302   -2.8875    0.0000 C   0  0  0  0  0  0  0  0  0  0  0  0
    7.1447   -2.4750    0.0000 C   0  0  0  0  0  0  0  0  0  0  0  0
    7.8592   -2.8875    0.0000 C   0  0  0  0  0  0  0  0  0  0  0  0
    7.8592   -3.7125    0.0000 N   0  0  0  0  0  0  0  0  0  0  0  0
    7.1447   -4.1250    0.0000 C   0  0  0  0  0  0  0  0  0  0  0  0
    6.4302   -3.7125    0.0000 C   0  0  0  0  0  0  0  0  0  0  0  0
    3.5724   -3.7125    0.0000 C   0  0  0  0  0  0  0  0  0  0  0  0
    2.8579   -4.1250    0.0000 C   0  0  0  0  0  0  0  0  0  0  0  0
    2.1434   -3.7125    0.0000 C   0  0  0  0  0  0  0  0  0  0  0  0
    1.4289   -4.1250    0.0000 Br  0  0  0  0  0  0  0  0  0  0  0  0
    2.1434   -2.8875    0.0000 C   0  0  0  0  0  0  0  0  0  0  0  0
  1  2  1  0  0  0  0
  2  3  2  0  0  0  0
  3  4  1  0  0  0  0
  4  5  1  0  0  0  0
  5  6  2  0  0  0  0
  5  7  1  0  0  0  0
  7  8  1  0  0  0  0
  8  9  2  0  0  0  0
  9 10  1  0  0  0  0
 10 11  2  0  0  0  0
 11 12  1  0  0  0  0
 12 13  2  0  0  0  0
  8 13  1  0  0  0  0
  3 14  1  0  0  0  0
 14 15  2  0  0  0  0
 15 16  1  0  0  0  0
 16 17  1  0  0  0  0
 16 18  2  0  0  0  0
  2 18  1  0  0  0  0
M  END
>  <MOLECULEID>
M2642976

>  <CLASS>
Active

$$$$

  Mrv2120 12252113582D          

 18 19  0  0  0  0            999 V2000
    2.8579   -1.6500    0.0000 Cl  0  0  0  0  0  0  0  0  0  0  0  0
    2.8579   -2.4750    0.0000 C   0  0  0  0  0  0  0  0  0  0  0  0
    3.5724   -2.8875    0.0000 C   0  0  0  0  0  0  0  0  0  0  0  0
    3.5724   -3.7125    0.0000 C   0  0  0  0  0  0  0  0  0  0  0  0
    4.2868   -4.1250    0.0000 Cl  0  0  0  0  0  0  0  0  0  0  0  0
    2.8579   -4.1250    0.0000 C   0  0  0  0  0  0  0  0  0  0  0  0
    2.8579   -4.9500    0.0000 N   0  0  0  0  0  0  0  0  0  0  0  0
    2.1434   -5.3625    0.0000 C   0  0  0  0  0  0  0  0  0  0  0  0
    1.4289   -4.9500    0.0000 O   0  0  0  0  0  0  0  0  0  0  0  0
    2.1434   -6.1875    0.0000 N   0  0  0  0  0  0  0  0  0  0  0  0
    1.4289   -6.6000    0.0000 C   0  0  0  0  0  0  0  0  0  0  0  0
    1.4289   -7.4250    0.0000 C   0  0  0  0  0  0  0  0  0  0  0  0
    0.7145   -7.8375    0.0000 C   0  0  0  0  0  0  0  0  0  0  0  0
    0.0000   -7.4250    0.0000 N   0  0  0  0  0  0  0  0  0  0  0  0
    0.0000   -6.6000    0.0000 C   0  0  0  0  0  0  0  0  0  0  0  0
    0.7145   -6.1875    0.0000 C   0  0  0  0  0  0  0  0  0  0  0  0
    2.1434   -3.7125    0.0000 C   0  0  0  0  0  0  0  0  0  0  0  0
    2.1434   -2.8875    0.0000 C   0  0  0  0  0  0  0  0  0  0  0  0
  1  2  1  0  0  0  0
  2  3  2  0  0  0  0
  3  4  1  0  0  0  0
  4  5  1  0  0  0  0
  4  6  2  0  0  0  0
  6  7  1  0  0  0  0
  7  8  1  0  0  0  0
  8  9  2  0  0  0  0
  8 10  1  0  0  0  0
 10 11  1  0  0  0  0
 11 12  2  0  0  0  0
 12 13  1  0  0  0  0
 13 14  2  0  0  0  0
 14 15  1  0  0  0  0
 15 16  2  0  0  0  0
 11 16  1  0  0  0  0
  6 17  1  0  0  0  0
 17 18  2  0  0  0  0
  2 18  1  0  0  0  0
M  END
>  <MOLECULEID>
M266809

>  <CLASS>
Active

$$$$

  Mrv2120 12252113582D          

 35 38  0  0  0  0            999 V2000
   -4.1250    0.8250    0.0000 C   0  0  0  0  0  0  0  0  0  0  0  0
   -3.4105    0.4125    0.0000 C   0  0  0  0  0  0  0  0  0  0  0  0
   -3.4105   -0.4125    0.0000 N   0  0  0  0  0  0  0  0  0  0  0  0
   -2.6961   -0.8250    0.0000 C   0  0  0  0  0  0  0  0  0  0  0  0
   -2.6961   -1.6500    0.0000 C   0  0  0  0  0  0  0  0  0  0  0  0
   -3.4105   -2.0625    0.0000 N   0  0  0  0  0  0  0  0  0  0  0  0
   -4.1250   -1.6500    0.0000 C   0  0  0  0  0  0  0  0  0  0  0  0
   -4.1250   -0.8250    0.0000 C   0  0  0  0  0  0  0  0  0  0  0  0
   -3.4105   -2.8875    0.0000 C   0  0  0  0  0  0  0  0  0  0  0  0
   -2.6961   -3.3000    0.0000 C   0  0  0  0  0  0  0  0  0  0  0  0
   -1.9816   -2.8875    0.0000 N   0  0  0  0  0  0  0  0  0  0  0  0
   -1.2671   -3.3000    0.0000 C   0  0  0  0  0  0  0  0  0  0  0  0
   -1.2671   -4.1250    0.0000 O   0  0  0  0  0  0  0  0  0  0  0  0
   -0.5526   -2.8875    0.0000 C   0  0  0  0  0  0  0  0  0  0  0  0
    0.1618   -3.3000    0.0000 C   0  0  0  0  0  0  0  0  0  0  0  0
    0.8763   -2.8875    0.0000 C   0  0  0  0  0  0  0  0  0  0  0  0
    0.8763   -2.0625    0.0000 Cl  0  0  0  0  0  0  0  0  0  0  0  0
    1.5908   -3.3000    0.0000 C   0  0  0  0  0  0  0  0  0  0  0  0
    1.5908   -4.1250    0.0000 C   0  0  0  0  0  0  0  0  0  0  0  0
    0.8763   -4.5375    0.0000 C   0  0  0  0  0  0  0  0  0  0  0  0
    0.1618   -4.1250    0.0000 C   0  0  0  0  0  0  0  0  0  0  0  0
   -0.5526   -4.5375    0.0000 Cl  0  0  0  0  0  0  0  0  0  0  0  0
   -2.6961   -4.1250    0.0000 C   0  0  0  0  0  0  0  0  0  0  0  0
   -3.4105   -4.5375    0.0000 C   0  0  0  0  0  0  0  0  0  0  0  0
   -4.1250   -4.1250    0.0000 C   0  0  0  0  0  0  0  0  0  0  0  0
   -4.1250   -3.3000    0.0000 C   0  0  0  0  0  0  0  0  0  0  0  0
   -3.4105   -5.3625    0.0000 S   0  0  0  0  0  0  0  0  0  0  0  0
   -3.4105   -6.1875    0.0000 O   0  0  0  0  0  0  0  0  0  0  0  0
   -4.2355   -5.3625    0.0000 O   0  0  0  0  0  0  0  0  0  0  0  0
   -2.5855   -5.3625    0.0000 N   0  0  0  0  0  0  0  0  0  0  0  0
   -2.1730   -4.6480    0.0000 C   0  0  0  0  0  0  0  0  0  0  0  0
   -1.3480   -4.6480    0.0000 C   0  0  0  0  0  0  0  0  0  0  0  0
   -0.9355   -5.3625    0.0000 C   0  0  0  0  0  0  0  0  0  0  0  0
   -1.3480   -6.0770    0.0000 C   0  0  0  0  0  0  0  0  0  0  0  0
   -2.1730   -6.0770    0.0000 C   0  0  0  0  0  0  0  0  0  0  0  0
  1  2  1  0  0  0  0
  2  3  1  0  0  0  0
  3  4  1  0  0  0  0
  4  5  1  0  0  0  0
  5  6  1  0  0  0  0
  6  7  1  0  0  0  0
  7  8  1  0  0  0  0
  3  8  1  0  0  0  0
  6  9  1  0  0  0  0
  9 10  2  0  0  0  0
 10 11  1  0  0  0  0
 11 12  1  0  0  0  0
 12 13  2  0  0  0  0
 12 14  1  0  0  0  0
 14 15  1  0  0  0  0
 15 16  2  0  0  0  0
 16 17  1  0  0  0  0
 16 18  1  0  0  0  0
 18 19  2  0  0  0  0
 19 20  1  0  0  0  0
 20 21  2  0  0  0  0
 15 21  1  0  0  0  0
 21 22  1  0  0  0  0
 10 23  1  0  0  0  0
 23 24  2  0  0  0  0
 24 25  1  0  0  0  0
 25 26  2  0  0  0  0
  9 26  1  0  0  0  0
 24 27  1  0  0  0  0
 27 28  2  0  0  0  0
 27 29  2  0  0  0  0
 27 30  1  0  0  0  0
 30 31  1  0  0  0  0
 31 32  1  0  0  0  0
 32 33  1  0  0  0  0
 33 34  1  0  0  0  0
 34 35  1  0  0  0  0
 30 35  1  0  0  0  0
M  END
>  <MOLECULEID>
M1296634

>  <CLASS>
Active

$$$$

  Mrv2120 12252113582D          

 26 28  0  0  0  0            999 V2000
    0.6078   11.7777    0.0000 C   0  0  0  0  0  0  0  0  0  0  0  0
    0.6078   10.9527    0.0000 C   0  0  0  0  0  0  0  0  0  0  0  0
   -0.1067   10.5402    0.0000 C   0  0  0  0  0  0  0  0  0  0  0  0
    1.3222   10.5402    0.0000 C   0  0  0  0  0  0  0  0  0  0  0  0
    1.3222    9.7152    0.0000 C   0  0  0  0  0  0  0  0  0  0  0  0
    2.0367    9.3027    0.0000 C   0  0  0  0  0  0  0  0  0  0  0  0
    2.0367    8.4777    0.0000 C   0  0  0  0  0  0  0  0  0  0  0  0
    1.3222    8.0652    0.0000 C   0  0  0  0  0  0  0  0  0  0  0  0
    1.3222    7.2402    0.0000 C   0  0  0  0  0  0  0  0  0  0  0  0
    2.0367    6.8277    0.0000 N   0  0  0  0  0  0  0  0  0  0  0  0
    2.7512    7.2402    0.0000 C   0  0  0  0  0  0  0  0  0  0  0  0
    3.4656    6.8277    0.0000 C   0  0  0  0  0  0  0  0  0  0  0  0
    3.4656    6.0027    0.0000 C   0  0  0  0  0  0  0  0  0  0  0  0
    2.7512    5.5902    0.0000 C   0  0  0  0  0  0  0  0  0  0  0  0
    2.0367    6.0027    0.0000 C   0  0  0  0  0  0  0  0  0  0  0  0
    2.7512    4.7652    0.0000 N   0  0  0  0  0  0  0  0  0  0  0  0
    3.4656    4.3527    0.0000 C   0  0  0  0  0  0  0  0  0  0  0  0
    4.1801    4.7652    0.0000 O   0  0  0  0  0  0  0  0  0  0  0  0
    3.4656    3.5277    0.0000 C   0  0  0  0  0  0  0  0  0  0  0  0
    4.1331    3.0428    0.0000 C   0  0  0  0  0  0  0  0  0  0  0  0
    4.9177    3.2977    0.0000 C   0  0  0  0  0  0  0  0  0  0  0  0
    3.8781    2.2581    0.0000 O   0  0  0  0  0  0  0  0  0  0  0  0
    3.0531    2.2581    0.0000 C   0  0  0  0  0  0  0  0  0  0  0  0
    2.7982    3.0428    0.0000 C   0  0  0  0  0  0  0  0  0  0  0  0
    0.6078    8.4777    0.0000 C   0  0  0  0  0  0  0  0  0  0  0  0
    0.6078    9.3027    0.0000 C   0  0  0  0  0  0  0  0  0  0  0  0
  1  2  1  0  0  0  0
  2  3  1  0  0  0  0
  2  4  1  0  0  0  0
  4  5  1  0  0  0  0
  5  6  2  0  0  0  0
  6  7  1  0  0  0  0
  7  8  2  0  0  0  0
  8  9  1  0  0  0  0
  9 10  1  0  0  0  0
 10 11  1  0  0  0  0
 11 12  1  0  0  0  0
 12 13  1  0  0  0  0
 13 14  1  0  0  0  0
 14 15  1  0  0  0  0
 10 15  1  0  0  0  0
 14 16  1  0  0  0  0
 16 17  1  0  0  0  0
 17 18  2  0  0  0  0
 17 19  1  0  0  0  0
 19 20  2  0  0  0  0
 20 21  1  0  0  0  0
 20 22  1  0  0  0  0
 22 23  1  0  0  0  0
 23 24  2  0  0  0  0
 19 24  1  0  0  0  0
  8 25  1  0  0  0  0
 25 26  2  0  0  0  0
  5 26  1  0  0  0  0
M  END
>  <MOLECULEID>
M3607331

>  <CLASS>
Active

$$$$

  Mrv2120 12252113582D          

 28 30  0  0  0  0            999 V2000
    2.1434   -5.3625    0.0000 C   0  0  0  0  0  0  0  0  0  0  0  0
    2.8579   -4.9500    0.0000 N   0  0  0  0  0  0  0  0  0  0  0  0
    2.8579   -4.1250    0.0000 C   0  0  0  0  0  0  0  0  0  0  0  0
    2.1434   -3.7125    0.0000 C   0  0  0  0  0  0  0  0  0  0  0  0
    1.4289   -4.1250    0.0000 C   0  0  0  0  0  0  0  0  0  0  0  0
    0.7145   -3.7125    0.0000 C   0  0  0  0  0  0  0  0  0  0  0  0
    0.7145   -2.8875    0.0000 C   0  0  0  0  0  0  0  0  0  0  0  0
    1.4289   -2.4750    0.0000 N   0  0  0  0  0  0  0  0  0  0  0  0
    1.4289   -1.6500    0.0000 C   0  0  0  0  0  0  0  0  0  0  0  0
    0.7145   -1.2375    0.0000 C   0  0  0  0  0  0  0  0  0  0  0  0
    0.7145   -0.4125    0.0000 C   0  0  0  0  0  0  0  0  0  0  0  0
    0.0000    0.0000    0.0000 C   0  0  0  0  0  0  0  0  0  0  0  0
    0.0000    0.8250    0.0000 C   0  0  0  0  0  0  0  0  0  0  0  0
    0.7145    1.2375    0.0000 C   0  0  0  0  0  0  0  0  0  0  0  0
    1.4289    0.8250    0.0000 C   0  0  0  0  0  0  0  0  0  0  0  0
    1.4289    0.0000    0.0000 C   0  0  0  0  0  0  0  0  0  0  0  0
    2.1434    1.2375    0.0000 C   0  0  0  0  0  0  0  0  0  0  0  0
    2.8579    1.6500    0.0000 F   0  0  0  0  0  0  0  0  0  0  0  0
    1.7309    1.9520    0.0000 F   0  0  0  0  0  0  0  0  0  0  0  0
    2.5559    0.5230    0.0000 F   0  0  0  0  0  0  0  0  0  0  0  0
    2.1434   -2.8875    0.0000 C   0  0  0  0  0  0  0  0  0  0  0  0
    3.5724   -5.3625    0.0000 C   0  0  0  0  0  0  0  0  0  0  0  0
    4.2868   -4.9500    0.0000 O   0  0  0  0  0  0  0  0  0  0  0  0
    3.5724   -6.1875    0.0000 C   0  0  0  0  0  0  0  0  0  0  0  0
    4.2398   -6.6724    0.0000 C   0  0  0  0  0  0  0  0  0  0  0  0
    3.9849   -7.4570    0.0000 C   0  0  0  0  0  0  0  0  0  0  0  0
    3.1599   -7.4570    0.0000 C   0  0  0  0  0  0  0  0  0  0  0  0
    2.9049   -6.6724    0.0000 O   0  0  0  0  0  0  0  0  0  0  0  0
  1  2  1  0  0  0  0
  2  3  1  0  0  0  0
  3  4  1  0  0  0  0
  4  5  1  0  0  0  0
  5  6  1  0  0  0  0
  6  7  1  0  0  0  0
  7  8  1  0  0  0  0
  8  9  1  0  0  0  0
  9 10  1  0  0  0  0
 10 11  1  0  0  0  0
 11 12  2  0  0  0  0
 12 13  1  0  0  0  0
 13 14  2  0  0  0  0
 14 15  1  0  0  0  0
 15 16  2  0  0  0  0
 11 16  1  0  0  0  0
 15 17  1  0  0  0  0
 17 18  1  0  0  0  0
 17 19  1  0  0  0  0
 17 20  1  0  0  0  0
  8 21  1  0  0  0  0
  4 21  1  0  0  0  0
  2 22  1  0  0  0  0
 22 23  2  0  0  0  0
 22 24  1  0  0  0  0
 24 25  2  0  0  0  0
 25 26  1  0  0  0  0
 26 27  2  0  0  0  0
 27 28  1  0  0  0  0
 24 28  1  0  0  0  0
M  END
>  <MOLECULEID>
M3538691

>  <CLASS>
Active

$$$$

  Mrv2120 12252113582D          

 31 33  0  0  0  0            999 V2000
   -2.1434   -3.7125    0.0000 C   0  0  0  0  0  0  0  0  0  0  0  0
   -1.4289   -4.1250    0.0000 O   0  0  0  0  0  0  0  0  0  0  0  0
   -1.4289   -4.9500    0.0000 C   0  0  0  0  0  0  0  0  0  0  0  0
   -0.7145   -5.3625    0.0000 C   0  0  0  0  0  0  0  0  0  0  0  0
    0.0000   -4.9500    0.0000 C   0  0  0  0  0  0  0  0  0  0  0  0
    0.7145   -5.3625    0.0000 N   0  0  0  0  0  0  0  0  0  0  0  0
    1.4289   -4.9500    0.0000 C   0  0  0  0  0  0  0  0  0  0  0  0
    2.1434   -5.3625    0.0000 C   0  0  0  0  0  0  0  0  0  0  0  0
    2.1434   -6.1875    0.0000 C   0  0  0  0  0  0  0  0  0  0  0  0
    1.4289   -6.6000    0.0000 C   0  0  0  0  0  0  0  0  0  0  0  0
    0.7145   -6.1875    0.0000 C   0  0  0  0  0  0  0  0  0  0  0  0
    0.0000   -6.6000    0.0000 O   0  0  0  0  0  0  0  0  0  0  0  0
    2.8579   -4.9500    0.0000 C   0  0  0  0  0  0  0  0  0  0  0  0
    2.8579   -4.1250    0.0000 O   0  0  0  0  0  0  0  0  0  0  0  0
    3.5724   -5.3625    0.0000 N   0  0  0  0  0  0  0  0  0  0  0  0
    4.2868   -4.9500    0.0000 C   0  0  0  0  0  0  0  0  0  0  0  0
    5.0013   -5.3625    0.0000 C   0  0  0  0  0  0  0  0  0  0  0  0
    5.7158   -4.9500    0.0000 N   0  0  0  0  0  0  0  0  0  0  0  0
    5.7158   -4.1250    0.0000 C   0  0  0  0  0  0  0  0  0  0  0  0
    6.4302   -5.3625    0.0000 C   0  0  0  0  0  0  0  0  0  0  0  0
    7.1447   -4.9500    0.0000 C   0  0  0  0  0  0  0  0  0  0  0  0
    7.8592   -5.3625    0.0000 C   0  0  0  0  0  0  0  0  0  0  0  0
    8.5737   -4.9500    0.0000 C   0  0  0  0  0  0  0  0  0  0  0  0
    9.2881   -5.3625    0.0000 C   0  0  0  0  0  0  0  0  0  0  0  0
    9.2881   -6.1875    0.0000 C   0  0  0  0  0  0  0  0  0  0  0  0
    8.5737   -6.6000    0.0000 C   0  0  0  0  0  0  0  0  0  0  0  0
    7.8592   -6.1875    0.0000 C   0  0  0  0  0  0  0  0  0  0  0  0
   -0.7145   -6.1875    0.0000 C   0  0  0  0  0  0  0  0  0  0  0  0
   -1.4289   -6.6000    0.0000 C   0  0  0  0  0  0  0  0  0  0  0  0
   -2.1434   -6.1875    0.0000 C   0  0  0  0  0  0  0  0  0  0  0  0
   -2.1434   -5.3625    0.0000 C   0  0  0  0  0  0  0  0  0  0  0  0
  1  2  1  0  0  0  0
  2  3  1  0  0  0  0
  3  4  2  0  0  0  0
  4  5  1  0  0  0  0
  5  6  1  0  0  0  0
  6  7  1  0  0  0  0
  7  8  1  0  0  0  0
  8  9  1  0  0  0  0
  9 10  1  0  0  0  0
 10 11  1  0  0  0  0
  6 11  1  0  0  0  0
 11 12  2  0  0  0  0
  8 13  1  0  0  0  0
 13 14  2  0  0  0  0
 13 15  1  0  0  0  0
 15 16  1  0  0  0  0
 16 17  1  0  0  0  0
 17 18  1  0  0  0  0
 18 19  1  0  0  0  0
 18 20  1  0  0  0  0
 20 21  1  0  0  0  0
 21 22  1  0  0  0  0
 22 23  2  0  0  0  0
 23 24  1  0  0  0  0
 24 25  2  0  0  0  0
 25 26  1  0  0  0  0
 26 27  2  0  0  0  0
 22 27  1  0  0  0  0
  4 28  1  0  0  0  0
 28 29  2  0  0  0  0
 29 30  1  0  0  0  0
 30 31  2  0  0  0  0
  3 31  1  0  0  0  0
M  END
>  <MOLECULEID>
M3366401

>  <CLASS>
Active

$$$$

  Mrv2120 12252113582D          

 26 28  0  0  0  0            999 V2000
    1.3501   -3.2971    0.0000 O   0  5  0  0  0  0  0  0  0  0  0  0
    2.0646   -2.8846    0.0000 N   0  3  0  0  0  0  0  0  0  0  0  0
    2.7791   -3.2971    0.0000 O   0  0  0  0  0  0  0  0  0  0  0  0
    2.0646   -2.0596    0.0000 C   0  0  0  0  0  0  0  0  0  0  0  0
    1.3501   -1.6471    0.0000 C   0  0  0  0  0  0  0  0  0  0  0  0
    1.3501   -0.8221    0.0000 C   0  0  0  0  0  0  0  0  0  0  0  0
    2.0646   -0.4096    0.0000 C   0  0  0  0  0  0  0  0  0  0  0  0
    2.7791   -0.8221    0.0000 C   0  0  0  0  0  0  0  0  0  0  0  0
    2.7791   -1.6471    0.0000 C   0  0  0  0  0  0  0  0  0  0  0  0
    3.4935   -0.4096    0.0000 C   0  0  0  0  0  0  0  0  0  0  0  0
    3.4935    0.4154    0.0000 O   0  0  0  0  0  0  0  0  0  0  0  0
    4.2080   -0.8221    0.0000 N   0  0  0  0  0  0  0  0  0  0  0  0
    4.9225   -0.4096    0.0000 C   0  0  0  0  0  0  0  0  0  0  0  0
    5.6370   -0.8221    0.0000 C   0  0  0  0  0  0  0  0  0  0  0  0
    6.3514   -0.4096    0.0000 C   0  0  0  0  0  0  0  0  0  0  0  0
    6.4377    0.4109    0.0000 C   0  0  0  0  0  0  0  0  0  0  0  0
    7.2446    0.5824    0.0000 N   0  0  0  0  0  0  0  0  0  0  0  0
    7.6571   -0.1320    0.0000 C   0  0  0  0  0  0  0  0  0  0  0  0
    8.4641   -0.3036    0.0000 C   0  0  0  0  0  0  0  0  0  0  0  0
    8.7190   -1.0882    0.0000 C   0  0  0  0  0  0  0  0  0  0  0  0
    8.1670   -1.7013    0.0000 C   0  0  0  0  0  0  0  0  0  0  0  0
    7.3600   -1.5298    0.0000 C   0  0  0  0  0  0  0  0  0  0  0  0
    7.1051   -0.7451    0.0000 C   0  0  0  0  0  0  0  0  0  0  0  0
    0.6357   -0.4096    0.0000 N   0  3  0  0  0  0  0  0  0  0  0  0
    0.6357    0.4154    0.0000 O   0  5  0  0  0  0  0  0  0  0  0  0
   -0.0788   -0.8221    0.0000 O   0  0  0  0  0  0  0  0  0  0  0  0
  1  2  1  0  0  0  0
  2  3  2  0  0  0  0
  2  4  1  0  0  0  0
  4  5  2  0  0  0  0
  5  6  1  0  0  0  0
  6  7  2  0  0  0  0
  7  8  1  0  0  0  0
  8  9  2  0  0  0  0
  4  9  1  0  0  0  0
  8 10  1  0  0  0  0
 10 11  2  0  0  0  0
 10 12  1  0  0  0  0
 12 13  1  0  0  0  0
 13 14  1  0  0  0  0
 14 15  1  0  0  0  0
 15 16  2  0  0  0  0
 16 17  1  0  0  0  0
 17 18  1  0  0  0  0
 18 19  2  0  0  0  0
 19 20  1  0  0  0  0
 20 21  2  0  0  0  0
 21 22  1  0  0  0  0
 22 23  2  0  0  0  0
 15 23  1  0  0  0  0
 18 23  1  0  0  0  0
  6 24  1  0  0  0  0
 24 25  1  0  0  0  0
 24 26  2  0  0  0  0
M  CHG  4   1  -1   2   1  24   1  25  -1
M  END
>  <MOLECULEID>
M2641414

>  <CLASS>
Active

$$$$

  Mrv2120 12252113582D          

 27 27  0  0  0  0            999 V2000
   -0.2063    1.0717    0.0000 O   0  0  0  0  0  0  0  0  0  0  0  0
    0.2062    0.3572    0.0000 C   0  0  0  0  0  0  0  0  0  0  0  0
    1.0312    0.3572    0.0000 O   0  0  0  0  0  0  0  0  0  0  0  0
   -0.2062   -0.3572    0.0000 C   0  0  0  0  0  0  0  0  0  0  0  0
    0.2063   -1.0717    0.0000 O   0  0  0  0  0  0  0  0  0  0  0  0
   -1.0312   -0.3572    0.0000 O   0  0  0  0  0  0  0  0  0  0  0  0
    7.9183    0.8643    0.0000 C   0  0  0  0  0  0  0  0  0  0  0  0
    7.9183    0.0393    0.0000 N   0  0  0  0  0  0  0  0  0  0  0  0
    7.2038   -0.3732    0.0000 C   0  0  0  0  0  0  0  0  0  0  0  0
    6.4893    0.0393    0.0000 C   0  0  0  0  0  0  0  0  0  0  0  0
    5.7748   -0.3732    0.0000 O   0  0  0  0  0  0  0  0  0  0  0  0
    5.0604    0.0393    0.0000 C   0  0  0  0  0  0  0  0  0  0  0  0
    4.3459   -0.3732    0.0000 C   0  0  0  0  0  0  0  0  0  0  0  0
    3.6314    0.0393    0.0000 C   0  0  0  0  0  0  0  0  0  0  0  0
    3.6314    0.8643    0.0000 C   0  0  0  0  0  0  0  0  0  0  0  0
    2.9170    1.2768    0.0000 Br  0  0  0  0  0  0  0  0  0  0  0  0
    4.3459    1.2768    0.0000 C   0  0  0  0  0  0  0  0  0  0  0  0
    5.0604    0.8643    0.0000 C   0  0  0  0  0  0  0  0  0  0  0  0
    8.6327   -0.3732    0.0000 C   0  0  0  0  0  0  0  0  0  0  0  0
    9.3472    0.0393    0.0000 C   0  0  0  0  0  0  0  0  0  0  0  0
    9.3472    0.8643    0.0000 O   0  0  0  0  0  0  0  0  0  0  0  0
   10.0617   -0.3732    0.0000 C   0  0  0  0  0  0  0  0  0  0  0  0
   10.7761    0.0393    0.0000 C   0  0  0  0  0  0  0  0  0  0  0  0
   11.4906   -0.3732    0.0000 C   0  0  0  0  0  0  0  0  0  0  0  0
   11.4906   -1.1982    0.0000 C   0  0  0  0  0  0  0  0  0  0  0  0
   10.7761   -1.6107    0.0000 C   0  0  0  0  0  0  0  0  0  0  0  0
   10.0617   -1.1982    0.0000 C   0  0  0  0  0  0  0  0  0  0  0  0
  1  2  1  0  0  0  0
  2  3  2  0  0  0  0
  2  4  1  0  0  0  0
  4  5  1  0  0  0  0
  4  6  2  0  0  0  0
  7  8  1  0  0  0  0
  8  9  1  0  0  0  0
  9 10  1  0  0  0  0
 10 11  1  0  0  0  0
 11 12  1  0  0  0  0
 12 13  2  0  0  0  0
 13 14  1  0  0  0  0
 14 15  2  0  0  0  0
 15 16  1  0  0  0  0
 15 17  1  0  0  0  0
 17 18  2  0  0  0  0
 12 18  1  0  0  0  0
  8 19  1  0  0  0  0
 19 20  1  0  0  0  0
 20 21  1  0  0  0  0
 20 22  1  0  0  0  0
 22 23  2  0  0  0  0
 23 24  1  0  0  0  0
 24 25  2  0  0  0  0
 25 26  1  0  0  0  0
 26 27  2  0  0  0  0
 22 27  1  0  0  0  0
M  END
>  <MOLECULEID>
M782677

>  <CLASS>
Active

$$$$

  Mrv2120 12252113582D          

 24 27  0  0  0  0            999 V2000
    6.4489   -3.3088    0.0000 O   0  0  0  0  0  0  0  0  0  0  0  0
    6.1133   -2.5551    0.0000 C   0  0  0  0  0  0  0  0  0  0  0  0
    5.2929   -2.4689    0.0000 C   0  0  0  0  0  0  0  0  0  0  0  0
    4.9573   -1.7152    0.0000 C   0  0  0  0  0  0  0  0  0  0  0  0
    5.4422   -1.0477    0.0000 C   0  0  0  0  0  0  0  0  0  0  0  0
    6.2627   -1.1340    0.0000 C   0  0  0  0  0  0  0  0  0  0  0  0
    6.5983   -1.8877    0.0000 C   0  0  0  0  0  0  0  0  0  0  0  0
    5.1067   -0.2941    0.0000 C   0  0  0  0  0  0  0  0  0  0  0  0
    4.2997   -0.1225    0.0000 C   0  0  0  0  0  0  0  0  0  0  0  0
    4.2135    0.6979    0.0000 C   0  0  0  0  0  0  0  0  0  0  0  0
    4.9671    1.0335    0.0000 N   0  0  0  0  0  0  0  0  0  0  0  0
    5.5192    0.4204    0.0000 O   0  0  0  0  0  0  0  0  0  0  0  0
    3.4990    1.1104    0.0000 C   0  0  0  0  0  0  0  0  0  0  0  0
    3.4990    1.9354    0.0000 O   0  0  0  0  0  0  0  0  0  0  0  0
    2.7845    0.6979    0.0000 N   0  0  0  0  0  0  0  0  0  0  0  0
    2.0701    1.1104    0.0000 C   0  0  0  0  0  0  0  0  0  0  0  0
    1.3556    0.6979    0.0000 C   0  0  0  0  0  0  0  0  0  0  0  0
    0.6411    1.1104    0.0000 C   0  0  0  0  0  0  0  0  0  0  0  0
    0.6411    1.9354    0.0000 C   0  0  0  0  0  0  0  0  0  0  0  0
   -0.1435    2.1904    0.0000 O   0  0  0  0  0  0  0  0  0  0  0  0
   -0.6284    1.5229    0.0000 C   0  0  0  0  0  0  0  0  0  0  0  0
   -0.1435    0.8555    0.0000 O   0  0  0  0  0  0  0  0  0  0  0  0
    1.3556    2.3479    0.0000 C   0  0  0  0  0  0  0  0  0  0  0  0
    2.0701    1.9354    0.0000 C   0  0  0  0  0  0  0  0  0  0  0  0
  1  2  1  0  0  0  0
  2  3  2  0  0  0  0
  3  4  1  0  0  0  0
  4  5  2  0  0  0  0
  5  6  1  0  0  0  0
  6  7  2  0  0  0  0
  2  7  1  0  0  0  0
  5  8  1  0  0  0  0
  8  9  2  0  0  0  0
  9 10  1  0  0  0  0
 10 11  2  0  0  0  0
 11 12  1  0  0  0  0
  8 12  1  0  0  0  0
 10 13  1  0  0  0  0
 13 14  2  0  0  0  0
 13 15  1  0  0  0  0
 15 16  1  0  0  0  0
 16 17  2  0  0  0  0
 17 18  1  0  0  0  0
 18 19  2  0  0  0  0
 19 20  1  0  0  0  0
 20 21  1  0  0  0  0
 21 22  1  0  0  0  0
 18 22  1  0  0  0  0
 19 23  1  0  0  0  0
 23 24  2  0  0  0  0
 16 24  1  0  0  0  0
M  END
>  <MOLECULEID>
M1187341

>  <CLASS>
Active

$$$$

  Mrv2120 12252113582D          

 28 30  0  0  0  0            999 V2000
   -5.7158    3.3000    0.0000 C   0  0  0  0  0  0  0  0  0  0  0  0
   -5.0013    2.8875    0.0000 C   0  0  0  0  0  0  0  0  0  0  0  0
   -5.0013    2.0625    0.0000 C   0  0  0  0  0  0  0  0  0  0  0  0
   -4.2868    3.3000    0.0000 C   0  0  0  0  0  0  0  0  0  0  0  0
   -3.5724    2.8875    0.0000 C   0  0  0  0  0  0  0  0  0  0  0  0
   -2.8579    3.3000    0.0000 C   0  0  0  0  0  0  0  0  0  0  0  0
   -2.1434    2.8875    0.0000 C   0  0  0  0  0  0  0  0  0  0  0  0
   -2.1434    2.0625    0.0000 C   0  0  0  0  0  0  0  0  0  0  0  0
   -1.4289    1.6500    0.0000 C   0  0  0  0  0  0  0  0  0  0  0  0
   -0.7145    2.0625    0.0000 N   0  0  0  0  0  0  0  0  0  0  0  0
   -0.7145    2.8875    0.0000 C   0  0  0  0  0  0  0  0  0  0  0  0
   -0.0000    3.3000    0.0000 C   0  0  0  0  0  0  0  0  0  0  0  0
    0.7145    2.8875    0.0000 C   0  0  0  0  0  0  0  0  0  0  0  0
    0.7145    2.0625    0.0000 C   0  0  0  0  0  0  0  0  0  0  0  0
   -0.0000    1.6500    0.0000 C   0  0  0  0  0  0  0  0  0  0  0  0
    1.4289    1.6500    0.0000 N   0  0  0  0  0  0  0  0  0  0  0  0
    2.1434    2.0625    0.0000 C   0  0  0  0  0  0  0  0  0  0  0  0
    2.1434    2.8875    0.0000 O   0  0  0  0  0  0  0  0  0  0  0  0
    2.8579    1.6500    0.0000 C   0  0  0  0  0  0  0  0  0  0  0  0
    3.5724    2.0625    0.0000 S   0  0  0  0  0  0  0  0  0  0  0  0
    4.2868    1.6500    0.0000 C   0  0  0  0  0  0  0  0  0  0  0  0
    5.0405    1.9856    0.0000 N   0  0  0  0  0  0  0  0  0  0  0  0
    5.5925    1.3725    0.0000 N   0  0  0  0  0  0  0  0  0  0  0  0
    5.1800    0.6580    0.0000 C   0  0  0  0  0  0  0  0  0  0  0  0
    4.3731    0.8295    0.0000 N   0  0  0  0  0  0  0  0  0  0  0  0
    3.7600    0.2775    0.0000 C   0  0  0  0  0  0  0  0  0  0  0  0
   -2.8579    1.6500    0.0000 C   0  0  0  0  0  0  0  0  0  0  0  0
   -3.5724    2.0625    0.0000 C   0  0  0  0  0  0  0  0  0  0  0  0
  1  2  1  0  0  0  0
  2  3  1  0  0  0  0
  2  4  1  0  0  0  0
  4  5  1  0  0  0  0
  5  6  2  0  0  0  0
  6  7  1  0  0  0  0
  7  8  2  0  0  0  0
  8  9  1  0  0  0  0
  9 10  1  0  0  0  0
 10 11  1  0  0  0  0
 11 12  1  0  0  0  0
 12 13  1  0  0  0  0
 13 14  1  0  0  0  0
 14 15  1  0  0  0  0
 10 15  1  0  0  0  0
 14 16  1  0  0  0  0
 16 17  1  0  0  0  0
 17 18  2  0  0  0  0
 17 19  1  0  0  0  0
 19 20  1  0  0  0  0
 20 21  1  0  0  0  0
 21 22  2  0  0  0  0
 22 23  1  0  0  0  0
 23 24  2  0  0  0  0
 24 25  1  0  0  0  0
 21 25  1  0  0  0  0
 25 26  1  0  0  0  0
  8 27  1  0  0  0  0
 27 28  2  0  0  0  0
  5 28  1  0  0  0  0
M  END
>  <MOLECULEID>
M3529403

>  <CLASS>
Active

$$$$

  Mrv2120 12252113582D          

 60 65  0  0  1  0            999 V2000
   -6.7669   -0.7170    0.0000 C   0  0  0  0  0  0  0  0  0  0  0  0
   -6.0531   -0.3034    0.0000 C   0  0  0  0  0  0  0  0  0  0  0  0
   -5.3380   -0.7148    0.0000 C   0  0  0  0  0  0  0  0  0  0  0  0
   -5.3367   -1.5398    0.0000 C   0  0  0  0  0  0  0  0  0  0  0  0
   -4.6241   -0.3012    0.0000 C   0  0  0  0  0  0  0  0  0  0  0  0
   -4.6254    0.5238    0.0000 O   0  0  0  0  0  0  0  0  0  0  0  0
   -3.9090   -0.7126    0.0000 N   0  0  0  0  0  0  0  0  0  0  0  0
   -3.1952   -0.2990    0.0000 C   0  0  2  0  0  0  0  0  0  0  0  0
   -2.4801   -0.7103    0.0000 C   0  0  1  0  0  0  0  0  0  0  0  0
   -2.4788   -1.5353    0.0000 O   0  0  0  0  0  0  0  0  0  0  0  0
   -1.7663   -0.2967    0.0000 C   0  0  0  0  0  0  0  0  0  0  0  0
   -1.7675    0.5283    0.0000 O   0  0  0  0  0  0  0  0  0  0  0  0
   -1.0512   -0.7081    0.0000 O   0  0  0  0  0  0  0  0  0  0  0  0
   -0.3373   -0.2945    0.0000 C   0  0  1  0  0  0  0  0  0  0  0  0
    0.4275   -0.6804    0.0000 C   0  0  0  0  0  0  0  0  0  0  0  0
    1.2069   -0.2662    0.0000 C   0  0  1  0  0  0  0  0  0  0  0  0
    1.4741   -1.0467    0.0000 O   0  0  0  0  0  0  0  0  0  0  0  0
    2.0716   -0.1168    0.0000 C   0  0  1  0  0  0  0  0  0  0  0  0
    2.4801   -0.8335    0.0000 O   0  0  0  0  0  0  0  0  0  0  0  0
    2.0637   -1.5457    0.0000 C   0  0  0  0  0  0  0  0  0  0  0  0
    1.2387   -1.5412    0.0000 O   0  0  0  0  0  0  0  0  0  0  0  0
    2.4723   -2.2625    0.0000 C   0  0  0  0  0  0  0  0  0  0  0  0
    3.2972   -2.2670    0.0000 C   0  0  0  0  0  0  0  0  0  0  0  0
    3.7058   -2.9838    0.0000 C   0  0  0  0  0  0  0  0  0  0  0  0
    3.2894   -3.6959    0.0000 C   0  0  0  0  0  0  0  0  0  0  0  0
    2.4644   -3.6914    0.0000 C   0  0  0  0  0  0  0  0  0  0  0  0
    2.0558   -2.9747    0.0000 C   0  0  0  0  0  0  0  0  0  0  0  0
    2.6300    0.5385    0.0000 C   0  0  0  0  0  0  0  0  0  0  0  0
    3.3873    0.2114    0.0000 C   0  0  2  0  0  0  0  0  0  0  0  0
    3.8797   -0.4506    0.0000 C   0  0  0  0  0  0  0  0  0  0  0  0
    4.5417    0.0417    0.0000 O   0  0  0  0  0  0  0  0  0  0  0  0
    4.0493    0.7037    0.0000 C   0  0  2  0  0  0  0  0  0  0  0  0
    3.9540    1.5231    0.0000 C   0  0  0  0  0  0  0  0  0  0  0  0
    3.1966    1.8503    0.0000 C   0  0  1  0  0  0  0  0  0  0  0  0
    3.1013    2.6698    0.0000 O   0  0  0  0  0  0  0  0  0  0  0  0
    2.5346    1.3580    0.0000 C   0  0  2  0  0  0  0  0  0  0  0  0
    2.5372    2.1830    0.0000 C   0  0  0  0  0  0  0  0  0  0  0  0
    1.8611    1.8655    0.0000 C   0  0  0  0  0  0  0  0  0  0  0  0
    2.0494    2.6687    0.0000 O   0  0  0  0  0  0  0  0  0  0  0  0
    1.0149    1.7070    0.0000 C   0  0  2  0  0  0  0  0  0  0  0  0
    0.5962    2.4179    0.0000 O   0  0  0  0  0  0  0  0  0  0  0  0
   -0.2287    2.4108    0.0000 C   0  0  0  0  0  0  0  0  0  0  0  0
   -0.6351    1.6928    0.0000 C   0  0  0  0  0  0  0  0  0  0  0  0
   -0.6474    3.1216    0.0000 O   0  0  0  0  0  0  0  0  0  0  0  0
    0.4552    1.0311    0.0000 C   0  0  0  0  0  0  0  0  0  0  0  0
   -0.2918    0.5609    0.0000 C   0  0  0  0  0  0  0  0  0  0  0  0
   -1.0031    0.9787    0.0000 C   0  0  0  0  0  0  0  0  0  0  0  0
    0.8757    0.4083    0.0000 C   0  0  0  0  0  0  0  0  0  0  0  0
    1.3835    1.0585    0.0000 C   0  0  0  0  0  0  0  0  0  0  0  0
    1.6923    0.5255    0.0000 C   0  0  0  0  0  0  0  0  0  0  0  0
    2.8753   -0.4355    0.0000 O   0  0  0  0  0  0  0  0  0  0  0  0
    3.1795   -1.2024    0.0000 C   0  0  0  0  0  0  0  0  0  0  0  0
    3.9957   -1.3224    0.0000 C   0  0  0  0  0  0  0  0  0  0  0  0
    2.6675   -1.8493    0.0000 O   0  0  0  0  0  0  0  0  0  0  0  0
   -3.1965    0.5260    0.0000 C   0  0  0  0  0  0  0  0  0  0  0  0
   -3.9116    0.9374    0.0000 C   0  0  0  0  0  0  0  0  0  0  0  0
   -3.9129    1.7624    0.0000 C   0  0  0  0  0  0  0  0  0  0  0  0
   -3.1990    2.1760    0.0000 C   0  0  0  0  0  0  0  0  0  0  0  0
   -2.4839    1.7646    0.0000 C   0  0  0  0  0  0  0  0  0  0  0  0
   -2.4826    0.9396    0.0000 C   0  0  0  0  0  0  0  0  0  0  0  0
  1  2  1  0  0  0  0
  2  3  2  0  0  0  0
  3  4  1  0  0  0  0
  3  5  1  0  0  0  0
  5  6  2  0  0  0  0
  5  7  1  0  0  0  0
  8  7  1  1  0  0  0
  8  9  1  0  0  0  0
  9 10  1  6  0  0  0
  9 11  1  0  0  0  0
 11 12  2  0  0  0  0
 11 13  1  0  0  0  0
 14 13  1  6  0  0  0
 14 15  1  0  0  0  0
 16 15  1  0  0  0  0
 16 17  1  1  0  0  0
 16 18  1  0  0  0  0
 18 19  1  6  0  0  0
 19 20  1  0  0  0  0
 20 21  2  0  0  0  0
 20 22  1  0  0  0  0
 22 23  2  0  0  0  0
 23 24  1  0  0  0  0
 24 25  2  0  0  0  0
 25 26  1  0  0  0  0
 26 27  2  0  0  0  0
 22 27  1  0  0  0  0
 18 28  1  0  0  0  0
 29 28  1  0  0  0  0
 29 30  1  0  0  0  0
 30 31  1  0  0  0  0
 32 31  1  1  0  0  0
 29 32  1  0  0  0  0
 32 33  1  0  0  0  0
 34 33  1  0  0  0  0
 34 35  1  6  0  0  0
 34 36  1  0  0  0  0
 36 28  1  0  0  0  0
 36 37  1  1  0  0  0
 36 38  1  0  0  0  0
 38 39  2  0  0  0  0
 40 38  1  0  0  0  0
 40 41  1  1  0  0  0
 41 42  1  0  0  0  0
 42 43  1  0  0  0  0
 42 44  2  0  0  0  0
 40 45  1  0  0  0  0
 45 46  2  0  0  0  0
 14 46  1  0  0  0  0
 46 47  1  0  0  0  0
 45 48  1  0  0  0  0
 16 48  1  0  0  0  0
 48 49  1  0  0  0  0
 48 50  1  0  0  0  0
 29 51  1  6  0  0  0
 51 52  1  0  0  0  0
 52 53  1  0  0  0  0
 52 54  2  0  0  0  0
  8 55  1  0  0  0  0
 55 56  2  0  0  0  0
 56 57  1  0  0  0  0
 57 58  2  0  0  0  0
 58 59  1  0  0  0  0
 59 60  2  0  0  0  0
 55 60  1  0  0  0  0
M  END
>  <MOLECULEID>
M3529241

>  <CLASS>
Inactive

$$$$

  Mrv2120 12252113582D          

 60 65  0  0  1  0            999 V2000
   -6.8161    0.5033    0.0000 C   0  0  0  0  0  0  0  0  0  0  0  0
   -6.1016    0.9158    0.0000 C   0  0  0  0  0  0  0  0  0  0  0  0
   -5.3872    0.5033    0.0000 C   0  0  0  0  0  0  0  0  0  0  0  0
   -5.3872   -0.3217    0.0000 C   0  0  0  0  0  0  0  0  0  0  0  0
   -4.6727    0.9158    0.0000 C   0  0  0  0  0  0  0  0  0  0  0  0
   -4.6727    1.7408    0.0000 O   0  0  0  0  0  0  0  0  0  0  0  0
   -3.9582    0.5033    0.0000 N   0  0  0  0  0  0  0  0  0  0  0  0
   -3.2437    0.9158    0.0000 C   0  0  2  0  0  0  0  0  0  0  0  0
   -2.5293    0.5033    0.0000 C   0  0  1  0  0  0  0  0  0  0  0  0
   -2.5293   -0.3217    0.0000 O   0  0  0  0  0  0  0  0  0  0  0  0
   -1.8148    0.9158    0.0000 C   0  0  0  0  0  0  0  0  0  0  0  0
   -1.8148    1.7408    0.0000 O   0  0  0  0  0  0  0  0  0  0  0  0
   -1.1003    0.5033    0.0000 O   0  0  0  0  0  0  0  0  0  0  0  0
   -0.3859    0.9158    0.0000 C   0  0  1  0  0  0  0  0  0  0  0  0
    0.3783    0.5288    0.0000 C   0  0  0  0  0  0  0  0  0  0  0  0
    1.1584    0.9418    0.0000 C   0  0  1  0  0  0  0  0  0  0  0  0
    1.4244    0.1608    0.0000 O   0  0  0  0  0  0  0  0  0  0  0  0
    2.0233    1.0898    0.0000 C   0  0  1  0  0  0  0  0  0  0  0  0
    2.4308    0.3725    0.0000 O   0  0  0  0  0  0  0  0  0  0  0  0
    2.0132   -0.3391    0.0000 C   0  0  0  0  0  0  0  0  0  0  0  0
    1.1882   -0.3333    0.0000 O   0  0  0  0  0  0  0  0  0  0  0  0
    2.4207   -1.0564    0.0000 C   0  0  0  0  0  0  0  0  0  0  0  0
    3.2457   -1.0623    0.0000 C   0  0  0  0  0  0  0  0  0  0  0  0
    3.6531   -1.7796    0.0000 C   0  0  0  0  0  0  0  0  0  0  0  0
    3.2356   -2.4912    0.0000 C   0  0  0  0  0  0  0  0  0  0  0  0
    2.4106   -2.4853    0.0000 C   0  0  0  0  0  0  0  0  0  0  0  0
    2.0031   -1.7680    0.0000 C   0  0  0  0  0  0  0  0  0  0  0  0
    2.5827    1.7443    0.0000 C   0  0  0  0  0  0  0  0  0  0  0  0
    3.3396    1.4160    0.0000 C   0  0  2  0  0  0  0  0  0  0  0  0
    3.8309    0.7532    0.0000 C   0  0  0  0  0  0  0  0  0  0  0  0
    4.4936    1.2445    0.0000 O   0  0  0  0  0  0  0  0  0  0  0  0
    4.0023    1.9073    0.0000 C   0  0  2  0  0  0  0  0  0  0  0  0
    3.9083    2.7269    0.0000 C   0  0  0  0  0  0  0  0  0  0  0  0
    3.1514    3.0552    0.0000 C   0  0  2  0  0  0  0  0  0  0  0  0
    3.0573    3.8748    0.0000 O   0  0  0  0  0  0  0  0  0  0  0  0
    2.4886    2.5639    0.0000 C   0  0  2  0  0  0  0  0  0  0  0  0
    2.4925    3.3889    0.0000 C   0  0  0  0  0  0  0  0  0  0  0  0
    1.8159    3.0725    0.0000 C   0  0  0  0  0  0  0  0  0  0  0  0
    2.0055    3.8754    0.0000 O   0  0  0  0  0  0  0  0  0  0  0  0
    0.9694    2.9152    0.0000 C   0  0  2  0  0  0  0  0  0  0  0  0
    0.5519    3.6268    0.0000 O   0  0  0  0  0  0  0  0  0  0  0  0
   -0.2731    3.6209    0.0000 C   0  0  0  0  0  0  0  0  0  0  0  0
   -0.6805    2.9036    0.0000 C   0  0  0  0  0  0  0  0  0  0  0  0
   -0.6906    4.3325    0.0000 O   0  0  0  0  0  0  0  0  0  0  0  0
    0.4088    2.2402    0.0000 C   0  0  0  0  0  0  0  0  0  0  0  0
   -0.3390    1.7712    0.0000 C   0  0  0  0  0  0  0  0  0  0  0  0
   -1.0497    2.1901    0.0000 C   0  0  0  0  0  0  0  0  0  0  0  0
    0.8282    1.6168    0.0000 C   0  0  0  0  0  0  0  0  0  0  0  0
    1.3371    2.2662    0.0000 C   0  0  0  0  0  0  0  0  0  0  0  0
    1.6451    1.7328    0.0000 C   0  0  0  0  0  0  0  0  0  0  0  0
    2.8266    0.7699    0.0000 O   0  0  0  0  0  0  0  0  0  0  0  0
    3.1296    0.0025    0.0000 C   0  0  0  0  0  0  0  0  0  0  0  0
    3.9456   -0.1187    0.0000 C   0  0  0  0  0  0  0  0  0  0  0  0
    2.6165   -0.6435    0.0000 O   0  0  0  0  0  0  0  0  0  0  0  0
   -3.2437    1.7408    0.0000 C   0  0  0  0  0  0  0  0  0  0  0  0
   -3.9582    2.1533    0.0000 C   0  0  0  0  0  0  0  0  0  0  0  0
   -3.9582    2.9783    0.0000 C   0  0  0  0  0  0  0  0  0  0  0  0
   -3.2437    3.3908    0.0000 C   0  0  0  0  0  0  0  0  0  0  0  0
   -2.5293    2.9783    0.0000 C   0  0  0  0  0  0  0  0  0  0  0  0
   -2.5293    2.1533    0.0000 C   0  0  0  0  0  0  0  0  0  0  0  0
  1  2  1  0  0  0  0
  2  3  1  0  0  0  0
  3  4  1  0  0  0  0
  3  5  1  0  0  0  0
  5  6  2  0  0  0  0
  5  7  1  0  0  0  0
  8  7  1  1  0  0  0
  8  9  1  0  0  0  0
  9 10  1  6  0  0  0
  9 11  1  0  0  0  0
 11 12  2  0  0  0  0
 11 13  1  0  0  0  0
 14 13  1  6  0  0  0
 14 15  1  0  0  0  0
 16 15  1  0  0  0  0
 16 17  1  1  0  0  0
 16 18  1  0  0  0  0
 18 19  1  6  0  0  0
 19 20  1  0  0  0  0
 20 21  2  0  0  0  0
 20 22  1  0  0  0  0
 22 23  2  0  0  0  0
 23 24  1  0  0  0  0
 24 25  2  0  0  0  0
 25 26  1  0  0  0  0
 26 27  2  0  0  0  0
 22 27  1  0  0  0  0
 18 28  1  0  0  0  0
 29 28  1  0  0  0  0
 29 30  1  0  0  0  0
 30 31  1  0  0  0  0
 32 31  1  1  0  0  0
 29 32  1  0  0  0  0
 32 33  1  0  0  0  0
 34 33  1  0  0  0  0
 34 35  1  1  0  0  0
 34 36  1  0  0  0  0
 36 28  1  0  0  0  0
 36 37  1  1  0  0  0
 36 38  1  0  0  0  0
 38 39  2  0  0  0  0
 40 38  1  0  0  0  0
 40 41  1  1  0  0  0
 41 42  1  0  0  0  0
 42 43  1  0  0  0  0
 42 44  2  0  0  0  0
 40 45  1  0  0  0  0
 45 46  2  0  0  0  0
 14 46  1  0  0  0  0
 46 47  1  0  0  0  0
 45 48  1  0  0  0  0
 16 48  1  0  0  0  0
 48 49  1  0  0  0  0
 48 50  1  0  0  0  0
 29 51  1  6  0  0  0
 51 52  1  0  0  0  0
 52 53  1  0  0  0  0
 52 54  2  0  0  0  0
  8 55  1  0  0  0  0
 55 56  2  0  0  0  0
 56 57  1  0  0  0  0
 57 58  2  0  0  0  0
 58 59  1  0  0  0  0
 59 60  2  0  0  0  0
 55 60  1  0  0  0  0
M  END
>  <MOLECULEID>
M3529240

>  <CLASS>
Active

$$$$

  Mrv2120 12252113582D          

 59 65  0  0  1  0            999 V2000
    5.6777    2.1298    0.0000 C   0  0  0  0  0  0  0  0  0  0  0  0
    4.8616    2.0088    0.0000 C   0  0  0  0  0  0  0  0  0  0  0  0
    4.3488    2.6550    0.0000 O   0  0  0  0  0  0  0  0  0  0  0  0
    4.5584    1.2415    0.0000 O   0  0  0  0  0  0  0  0  0  0  0  0
    5.0712    0.5953    0.0000 C   0  0  1  0  0  0  0  0  0  0  0  0
    5.5627    1.2579    0.0000 C   0  0  0  0  0  0  0  0  0  0  0  0
    6.2253    0.7664    0.0000 O   0  0  0  0  0  0  0  0  0  0  0  0
    5.7339    0.1038    0.0000 C   0  0  2  0  0  0  0  0  0  0  0  0
    5.6395   -0.7158    0.0000 C   0  0  0  0  0  0  0  0  0  0  0  0
    4.8826   -1.0439    0.0000 C   0  0  1  0  0  0  0  0  0  0  0  0
    4.7882   -1.8635    0.0000 O   0  0  0  0  0  0  0  0  0  0  0  0
    4.2200   -0.5524    0.0000 C   0  0  2  0  0  0  0  0  0  0  0  0
    4.2180   -1.3774    0.0000 C   0  0  0  0  0  0  0  0  0  0  0  0
    4.3143    0.2672    0.0000 C   0  0  0  0  0  0  0  0  0  0  0  0
    3.7646    0.9378    0.0000 C   0  0  2  0  0  0  0  0  0  0  0  0
    4.1794    1.6509    0.0000 O   0  0  0  0  0  0  0  0  0  0  0  0
    3.7692    2.3667    0.0000 C   0  0  0  0  0  0  0  0  0  0  0  0
    2.9442    2.3694    0.0000 O   0  0  0  0  0  0  0  0  0  0  0  0
    4.1839    3.0799    0.0000 C   0  0  0  0  0  0  0  0  0  0  0  0
    3.7737    3.7957    0.0000 C   0  0  0  0  0  0  0  0  0  0  0  0
    4.1885    4.5088    0.0000 C   0  0  0  0  0  0  0  0  0  0  0  0
    5.0135    4.5062    0.0000 C   0  0  0  0  0  0  0  0  0  0  0  0
    5.4237    3.7904    0.0000 C   0  0  0  0  0  0  0  0  0  0  0  0
    5.0089    3.0772    0.0000 C   0  0  0  0  0  0  0  0  0  0  0  0
    2.9040    1.0850    0.0000 C   0  0  2  0  0  0  0  0  0  0  0  0
    3.1675    1.8668    0.0000 O   0  0  0  0  0  0  0  0  0  0  0  0
    2.1358    1.4856    0.0000 C   0  0  0  0  0  0  0  0  0  0  0  0
    1.3880    1.0914    0.0000 C   0  0  2  0  0  0  0  0  0  0  0  0
    0.6745    1.5056    0.0000 O   0  0  0  0  0  0  0  0  0  0  0  0
   -0.0409    1.0948    0.0000 C   0  0  0  0  0  0  0  0  0  0  0  0
   -0.0428    0.2698    0.0000 O   0  0  0  0  0  0  0  0  0  0  0  0
   -0.7544    1.5089    0.0000 C   0  0  2  0  0  0  0  0  0  0  0  0
   -0.7525    2.3339    0.0000 O   0  0  0  0  0  0  0  0  0  0  0  0
   -1.4698    1.0981    0.0000 C   0  0  1  0  0  0  0  0  0  0  0  0
   -2.1833    1.5123    0.0000 N   0  0  0  0  0  0  0  0  0  0  0  0
   -2.8988    1.1015    0.0000 C   0  0  0  0  0  0  0  0  0  0  0  0
   -2.9007    0.2765    0.0000 O   0  0  0  0  0  0  0  0  0  0  0  0
   -3.6123    1.5156    0.0000 C   0  0  0  0  0  0  0  0  0  0  0  0
   -4.3277    1.1048    0.0000 C   0  0  0  0  0  0  0  0  0  0  0  0
   -5.0412    1.5190    0.0000 C   0  0  0  0  0  0  0  0  0  0  0  0
   -5.0393    2.3440    0.0000 C   0  0  0  0  0  0  0  0  0  0  0  0
   -4.3239    2.7548    0.0000 C   0  0  0  0  0  0  0  0  0  0  0  0
   -3.6103    2.3406    0.0000 C   0  0  0  0  0  0  0  0  0  0  0  0
   -1.4718    0.2731    0.0000 C   0  0  0  0  0  0  0  0  0  0  0  0
   -0.7583   -0.1411    0.0000 C   0  0  0  0  0  0  0  0  0  0  0  0
   -0.7602   -0.9661    0.0000 C   0  0  0  0  0  0  0  0  0  0  0  0
   -1.4756   -1.3769    0.0000 C   0  0  0  0  0  0  0  0  0  0  0  0
   -2.1891   -0.9627    0.0000 C   0  0  0  0  0  0  0  0  0  0  0  0
   -2.1872   -0.1377    0.0000 C   0  0  0  0  0  0  0  0  0  0  0  0
    1.4166    0.2466    0.0000 C   0  0  0  0  0  0  0  0  0  0  0  0
    0.6993   -0.1610    0.0000 C   0  0  0  0  0  0  0  0  0  0  0  0
    2.1454   -0.2218    0.0000 C   0  0  0  0  0  0  0  0  0  0  0  0
    2.7001   -0.8961    0.0000 C   0  0  1  0  0  0  0  0  0  0  0  0
    2.2816   -1.6071    0.0000 O   0  0  0  0  0  0  0  0  0  0  0  0
    3.5418   -1.0505    0.0000 C   0  0  0  0  0  0  0  0  0  0  0  0
    3.7267   -1.8545    0.0000 O   0  0  0  0  0  0  0  0  0  0  0  0
    2.5824    0.3981    0.0000 C   0  0  0  0  0  0  0  0  0  0  0  0
    3.0868   -0.2547    0.0000 C   0  0  0  0  0  0  0  0  0  0  0  0
    3.3995    0.2839    0.0000 C   0  0  0  0  0  0  0  0  0  0  0  0
  1  2  1  0  0  0  0
  2  3  2  0  0  0  0
  2  4  1  0  0  0  0
  5  4  1  1  0  0  0
  5  6  1  0  0  0  0
  6  7  1  0  0  0  0
  8  7  1  6  0  0  0
  5  8  1  0  0  0  0
  8  9  1  0  0  0  0
 10  9  1  0  0  0  0
 10 11  1  1  0  0  0
 10 12  1  0  0  0  0
 12 13  1  6  0  0  0
 12 14  1  0  0  0  0
  5 14  1  0  0  0  0
 15 14  1  0  0  0  0
 15 16  1  1  0  0  0
 16 17  1  0  0  0  0
 17 18  2  0  0  0  0
 17 19  1  0  0  0  0
 19 20  2  0  0  0  0
 20 21  1  0  0  0  0
 21 22  2  0  0  0  0
 22 23  1  0  0  0  0
 23 24  2  0  0  0  0
 19 24  1  0  0  0  0
 15 25  1  0  0  0  0
 25 26  1  6  0  0  0
 25 27  1  0  0  0  0
 28 27  1  0  0  0  0
 28 29  1  1  0  0  0
 29 30  1  0  0  0  0
 30 31  2  0  0  0  0
 32 30  1  0  0  0  0
 32 33  1  1  0  0  0
 32 34  1  0  0  0  0
 34 35  1  6  0  0  0
 35 36  1  0  0  0  0
 36 37  2  0  0  0  0
 36 38  1  0  0  0  0
 38 39  2  0  0  0  0
 39 40  1  0  0  0  0
 40 41  2  0  0  0  0
 41 42  1  0  0  0  0
 42 43  2  0  0  0  0
 38 43  1  0  0  0  0
 34 44  1  0  0  0  0
 44 45  2  0  0  0  0
 45 46  1  0  0  0  0
 46 47  2  0  0  0  0
 47 48  1  0  0  0  0
 48 49  2  0  0  0  0
 44 49  1  0  0  0  0
 28 50  1  0  0  0  0
 50 51  1  0  0  0  0
 50 52  2  0  0  0  0
 53 52  1  0  0  0  0
 53 54  1  6  0  0  0
 53 55  1  0  0  0  0
 12 55  1  0  0  0  0
 55 56  2  0  0  0  0
 52 57  1  0  0  0  0
 25 57  1  0  0  0  0
 57 58  1  0  0  0  0
 57 59  1  0  0  0  0
M  END
>  <MOLECULEID>
M3529231

>  <CLASS>
Active

$$$$

  Mrv2120 12252113582D          

 62 68  0  0  1  0            999 V2000
    0.7091    2.6971    0.0000 C   0  0  0  0  0  0  0  0  0  0  0  0
    1.1308    1.9880    0.0000 C   0  0  0  0  0  0  0  0  0  0  0  0
    0.7276    1.2683    0.0000 O   0  0  0  0  0  0  0  0  0  0  0  0
    1.9557    1.9987    0.0000 O   0  0  0  0  0  0  0  0  0  0  0  0
    2.3774    1.2896    0.0000 C   0  0  2  0  0  0  0  0  0  0  0  0
    1.8259    0.6128    0.0000 C   0  0  0  0  0  0  0  0  0  0  0  0
    1.0992    0.1412    0.0000 C   0  0  0  0  0  0  0  0  0  0  0  0
    0.3800    0.5454    0.0000 C   0  0  0  0  0  0  0  0  0  0  0  0
    1.0745   -0.7038    0.0000 C   0  0  2  0  0  0  0  0  0  0  0  0
    1.8241   -1.0946    0.0000 C   0  0  0  0  0  0  0  0  0  0  0  0
    2.5904   -0.6905    0.0000 C   0  0  1  0  0  0  0  0  0  0  0  0
    2.8575   -1.4710    0.0000 O   0  0  0  0  0  0  0  0  0  0  0  0
    3.4503   -0.5393    0.0000 C   0  0  1  0  0  0  0  0  0  0  0  0
    3.8634   -1.2534    0.0000 O   0  0  0  0  0  0  0  0  0  0  0  0
    3.4516   -1.9682    0.0000 C   0  0  0  0  0  0  0  0  0  0  0  0
    2.6266   -1.9690    0.0000 O   0  0  0  0  0  0  0  0  0  0  0  0
    3.8647   -2.6823    0.0000 C   0  0  0  0  0  0  0  0  0  0  0  0
    4.6897   -2.6816    0.0000 C   0  0  0  0  0  0  0  0  0  0  0  0
    5.1029   -3.3957    0.0000 C   0  0  0  0  0  0  0  0  0  0  0  0
    4.6910   -4.1105    0.0000 C   0  0  0  0  0  0  0  0  0  0  0  0
    3.8660   -4.1113    0.0000 C   0  0  0  0  0  0  0  0  0  0  0  0
    3.4529   -3.3972    0.0000 C   0  0  0  0  0  0  0  0  0  0  0  0
    3.9989    0.1176    0.0000 C   0  0  0  0  0  0  0  0  0  0  0  0
    4.7573   -0.2071    0.0000 C   0  0  2  0  0  0  0  0  0  0  0  0
    5.2518   -0.8674    0.0000 C   0  0  0  0  0  0  0  0  0  0  0  0
    5.9122   -0.3729    0.0000 O   0  0  0  0  0  0  0  0  0  0  0  0
    5.4177    0.2874    0.0000 C   0  0  2  0  0  0  0  0  0  0  0  0
    5.3196    1.1066    0.0000 C   0  0  0  0  0  0  0  0  0  0  0  0
    4.5612    1.4312    0.0000 C   0  0  1  0  0  0  0  0  0  0  0  0
    4.4631    2.2504    0.0000 O   0  0  0  0  0  0  0  0  0  0  0  0
    3.9008    0.9367    0.0000 C   0  0  2  0  0  0  0  0  0  0  0  0
    3.9009    1.7617    0.0000 C   0  0  0  0  0  0  0  0  0  0  0  0
    3.2185    1.4479    0.0000 C   0  0  0  0  0  0  0  0  0  0  0  0
    3.4053    2.2515    0.0000 O   0  0  0  0  0  0  0  0  0  0  0  0
    4.2474   -0.8557    0.0000 O   0  0  0  0  0  0  0  0  0  0  0  0
    4.5542   -1.6215    0.0000 C   0  0  0  0  0  0  0  0  0  0  0  0
    5.3708   -1.7388    0.0000 C   0  0  0  0  0  0  0  0  0  0  0  0
    4.0443   -2.2701    0.0000 O   0  0  0  0  0  0  0  0  0  0  0  0
    2.2657   -0.0051    0.0000 C   0  0  0  0  0  0  0  0  0  0  0  0
    3.0822    0.1129    0.0000 C   0  0  0  0  0  0  0  0  0  0  0  0
    2.7670    0.6501    0.0000 C   0  0  0  0  0  0  0  0  0  0  0  0
    0.3629   -1.1213    0.0000 O   0  0  0  0  0  0  0  0  0  0  0  0
    0.3686   -1.9462    0.0000 C   0  0  0  0  0  0  0  0  0  0  0  0
    1.0859   -2.3538    0.0000 O   0  0  0  0  0  0  0  0  0  0  0  0
   -0.3430   -2.3637    0.0000 C   0  0  2  0  0  0  0  0  0  0  0  0
   -1.0603   -1.9561    0.0000 O   0  0  0  0  0  0  0  0  0  0  0  0
   -0.3373   -3.1887    0.0000 C   0  0  1  0  0  0  0  0  0  0  0  0
   -1.0489   -3.6061    0.0000 N   0  0  0  0  0  0  0  0  0  0  0  0
   -1.0432   -4.4311    0.0000 C   0  0  0  0  0  0  0  0  0  0  0  0
   -0.3259   -4.8386    0.0000 O   0  0  0  0  0  0  0  0  0  0  0  0
   -1.7548   -4.8485    0.0000 C   0  0  0  0  0  0  0  0  0  0  0  0
   -1.7491   -5.6735    0.0000 C   0  0  0  0  0  0  0  0  0  0  0  0
   -2.4607   -6.0909    0.0000 C   0  0  0  0  0  0  0  0  0  0  0  0
   -3.1780   -5.6834    0.0000 C   0  0  0  0  0  0  0  0  0  0  0  0
   -3.1837   -4.8584    0.0000 C   0  0  0  0  0  0  0  0  0  0  0  0
   -2.4721   -4.4409    0.0000 C   0  0  0  0  0  0  0  0  0  0  0  0
    0.3800   -3.5962    0.0000 C   0  0  0  0  0  0  0  0  0  0  0  0
    1.0916   -3.1788    0.0000 C   0  0  0  0  0  0  0  0  0  0  0  0
    1.8089   -3.5863    0.0000 C   0  0  0  0  0  0  0  0  0  0  0  0
    1.8146   -4.4113    0.0000 C   0  0  0  0  0  0  0  0  0  0  0  0
    1.1030   -4.8287    0.0000 C   0  0  0  0  0  0  0  0  0  0  0  0
    0.3857   -4.4212    0.0000 C   0  0  0  0  0  0  0  0  0  0  0  0
  1  2  1  0  0  0  0
  2  3  2  0  0  0  0
  2  4  1  0  0  0  0
  5  4  1  1  0  0  0
  5  6  1  0  0  0  0
  6  7  2  0  0  0  0
  7  8  1  0  0  0  0
  9  7  1  0  0  0  0
  9 10  1  0  0  0  0
 11 10  1  0  0  0  0
 11 12  1  1  0  0  0
 11 13  1  0  0  0  0
 13 14  1  6  0  0  0
 14 15  1  0  0  0  0
 15 16  2  0  0  0  0
 15 17  1  0  0  0  0
 17 18  2  0  0  0  0
 18 19  1  0  0  0  0
 19 20  2  0  0  0  0
 20 21  1  0  0  0  0
 21 22  2  0  0  0  0
 17 22  1  0  0  0  0
 13 23  1  0  0  0  0
 24 23  1  0  0  0  0
 24 25  1  0  0  0  0
 25 26  1  0  0  0  0
 27 26  1  1  0  0  0
 24 27  1  0  0  0  0
 27 28  1  0  0  0  0
 29 28  1  0  0  0  0
 29 30  1  6  0  0  0
 29 31  1  0  0  0  0
 31 23  1  0  0  0  0
 31 32  1  1  0  0  0
 31 33  1  0  0  0  0
  5 33  1  0  0  0  0
 33 34  2  0  0  0  0
 24 35  1  6  0  0  0
 35 36  1  0  0  0  0
 36 37  1  0  0  0  0
 36 38  2  0  0  0  0
 11 39  1  0  0  0  0
  6 39  1  0  0  0  0
 39 40  1  0  0  0  0
 39 41  1  0  0  0  0
  9 42  1  6  0  0  0
 42 43  1  0  0  0  0
 43 44  2  0  0  0  0
 45 43  1  0  0  0  0
 45 46  1  1  0  0  0
 45 47  1  0  0  0  0
 47 48  1  6  0  0  0
 48 49  1  0  0  0  0
 49 50  2  0  0  0  0
 49 51  1  0  0  0  0
 51 52  2  0  0  0  0
 52 53  1  0  0  0  0
 53 54  2  0  0  0  0
 54 55  1  0  0  0  0
 55 56  2  0  0  0  0
 51 56  1  0  0  0  0
 47 57  1  0  0  0  0
 57 58  2  0  0  0  0
 58 59  1  0  0  0  0
 59 60  2  0  0  0  0
 60 61  1  0  0  0  0
 61 62  2  0  0  0  0
 57 62  1  0  0  0  0
M  END
>  <MOLECULEID>
M693681

>  <CLASS>
Inactive

$$$$

  Mrv2120 12252113582D          

 27 29  0  0  0  0            999 V2000
    7.0380   -1.8348    0.0000 C   0  0  0  0  0  0  0  0  0  0  0  0
    6.3235   -1.4223    0.0000 N   0  0  0  0  0  0  0  0  0  0  0  0
    6.3235   -0.5973    0.0000 C   0  0  0  0  0  0  0  0  0  0  0  0
    7.0380   -0.1848    0.0000 C   0  0  0  0  0  0  0  0  0  0  0  0
    7.0380    0.6402    0.0000 C   0  0  0  0  0  0  0  0  0  0  0  0
    7.7525    1.0527    0.0000 C   0  0  0  0  0  0  0  0  0  0  0  0
    8.4669    0.6402    0.0000 C   0  0  0  0  0  0  0  0  0  0  0  0
    8.4669   -0.1848    0.0000 N   0  0  0  0  0  0  0  0  0  0  0  0
    9.1814   -0.5973    0.0000 C   0  0  0  0  0  0  0  0  0  0  0  0
    9.8959   -0.1848    0.0000 C   0  0  0  0  0  0  0  0  0  0  0  0
   10.6104   -0.5973    0.0000 C   0  0  0  0  0  0  0  0  0  0  0  0
   11.3248   -0.1848    0.0000 C   0  0  0  0  0  0  0  0  0  0  0  0
   12.0393   -0.5973    0.0000 C   0  0  0  0  0  0  0  0  0  0  0  0
   12.0393   -1.4223    0.0000 C   0  0  0  0  0  0  0  0  0  0  0  0
   12.7538   -1.8348    0.0000 F   0  0  0  0  0  0  0  0  0  0  0  0
   11.3248   -1.8348    0.0000 C   0  0  0  0  0  0  0  0  0  0  0  0
   10.6104   -1.4223    0.0000 C   0  0  0  0  0  0  0  0  0  0  0  0
    7.7525   -0.5973    0.0000 C   0  0  0  0  0  0  0  0  0  0  0  0
    5.6091   -1.8348    0.0000 C   0  0  0  0  0  0  0  0  0  0  0  0
    4.8946   -1.4223    0.0000 O   0  0  0  0  0  0  0  0  0  0  0  0
    5.6091   -2.6598    0.0000 C   0  0  0  0  0  0  0  0  0  0  0  0
    6.2765   -3.1447    0.0000 C   0  0  0  0  0  0  0  0  0  0  0  0
    7.0611   -2.8898    0.0000 C   0  0  0  0  0  0  0  0  0  0  0  0
    6.0216   -3.9294    0.0000 O   0  0  0  0  0  0  0  0  0  0  0  0
    5.1966   -3.9294    0.0000 C   0  0  0  0  0  0  0  0  0  0  0  0
    4.7116   -4.5968    0.0000 C   0  0  0  0  0  0  0  0  0  0  0  0
    4.9416   -3.1447    0.0000 C   0  0  0  0  0  0  0  0  0  0  0  0
  1  2  1  0  0  0  0
  2  3  1  0  0  0  0
  3  4  1  0  0  0  0
  4  5  1  0  0  0  0
  5  6  1  0  0  0  0
  6  7  1  0  0  0  0
  7  8  1  0  0  0  0
  8  9  1  0  0  0  0
  9 10  1  0  0  0  0
 10 11  1  0  0  0  0
 11 12  2  0  0  0  0
 12 13  1  0  0  0  0
 13 14  2  0  0  0  0
 14 15  1  0  0  0  0
 14 16  1  0  0  0  0
 16 17  2  0  0  0  0
 11 17  1  0  0  0  0
  8 18  1  0  0  0  0
  4 18  1  0  0  0  0
  2 19  1  0  0  0  0
 19 20  2  0  0  0  0
 19 21  1  0  0  0  0
 21 22  2  0  0  0  0
 22 23  1  0  0  0  0
 22 24  1  0  0  0  0
 24 25  1  0  0  0  0
 25 26  1  0  0  0  0
 25 27  2  0  0  0  0
 21 27  1  0  0  0  0
M  END
>  <MOLECULEID>
M3529230

>  <CLASS>
Active

$$$$

  Mrv2120 12252113582D          

 32 35  0  0  0  0            999 V2000
   -0.1712   -2.1269    0.0000 C   0  0  0  0  0  0  0  0  0  0  0  0
   -0.5837   -1.4124    0.0000 N   0  0  0  0  0  0  0  0  0  0  0  0
   -1.4087   -1.4124    0.0000 C   0  0  0  0  0  0  0  0  0  0  0  0
   -1.8212   -2.1269    0.0000 C   0  0  0  0  0  0  0  0  0  0  0  0
   -1.4087   -2.8414    0.0000 C   0  0  0  0  0  0  0  0  0  0  0  0
   -1.8212   -3.5558    0.0000 C   0  0  0  0  0  0  0  0  0  0  0  0
   -2.6462   -3.5558    0.0000 C   0  0  0  0  0  0  0  0  0  0  0  0
   -3.0587   -2.8414    0.0000 N   0  0  0  0  0  0  0  0  0  0  0  0
   -3.8837   -2.8414    0.0000 C   0  0  0  0  0  0  0  0  0  0  0  0
   -4.2962   -3.5558    0.0000 C   0  0  0  0  0  0  0  0  0  0  0  0
   -5.1212   -3.5558    0.0000 C   0  0  0  0  0  0  0  0  0  0  0  0
   -5.5337   -4.2703    0.0000 C   0  0  0  0  0  0  0  0  0  0  0  0
   -6.3587   -4.2703    0.0000 C   0  0  0  0  0  0  0  0  0  0  0  0
   -6.7712   -3.5558    0.0000 C   0  0  0  0  0  0  0  0  0  0  0  0
   -6.3587   -2.8414    0.0000 C   0  0  0  0  0  0  0  0  0  0  0  0
   -5.5337   -2.8414    0.0000 C   0  0  0  0  0  0  0  0  0  0  0  0
   -6.7712   -2.1269    0.0000 C   0  0  0  0  0  0  0  0  0  0  0  0
   -7.1837   -1.4124    0.0000 F   0  0  0  0  0  0  0  0  0  0  0  0
   -7.4857   -2.5394    0.0000 F   0  0  0  0  0  0  0  0  0  0  0  0
   -6.0567   -1.7144    0.0000 F   0  0  0  0  0  0  0  0  0  0  0  0
   -2.6462   -2.1269    0.0000 C   0  0  0  0  0  0  0  0  0  0  0  0
   -0.1712   -0.6979    0.0000 C   0  0  0  0  0  0  0  0  0  0  0  0
   -0.5837    0.0165    0.0000 O   0  0  0  0  0  0  0  0  0  0  0  0
    0.6538   -0.6979    0.0000 C   0  0  0  0  0  0  0  0  0  0  0  0
    1.1387   -0.0305    0.0000 C   0  0  0  0  0  0  0  0  0  0  0  0
    1.9233   -0.2854    0.0000 C   0  0  0  0  0  0  0  0  0  0  0  0
    2.6378    0.1271    0.0000 C   0  0  0  0  0  0  0  0  0  0  0  0
    3.3523   -0.2854    0.0000 C   0  0  0  0  0  0  0  0  0  0  0  0
    3.3523   -1.1104    0.0000 C   0  0  0  0  0  0  0  0  0  0  0  0
    2.6378   -1.5229    0.0000 C   0  0  0  0  0  0  0  0  0  0  0  0
    1.9233   -1.1104    0.0000 C   0  0  0  0  0  0  0  0  0  0  0  0
    1.1387   -1.3654    0.0000 O   0  0  0  0  0  0  0  0  0  0  0  0
  1  2  1  0  0  0  0
  2  3  1  0  0  0  0
  3  4  1  0  0  0  0
  4  5  1  0  0  0  0
  5  6  1  0  0  0  0
  6  7  1  0  0  0  0
  7  8  1  0  0  0  0
  8  9  1  0  0  0  0
  9 10  1  0  0  0  0
 10 11  1  0  0  0  0
 11 12  2  0  0  0  0
 12 13  1  0  0  0  0
 13 14  2  0  0  0  0
 14 15  1  0  0  0  0
 15 16  2  0  0  0  0
 11 16  1  0  0  0  0
 15 17  1  0  0  0  0
 17 18  1  0  0  0  0
 17 19  1  0  0  0  0
 17 20  1  0  0  0  0
  8 21  1  0  0  0  0
  4 21  1  0  0  0  0
  2 22  1  0  0  0  0
 22 23  2  0  0  0  0
 22 24  1  0  0  0  0
 24 25  2  0  0  0  0
 25 26  1  0  0  0  0
 26 27  2  0  0  0  0
 27 28  1  0  0  0  0
 28 29  2  0  0  0  0
 29 30  1  0  0  0  0
 30 31  2  0  0  0  0
 26 31  1  0  0  0  0
 31 32  1  0  0  0  0
 24 32  1  0  0  0  0
M  END
>  <MOLECULEID>
M3528832

>  <CLASS>
Active

$$$$

  Mrv2120 12252113582D          

 32 35  0  0  0  0            999 V2000
    3.6791   11.7777    0.0000 C   0  0  0  0  0  0  0  0  0  0  0  0
    3.6791   10.9527    0.0000 O   0  0  0  0  0  0  0  0  0  0  0  0
    2.9646   10.5402    0.0000 C   0  0  0  0  0  0  0  0  0  0  0  0
    2.9646    9.7152    0.0000 C   0  0  0  0  0  0  0  0  0  0  0  0
    3.6791    9.3027    0.0000 C   0  0  0  0  0  0  0  0  0  0  0  0
    4.3935    9.7152    0.0000 O   0  0  0  0  0  0  0  0  0  0  0  0
    5.1080    9.3027    0.0000 C   0  0  0  0  0  0  0  0  0  0  0  0
    3.6791    8.4777    0.0000 C   0  0  0  0  0  0  0  0  0  0  0  0
    2.9646    8.0652    0.0000 C   0  0  0  0  0  0  0  0  0  0  0  0
    2.2501    8.4777    0.0000 C   0  0  0  0  0  0  0  0  0  0  0  0
    1.5356    8.0652    0.0000 C   0  0  0  0  0  0  0  0  0  0  0  0
    1.5356    7.2402    0.0000 N   0  0  0  0  0  0  0  0  0  0  0  0
    2.2501    6.8277    0.0000 C   0  0  0  0  0  0  0  0  0  0  0  0
    2.2501    6.0027    0.0000 C   0  0  0  0  0  0  0  0  0  0  0  0
    1.5356    5.5902    0.0000 C   0  0  0  0  0  0  0  0  0  0  0  0
    0.8212    6.0027    0.0000 C   0  0  0  0  0  0  0  0  0  0  0  0
    0.8212    6.8277    0.0000 C   0  0  0  0  0  0  0  0  0  0  0  0
    0.1067    5.5902    0.0000 C   0  0  0  0  0  0  0  0  0  0  0  0
   -0.6078    6.0027    0.0000 O   0  0  0  0  0  0  0  0  0  0  0  0
    0.1067    4.7652    0.0000 N   0  0  0  0  0  0  0  0  0  0  0  0
   -0.6078    4.3527    0.0000 C   0  0  0  0  0  0  0  0  0  0  0  0
   -0.6078    3.5277    0.0000 C   0  0  0  0  0  0  0  0  0  0  0  0
   -1.3222    3.1152    0.0000 C   0  0  0  0  0  0  0  0  0  0  0  0
   -2.0367    3.5277    0.0000 C   0  0  0  0  0  0  0  0  0  0  0  0
   -2.0367    4.3527    0.0000 C   0  0  0  0  0  0  0  0  0  0  0  0
   -1.3222    4.7652    0.0000 C   0  0  0  0  0  0  0  0  0  0  0  0
   -1.3222    2.2902    0.0000 N   0  0  0  0  0  0  0  0  0  0  0  0
   -0.6548    1.8053    0.0000 C   0  0  0  0  0  0  0  0  0  0  0  0
   -0.9097    1.0206    0.0000 N   0  0  0  0  0  0  0  0  0  0  0  0
   -1.7347    1.0206    0.0000 N   0  0  0  0  0  0  0  0  0  0  0  0
   -1.9897    1.8053    0.0000 N   0  0  0  0  0  0  0  0  0  0  0  0
    2.2501    9.3027    0.0000 C   0  0  0  0  0  0  0  0  0  0  0  0
  1  2  1  0  0  0  0
  2  3  1  0  0  0  0
  3  4  1  0  0  0  0
  4  5  2  0  0  0  0
  5  6  1  0  0  0  0
  6  7  1  0  0  0  0
  5  8  1  0  0  0  0
  8  9  2  0  0  0  0
  9 10  1  0  0  0  0
 10 11  1  0  0  0  0
 11 12  1  0  0  0  0
 12 13  1  0  0  0  0
 13 14  1  0  0  0  0
 14 15  1  0  0  0  0
 15 16  1  0  0  0  0
 16 17  1  0  0  0  0
 12 17  1  0  0  0  0
 16 18  1  0  0  0  0
 18 19  2  0  0  0  0
 18 20  1  0  0  0  0
 20 21  1  0  0  0  0
 21 22  2  0  0  0  0
 22 23  1  0  0  0  0
 23 24  2  0  0  0  0
 24 25  1  0  0  0  0
 25 26  2  0  0  0  0
 21 26  1  0  0  0  0
 23 27  1  0  0  0  0
 27 28  1  0  0  0  0
 28 29  2  0  0  0  0
 29 30  1  0  0  0  0
 30 31  2  0  0  0  0
 27 31  1  0  0  0  0
 10 32  2  0  0  0  0
  4 32  1  0  0  0  0
M  END
>  <MOLECULEID>
M3528669

>  <CLASS>
Active

$$$$

  Mrv2120 12252113582D          

 32 35  0  0  0  0            999 V2000
    4.2868   -9.9000    0.0000 C   0  0  0  0  0  0  0  0  0  0  0  0
    4.2868   -9.0750    0.0000 C   0  0  0  0  0  0  0  0  0  0  0  0
    5.0013   -8.6625    0.0000 C   0  0  0  0  0  0  0  0  0  0  0  0
    3.5724   -8.6625    0.0000 C   0  0  0  0  0  0  0  0  0  0  0  0
    3.5724   -7.8375    0.0000 C   0  0  0  0  0  0  0  0  0  0  0  0
    2.8579   -7.4250    0.0000 C   0  0  0  0  0  0  0  0  0  0  0  0
    2.8579   -6.6000    0.0000 C   0  0  0  0  0  0  0  0  0  0  0  0
    3.5724   -6.1875    0.0000 C   0  0  0  0  0  0  0  0  0  0  0  0
    3.5724   -5.3625    0.0000 C   0  0  0  0  0  0  0  0  0  0  0  0
    2.8579   -4.9500    0.0000 N   0  0  0  0  0  0  0  0  0  0  0  0
    2.1434   -5.3625    0.0000 C   0  0  0  0  0  0  0  0  0  0  0  0
    1.4289   -4.9500    0.0000 C   0  0  0  0  0  0  0  0  0  0  0  0
    1.4289   -4.1250    0.0000 C   0  0  0  0  0  0  0  0  0  0  0  0
    2.1434   -3.7125    0.0000 C   0  0  0  0  0  0  0  0  0  0  0  0
    2.8579   -4.1250    0.0000 C   0  0  0  0  0  0  0  0  0  0  0  0
    2.1434   -2.8875    0.0000 N   0  0  0  0  0  0  0  0  0  0  0  0
    1.4289   -2.4750    0.0000 C   0  0  0  0  0  0  0  0  0  0  0  0
    0.7145   -2.8875    0.0000 O   0  0  0  0  0  0  0  0  0  0  0  0
    1.4289   -1.6500    0.0000 C   0  0  0  0  0  0  0  0  0  0  0  0
    0.7145   -1.2375    0.0000 N   0  0  0  0  0  0  0  0  0  0  0  0
    0.7145   -0.4125    0.0000 N   0  0  0  0  0  0  0  0  0  0  0  0
    0.0000    0.0000    0.0000 C   0  0  0  0  0  0  0  0  0  0  0  0
    1.4289    0.0000    0.0000 C   0  0  0  0  0  0  0  0  0  0  0  0
    1.4289    0.8250    0.0000 O   0  0  0  0  0  0  0  0  0  0  0  0
    2.1434   -0.4125    0.0000 C   0  0  0  0  0  0  0  0  0  0  0  0
    2.8579    0.0000    0.0000 C   0  0  0  0  0  0  0  0  0  0  0  0
    3.5724   -0.4125    0.0000 C   0  0  0  0  0  0  0  0  0  0  0  0
    3.5724   -1.2375    0.0000 C   0  0  0  0  0  0  0  0  0  0  0  0
    2.8579   -1.6500    0.0000 C   0  0  0  0  0  0  0  0  0  0  0  0
    2.1434   -1.2375    0.0000 C   0  0  0  0  0  0  0  0  0  0  0  0
    4.2868   -6.6000    0.0000 C   0  0  0  0  0  0  0  0  0  0  0  0
    4.2868   -7.4250    0.0000 C   0  0  0  0  0  0  0  0  0  0  0  0
  1  2  1  0  0  0  0
  2  3  1  0  0  0  0
  2  4  1  0  0  0  0
  4  5  1  0  0  0  0
  5  6  2  0  0  0  0
  6  7  1  0  0  0  0
  7  8  2  0  0  0  0
  8  9  1  0  0  0  0
  9 10  1  0  0  0  0
 10 11  1  0  0  0  0
 11 12  1  0  0  0  0
 12 13  1  0  0  0  0
 13 14  1  0  0  0  0
 14 15  1  0  0  0  0
 10 15  1  0  0  0  0
 14 16  1  0  0  0  0
 16 17  1  0  0  0  0
 17 18  2  0  0  0  0
 17 19  1  0  0  0  0
 19 20  2  0  0  0  0
 20 21  1  0  0  0  0
 21 22  1  0  0  0  0
 21 23  1  0  0  0  0
 23 24  2  0  0  0  0
 23 25  1  0  0  0  0
 25 26  2  0  0  0  0
 26 27  1  0  0  0  0
 27 28  2  0  0  0  0
 28 29  1  0  0  0  0
 29 30  2  0  0  0  0
 19 30  1  0  0  0  0
 25 30  1  0  0  0  0
  8 31  1  0  0  0  0
 31 32  2  0  0  0  0
  5 32  1  0  0  0  0
M  END
>  <MOLECULEID>
M3528644

>  <CLASS>
Active

$$$$

  Mrv2120 12252113582D          

 58 63  0  0  1  0            999 V2000
    5.6777    2.1298    0.0000 C   0  0  0  0  0  0  0  0  0  0  0  0
    4.8616    2.0088    0.0000 C   0  0  0  0  0  0  0  0  0  0  0  0
    4.3488    2.6550    0.0000 O   0  0  0  0  0  0  0  0  0  0  0  0
    4.5584    1.2415    0.0000 O   0  0  0  0  0  0  0  0  0  0  0  0
    5.0712    0.5953    0.0000 C   0  0  1  0  0  0  0  0  0  0  0  0
    5.5627    1.2579    0.0000 C   0  0  0  0  0  0  0  0  0  0  0  0
    6.2253    0.7664    0.0000 O   0  0  0  0  0  0  0  0  0  0  0  0
    5.7339    0.1038    0.0000 C   0  0  2  0  0  0  0  0  0  0  0  0
    5.6395   -0.7158    0.0000 C   0  0  0  0  0  0  0  0  0  0  0  0
    4.8826   -1.0439    0.0000 C   0  0  2  0  0  0  0  0  0  0  0  0
    4.7882   -1.8635    0.0000 O   0  0  0  0  0  0  0  0  0  0  0  0
    4.2200   -0.5524    0.0000 C   0  0  2  0  0  0  0  0  0  0  0  0
    4.2180   -1.3774    0.0000 C   0  0  0  0  0  0  0  0  0  0  0  0
    4.3143    0.2672    0.0000 C   0  0  2  0  0  0  0  0  0  0  0  0
    3.7646    0.9378    0.0000 C   0  0  2  0  0  0  0  0  0  0  0  0
    4.1794    1.6509    0.0000 O   0  0  0  0  0  0  0  0  0  0  0  0
    3.7692    2.3667    0.0000 C   0  0  0  0  0  0  0  0  0  0  0  0
    2.9442    2.3694    0.0000 O   0  0  0  0  0  0  0  0  0  0  0  0
    4.1839    3.0799    0.0000 C   0  0  0  0  0  0  0  0  0  0  0  0
    3.7737    3.7957    0.0000 C   0  0  0  0  0  0  0  0  0  0  0  0
    4.1885    4.5088    0.0000 C   0  0  0  0  0  0  0  0  0  0  0  0
    5.0135    4.5062    0.0000 C   0  0  0  0  0  0  0  0  0  0  0  0
    5.4237    3.7904    0.0000 C   0  0  0  0  0  0  0  0  0  0  0  0
    5.0089    3.0772    0.0000 C   0  0  0  0  0  0  0  0  0  0  0  0
    2.9040    1.0850    0.0000 C   0  0  1  0  0  0  0  0  0  0  0  0
    3.1675    1.8668    0.0000 O   0  0  0  0  0  0  0  0  0  0  0  0
    2.1358    1.4856    0.0000 C   0  0  0  0  0  0  0  0  0  0  0  0
    1.3880    1.0914    0.0000 C   0  0  2  0  0  0  0  0  0  0  0  0
    0.6745    1.5056    0.0000 O   0  0  0  0  0  0  0  0  0  0  0  0
   -0.0409    1.0948    0.0000 C   0  0  0  0  0  0  0  0  0  0  0  0
   -0.0428    0.2698    0.0000 O   0  0  0  0  0  0  0  0  0  0  0  0
   -0.7544    1.5089    0.0000 C   0  0  2  0  0  0  0  0  0  0  0  0
   -0.7525    2.3339    0.0000 O   0  0  0  0  0  0  0  0  0  0  0  0
   -1.4698    1.0981    0.0000 C   0  0  1  0  0  0  0  0  0  0  0  0
   -2.1833    1.5123    0.0000 N   0  0  0  0  0  0  0  0  0  0  0  0
   -2.8988    1.1015    0.0000 C   0  0  0  0  0  0  0  0  0  0  0  0
   -2.9007    0.2765    0.0000 O   0  0  0  0  0  0  0  0  0  0  0  0
   -3.6123    1.5156    0.0000 O   0  0  0  0  0  0  0  0  0  0  0  0
   -4.3277    1.1048    0.0000 C   0  0  0  0  0  0  0  0  0  0  0  0
   -5.0431    0.6940    0.0000 C   0  0  0  0  0  0  0  0  0  0  0  0
   -4.7385    1.8202    0.0000 C   0  0  0  0  0  0  0  0  0  0  0  0
   -3.9169    0.3894    0.0000 C   0  0  0  0  0  0  0  0  0  0  0  0
   -1.4718    0.2731    0.0000 C   0  0  0  0  0  0  0  0  0  0  0  0
   -0.7583   -0.1411    0.0000 C   0  0  0  0  0  0  0  0  0  0  0  0
   -0.7602   -0.9661    0.0000 C   0  0  0  0  0  0  0  0  0  0  0  0
   -1.4756   -1.3769    0.0000 C   0  0  0  0  0  0  0  0  0  0  0  0
   -2.1891   -0.9627    0.0000 C   0  0  0  0  0  0  0  0  0  0  0  0
   -2.1872   -0.1377    0.0000 C   0  0  0  0  0  0  0  0  0  0  0  0
    1.4166    0.2466    0.0000 C   0  0  0  0  0  0  0  0  0  0  0  0
    0.6993   -0.1610    0.0000 C   0  0  0  0  0  0  0  0  0  0  0  0
    2.1454   -0.2218    0.0000 C   0  0  0  0  0  0  0  0  0  0  0  0
    2.7001   -0.8961    0.0000 C   0  0  1  0  0  0  0  0  0  0  0  0
    2.2816   -1.6071    0.0000 O   0  0  0  0  0  0  0  0  0  0  0  0
    3.5418   -1.0505    0.0000 C   0  0  0  0  0  0  0  0  0  0  0  0
    3.7267   -1.8545    0.0000 O   0  0  0  0  0  0  0  0  0  0  0  0
    2.5824    0.3981    0.0000 C   0  0  0  0  0  0  0  0  0  0  0  0
    3.0868   -0.2547    0.0000 C   0  0  0  0  0  0  0  0  0  0  0  0
    3.3995    0.2839    0.0000 C   0  0  0  0  0  0  0  0  0  0  0  0
  1  2  1  0  0  0  0
  2  3  2  0  0  0  0
  2  4  1  0  0  0  0
  5  4  1  1  0  0  0
  5  6  1  0  0  0  0
  6  7  1  0  0  0  0
  8  7  1  6  0  0  0
  5  8  1  0  0  0  0
  8  9  1  0  0  0  0
 10  9  1  0  0  0  0
 10 11  1  6  0  0  0
 12 10  1  0  0  0  0
 12 13  1  6  0  0  0
 14 12  1  0  0  0  0
 14  5  1  6  0  0  0
 14 15  1  0  0  0  0
 15 16  1  1  0  0  0
 16 17  1  0  0  0  0
 17 18  2  0  0  0  0
 17 19  1  0  0  0  0
 19 20  2  0  0  0  0
 20 21  1  0  0  0  0
 21 22  2  0  0  0  0
 22 23  1  0  0  0  0
 23 24  2  0  0  0  0
 19 24  1  0  0  0  0
 15 25  1  0  0  0  0
 25 26  1  1  0  0  0
 25 27  1  0  0  0  0
 28 27  1  0  0  0  0
 28 29  1  1  0  0  0
 29 30  1  0  0  0  0
 30 31  2  0  0  0  0
 32 30  1  0  0  0  0
 32 33  1  1  0  0  0
 32 34  1  0  0  0  0
 34 35  1  6  0  0  0
 35 36  1  0  0  0  0
 36 37  2  0  0  0  0
 36 38  1  0  0  0  0
 38 39  1  0  0  0  0
 39 40  1  0  0  0  0
 39 41  1  0  0  0  0
 39 42  1  0  0  0  0
 34 43  1  0  0  0  0
 43 44  2  0  0  0  0
 44 45  1  0  0  0  0
 45 46  2  0  0  0  0
 46 47  1  0  0  0  0
 47 48  2  0  0  0  0
 43 48  1  0  0  0  0
 28 49  1  0  0  0  0
 49 50  1  0  0  0  0
 49 51  2  0  0  0  0
 52 51  1  0  0  0  0
 52 53  1  6  0  0  0
 52 54  1  0  0  0  0
 12 54  1  0  0  0  0
 54 55  2  0  0  0  0
 51 56  1  0  0  0  0
 25 56  1  0  0  0  0
 56 57  1  0  0  0  0
 56 58  1  0  0  0  0
M  END
>  <MOLECULEID>
M3720428

>  <CLASS>
Inactive

$$$$

  Mrv2120 12252113582D          

 35 39  0  0  0  0            999 V2000
    2.0367   -0.4741    0.0000 C   0  0  0  0  0  0  0  0  0  0  0  0
    2.0367   -1.2991    0.0000 C   0  0  0  0  0  0  0  0  0  0  0  0
    2.7041   -1.7840    0.0000 C   0  0  0  0  0  0  0  0  0  0  0  0
    3.4888   -1.5291    0.0000 C   0  0  0  0  0  0  0  0  0  0  0  0
    2.4492   -2.5687    0.0000 C   0  0  0  0  0  0  0  0  0  0  0  0
    2.9341   -3.2361    0.0000 C   0  0  0  0  0  0  0  0  0  0  0  0
    3.7546   -3.1499    0.0000 N   0  0  0  0  0  0  0  0  0  0  0  0
    4.0902   -2.3962    0.0000 C   0  0  0  0  0  0  0  0  0  0  0  0
    4.9106   -2.3099    0.0000 C   0  0  0  0  0  0  0  0  0  0  0  0
    5.3956   -2.9774    0.0000 N   0  0  0  0  0  0  0  0  0  0  0  0
    5.0600   -3.7311    0.0000 C   0  0  0  0  0  0  0  0  0  0  0  0
    4.2395   -3.8173    0.0000 C   0  0  0  0  0  0  0  0  0  0  0  0
    6.2161   -2.8911    0.0000 C   0  0  0  0  0  0  0  0  0  0  0  0
    6.5516   -2.1375    0.0000 C   0  0  0  0  0  0  0  0  0  0  0  0
    7.3721   -2.0512    0.0000 C   0  0  0  0  0  0  0  0  0  0  0  0
    7.8570   -2.7187    0.0000 C   0  0  0  0  0  0  0  0  0  0  0  0
    8.6775   -2.6324    0.0000 F   0  0  0  0  0  0  0  0  0  0  0  0
    7.5215   -3.4723    0.0000 C   0  0  0  0  0  0  0  0  0  0  0  0
    6.7010   -3.5586    0.0000 C   0  0  0  0  0  0  0  0  0  0  0  0
    2.5986   -3.9898    0.0000 C   0  0  0  0  0  0  0  0  0  0  0  0
    3.0835   -4.6572    0.0000 C   0  0  0  0  0  0  0  0  0  0  0  0
    2.7479   -5.4109    0.0000 N   0  0  0  0  0  0  0  0  0  0  0  0
    1.9275   -5.4971    0.0000 C   0  0  0  0  0  0  0  0  0  0  0  0
    1.4425   -4.8297    0.0000 C   0  0  0  0  0  0  0  0  0  0  0  0
    1.7781   -4.0760    0.0000 C   0  0  0  0  0  0  0  0  0  0  0  0
    1.6242   -2.5687    0.0000 C   0  0  0  0  0  0  0  0  0  0  0  0
    1.1393   -3.2361    0.0000 N   0  0  0  0  0  0  0  0  0  0  0  0
    0.3188   -3.1499    0.0000 C   0  0  0  0  0  0  0  0  0  0  0  0
   -0.1661   -3.8173    0.0000 O   0  0  0  0  0  0  0  0  0  0  0  0
   -0.0168   -2.3962    0.0000 C   0  0  0  0  0  0  0  0  0  0  0  0
   -0.8237   -2.2247    0.0000 C   0  0  0  0  0  0  0  0  0  0  0  0
   -0.9100   -1.4042    0.0000 C   0  0  0  0  0  0  0  0  0  0  0  0
   -0.1563   -1.0686    0.0000 C   0  0  0  0  0  0  0  0  0  0  0  0
    0.3957   -1.6817    0.0000 O   0  0  0  0  0  0  0  0  0  0  0  0
    1.3693   -1.7840    0.0000 S   0  0  0  0  0  0  0  0  0  0  0  0
  1  2  1  0  0  0  0
  2  3  2  0  0  0  0
  3  4  1  0  0  0  0
  3  5  1  0  0  0  0
  5  6  1  0  0  0  0
  6  7  1  0  0  0  0
  7  8  1  0  0  0  0
  8  9  1  0  0  0  0
  9 10  1  0  0  0  0
 10 11  1  0  0  0  0
 11 12  1  0  0  0  0
  7 12  1  0  0  0  0
 10 13  1  0  0  0  0
 13 14  2  0  0  0  0
 14 15  1  0  0  0  0
 15 16  2  0  0  0  0
 16 17  1  0  0  0  0
 16 18  1  0  0  0  0
 18 19  2  0  0  0  0
 13 19  1  0  0  0  0
  6 20  1  0  0  0  0
 20 21  2  0  0  0  0
 21 22  1  0  0  0  0
 22 23  2  0  0  0  0
 23 24  1  0  0  0  0
 24 25  2  0  0  0  0
 20 25  1  0  0  0  0
  5 26  2  0  0  0  0
 26 27  1  0  0  0  0
 27 28  1  0  0  0  0
 28 29  2  0  0  0  0
 28 30  1  0  0  0  0
 30 31  2  0  0  0  0
 31 32  1  0  0  0  0
 32 33  2  0  0  0  0
 33 34  1  0  0  0  0
 30 34  1  0  0  0  0
 26 35  1  0  0  0  0
  2 35  1  0  0  0  0
M  END
>  <MOLECULEID>
M1998939

>  <CLASS>
Active

$$$$

  Mrv2120 12252113582D          

 31 33  0  0  0  0            999 V2000
    4.2485   -6.3392    0.0000 C   0  0  0  0  0  0  0  0  0  0  0  0
    4.9630   -6.7517    0.0000 C   0  0  0  0  0  0  0  0  0  0  0  0
    5.6775   -6.3392    0.0000 N   0  0  0  0  0  0  0  0  0  0  0  0
    5.6775   -5.5142    0.0000 C   0  0  0  0  0  0  0  0  0  0  0  0
    6.3919   -5.1017    0.0000 C   0  0  0  0  0  0  0  0  0  0  0  0
    6.3919   -6.7517    0.0000 C   0  0  0  0  0  0  0  0  0  0  0  0
    7.1064   -6.3392    0.0000 C   0  0  0  0  0  0  0  0  0  0  0  0
    7.8209   -6.7517    0.0000 C   0  0  0  0  0  0  0  0  0  0  0  0
    8.5354   -6.3392    0.0000 N   0  0  0  0  0  0  0  0  0  0  0  0
    9.2498   -6.7517    0.0000 C   0  0  0  0  0  0  0  0  0  0  0  0
    9.9643   -6.3392    0.0000 N   0  0  0  0  0  0  0  0  0  0  0  0
   10.6788   -6.7517    0.0000 C   0  0  0  0  0  0  0  0  0  0  0  0
   10.6788   -7.5767    0.0000 C   0  0  0  0  0  0  0  0  0  0  0  0
    9.9643   -7.9892    0.0000 C   0  0  0  0  0  0  0  0  0  0  0  0
    9.2498   -7.5767    0.0000 C   0  0  0  0  0  0  0  0  0  0  0  0
   11.3932   -7.9892    0.0000 C   0  0  0  0  0  0  0  0  0  0  0  0
   12.1469   -7.6536    0.0000 N   0  0  0  0  0  0  0  0  0  0  0  0
   12.6989   -8.2667    0.0000 N   0  0  0  0  0  0  0  0  0  0  0  0
   12.2864   -8.9812    0.0000 C   0  0  0  0  0  0  0  0  0  0  0  0
   11.4795   -8.8097    0.0000 O   0  0  0  0  0  0  0  0  0  0  0  0
   12.6220   -9.7349    0.0000 C   0  0  0  0  0  0  0  0  0  0  0  0
   13.4425   -9.8211    0.0000 C   0  0  0  0  0  0  0  0  0  0  0  0
   13.7780  -10.5748    0.0000 C   0  0  0  0  0  0  0  0  0  0  0  0
   13.2931  -11.2422    0.0000 C   0  0  0  0  0  0  0  0  0  0  0  0
   13.6287  -11.9959    0.0000 O   0  0  0  0  0  0  0  0  0  0  0  0
   14.4492  -12.0822    0.0000 C   0  0  0  0  0  0  0  0  0  0  0  0
   14.7847  -12.8358    0.0000 C   0  0  0  0  0  0  0  0  0  0  0  0
   15.6052  -12.9221    0.0000 C   0  0  0  0  0  0  0  0  0  0  0  0
   14.2998  -13.5033    0.0000 C   0  0  0  0  0  0  0  0  0  0  0  0
   12.4726  -11.1560    0.0000 C   0  0  0  0  0  0  0  0  0  0  0  0
   12.1371  -10.4023    0.0000 C   0  0  0  0  0  0  0  0  0  0  0  0
  1  2  1  0  0  0  0
  2  3  1  0  0  0  0
  3  4  1  0  0  0  0
  4  5  1  0  0  0  0
  3  6  1  0  0  0  0
  6  7  1  0  0  0  0
  7  8  1  0  0  0  0
  8  9  1  0  0  0  0
  9 10  1  0  0  0  0
 10 11  2  0  0  0  0
 11 12  1  0  0  0  0
 12 13  2  0  0  0  0
 13 14  1  0  0  0  0
 14 15  2  0  0  0  0
 10 15  1  0  0  0  0
 13 16  1  0  0  0  0
 16 17  2  0  0  0  0
 17 18  1  0  0  0  0
 18 19  2  0  0  0  0
 19 20  1  0  0  0  0
 16 20  1  0  0  0  0
 19 21  1  0  0  0  0
 21 22  2  0  0  0  0
 22 23  1  0  0  0  0
 23 24  2  0  0  0  0
 24 25  1  0  0  0  0
 25 26  1  0  0  0  0
 26 27  1  0  0  0  0
 27 28  1  0  0  0  0
 27 29  1  0  0  0  0
 24 30  1  0  0  0  0
 30 31  2  0  0  0  0
 21 31  1  0  0  0  0
M  END
>  <MOLECULEID>
M1897087

>  <CLASS>
Active

$$$$

  Mrv2120 12252113582D          

 24 26  0  0  0  0            999 V2000
    0.0000    0.0000    0.0000 Br  0  5  0  0  0  0  0  0  0  0  0  0
    4.4196    1.1804    0.0000 C   0  0  0  0  0  0  0  0  0  0  0  0
    4.8321    0.4660    0.0000 N   0  3  0  0  0  0  0  0  0  0  0  0
    5.6571    0.4660    0.0000 C   0  0  0  0  0  0  0  0  0  0  0  0
    6.0696    1.1804    0.0000 C   0  0  0  0  0  0  0  0  0  0  0  0
    5.6571    1.8949    0.0000 C   0  0  0  0  0  0  0  0  0  0  0  0
    6.0696    2.6094    0.0000 C   0  0  0  0  0  0  0  0  0  0  0  0
    6.8946    2.6094    0.0000 C   0  0  0  0  0  0  0  0  0  0  0  0
    7.3071    1.8949    0.0000 C   0  0  0  0  0  0  0  0  0  0  0  0
    6.8946    1.1804    0.0000 C   0  0  0  0  0  0  0  0  0  0  0  0
    6.0696   -0.2485    0.0000 C   0  0  0  0  0  0  0  0  0  0  0  0
    6.8946   -0.2485    0.0000 C   0  0  0  0  0  0  0  0  0  0  0  0
    7.3071   -0.9630    0.0000 C   0  0  0  0  0  0  0  0  0  0  0  0
    8.1321   -0.9630    0.0000 N   0  0  0  0  0  0  0  0  0  0  0  0
    6.8946   -1.6775    0.0000 C   0  0  0  0  0  0  0  0  0  0  0  0
    6.0696   -1.6775    0.0000 C   0  0  0  0  0  0  0  0  0  0  0  0
    5.6571   -0.9630    0.0000 C   0  0  0  0  0  0  0  0  0  0  0  0
    4.8321   -0.9630    0.0000 C   0  0  0  0  0  0  0  0  0  0  0  0
    4.4196   -1.6775    0.0000 C   0  0  0  0  0  0  0  0  0  0  0  0
    3.5946   -1.6775    0.0000 C   0  0  0  0  0  0  0  0  0  0  0  0
    3.1821   -0.9630    0.0000 C   0  0  0  0  0  0  0  0  0  0  0  0
    2.3571   -0.9630    0.0000 N   0  0  0  0  0  0  0  0  0  0  0  0
    3.5946   -0.2485    0.0000 C   0  0  0  0  0  0  0  0  0  0  0  0
    4.4196   -0.2485    0.0000 C   0  0  0  0  0  0  0  0  0  0  0  0
  2  3  1  0  0  0  0
  3  4  2  0  0  0  0
  4  5  1  0  0  0  0
  5  6  2  0  0  0  0
  6  7  1  0  0  0  0
  7  8  2  0  0  0  0
  8  9  1  0  0  0  0
  9 10  2  0  0  0  0
  5 10  1  0  0  0  0
  4 11  1  0  0  0  0
 11 12  2  0  0  0  0
 12 13  1  0  0  0  0
 13 14  1  0  0  0  0
 13 15  2  0  0  0  0
 15 16  1  0  0  0  0
 16 17  2  0  0  0  0
 11 17  1  0  0  0  0
 17 18  1  0  0  0  0
 18 19  2  0  0  0  0
 19 20  1  0  0  0  0
 20 21  2  0  0  0  0
 21 22  1  0  0  0  0
 21 23  1  0  0  0  0
 23 24  2  0  0  0  0
  3 24  1  0  0  0  0
 18 24  1  0  0  0  0
M  CHG  2   1  -1   3   1
M  END
>  <MOLECULEID>
M56087

>  <CLASS>
Active

$$$$

  Mrv2120 12252113582D          

 19 20  0  0  0  0            999 V2000
    0.0000    0.0000    0.0000 I   0  5  0  0  0  0  0  0  0  0  0  0
    2.6002    2.7500    0.0000 C   0  0  0  0  0  0  0  0  0  0  0  0
    3.3147    2.3375    0.0000 C   0  0  0  0  0  0  0  0  0  0  0  0
    3.3147    1.5125    0.0000 C   0  0  0  0  0  0  0  0  0  0  0  0
    4.0291    1.1000    0.0000 C   0  0  0  0  0  0  0  0  0  0  0  0
    4.0291    0.2750    0.0000 N   0  3  0  0  0  0  0  0  0  0  0  0
    4.7436   -0.1375    0.0000 C   0  0  0  0  0  0  0  0  0  0  0  0
    5.4581    0.2750    0.0000 C   0  0  0  0  0  0  0  0  0  0  0  0
    6.1725   -0.1375    0.0000 C   0  0  0  0  0  0  0  0  0  0  0  0
    6.1725   -0.9625    0.0000 C   0  0  0  0  0  0  0  0  0  0  0  0
    5.4581   -1.3750    0.0000 C   0  0  0  0  0  0  0  0  0  0  0  0
    4.7436   -0.9625    0.0000 C   0  0  0  0  0  0  0  0  0  0  0  0
    4.0291   -1.3750    0.0000 C   0  0  0  0  0  0  0  0  0  0  0  0
    3.3147   -0.9625    0.0000 C   0  0  0  0  0  0  0  0  0  0  0  0
    2.6002   -1.3750    0.0000 C   0  0  0  0  0  0  0  0  0  0  0  0
    1.8857   -0.9625    0.0000 C   0  0  0  0  0  0  0  0  0  0  0  0
    1.8857   -0.1375    0.0000 C   0  0  0  0  0  0  0  0  0  0  0  0
    2.6002    0.2750    0.0000 C   0  0  0  0  0  0  0  0  0  0  0  0
    3.3147   -0.1375    0.0000 C   0  0  0  0  0  0  0  0  0  0  0  0
  2  3  1  0  0  0  0
  3  4  1  0  0  0  0
  4  5  1  0  0  0  0
  5  6  1  0  0  0  0
  6  7  2  0  0  0  0
  7  8  1  0  0  0  0
  8  9  2  0  0  0  0
  9 10  1  0  0  0  0
 10 11  2  0  0  0  0
 11 12  1  0  0  0  0
  7 12  1  0  0  0  0
 12 13  2  0  0  0  0
 13 14  1  0  0  0  0
 14 15  2  0  0  0  0
 15 16  1  0  0  0  0
 16 17  2  0  0  0  0
 17 18  1  0  0  0  0
 18 19  2  0  0  0  0
  6 19  1  0  0  0  0
 14 19  1  0  0  0  0
M  CHG  2   1  -1   6   1
M  END
>  <MOLECULEID>
M782890

>  <CLASS>
Active

$$$$

  Mrv2120 12252113582D          

 26 29  0  0  0  0            999 V2000
    0.0000   -1.6500    0.0000 O   0  0  0  0  0  0  0  0  0  0  0  0
    0.7145   -1.2375    0.0000 C   0  0  0  0  0  0  0  0  0  0  0  0
    0.7145   -0.4125    0.0000 C   0  0  0  0  0  0  0  0  0  0  0  0
    1.4289    0.0000    0.0000 C   0  0  0  0  0  0  0  0  0  0  0  0
    2.1434   -0.4125    0.0000 C   0  0  0  0  0  0  0  0  0  0  0  0
    2.8579    0.0000    0.0000 C   0  0  0  0  0  0  0  0  0  0  0  0
    2.8579    0.8250    0.0000 C   0  0  0  0  0  0  0  0  0  0  0  0
    3.5724    1.2375    0.0000 N   0  0  0  0  0  0  0  0  0  0  0  0
    3.5724    2.0625    0.0000 C   0  0  0  0  0  0  0  0  0  0  0  0
    4.2868    2.4750    0.0000 C   0  0  0  0  0  0  0  0  0  0  0  0
    5.0013    2.0625    0.0000 N   0  0  0  0  0  0  0  0  0  0  0  0
    5.7158    2.4750    0.0000 C   0  0  0  0  0  0  0  0  0  0  0  0
    6.4302    2.0625    0.0000 C   0  0  0  0  0  0  0  0  0  0  0  0
    7.1447    2.4750    0.0000 C   0  0  0  0  0  0  0  0  0  0  0  0
    7.8592    2.0625    0.0000 C   0  0  0  0  0  0  0  0  0  0  0  0
    7.8592    1.2375    0.0000 C   0  0  0  0  0  0  0  0  0  0  0  0
    7.1447    0.8250    0.0000 C   0  0  0  0  0  0  0  0  0  0  0  0
    6.4302    1.2375    0.0000 C   0  0  0  0  0  0  0  0  0  0  0  0
    5.0013    1.2375    0.0000 C   0  0  0  0  0  0  0  0  0  0  0  0
    4.2868    0.8250    0.0000 C   0  0  0  0  0  0  0  0  0  0  0  0
    3.5724   -0.4125    0.0000 C   0  0  0  0  0  0  0  0  0  0  0  0
    3.5724   -1.2375    0.0000 C   0  0  0  0  0  0  0  0  0  0  0  0
    4.2868   -1.6500    0.0000 O   0  0  0  0  0  0  0  0  0  0  0  0
    2.8579   -1.6500    0.0000 O   0  0  0  0  0  0  0  0  0  0  0  0
    2.1434   -1.2375    0.0000 C   0  0  0  0  0  0  0  0  0  0  0  0
    1.4289   -1.6500    0.0000 C   0  0  0  0  0  0  0  0  0  0  0  0
  1  2  1  0  0  0  0
  2  3  2  0  0  0  0
  3  4  1  0  0  0  0
  4  5  2  0  0  0  0
  5  6  1  0  0  0  0
  6  7  1  0  0  0  0
  7  8  1  0  0  0  0
  8  9  1  0  0  0  0
  9 10  1  0  0  0  0
 10 11  1  0  0  0  0
 11 12  1  0  0  0  0
 12 13  1  0  0  0  0
 13 14  2  0  0  0  0
 14 15  1  0  0  0  0
 15 16  2  0  0  0  0
 16 17  1  0  0  0  0
 17 18  2  0  0  0  0
 13 18  1  0  0  0  0
 11 19  1  0  0  0  0
 19 20  1  0  0  0  0
  8 20  1  0  0  0  0
  6 21  2  0  0  0  0
 21 22  1  0  0  0  0
 22 23  2  0  0  0  0
 22 24  1  0  0  0  0
 24 25  1  0  0  0  0
  5 25  1  0  0  0  0
 25 26  2  0  0  0  0
  2 26  1  0  0  0  0
M  END
>  <MOLECULEID>
M822324

>  <CLASS>
Active

$$$$

  Mrv2120 12252113582D          

 21 22  0  0  0  0            999 V2000
    0.0000    0.0000    0.0000 I   0  5  0  0  0  0  0  0  0  0  0  0
    4.7732    1.6500    0.0000 C   0  0  0  0  0  0  0  0  0  0  0  0
    4.3607    0.9355    0.0000 C   0  0  0  0  0  0  0  0  0  0  0  0
    3.5357    0.9355    0.0000 N   0  3  0  0  0  0  0  0  0  0  0  0
    3.1232    0.2210    0.0000 C   0  0  0  0  0  0  0  0  0  0  0  0
    3.5357   -0.4934    0.0000 C   0  0  0  0  0  0  0  0  0  0  0  0
    4.3607   -0.4934    0.0000 C   0  0  0  0  0  0  0  0  0  0  0  0
    4.8456    0.1740    0.0000 S   0  0  0  0  0  0  0  0  0  0  0  0
    5.6303   -0.0809    0.0000 C   0  0  0  0  0  0  0  0  0  0  0  0
    6.3447    0.3316    0.0000 C   0  0  0  0  0  0  0  0  0  0  0  0
    7.0592   -0.0809    0.0000 C   0  0  0  0  0  0  0  0  0  0  0  0
    7.0592   -0.9059    0.0000 C   0  0  0  0  0  0  0  0  0  0  0  0
    7.7737   -1.3184    0.0000 C   0  0  0  0  0  0  0  0  0  0  0  0
    6.3447   -1.3184    0.0000 C   0  0  0  0  0  0  0  0  0  0  0  0
    5.6303   -0.9059    0.0000 C   0  0  0  0  0  0  0  0  0  0  0  0
    4.8456   -1.1609    0.0000 N   0  0  0  0  0  0  0  0  0  0  0  0
    4.5907   -1.9455    0.0000 C   0  0  0  0  0  0  0  0  0  0  0  0
    2.2982    0.2210    0.0000 C   0  0  0  0  0  0  0  0  0  0  0  0
    1.8857    0.9355    0.0000 C   0  0  0  0  0  0  0  0  0  0  0  0
    2.2982    1.6500    0.0000 C   0  0  0  0  0  0  0  0  0  0  0  0
    3.1232    1.6500    0.0000 C   0  0  0  0  0  0  0  0  0  0  0  0
  2  3  1  0  0  0  0
  3  4  1  0  0  0  0
  4  5  2  0  0  0  0
  5  6  1  0  0  0  0
  6  7  2  0  0  0  0
  7  8  1  0  0  0  0
  8  9  1  0  0  0  0
  9 10  2  0  0  0  0
 10 11  1  0  0  0  0
 11 12  2  0  0  0  0
 12 13  1  0  0  0  0
 12 14  1  0  0  0  0
 14 15  2  0  0  0  0
  9 15  1  0  0  0  0
 15 16  1  0  0  0  0
  7 16  1  0  0  0  0
 16 17  1  0  0  0  0
  5 18  1  0  0  0  0
 18 19  2  0  0  0  0
 19 20  1  0  0  0  0
 20 21  2  0  0  0  0
  4 21  1  0  0  0  0
M  CHG  2   1  -1   4   1
M  END
>  <MOLECULEID>
M3524309

>  <CLASS>
Active

$$$$

  Mrv2120 12252113582D          

 21 23  0  0  0  0            999 V2000
    0.0000   -1.6500    0.0000 C   0  0  0  0  0  0  0  0  0  0  0  0
    0.7145   -1.2375    0.0000 C   0  0  0  0  0  0  0  0  0  0  0  0
    0.7145   -0.4125    0.0000 C   0  0  0  0  0  0  0  0  0  0  0  0
    0.0000    0.0000    0.0000 C   0  0  0  0  0  0  0  0  0  0  0  0
    0.0000    0.8250    0.0000 N   0  0  0  0  0  0  0  0  0  0  0  0
   -0.7433    1.1830    0.0000 C   0  0  0  0  0  0  0  0  0  0  0  0
   -0.9269    1.9873    0.0000 C   0  0  0  0  0  0  0  0  0  0  0  0
   -0.4125    2.6323    0.0000 C   0  0  0  0  0  0  0  0  0  0  0  0
    0.4125    2.6323    0.0000 C   0  0  0  0  0  0  0  0  0  0  0  0
    0.9269    1.9873    0.0000 C   0  0  0  0  0  0  0  0  0  0  0  0
    0.7433    1.1830    0.0000 C   0  0  0  0  0  0  0  0  0  0  0  0
    1.4289    0.0000    0.0000 C   0  0  0  0  0  0  0  0  0  0  0  0
    1.4289    0.8250    0.0000 O   0  0  0  0  0  0  0  0  0  0  0  0
    2.1434   -0.4125    0.0000 C   0  0  0  0  0  0  0  0  0  0  0  0
    2.8579    0.0000    0.0000 C   0  0  0  0  0  0  0  0  0  0  0  0
    3.5724   -0.4125    0.0000 C   0  0  0  0  0  0  0  0  0  0  0  0
    3.5724   -1.2375    0.0000 C   0  0  0  0  0  0  0  0  0  0  0  0
    2.8579   -1.6500    0.0000 C   0  0  0  0  0  0  0  0  0  0  0  0
    2.8579   -2.4750    0.0000 Cl  0  0  0  0  0  0  0  0  0  0  0  0
    2.1434   -1.2375    0.0000 C   0  0  0  0  0  0  0  0  0  0  0  0
    1.4289   -1.6500    0.0000 N   0  0  0  0  0  0  0  0  0  0  0  0
  1  2  1  0  0  0  0
  2  3  2  0  0  0  0
  3  4  1  0  0  0  0
  4  5  1  0  0  0  0
  5  6  1  0  0  0  0
  6  7  1  0  0  0  0
  7  8  1  0  0  0  0
  8  9  1  0  0  0  0
  9 10  1  0  0  0  0
 10 11  1  0  0  0  0
  5 11  1  0  0  0  0
  3 12  1  0  0  0  0
 12 13  1  0  0  0  0
 12 14  2  0  0  0  0
 14 15  1  0  0  0  0
 15 16  2  0  0  0  0
 16 17  1  0  0  0  0
 17 18  2  0  0  0  0
 18 19  1  0  0  0  0
 18 20  1  0  0  0  0
 14 20  1  0  0  0  0
 20 21  2  0  0  0  0
  2 21  1  0  0  0  0
M  END
>  <MOLECULEID>
M2637352

>  <CLASS>
Active

$$$$

  Mrv2120 12252113582D          

 28 29  0  0  0  0            999 V2000
    0.0000    0.0000    0.0000 I   0  5  0  0  0  0  0  0  0  0  0  0
    2.3571    1.0694    0.0000 C   0  0  0  0  0  0  0  0  0  0  0  0
    3.0716    0.6569    0.0000 C   0  0  0  0  0  0  0  0  0  0  0  0
    3.7861    1.0694    0.0000 N   0  0  0  0  0  0  0  0  0  0  0  0
    3.7861    1.8944    0.0000 C   0  0  0  0  0  0  0  0  0  0  0  0
    4.5006    2.3069    0.0000 C   0  0  0  0  0  0  0  0  0  0  0  0
    4.5006    0.6569    0.0000 C   0  0  0  0  0  0  0  0  0  0  0  0
    5.2150    1.0694    0.0000 C   0  0  0  0  0  0  0  0  0  0  0  0
    5.9295    0.6569    0.0000 C   0  0  0  0  0  0  0  0  0  0  0  0
    5.9295   -0.1681    0.0000 C   0  0  0  0  0  0  0  0  0  0  0  0
    6.6440   -0.5806    0.0000 C   0  0  0  0  0  0  0  0  0  0  0  0
    7.3584   -0.1681    0.0000 C   0  0  0  0  0  0  0  0  0  0  0  0
    8.0729   -0.5806    0.0000 C   0  0  0  0  0  0  0  0  0  0  0  0
    8.7874   -0.1681    0.0000 N   0  3  0  0  0  0  0  0  0  0  0  0
    8.7874    0.6569    0.0000 C   0  0  0  0  0  0  0  0  0  0  0  0
    9.5019    1.0694    0.0000 C   0  0  0  0  0  0  0  0  0  0  0  0
    9.5019   -0.5806    0.0000 C   0  0  0  0  0  0  0  0  0  0  0  0
   10.2163   -0.1681    0.0000 C   0  0  0  0  0  0  0  0  0  0  0  0
   10.9308   -0.5806    0.0000 C   0  0  0  0  0  0  0  0  0  0  0  0
   11.6453   -0.1681    0.0000 O   0  0  0  0  0  0  0  0  0  0  0  0
   11.6453    0.6569    0.0000 C   0  0  0  0  0  0  0  0  0  0  0  0
   10.9308   -1.4056    0.0000 C   0  0  0  0  0  0  0  0  0  0  0  0
   10.2163   -1.8181    0.0000 C   0  0  0  0  0  0  0  0  0  0  0  0
    9.5019   -1.4056    0.0000 C   0  0  0  0  0  0  0  0  0  0  0  0
    8.7874   -1.8181    0.0000 C   0  0  0  0  0  0  0  0  0  0  0  0
    8.0729   -1.4056    0.0000 C   0  0  0  0  0  0  0  0  0  0  0  0
    5.2150   -0.5806    0.0000 C   0  0  0  0  0  0  0  0  0  0  0  0
    4.5006   -0.1681    0.0000 C   0  0  0  0  0  0  0  0  0  0  0  0
  2  3  1  0  0  0  0
  3  4  1  0  0  0  0
  4  5  1  0  0  0  0
  5  6  1  0  0  0  0
  4  7  1  0  0  0  0
  7  8  2  0  0  0  0
  8  9  1  0  0  0  0
  9 10  2  0  0  0  0
 10 11  1  0  0  0  0
 11 12  2  0  0  0  0
 12 13  1  0  0  0  0
 13 14  2  0  0  0  0
 14 15  1  0  0  0  0
 15 16  1  0  0  0  0
 14 17  1  0  0  0  0
 17 18  2  0  0  0  0
 18 19  1  0  0  0  0
 19 20  1  0  0  0  0
 20 21  1  0  0  0  0
 19 22  2  0  0  0  0
 22 23  1  0  0  0  0
 23 24  2  0  0  0  0
 17 24  1  0  0  0  0
 24 25  1  0  0  0  0
 25 26  2  0  0  0  0
 13 26  1  0  0  0  0
 10 27  1  0  0  0  0
 27 28  2  0  0  0  0
  7 28  1  0  0  0  0
M  CHG  2   1  -1  14   1
M  END
>  <MOLECULEID>
M3524164

>  <CLASS>
Active

$$$$

  Mrv2120 12252113582D          

 22 23  0  0  0  0            999 V2000
    0.0000    0.0000    0.0000 I   0  5  0  0  0  0  0  0  0  0  0  0
    5.6142   -2.2470    0.0000 C   0  0  0  0  0  0  0  0  0  0  0  0
    5.0621   -1.6339    0.0000 C   0  0  0  0  0  0  0  0  0  0  0  0
    5.3171   -0.8493    0.0000 N   0  0  0  0  0  0  0  0  0  0  0  0
    4.8321   -0.1819    0.0000 C   0  0  0  0  0  0  0  0  0  0  0  0
    5.3171    0.4856    0.0000 S   0  0  0  0  0  0  0  0  0  0  0  0
    6.1017    0.2306    0.0000 C   0  0  0  0  0  0  0  0  0  0  0  0
    6.8162    0.6431    0.0000 C   0  0  0  0  0  0  0  0  0  0  0  0
    7.5306    0.2306    0.0000 C   0  0  0  0  0  0  0  0  0  0  0  0
    7.5306   -0.5944    0.0000 C   0  0  0  0  0  0  0  0  0  0  0  0
    8.2451   -1.0069    0.0000 O   0  0  0  0  0  0  0  0  0  0  0  0
    8.9596   -0.5944    0.0000 C   0  0  0  0  0  0  0  0  0  0  0  0
    6.8162   -1.0069    0.0000 C   0  0  0  0  0  0  0  0  0  0  0  0
    6.1017   -0.5944    0.0000 C   0  0  0  0  0  0  0  0  0  0  0  0
    4.0071   -0.1819    0.0000 C   0  0  0  0  0  0  0  0  0  0  0  0
    3.5946    0.5326    0.0000 C   0  0  0  0  0  0  0  0  0  0  0  0
    2.7696    0.5326    0.0000 N   0  3  0  0  0  0  0  0  0  0  0  0
    2.3571   -0.1819    0.0000 C   0  0  0  0  0  0  0  0  0  0  0  0
    2.3571    1.2471    0.0000 C   0  0  0  0  0  0  0  0  0  0  0  0
    2.7696    1.9616    0.0000 C   0  0  0  0  0  0  0  0  0  0  0  0
    3.5946    1.9616    0.0000 C   0  0  0  0  0  0  0  0  0  0  0  0
    4.0071    1.2471    0.0000 C   0  0  0  0  0  0  0  0  0  0  0  0
  2  3  1  0  0  0  0
  3  4  1  0  0  0  0
  4  5  1  0  0  0  0
  5  6  1  0  0  0  0
  6  7  1  0  0  0  0
  7  8  2  0  0  0  0
  8  9  1  0  0  0  0
  9 10  2  0  0  0  0
 10 11  1  0  0  0  0
 11 12  1  0  0  0  0
 10 13  1  0  0  0  0
 13 14  2  0  0  0  0
  4 14  1  0  0  0  0
  7 14  1  0  0  0  0
  5 15  2  0  0  0  0
 15 16  1  0  0  0  0
 16 17  2  0  0  0  0
 17 18  1  0  0  0  0
 17 19  1  0  0  0  0
 19 20  2  0  0  0  0
 20 21  1  0  0  0  0
 21 22  2  0  0  0  0
 16 22  1  0  0  0  0
M  CHG  2   1  -1  17   1
M  END
>  <MOLECULEID>
M3523701

>  <CLASS>
Active

$$$$

  Mrv2120 12252113582D          

 21 22  0  0  0  0            999 V2000
    0.0000    0.0000    0.0000 I   0  5  0  0  0  0  0  0  0  0  0  0
    8.4881    0.7782    0.0000 C   0  0  0  0  0  0  0  0  0  0  0  0
    7.7737    1.1907    0.0000 O   0  0  0  0  0  0  0  0  0  0  0  0
    7.0592    0.7782    0.0000 C   0  0  0  0  0  0  0  0  0  0  0  0
    7.0592   -0.0468    0.0000 C   0  0  0  0  0  0  0  0  0  0  0  0
    6.3447   -0.4593    0.0000 C   0  0  0  0  0  0  0  0  0  0  0  0
    5.6303   -0.0468    0.0000 C   0  0  0  0  0  0  0  0  0  0  0  0
    4.8456   -0.3018    0.0000 S   0  0  0  0  0  0  0  0  0  0  0  0
    4.3607    0.3657    0.0000 C   0  0  0  0  0  0  0  0  0  0  0  0
    3.5357    0.3657    0.0000 C   0  0  0  0  0  0  0  0  0  0  0  0
    3.1232   -0.3488    0.0000 C   0  0  0  0  0  0  0  0  0  0  0  0
    3.5357   -1.0633    0.0000 N   0  3  0  0  0  0  0  0  0  0  0  0
    4.3607   -1.0633    0.0000 C   0  0  0  0  0  0  0  0  0  0  0  0
    3.1232   -1.7778    0.0000 C   0  0  0  0  0  0  0  0  0  0  0  0
    2.2982   -1.7778    0.0000 C   0  0  0  0  0  0  0  0  0  0  0  0
    1.8857   -1.0633    0.0000 C   0  0  0  0  0  0  0  0  0  0  0  0
    2.2982   -0.3488    0.0000 C   0  0  0  0  0  0  0  0  0  0  0  0
    4.8456    1.0331    0.0000 N   0  0  0  0  0  0  0  0  0  0  0  0
    4.5907    1.8177    0.0000 C   0  0  0  0  0  0  0  0  0  0  0  0
    5.6303    0.7782    0.0000 C   0  0  0  0  0  0  0  0  0  0  0  0
    6.3447    1.1907    0.0000 C   0  0  0  0  0  0  0  0  0  0  0  0
  2  3  1  0  0  0  0
  3  4  1  0  0  0  0
  4  5  2  0  0  0  0
  5  6  1  0  0  0  0
  6  7  2  0  0  0  0
  7  8  1  0  0  0  0
  8  9  1  0  0  0  0
  9 10  2  0  0  0  0
 10 11  1  0  0  0  0
 11 12  2  0  0  0  0
 12 13  1  0  0  0  0
 12 14  1  0  0  0  0
 14 15  2  0  0  0  0
 15 16  1  0  0  0  0
 16 17  2  0  0  0  0
 11 17  1  0  0  0  0
  9 18  1  0  0  0  0
 18 19  1  0  0  0  0
 18 20  1  0  0  0  0
  7 20  1  0  0  0  0
 20 21  2  0  0  0  0
  4 21  1  0  0  0  0
M  CHG  2   1  -1  12   1
M  END
>  <MOLECULEID>
M3523700

>  <CLASS>
Active

$$$$

  Mrv2120 12252113582D          

 27 30  0  0  0  0            999 V2000
    1.4289   -2.4750    0.0000 O   0  0  0  0  0  0  0  0  0  0  0  0
    1.4289   -1.6500    0.0000 C   0  0  0  0  0  0  0  0  0  0  0  0
    0.7145   -1.2375    0.0000 N   0  0  0  0  0  0  0  0  0  0  0  0
    0.0000   -1.6500    0.0000 C   0  0  0  0  0  0  0  0  0  0  0  0
   -0.7145   -1.2375    0.0000 C   0  0  0  0  0  0  0  0  0  0  0  0
   -1.4289   -1.6500    0.0000 C   0  0  0  0  0  0  0  0  0  0  0  0
   -2.1434   -1.2375    0.0000 N   0  0  0  0  0  0  0  0  0  0  0  0
   -2.8579   -1.6500    0.0000 C   0  0  0  0  0  0  0  0  0  0  0  0
   -3.5724   -1.2375    0.0000 C   0  0  0  0  0  0  0  0  0  0  0  0
   -3.5724   -0.4125    0.0000 N   0  0  0  0  0  0  0  0  0  0  0  0
   -2.8579    0.0000    0.0000 C   0  0  0  0  0  0  0  0  0  0  0  0
   -2.1434   -0.4125    0.0000 C   0  0  0  0  0  0  0  0  0  0  0  0
   -4.2868    0.0000    0.0000 C   0  0  0  0  0  0  0  0  0  0  0  0
   -5.0013   -0.4125    0.0000 C   0  0  0  0  0  0  0  0  0  0  0  0
   -5.7158    0.0000    0.0000 C   0  0  0  0  0  0  0  0  0  0  0  0
   -5.7158    0.8250    0.0000 C   0  0  0  0  0  0  0  0  0  0  0  0
   -5.0013    1.2375    0.0000 C   0  0  0  0  0  0  0  0  0  0  0  0
   -4.2868    0.8250    0.0000 C   0  0  0  0  0  0  0  0  0  0  0  0
    0.7145   -0.4125    0.0000 C   0  0  0  0  0  0  0  0  0  0  0  0
    0.0000    0.0000    0.0000 S   0  0  0  0  0  0  0  0  0  0  0  0
    1.4289    0.0000    0.0000 N   0  0  0  0  0  0  0  0  0  0  0  0
    2.1434   -0.4125    0.0000 C   0  0  0  0  0  0  0  0  0  0  0  0
    2.8579    0.0000    0.0000 C   0  0  0  0  0  0  0  0  0  0  0  0
    3.5724   -0.4125    0.0000 C   0  0  0  0  0  0  0  0  0  0  0  0
    3.5724   -1.2375    0.0000 C   0  0  0  0  0  0  0  0  0  0  0  0
    2.8579   -1.6500    0.0000 C   0  0  0  0  0  0  0  0  0  0  0  0
    2.1434   -1.2375    0.0000 C   0  0  0  0  0  0  0  0  0  0  0  0
  1  2  2  0  0  0  0
  2  3  1  0  0  0  0
  3  4  1  0  0  0  0
  4  5  1  0  0  0  0
  5  6  1  0  0  0  0
  6  7  1  0  0  0  0
  7  8  1  0  0  0  0
  8  9  1  0  0  0  0
  9 10  1  0  0  0  0
 10 11  1  0  0  0  0
 11 12  1  0  0  0  0
  7 12  1  0  0  0  0
 10 13  1  0  0  0  0
 13 14  2  0  0  0  0
 14 15  1  0  0  0  0
 15 16  2  0  0  0  0
 16 17  1  0  0  0  0
 17 18  2  0  0  0  0
 13 18  1  0  0  0  0
  3 19  1  0  0  0  0
 19 20  2  0  0  0  0
 19 21  1  0  0  0  0
 21 22  1  0  0  0  0
 22 23  2  0  0  0  0
 23 24  1  0  0  0  0
 24 25  2  0  0  0  0
 25 26  1  0  0  0  0
 26 27  2  0  0  0  0
  2 27  1  0  0  0  0
 22 27  1  0  0  0  0
M  END
>  <MOLECULEID>
M3367335

>  <CLASS>
Active

$$$$

  Mrv2120 12252113582D          

 20 21  0  0  0  0            999 V2000
    0.0000    0.0000    0.0000 I   0  5  0  0  0  0  0  0  0  0  0  0
    5.0621   -1.7835    0.0000 C   0  0  0  0  0  0  0  0  0  0  0  0
    5.3171   -0.9988    0.0000 N   0  0  0  0  0  0  0  0  0  0  0  0
    4.8321   -0.3314    0.0000 C   0  0  0  0  0  0  0  0  0  0  0  0
    5.3171    0.3360    0.0000 S   0  0  0  0  0  0  0  0  0  0  0  0
    6.1017    0.0811    0.0000 C   0  0  0  0  0  0  0  0  0  0  0  0
    6.8162    0.4936    0.0000 C   0  0  0  0  0  0  0  0  0  0  0  0
    7.5306    0.0811    0.0000 C   0  0  0  0  0  0  0  0  0  0  0  0
    7.5306   -0.7439    0.0000 C   0  0  0  0  0  0  0  0  0  0  0  0
    8.2451   -1.1564    0.0000 C   0  0  0  0  0  0  0  0  0  0  0  0
    6.8162   -1.1564    0.0000 C   0  0  0  0  0  0  0  0  0  0  0  0
    6.1017   -0.7439    0.0000 C   0  0  0  0  0  0  0  0  0  0  0  0
    4.0071   -0.3314    0.0000 C   0  0  0  0  0  0  0  0  0  0  0  0
    3.5946    0.3831    0.0000 C   0  0  0  0  0  0  0  0  0  0  0  0
    2.7696    0.3831    0.0000 N   0  3  0  0  0  0  0  0  0  0  0  0
    2.3571   -0.3314    0.0000 C   0  0  0  0  0  0  0  0  0  0  0  0
    2.3571    1.0975    0.0000 C   0  0  0  0  0  0  0  0  0  0  0  0
    2.7696    1.8120    0.0000 C   0  0  0  0  0  0  0  0  0  0  0  0
    3.5946    1.8120    0.0000 C   0  0  0  0  0  0  0  0  0  0  0  0
    4.0071    1.0975    0.0000 C   0  0  0  0  0  0  0  0  0  0  0  0
  2  3  1  0  0  0  0
  3  4  1  0  0  0  0
  4  5  1  0  0  0  0
  5  6  1  0  0  0  0
  6  7  2  0  0  0  0
  7  8  1  0  0  0  0
  8  9  2  0  0  0  0
  9 10  1  0  0  0  0
  9 11  1  0  0  0  0
 11 12  2  0  0  0  0
  3 12  1  0  0  0  0
  6 12  1  0  0  0  0
  4 13  2  0  0  0  0
 13 14  1  0  0  0  0
 14 15  2  0  0  0  0
 15 16  1  0  0  0  0
 15 17  1  0  0  0  0
 17 18  2  0  0  0  0
 18 19  1  0  0  0  0
 19 20  2  0  0  0  0
 14 20  1  0  0  0  0
M  CHG  2   1  -1  15   1
M  END
>  <MOLECULEID>
M3523570

>  <CLASS>
Active

$$$$

  Mrv2120 12252113582D          

 21 23  0  0  0  0            999 V2000
    2.8579   -4.1250    0.0000 O   0  0  0  0  0  0  0  0  0  0  0  0
    2.8579   -3.3000    0.0000 C   0  0  0  0  0  0  0  0  0  0  0  0
    2.1434   -2.8875    0.0000 C   0  0  0  0  0  0  0  0  0  0  0  0
    1.4289   -3.3000    0.0000 O   0  0  0  0  0  0  0  0  0  0  0  0
    0.7145   -2.8875    0.0000 C   0  0  0  0  0  0  0  0  0  0  0  0
    0.0000   -3.3000    0.0000 C   0  0  0  0  0  0  0  0  0  0  0  0
   -0.7145   -2.8875    0.0000 C   0  0  0  0  0  0  0  0  0  0  0  0
   -1.4289   -3.3000    0.0000 C   0  0  0  0  0  0  0  0  0  0  0  0
   -2.1434   -2.8875    0.0000 C   0  0  0  0  0  0  0  0  0  0  0  0
   -2.1434   -2.0625    0.0000 C   0  0  0  0  0  0  0  0  0  0  0  0
   -2.8579   -1.6500    0.0000 Br  0  0  0  0  0  0  0  0  0  0  0  0
   -1.4289   -1.6500    0.0000 C   0  0  0  0  0  0  0  0  0  0  0  0
   -0.7145   -2.0625    0.0000 C   0  0  0  0  0  0  0  0  0  0  0  0
    0.0000   -1.6500    0.0000 C   0  0  0  0  0  0  0  0  0  0  0  0
    0.7145   -2.0625    0.0000 C   0  0  0  0  0  0  0  0  0  0  0  0
    3.5724   -2.8875    0.0000 C   0  0  0  0  0  0  0  0  0  0  0  0
    4.2868   -3.3000    0.0000 N   0  0  0  0  0  0  0  0  0  0  0  0
    5.0405   -2.9644    0.0000 C   0  0  0  0  0  0  0  0  0  0  0  0
    5.5925   -3.5775    0.0000 C   0  0  0  0  0  0  0  0  0  0  0  0
    5.1800   -4.2920    0.0000 N   0  0  0  0  0  0  0  0  0  0  0  0
    4.3731   -4.1205    0.0000 C   0  0  0  0  0  0  0  0  0  0  0  0
  1  2  1  0  0  0  0
  2  3  1  0  0  0  0
  3  4  1  0  0  0  0
  4  5  1  0  0  0  0
  5  6  2  0  0  0  0
  6  7  1  0  0  0  0
  7  8  2  0  0  0  0
  8  9  1  0  0  0  0
  9 10  2  0  0  0  0
 10 11  1  0  0  0  0
 10 12  1  0  0  0  0
 12 13  2  0  0  0  0
  7 13  1  0  0  0  0
 13 14  1  0  0  0  0
 14 15  2  0  0  0  0
  5 15  1  0  0  0  0
  2 16  1  0  0  0  0
 16 17  1  0  0  0  0
 17 18  1  0  0  0  0
 18 19  2  0  0  0  0
 19 20  1  0  0  0  0
 20 21  2  0  0  0  0
 17 21  1  0  0  0  0
M  END
>  <MOLECULEID>
M2701245

>  <CLASS>
Active

$$$$

  Mrv2120 12252113582D          

 21 22  0  0  0  0            999 V2000
    0.0000    0.0000    0.0000 I   0  5  0  0  0  0  0  0  0  0  0  0
    2.3571   -0.7458    0.0000 C   0  0  0  0  0  0  0  0  0  0  0  0
    2.7696   -0.0314    0.0000 N   0  0  0  0  0  0  0  0  0  0  0  0
    2.3571    0.6831    0.0000 C   0  0  0  0  0  0  0  0  0  0  0  0
    3.5946   -0.0314    0.0000 C   0  0  0  0  0  0  0  0  0  0  0  0
    4.0071    0.6831    0.0000 C   0  0  0  0  0  0  0  0  0  0  0  0
    4.8321    0.6831    0.0000 C   0  0  0  0  0  0  0  0  0  0  0  0
    5.2446   -0.0314    0.0000 C   0  0  0  0  0  0  0  0  0  0  0  0
    4.8321   -0.7458    0.0000 C   0  0  0  0  0  0  0  0  0  0  0  0
    4.0071   -0.7458    0.0000 C   0  0  0  0  0  0  0  0  0  0  0  0
    6.0696   -0.0314    0.0000 C   0  0  0  0  0  0  0  0  0  0  0  0
    6.5546    0.6361    0.0000 N   0  3  0  0  0  0  0  0  0  0  0  0
    6.2996    1.4207    0.0000 C   0  0  0  0  0  0  0  0  0  0  0  0
    7.3392    0.3811    0.0000 C   0  0  0  0  0  0  0  0  0  0  0  0
    8.0537    0.7936    0.0000 C   0  0  0  0  0  0  0  0  0  0  0  0
    8.7681    0.3811    0.0000 C   0  0  0  0  0  0  0  0  0  0  0  0
    8.7681   -0.4439    0.0000 C   0  0  0  0  0  0  0  0  0  0  0  0
    9.4826   -0.8564    0.0000 C   0  0  0  0  0  0  0  0  0  0  0  0
    8.0537   -0.8564    0.0000 C   0  0  0  0  0  0  0  0  0  0  0  0
    7.3392   -0.4439    0.0000 C   0  0  0  0  0  0  0  0  0  0  0  0
    6.5546   -0.6988    0.0000 S   0  0  0  0  0  0  0  0  0  0  0  0
  2  3  1  0  0  0  0
  3  4  1  0  0  0  0
  3  5  1  0  0  0  0
  5  6  2  0  0  0  0
  6  7  1  0  0  0  0
  7  8  2  0  0  0  0
  8  9  1  0  0  0  0
  9 10  2  0  0  0  0
  5 10  1  0  0  0  0
  8 11  1  0  0  0  0
 11 12  2  0  0  0  0
 12 13  1  0  0  0  0
 12 14  1  0  0  0  0
 14 15  2  0  0  0  0
 15 16  1  0  0  0  0
 16 17  2  0  0  0  0
 17 18  1  0  0  0  0
 17 19  1  0  0  0  0
 19 20  2  0  0  0  0
 14 20  1  0  0  0  0
 20 21  1  0  0  0  0
 11 21  1  0  0  0  0
M  CHG  2   1  -1  12   1
M  END
>  <MOLECULEID>
M3523206

>  <CLASS>
Active

$$$$

  Mrv2120 12252113582D          

 29 31  0  0  0  0            999 V2000
   -3.1034    0.7310    0.0000 C   0  0  0  0  0  0  0  0  0  0  0  0
   -2.6909    0.0165    0.0000 C   0  0  0  0  0  0  0  0  0  0  0  0
   -1.8659    0.0165    0.0000 O   0  0  0  0  0  0  0  0  0  0  0  0
   -1.4534   -0.6979    0.0000 C   0  0  0  0  0  0  0  0  0  0  0  0
   -1.8659   -1.4124    0.0000 O   0  0  0  0  0  0  0  0  0  0  0  0
   -0.6284   -0.6979    0.0000 C   0  0  0  0  0  0  0  0  0  0  0  0
   -0.1435   -1.3654    0.0000 C   0  0  0  0  0  0  0  0  0  0  0  0
   -0.3984   -2.1500    0.0000 C   0  0  0  0  0  0  0  0  0  0  0  0
    0.6411   -1.1104    0.0000 C   0  0  0  0  0  0  0  0  0  0  0  0
    0.6411   -0.2854    0.0000 C   0  0  0  0  0  0  0  0  0  0  0  0
   -0.1435   -0.0305    0.0000 S   0  0  0  0  0  0  0  0  0  0  0  0
    1.3556    0.1271    0.0000 N   0  0  0  0  0  0  0  0  0  0  0  0
    1.3556    0.9521    0.0000 C   0  0  0  0  0  0  0  0  0  0  0  0
    2.0701    1.3646    0.0000 C   0  0  0  0  0  0  0  0  0  0  0  0
    2.0701    2.1896    0.0000 N   0  0  0  0  0  0  0  0  0  0  0  0
    1.3556    2.6021    0.0000 C   0  0  0  0  0  0  0  0  0  0  0  0
    2.7845    2.6021    0.0000 C   0  0  0  0  0  0  0  0  0  0  0  0
    2.0701   -0.2854    0.0000 C   0  0  0  0  0  0  0  0  0  0  0  0
    2.7845    0.1271    0.0000 O   0  0  0  0  0  0  0  0  0  0  0  0
    2.0701   -1.1104    0.0000 N   0  0  0  0  0  0  0  0  0  0  0  0
    2.7845   -1.5229    0.0000 C   0  0  0  0  0  0  0  0  0  0  0  0
    2.7845   -2.3479    0.0000 C   0  0  0  0  0  0  0  0  0  0  0  0
    3.4990   -2.7604    0.0000 C   0  0  0  0  0  0  0  0  0  0  0  0
    3.4990   -3.5854    0.0000 C   0  0  0  0  0  0  0  0  0  0  0  0
    2.7845   -3.9979    0.0000 C   0  0  0  0  0  0  0  0  0  0  0  0
    2.0701   -3.5854    0.0000 C   0  0  0  0  0  0  0  0  0  0  0  0
    2.0701   -2.7604    0.0000 C   0  0  0  0  0  0  0  0  0  0  0  0
    1.3556   -1.5229    0.0000 C   0  0  0  0  0  0  0  0  0  0  0  0
    1.3556   -2.3479    0.0000 O   0  0  0  0  0  0  0  0  0  0  0  0
  1  2  1  0  0  0  0
  2  3  1  0  0  0  0
  3  4  1  0  0  0  0
  4  5  2  0  0  0  0
  4  6  1  0  0  0  0
  6  7  2  0  0  0  0
  7  8  1  0  0  0  0
  7  9  1  0  0  0  0
  9 10  2  0  0  0  0
 10 11  1  0  0  0  0
  6 11  1  0  0  0  0
 10 12  1  0  0  0  0
 12 13  1  0  0  0  0
 13 14  1  0  0  0  0
 14 15  1  0  0  0  0
 15 16  1  0  0  0  0
 15 17  1  0  0  0  0
 12 18  1  0  0  0  0
 18 19  2  0  0  0  0
 18 20  1  0  0  0  0
 20 21  1  0  0  0  0
 21 22  1  0  0  0  0
 22 23  2  0  0  0  0
 23 24  1  0  0  0  0
 24 25  2  0  0  0  0
 25 26  1  0  0  0  0
 26 27  2  0  0  0  0
 22 27  1  0  0  0  0
 20 28  1  0  0  0  0
  9 28  1  0  0  0  0
 28 29  2  0  0  0  0
M  END
>  <MOLECULEID>
M3522606

>  <CLASS>
Active

$$$$

  Mrv2120 12252113582D          

 22 24  0  0  0  0            999 V2000
    0.7145   -5.3625    0.0000 O   0  0  0  0  0  0  0  0  0  0  0  0
    0.7145   -4.5375    0.0000 C   0  0  0  0  0  0  0  0  0  0  0  0
    1.4289   -4.1250    0.0000 N   0  0  0  0  0  0  0  0  0  0  0  0
    2.1434   -4.5375    0.0000 C   0  0  0  0  0  0  0  0  0  0  0  0
    2.8579   -4.1250    0.0000 C   0  0  0  0  0  0  0  0  0  0  0  0
    3.5724   -4.5375    0.0000 C   0  0  0  0  0  0  0  0  0  0  0  0
    4.3260   -4.2019    0.0000 C   0  0  0  0  0  0  0  0  0  0  0  0
    4.8781   -4.8150    0.0000 N   0  0  0  0  0  0  0  0  0  0  0  0
    4.4656   -5.5295    0.0000 C   0  0  0  0  0  0  0  0  0  0  0  0
    3.6586   -5.3580    0.0000 N   0  0  0  0  0  0  0  0  0  0  0  0
    0.0000   -4.1250    0.0000 C   0  0  0  0  0  0  0  0  0  0  0  0
   -0.7145   -4.5375    0.0000 C   0  0  0  0  0  0  0  0  0  0  0  0
   -1.4289   -4.1250    0.0000 C   0  0  0  0  0  0  0  0  0  0  0  0
   -1.4289   -3.3000    0.0000 C   0  0  0  0  0  0  0  0  0  0  0  0
   -0.7145   -2.8875    0.0000 C   0  0  0  0  0  0  0  0  0  0  0  0
    0.0000   -3.3000    0.0000 C   0  0  0  0  0  0  0  0  0  0  0  0
   -2.1434   -2.8875    0.0000 C   0  0  0  0  0  0  0  0  0  0  0  0
   -2.8579   -3.3000    0.0000 C   0  0  0  0  0  0  0  0  0  0  0  0
   -3.5724   -2.8875    0.0000 C   0  0  0  0  0  0  0  0  0  0  0  0
   -3.5724   -2.0625    0.0000 C   0  0  0  0  0  0  0  0  0  0  0  0
   -2.8579   -1.6500    0.0000 C   0  0  0  0  0  0  0  0  0  0  0  0
   -2.1434   -2.0625    0.0000 C   0  0  0  0  0  0  0  0  0  0  0  0
  1  2  2  0  0  0  0
  2  3  1  0  0  0  0
  3  4  1  0  0  0  0
  4  5  1  0  0  0  0
  5  6  1  0  0  0  0
  6  7  2  0  0  0  0
  7  8  1  0  0  0  0
  8  9  1  0  0  0  0
  9 10  2  0  0  0  0
  6 10  1  0  0  0  0
  2 11  1  0  0  0  0
 11 12  2  0  0  0  0
 12 13  1  0  0  0  0
 13 14  2  0  0  0  0
 14 15  1  0  0  0  0
 15 16  2  0  0  0  0
 11 16  1  0  0  0  0
 14 17  1  0  0  0  0
 17 18  2  0  0  0  0
 18 19  1  0  0  0  0
 19 20  2  0  0  0  0
 20 21  1  0  0  0  0
 21 22  2  0  0  0  0
 17 22  1  0  0  0  0
M  END
>  <MOLECULEID>
M2635073

>  <CLASS>
Active

$$$$

  Mrv2120 12252113582D          

 27 30  0  0  0  0            999 V2000
    5.0013   -1.2375    0.0000 C   0  0  0  0  0  0  0  0  0  0  0  0
    5.0013   -0.4125    0.0000 O   0  0  0  0  0  0  0  0  0  0  0  0
    4.2868    0.0000    0.0000 C   0  0  0  0  0  0  0  0  0  0  0  0
    4.2868    0.8250    0.0000 C   0  0  0  0  0  0  0  0  0  0  0  0
    5.0013    1.2375    0.0000 O   0  0  0  0  0  0  0  0  0  0  0  0
    5.0013    2.0625    0.0000 C   0  0  0  0  0  0  0  0  0  0  0  0
    3.5724    1.2375    0.0000 C   0  0  0  0  0  0  0  0  0  0  0  0
    2.8579    0.8250    0.0000 C   0  0  0  0  0  0  0  0  0  0  0  0
    2.8579   -0.0000    0.0000 C   0  0  0  0  0  0  0  0  0  0  0  0
    2.1434   -0.4125    0.0000 O   0  0  0  0  0  0  0  0  0  0  0  0
    1.4289   -0.0000    0.0000 C   0  0  0  0  0  0  0  0  0  0  0  0
    0.7145   -0.4125    0.0000 C   0  0  0  0  0  0  0  0  0  0  0  0
   -0.0000    0.0000    0.0000 C   0  0  0  0  0  0  0  0  0  0  0  0
    0.0000    0.8250    0.0000 C   0  0  0  0  0  0  0  0  0  0  0  0
    0.7145    1.2375    0.0000 C   0  0  0  0  0  0  0  0  0  0  0  0
    1.4289    0.8250    0.0000 C   0  0  0  0  0  0  0  0  0  0  0  0
    2.1434    1.2375    0.0000 C   0  0  0  0  0  0  0  0  0  0  0  0
    2.1434    2.0625    0.0000 O   0  0  0  0  0  0  0  0  0  0  0  0
   -0.7145    1.2375    0.0000 C   0  0  0  0  0  0  0  0  0  0  0  0
   -1.4289    1.6500    0.0000 C   0  0  0  0  0  0  0  0  0  0  0  0
   -2.1434    2.0625    0.0000 C   0  0  0  0  0  0  0  0  0  0  0  0
   -2.8579    1.6500    0.0000 N   0  0  0  0  0  0  0  0  0  0  0  0
   -3.5724    2.0625    0.0000 C   0  0  0  0  0  0  0  0  0  0  0  0
   -3.5724    2.8875    0.0000 C   0  0  0  0  0  0  0  0  0  0  0  0
   -2.8579    3.3000    0.0000 C   0  0  0  0  0  0  0  0  0  0  0  0
   -2.1434    2.8875    0.0000 C   0  0  0  0  0  0  0  0  0  0  0  0
    3.5724   -0.4125    0.0000 C   0  0  0  0  0  0  0  0  0  0  0  0
  1  2  1  0  0  0  0
  2  3  1  0  0  0  0
  3  4  2  0  0  0  0
  4  5  1  0  0  0  0
  5  6  1  0  0  0  0
  4  7  1  0  0  0  0
  7  8  2  0  0  0  0
  8  9  1  0  0  0  0
  9 10  1  0  0  0  0
 10 11  1  0  0  0  0
 11 12  2  0  0  0  0
 12 13  1  0  0  0  0
 13 14  2  0  0  0  0
 14 15  1  0  0  0  0
 15 16  2  0  0  0  0
 11 16  1  0  0  0  0
 16 17  1  0  0  0  0
  8 17  1  0  0  0  0
 17 18  2  0  0  0  0
 14 19  1  0  0  0  0
 19 20  3  0  0  0  0
 20 21  1  0  0  0  0
 21 22  2  0  0  0  0
 22 23  1  0  0  0  0
 23 24  2  0  0  0  0
 24 25  1  0  0  0  0
 25 26  2  0  0  0  0
 21 26  1  0  0  0  0
  9 27  2  0  0  0  0
  3 27  1  0  0  0  0
M  END
>  <MOLECULEID>
M3522074

>  <CLASS>
Active

$$$$

  Mrv2120 12252113582D          

 25 28  0  0  1  0            999 V2000
    3.5330   -3.2587    0.0000 C   0  0  0  0  0  0  0  0  0  0  0  0
    3.8928   -2.5163    0.0000 C   0  0  2  0  0  0  0  0  0  0  0  0
    4.4247   -3.1470    0.0000 C   0  0  0  0  0  0  0  0  0  0  0  0
    5.2368   -3.0018    0.0000 C   0  0  0  0  0  0  0  0  0  0  0  0
    5.5171   -2.2259    0.0000 C   0  0  0  0  0  0  0  0  0  0  0  0
    4.9853   -1.5952    0.0000 C   0  0  0  0  0  0  0  0  0  0  0  0
    5.2655   -0.8192    0.0000 C   0  0  0  0  0  0  0  0  0  0  0  0
    6.0777   -0.6740    0.0000 C   0  0  0  0  0  0  0  0  0  0  0  0
    6.6095   -1.3047    0.0000 C   0  0  0  0  0  0  0  0  0  0  0  0
    7.4216   -1.1595    0.0000 C   0  0  0  0  0  0  0  0  0  0  0  0
    7.9534   -1.7902    0.0000 C   0  0  0  0  0  0  0  0  0  0  0  0
    8.7655   -1.6450    0.0000 O   0  0  0  0  0  0  0  0  0  0  0  0
    7.6731   -2.5662    0.0000 C   0  0  0  0  0  0  0  0  0  0  0  0
    6.8610   -2.7114    0.0000 C   0  0  0  0  0  0  0  0  0  0  0  0
    6.3292   -2.0807    0.0000 C   0  0  2  0  0  0  0  0  0  0  0  0
    6.0489   -2.8566    0.0000 C   0  0  0  0  0  0  0  0  0  0  0  0
    4.1731   -1.7404    0.0000 C   0  0  0  0  0  0  0  0  0  0  0  0
    3.5218   -1.2340    0.0000 C   0  0  0  0  0  0  0  0  0  0  0  0
    2.8390   -1.6970    0.0000 C   0  0  0  0  0  0  0  0  0  0  0  0
    3.0683   -2.4895    0.0000 C   0  0  0  0  0  0  0  0  0  0  0  0
    2.5619   -3.1408    0.0000 N   0  0  0  0  0  0  0  0  0  0  0  0
    2.8728   -3.9050    0.0000 N   0  0  0  0  0  0  0  0  0  0  0  0
    2.3665   -4.5563    0.0000 C   0  0  0  0  0  0  0  0  0  0  0  0
    2.6773   -5.3205    0.0000 N   0  0  0  0  0  0  0  0  0  0  0  0
    1.5492   -4.4435    0.0000 S   0  0  0  0  0  0  0  0  0  0  0  0
  2  1  1  1  0  0  0
  2  3  1  0  0  0  0
  3  4  1  0  0  0  0
  4  5  1  0  0  0  0
  5  6  1  0  0  0  0
  6  7  1  0  0  0  0
  7  8  1  0  0  0  0
  8  9  2  0  0  0  0
  9 10  1  0  0  0  0
 10 11  1  0  0  0  0
 11 12  1  0  0  0  0
 11 13  1  0  0  0  0
 13 14  1  0  0  0  0
 15 14  1  0  0  0  0
 15  5  1  0  0  0  0
 15  9  1  0  0  0  0
 15 16  1  1  0  0  0
  6 17  1  0  0  0  0
  2 17  1  0  0  0  0
 17 18  1  0  0  0  0
 18 19  1  0  0  0  0
 19 20  1  0  0  0  0
  2 20  1  0  0  0  0
 20 21  2  0  0  0  0
 21 22  1  0  0  0  0
 22 23  1  0  0  0  0
 23 24  1  0  0  0  0
 23 25  2  0  0  0  0
M  END
>  <MOLECULEID>
M3521569

>  <CLASS>
Active

$$$$

  Mrv2120 12252113582D          

 25 28  0  0  0  0            999 V2000
    4.7674    0.7556    0.0000 C   0  0  0  0  0  0  0  0  0  0  0  0
    3.9604    0.5840    0.0000 N   0  0  0  0  0  0  0  0  0  0  0  0
    3.7054   -0.2006    0.0000 C   0  0  0  0  0  0  0  0  0  0  0  0
    2.8985   -0.3721    0.0000 C   0  0  0  0  0  0  0  0  0  0  0  0
    2.3464    0.2410    0.0000 C   0  0  0  0  0  0  0  0  0  0  0  0
    2.6014    1.0256    0.0000 C   0  0  0  0  0  0  0  0  0  0  0  0
    3.4084    1.1971    0.0000 C   0  0  0  0  0  0  0  0  0  0  0  0
    1.9339    1.5105    0.0000 S   0  0  0  0  0  0  0  0  0  0  0  0
    1.2665    1.0256    0.0000 C   0  0  0  0  0  0  0  0  0  0  0  0
    1.5214    0.2410    0.0000 C   0  0  0  0  0  0  0  0  0  0  0  0
    0.9694   -0.3721    0.0000 C   0  0  0  0  0  0  0  0  0  0  0  0
    1.2243   -1.1567    0.0000 O   0  0  0  0  0  0  0  0  0  0  0  0
    0.1624   -0.2006    0.0000 N   0  0  0  0  0  0  0  0  0  0  0  0
   -0.0925    0.5840    0.0000 C   0  0  0  0  0  0  0  0  0  0  0  0
   -0.8995    0.7556    0.0000 S   0  0  0  0  0  0  0  0  0  0  0  0
   -1.4515    0.1425    0.0000 C   0  0  0  0  0  0  0  0  0  0  0  0
   -2.2585    0.3140    0.0000 C   0  0  0  0  0  0  0  0  0  0  0  0
   -2.8105   -0.2991    0.0000 C   0  0  0  0  0  0  0  0  0  0  0  0
    0.4595    1.1971    0.0000 N   0  0  0  0  0  0  0  0  0  0  0  0
   -0.3896   -0.8137    0.0000 C   0  0  0  0  0  0  0  0  0  0  0  0
   -0.1347   -1.5983    0.0000 C   0  0  0  0  0  0  0  0  0  0  0  0
   -0.6867   -2.2114    0.0000 C   0  0  0  0  0  0  0  0  0  0  0  0
   -1.4937   -2.0399    0.0000 C   0  0  0  0  0  0  0  0  0  0  0  0
   -1.7486   -1.2553    0.0000 C   0  0  0  0  0  0  0  0  0  0  0  0
   -1.1966   -0.6422    0.0000 C   0  0  0  0  0  0  0  0  0  0  0  0
  1  2  1  0  0  0  0
  2  3  1  0  0  0  0
  3  4  1  0  0  0  0
  4  5  1  0  0  0  0
  5  6  2  0  0  0  0
  6  7  1  0  0  0  0
  2  7  1  0  0  0  0
  6  8  1  0  0  0  0
  8  9  1  0  0  0  0
  9 10  2  0  0  0  0
  5 10  1  0  0  0  0
 10 11  1  0  0  0  0
 11 12  2  0  0  0  0
 11 13  1  0  0  0  0
 13 14  1  0  0  0  0
 14 15  1  0  0  0  0
 15 16  1  0  0  0  0
 16 17  1  0  0  0  0
 17 18  2  0  0  0  0
 14 19  2  0  0  0  0
  9 19  1  0  0  0  0
 13 20  1  0  0  0  0
 20 21  2  0  0  0  0
 21 22  1  0  0  0  0
 22 23  2  0  0  0  0
 23 24  1  0  0  0  0
 24 25  2  0  0  0  0
 20 25  1  0  0  0  0
M  END
>  <MOLECULEID>
M1069552

>  <CLASS>
Active

$$$$

  Mrv2120 12252113582D          

 26 29  0  0  0  0            999 V2000
    0.0000   -1.6500    0.0000 C   0  0  0  0  0  0  0  0  0  0  0  0
    0.7145   -1.2375    0.0000 C   0  0  0  0  0  0  0  0  0  0  0  0
    0.7145   -0.4125    0.0000 C   0  0  0  0  0  0  0  0  0  0  0  0
    1.4289    0.0000    0.0000 C   0  0  0  0  0  0  0  0  0  0  0  0
    2.1434   -0.4125    0.0000 C   0  0  0  0  0  0  0  0  0  0  0  0
    2.8579    0.0000    0.0000 C   0  0  0  0  0  0  0  0  0  0  0  0
    2.8579    0.8250    0.0000 C   0  0  0  0  0  0  0  0  0  0  0  0
    3.5724    1.2375    0.0000 N   0  0  0  0  0  0  0  0  0  0  0  0
    3.5724    2.0625    0.0000 C   0  0  0  0  0  0  0  0  0  0  0  0
    4.2868    2.4750    0.0000 C   0  0  0  0  0  0  0  0  0  0  0  0
    5.0013    2.0625    0.0000 N   0  0  0  0  0  0  0  0  0  0  0  0
    5.7158    2.4750    0.0000 C   0  0  0  0  0  0  0  0  0  0  0  0
    6.4302    2.0625    0.0000 C   0  0  0  0  0  0  0  0  0  0  0  0
    7.1447    2.4750    0.0000 C   0  0  0  0  0  0  0  0  0  0  0  0
    7.8592    2.0625    0.0000 C   0  0  0  0  0  0  0  0  0  0  0  0
    7.8592    1.2375    0.0000 C   0  0  0  0  0  0  0  0  0  0  0  0
    7.1447    0.8250    0.0000 C   0  0  0  0  0  0  0  0  0  0  0  0
    6.4302    1.2375    0.0000 C   0  0  0  0  0  0  0  0  0  0  0  0
    5.0013    1.2375    0.0000 C   0  0  0  0  0  0  0  0  0  0  0  0
    4.2868    0.8250    0.0000 C   0  0  0  0  0  0  0  0  0  0  0  0
    3.5724   -0.4125    0.0000 C   0  0  0  0  0  0  0  0  0  0  0  0
    3.5724   -1.2375    0.0000 C   0  0  0  0  0  0  0  0  0  0  0  0
    4.2868   -1.6500    0.0000 O   0  0  0  0  0  0  0  0  0  0  0  0
    2.8579   -1.6500    0.0000 O   0  0  0  0  0  0  0  0  0  0  0  0
    2.1434   -1.2375    0.0000 C   0  0  0  0  0  0  0  0  0  0  0  0
    1.4289   -1.6500    0.0000 C   0  0  0  0  0  0  0  0  0  0  0  0
  1  2  1  0  0  0  0
  2  3  2  0  0  0  0
  3  4  1  0  0  0  0
  4  5  2  0  0  0  0
  5  6  1  0  0  0  0
  6  7  1  0  0  0  0
  7  8  1  0  0  0  0
  8  9  1  0  0  0  0
  9 10  1  0  0  0  0
 10 11  1  0  0  0  0
 11 12  1  0  0  0  0
 12 13  1  0  0  0  0
 13 14  2  0  0  0  0
 14 15  1  0  0  0  0
 15 16  2  0  0  0  0
 16 17  1  0  0  0  0
 17 18  2  0  0  0  0
 13 18  1  0  0  0  0
 11 19  1  0  0  0  0
 19 20  1  0  0  0  0
  8 20  1  0  0  0  0
  6 21  2  0  0  0  0
 21 22  1  0  0  0  0
 22 23  2  0  0  0  0
 22 24  1  0  0  0  0
 24 25  1  0  0  0  0
  5 25  1  0  0  0  0
 25 26  2  0  0  0  0
  2 26  1  0  0  0  0
M  END
>  <MOLECULEID>
M2634500

>  <CLASS>
Active

$$$$

  Mrv2120 12252113582D          

 27 30  0  0  0  0            999 V2000
    0.0000   -1.6500    0.0000 C   0  0  0  0  0  0  0  0  0  0  0  0
    0.7145   -1.2375    0.0000 C   0  0  0  0  0  0  0  0  0  0  0  0
    0.7145   -0.4125    0.0000 C   0  0  0  0  0  0  0  0  0  0  0  0
    1.4289    0.0000    0.0000 C   0  0  0  0  0  0  0  0  0  0  0  0
    2.1434   -0.4125    0.0000 C   0  0  0  0  0  0  0  0  0  0  0  0
    2.8579    0.0000    0.0000 C   0  0  0  0  0  0  0  0  0  0  0  0
    2.8579    0.8250    0.0000 C   0  0  0  0  0  0  0  0  0  0  0  0
    3.5724    1.2375    0.0000 N   0  0  0  0  0  0  0  0  0  0  0  0
    3.5724    2.0625    0.0000 C   0  0  0  0  0  0  0  0  0  0  0  0
    4.2868    2.4750    0.0000 C   0  0  0  0  0  0  0  0  0  0  0  0
    5.0013    2.0625    0.0000 N   0  0  0  0  0  0  0  0  0  0  0  0
    5.7158    2.4750    0.0000 C   0  0  0  0  0  0  0  0  0  0  0  0
    6.4302    2.0625    0.0000 C   0  0  0  0  0  0  0  0  0  0  0  0
    7.1447    2.4750    0.0000 C   0  0  0  0  0  0  0  0  0  0  0  0
    7.8592    2.0625    0.0000 C   0  0  0  0  0  0  0  0  0  0  0  0
    7.8592    1.2375    0.0000 C   0  0  0  0  0  0  0  0  0  0  0  0
    7.1447    0.8250    0.0000 C   0  0  0  0  0  0  0  0  0  0  0  0
    6.4302    1.2375    0.0000 C   0  0  0  0  0  0  0  0  0  0  0  0
    5.0013    1.2375    0.0000 C   0  0  0  0  0  0  0  0  0  0  0  0
    4.2868    0.8250    0.0000 C   0  0  0  0  0  0  0  0  0  0  0  0
    3.5724   -0.4125    0.0000 C   0  0  0  0  0  0  0  0  0  0  0  0
    3.5724   -1.2375    0.0000 C   0  0  0  0  0  0  0  0  0  0  0  0
    4.2868   -1.6500    0.0000 O   0  0  0  0  0  0  0  0  0  0  0  0
    2.8579   -1.6500    0.0000 O   0  0  0  0  0  0  0  0  0  0  0  0
    2.1434   -1.2375    0.0000 C   0  0  0  0  0  0  0  0  0  0  0  0
    1.4289   -1.6500    0.0000 C   0  0  0  0  0  0  0  0  0  0  0  0
    1.4289   -2.4750    0.0000 C   0  0  0  0  0  0  0  0  0  0  0  0
  1  2  1  0  0  0  0
  2  3  2  0  0  0  0
  3  4  1  0  0  0  0
  4  5  2  0  0  0  0
  5  6  1  0  0  0  0
  6  7  1  0  0  0  0
  7  8  1  0  0  0  0
  8  9  1  0  0  0  0
  9 10  1  0  0  0  0
 10 11  1  0  0  0  0
 11 12  1  0  0  0  0
 12 13  1  0  0  0  0
 13 14  2  0  0  0  0
 14 15  1  0  0  0  0
 15 16  2  0  0  0  0
 16 17  1  0  0  0  0
 17 18  2  0  0  0  0
 13 18  1  0  0  0  0
 11 19  1  0  0  0  0
 19 20  1  0  0  0  0
  8 20  1  0  0  0  0
  6 21  2  0  0  0  0
 21 22  1  0  0  0  0
 22 23  2  0  0  0  0
 22 24  1  0  0  0  0
 24 25  1  0  0  0  0
  5 25  1  0  0  0  0
 25 26  2  0  0  0  0
  2 26  1  0  0  0  0
 26 27  1  0  0  0  0
M  END
>  <MOLECULEID>
M1237388

>  <CLASS>
Active

$$$$

  Mrv2120 12252113582D          

 27 30  0  0  0  0            999 V2000
    1.4289    0.8250    0.0000 C   0  0  0  0  0  0  0  0  0  0  0  0
    1.4289    0.0000    0.0000 C   0  0  0  0  0  0  0  0  0  0  0  0
    2.1434   -0.4125    0.0000 C   0  0  0  0  0  0  0  0  0  0  0  0
    2.8579    0.0000    0.0000 O   0  0  0  0  0  0  0  0  0  0  0  0
    3.5724   -0.4125    0.0000 C   0  0  0  0  0  0  0  0  0  0  0  0
    4.2868   -0.0000    0.0000 O   0  0  0  0  0  0  0  0  0  0  0  0
    3.5724   -1.2375    0.0000 C   0  0  0  0  0  0  0  0  0  0  0  0
    2.8579   -1.6500    0.0000 C   0  0  0  0  0  0  0  0  0  0  0  0
    2.8579   -2.4750    0.0000 C   0  0  0  0  0  0  0  0  0  0  0  0
    3.5724   -2.8875    0.0000 N   0  0  0  0  0  0  0  0  0  0  0  0
    4.2868   -2.4750    0.0000 C   0  0  0  0  0  0  0  0  0  0  0  0
    5.0013   -2.8875    0.0000 C   0  0  0  0  0  0  0  0  0  0  0  0
    5.0013   -3.7125    0.0000 N   0  0  0  0  0  0  0  0  0  0  0  0
    5.7158   -4.1250    0.0000 C   0  0  0  0  0  0  0  0  0  0  0  0
    5.7158   -4.9500    0.0000 C   0  0  0  0  0  0  0  0  0  0  0  0
    6.4302   -5.3625    0.0000 C   0  0  0  0  0  0  0  0  0  0  0  0
    6.4302   -6.1875    0.0000 C   0  0  0  0  0  0  0  0  0  0  0  0
    5.7158   -6.6000    0.0000 C   0  0  0  0  0  0  0  0  0  0  0  0
    5.0013   -6.1875    0.0000 C   0  0  0  0  0  0  0  0  0  0  0  0
    5.0013   -5.3625    0.0000 C   0  0  0  0  0  0  0  0  0  0  0  0
    4.2868   -4.1250    0.0000 C   0  0  0  0  0  0  0  0  0  0  0  0
    3.5724   -3.7125    0.0000 C   0  0  0  0  0  0  0  0  0  0  0  0
    2.1434   -1.2375    0.0000 C   0  0  0  0  0  0  0  0  0  0  0  0
    1.4289   -1.6500    0.0000 C   0  0  0  0  0  0  0  0  0  0  0  0
    0.7145   -1.2375    0.0000 C   0  0  0  0  0  0  0  0  0  0  0  0
    0.7145   -0.4125    0.0000 C   0  0  0  0  0  0  0  0  0  0  0  0
    0.0000   -0.0000    0.0000 O   0  0  0  0  0  0  0  0  0  0  0  0
  1  2  1  0  0  0  0
  2  3  2  0  0  0  0
  3  4  1  0  0  0  0
  4  5  1  0  0  0  0
  5  6  2  0  0  0  0
  5  7  1  0  0  0  0
  7  8  2  0  0  0  0
  8  9  1  0  0  0  0
  9 10  1  0  0  0  0
 10 11  1  0  0  0  0
 11 12  1  0  0  0  0
 12 13  1  0  0  0  0
 13 14  1  0  0  0  0
 14 15  1  0  0  0  0
 15 16  2  0  0  0  0
 16 17  1  0  0  0  0
 17 18  2  0  0  0  0
 18 19  1  0  0  0  0
 19 20  2  0  0  0  0
 15 20  1  0  0  0  0
 13 21  1  0  0  0  0
 21 22  1  0  0  0  0
 10 22  1  0  0  0  0
  8 23  1  0  0  0  0
  3 23  1  0  0  0  0
 23 24  2  0  0  0  0
 24 25  1  0  0  0  0
 25 26  2  0  0  0  0
  2 26  1  0  0  0  0
 26 27  1  0  0  0  0
M  END
>  <MOLECULEID>
M1857611

>  <CLASS>
Active

$$$$

  Mrv2120 12252113582D          

 27 30  0  0  0  0            999 V2000
   -0.7145   -1.2375    0.0000 C   0  0  0  0  0  0  0  0  0  0  0  0
    0.0000   -1.6500    0.0000 C   0  0  0  0  0  0  0  0  0  0  0  0
    0.7145   -1.2375    0.0000 C   0  0  0  0  0  0  0  0  0  0  0  0
    0.7145   -0.4125    0.0000 C   0  0  0  0  0  0  0  0  0  0  0  0
    1.4289    0.0000    0.0000 C   0  0  0  0  0  0  0  0  0  0  0  0
    2.1434   -0.4125    0.0000 C   0  0  0  0  0  0  0  0  0  0  0  0
    2.8579    0.0000    0.0000 O   0  0  0  0  0  0  0  0  0  0  0  0
    3.5724   -0.4125    0.0000 C   0  0  0  0  0  0  0  0  0  0  0  0
    4.2868   -0.0000    0.0000 O   0  0  0  0  0  0  0  0  0  0  0  0
    3.5724   -1.2375    0.0000 C   0  0  0  0  0  0  0  0  0  0  0  0
    2.8579   -1.6500    0.0000 C   0  0  0  0  0  0  0  0  0  0  0  0
    2.8579   -2.4750    0.0000 C   0  0  0  0  0  0  0  0  0  0  0  0
    2.1434   -2.8875    0.0000 N   0  0  0  0  0  0  0  0  0  0  0  0
    2.1434   -3.7125    0.0000 C   0  0  0  0  0  0  0  0  0  0  0  0
    1.4289   -4.1250    0.0000 C   0  0  0  0  0  0  0  0  0  0  0  0
    0.7145   -3.7125    0.0000 N   0  0  0  0  0  0  0  0  0  0  0  0
   -0.0000   -4.1250    0.0000 C   0  0  0  0  0  0  0  0  0  0  0  0
   -0.7145   -3.7125    0.0000 C   0  0  0  0  0  0  0  0  0  0  0  0
   -1.4289   -4.1250    0.0000 C   0  0  0  0  0  0  0  0  0  0  0  0
   -2.1434   -3.7125    0.0000 C   0  0  0  0  0  0  0  0  0  0  0  0
   -2.1434   -2.8875    0.0000 C   0  0  0  0  0  0  0  0  0  0  0  0
   -1.4289   -2.4750    0.0000 C   0  0  0  0  0  0  0  0  0  0  0  0
   -0.7145   -2.8875    0.0000 C   0  0  0  0  0  0  0  0  0  0  0  0
    0.7145   -2.8875    0.0000 C   0  0  0  0  0  0  0  0  0  0  0  0
    1.4289   -2.4750    0.0000 C   0  0  0  0  0  0  0  0  0  0  0  0
    2.1434   -1.2375    0.0000 C   0  0  0  0  0  0  0  0  0  0  0  0
    1.4289   -1.6500    0.0000 C   0  0  0  0  0  0  0  0  0  0  0  0
  1  2  1  0  0  0  0
  2  3  1  0  0  0  0
  3  4  2  0  0  0  0
  4  5  1  0  0  0  0
  5  6  2  0  0  0  0
  6  7  1  0  0  0  0
  7  8  1  0  0  0  0
  8  9  2  0  0  0  0
  8 10  1  0  0  0  0
 10 11  2  0  0  0  0
 11 12  1  0  0  0  0
 12 13  1  0  0  0  0
 13 14  1  0  0  0  0
 14 15  1  0  0  0  0
 15 16  1  0  0  0  0
 16 17  1  0  0  0  0
 17 18  1  0  0  0  0
 18 19  2  0  0  0  0
 19 20  1  0  0  0  0
 20 21  2  0  0  0  0
 21 22  1  0  0  0  0
 22 23  2  0  0  0  0
 18 23  1  0  0  0  0
 16 24  1  0  0  0  0
 24 25  1  0  0  0  0
 13 25  1  0  0  0  0
 11 26  1  0  0  0  0
  6 26  1  0  0  0  0
 26 27  2  0  0  0  0
  3 27  1  0  0  0  0
M  END
>  <MOLECULEID>
M3360362

>  <CLASS>
Active

$$$$

  Mrv2120 12252113582D          

 28 29  0  0  0  0            999 V2000
   -0.2063    1.0717    0.0000 O   0  0  0  0  0  0  0  0  0  0  0  0
    0.2062    0.3572    0.0000 C   0  0  0  0  0  0  0  0  0  0  0  0
    1.0312    0.3572    0.0000 O   0  0  0  0  0  0  0  0  0  0  0  0
   -0.2062   -0.3572    0.0000 C   0  0  0  0  0  0  0  0  0  0  0  0
    0.2063   -1.0717    0.0000 O   0  0  0  0  0  0  0  0  0  0  0  0
   -1.0312   -0.3572    0.0000 O   0  0  0  0  0  0  0  0  0  0  0  0
    4.1029    4.0688    0.0000 Cl  0  0  0  0  0  0  0  0  0  0  0  0
    4.1029    3.2438    0.0000 C   0  0  0  0  0  0  0  0  0  0  0  0
    4.8173    2.8312    0.0000 C   0  0  0  0  0  0  0  0  0  0  0  0
    4.8173    2.0062    0.0000 C   0  0  0  0  0  0  0  0  0  0  0  0
    4.1029    1.5937    0.0000 C   0  0  0  0  0  0  0  0  0  0  0  0
    4.1029    0.7687    0.0000 C   0  0  0  0  0  0  0  0  0  0  0  0
    4.8173    0.3562    0.0000 N   0  0  0  0  0  0  0  0  0  0  0  0
    5.5318    0.7687    0.0000 C   0  0  0  0  0  0  0  0  0  0  0  0
    6.2463    0.3562    0.0000 C   0  0  0  0  0  0  0  0  0  0  0  0
    6.2463   -0.4688    0.0000 C   0  0  0  0  0  0  0  0  0  0  0  0
    5.5318   -0.8813    0.0000 C   0  0  0  0  0  0  0  0  0  0  0  0
    4.8173   -0.4688    0.0000 C   0  0  0  0  0  0  0  0  0  0  0  0
    5.5318   -1.7063    0.0000 C   0  0  0  0  0  0  0  0  0  0  0  0
    6.2463   -2.1188    0.0000 O   0  0  0  0  0  0  0  0  0  0  0  0
    4.8173   -2.1187    0.0000 N   0  0  0  0  0  0  0  0  0  0  0  0
    4.8173   -2.9438    0.0000 C   0  0  0  0  0  0  0  0  0  0  0  0
    4.1029   -3.3562    0.0000 C   0  0  0  0  0  0  0  0  0  0  0  0
    3.3884   -2.9437    0.0000 C   0  0  0  0  0  0  0  0  0  0  0  0
    3.3884   -2.1187    0.0000 C   0  0  0  0  0  0  0  0  0  0  0  0
    4.1029   -1.7062    0.0000 C   0  0  0  0  0  0  0  0  0  0  0  0
    3.3884    2.0062    0.0000 C   0  0  0  0  0  0  0  0  0  0  0  0
    3.3884    2.8312    0.0000 C   0  0  0  0  0  0  0  0  0  0  0  0
  1  2  1  0  0  0  0
  2  3  2  0  0  0  0
  2  4  1  0  0  0  0
  4  5  1  0  0  0  0
  4  6  2  0  0  0  0
  7  8  1  0  0  0  0
  8  9  2  0  0  0  0
  9 10  1  0  0  0  0
 10 11  2  0  0  0  0
 11 12  1  0  0  0  0
 12 13  1  0  0  0  0
 13 14  1  0  0  0  0
 14 15  1  0  0  0  0
 15 16  1  0  0  0  0
 16 17  1  0  0  0  0
 17 18  1  0  0  0  0
 13 18  1  0  0  0  0
 17 19  1  0  0  0  0
 19 20  2  0  0  0  0
 19 21  1  0  0  0  0
 21 22  1  0  0  0  0
 22 23  1  0  0  0  0
 23 24  1  0  0  0  0
 24 25  1  0  0  0  0
 25 26  1  0  0  0  0
 21 26  1  0  0  0  0
 11 27  1  0  0  0  0
 27 28  2  0  0  0  0
  8 28  1  0  0  0  0
M  END
>  <MOLECULEID>
M3521025

>  <CLASS>
Active

$$$$

  Mrv2120 12252113582D          

 29 29  0  0  0  0            999 V2000
   -0.2063    1.0717    0.0000 O   0  0  0  0  0  0  0  0  0  0  0  0
    0.2062    0.3572    0.0000 C   0  0  0  0  0  0  0  0  0  0  0  0
    1.0312    0.3572    0.0000 O   0  0  0  0  0  0  0  0  0  0  0  0
   -0.2062   -0.3572    0.0000 C   0  0  0  0  0  0  0  0  0  0  0  0
    0.2063   -1.0717    0.0000 O   0  0  0  0  0  0  0  0  0  0  0  0
   -1.0312   -0.3572    0.0000 O   0  0  0  0  0  0  0  0  0  0  0  0
    3.3884    0.0538    0.0000 C   0  0  0  0  0  0  0  0  0  0  0  0
    4.1029    0.4663    0.0000 O   0  0  0  0  0  0  0  0  0  0  0  0
    4.8173    0.0538    0.0000 C   0  0  0  0  0  0  0  0  0  0  0  0
    5.5318    0.4663    0.0000 C   0  0  0  0  0  0  0  0  0  0  0  0
    6.2463    0.0538    0.0000 C   0  0  0  0  0  0  0  0  0  0  0  0
    6.9607    0.4663    0.0000 C   0  0  0  0  0  0  0  0  0  0  0  0
    7.6752    0.0538    0.0000 N   0  0  0  0  0  0  0  0  0  0  0  0
    8.3897    0.4663    0.0000 C   0  0  0  0  0  0  0  0  0  0  0  0
    9.1042    0.0538    0.0000 C   0  0  0  0  0  0  0  0  0  0  0  0
    9.8186    0.4663    0.0000 C   0  0  0  0  0  0  0  0  0  0  0  0
    9.8186    1.2913    0.0000 C   0  0  0  0  0  0  0  0  0  0  0  0
   10.5331    1.7038    0.0000 C   0  0  0  0  0  0  0  0  0  0  0  0
   11.2476    1.2913    0.0000 C   0  0  0  0  0  0  0  0  0  0  0  0
   11.9620    1.7038    0.0000 F   0  0  0  0  0  0  0  0  0  0  0  0
   11.2476    0.4663    0.0000 C   0  0  0  0  0  0  0  0  0  0  0  0
   10.5331    0.0538    0.0000 C   0  0  0  0  0  0  0  0  0  0  0  0
    6.2463   -0.7712    0.0000 C   0  0  0  0  0  0  0  0  0  0  0  0
    6.9607   -1.1837    0.0000 O   0  0  0  0  0  0  0  0  0  0  0  0
    6.9607   -2.0087    0.0000 C   0  0  0  0  0  0  0  0  0  0  0  0
    5.5318   -1.1837    0.0000 C   0  0  0  0  0  0  0  0  0  0  0  0
    4.8173   -0.7712    0.0000 C   0  0  0  0  0  0  0  0  0  0  0  0
    4.1029   -1.1837    0.0000 O   0  0  0  0  0  0  0  0  0  0  0  0
    4.1029   -2.0087    0.0000 C   0  0  0  0  0  0  0  0  0  0  0  0
  1  2  1  0  0  0  0
  2  3  2  0  0  0  0
  2  4  1  0  0  0  0
  4  5  1  0  0  0  0
  4  6  2  0  0  0  0
  7  8  1  0  0  0  0
  8  9  1  0  0  0  0
  9 10  2  0  0  0  0
 10 11  1  0  0  0  0
 11 12  1  0  0  0  0
 12 13  1  0  0  0  0
 13 14  1  0  0  0  0
 14 15  1  0  0  0  0
 15 16  1  0  0  0  0
 16 17  2  0  0  0  0
 17 18  1  0  0  0  0
 18 19  2  0  0  0  0
 19 20  1  0  0  0  0
 19 21  1  0  0  0  0
 21 22  2  0  0  0  0
 16 22  1  0  0  0  0
 11 23  2  0  0  0  0
 23 24  1  0  0  0  0
 24 25  1  0  0  0  0
 23 26  1  0  0  0  0
 26 27  2  0  0  0  0
  9 27  1  0  0  0  0
 27 28  1  0  0  0  0
 28 29  1  0  0  0  0
M  END
>  <MOLECULEID>
M1238471

>  <CLASS>
Active

$$$$

  Mrv2120 12252113582D          

 30 32  0  0  0  0            999 V2000
    0.0000   -4.1250    0.0000 C   0  0  0  0  0  0  0  0  0  0  0  0
    0.7145   -4.5375    0.0000 C   0  0  0  0  0  0  0  0  0  0  0  0
    1.4289   -4.1250    0.0000 C   0  0  0  0  0  0  0  0  0  0  0  0
    2.1434   -4.5375    0.0000 C   0  0  0  0  0  0  0  0  0  0  0  0
    2.8579   -4.1250    0.0000 C   0  0  0  0  0  0  0  0  0  0  0  0
    2.8579   -3.3000    0.0000 O   0  0  0  0  0  0  0  0  0  0  0  0
    3.5724   -4.5375    0.0000 N   0  0  0  0  0  0  0  0  0  0  0  0
    4.2868   -4.1250    0.0000 C   0  0  0  0  0  0  0  0  0  0  0  0
    5.0013   -4.5375    0.0000 C   0  0  0  0  0  0  0  0  0  0  0  0
    5.7158   -4.1250    0.0000 C   0  0  0  0  0  0  0  0  0  0  0  0
    6.4302   -4.5375    0.0000 C   0  0  0  0  0  0  0  0  0  0  0  0
    6.4302   -5.3625    0.0000 C   0  0  0  0  0  0  0  0  0  0  0  0
    5.7158   -5.7750    0.0000 C   0  0  0  0  0  0  0  0  0  0  0  0
    5.0013   -5.3625    0.0000 C   0  0  0  0  0  0  0  0  0  0  0  0
    7.1447   -5.7750    0.0000 N   0  0  0  0  0  0  0  0  0  0  0  0
    7.1447   -6.6000    0.0000 C   0  0  0  0  0  0  0  0  0  0  0  0
    7.8592   -7.0125    0.0000 C   0  0  0  0  0  0  0  0  0  0  0  0
    7.8592   -5.3625    0.0000 C   0  0  0  0  0  0  0  0  0  0  0  0
    8.5737   -5.7750    0.0000 C   0  0  0  0  0  0  0  0  0  0  0  0
    4.2868   -3.3000    0.0000 C   0  0  0  0  0  0  0  0  0  0  0  0
    3.5724   -2.8875    0.0000 C   0  0  0  0  0  0  0  0  0  0  0  0
    3.5724   -2.0625    0.0000 C   0  0  0  0  0  0  0  0  0  0  0  0
    4.2868   -1.6500    0.0000 C   0  0  0  0  0  0  0  0  0  0  0  0
    4.2868   -0.8250    0.0000 C   0  0  0  0  0  0  0  0  0  0  0  0
    5.0013   -0.4125    0.0000 C   0  0  0  0  0  0  0  0  0  0  0  0
    5.7158   -0.8250    0.0000 C   0  0  0  0  0  0  0  0  0  0  0  0
    5.7158   -1.6500    0.0000 N   0  0  0  0  0  0  0  0  0  0  0  0
    5.0013   -2.0625    0.0000 C   0  0  0  0  0  0  0  0  0  0  0  0
    5.0013   -2.8875    0.0000 C   0  0  0  0  0  0  0  0  0  0  0  0
    5.7158   -3.3000    0.0000 O   0  0  0  0  0  0  0  0  0  0  0  0
  1  2  1  0  0  0  0
  2  3  1  0  0  0  0
  3  4  1  0  0  0  0
  4  5  1  0  0  0  0
  5  6  2  0  0  0  0
  5  7  1  0  0  0  0
  7  8  1  0  0  0  0
  8  9  1  0  0  0  0
  9 10  2  0  0  0  0
 10 11  1  0  0  0  0
 11 12  2  0  0  0  0
 12 13  1  0  0  0  0
 13 14  2  0  0  0  0
  9 14  1  0  0  0  0
 12 15  1  0  0  0  0
 15 16  1  0  0  0  0
 16 17  1  0  0  0  0
 15 18  1  0  0  0  0
 18 19  1  0  0  0  0
  8 20  1  0  0  0  0
 20 21  2  0  0  0  0
 21 22  1  0  0  0  0
 22 23  2  0  0  0  0
 23 24  1  0  0  0  0
 24 25  2  0  0  0  0
 25 26  1  0  0  0  0
 26 27  2  0  0  0  0
 27 28  1  0  0  0  0
 23 28  1  0  0  0  0
 28 29  2  0  0  0  0
 20 29  1  0  0  0  0
 29 30  1  0  0  0  0
M  END
>  <MOLECULEID>
M3520197

>  <CLASS>
Inactive

$$$$

  Mrv2120 12252113582D          

 15 17  0  0  0  0            999 V2000
   -0.3924   -2.3162    0.0000 C   0  0  0  0  0  0  0  0  0  0  0  0
    0.4146   -2.1447    0.0000 C   0  0  0  0  0  0  0  0  0  0  0  0
    0.6695   -1.3601    0.0000 C   0  0  0  0  0  0  0  0  0  0  0  0
    0.1175   -0.7470    0.0000 C   0  0  0  0  0  0  0  0  0  0  0  0
    1.4765   -1.1885    0.0000 C   0  0  0  0  0  0  0  0  0  0  0  0
    2.0285   -1.8016    0.0000 C   0  0  0  0  0  0  0  0  0  0  0  0
    2.8535   -1.8016    0.0000 N   0  0  0  0  0  0  0  0  0  0  0  0
    3.4056   -1.1885    0.0000 C   0  0  0  0  0  0  0  0  0  0  0  0
    4.2125   -1.3601    0.0000 C   0  0  0  0  0  0  0  0  0  0  0  0
    4.4675   -2.1447    0.0000 C   0  0  0  0  0  0  0  0  0  0  0  0
    3.9154   -2.7578    0.0000 N   0  0  0  0  0  0  0  0  0  0  0  0
    3.1085   -2.5862    0.0000 C   0  0  0  0  0  0  0  0  0  0  0  0
    2.4410   -3.0712    0.0000 N   0  0  0  0  0  0  0  0  0  0  0  0
    1.7736   -2.5862    0.0000 C   0  0  0  0  0  0  0  0  0  0  0  0
    0.9666   -2.7578    0.0000 C   0  0  0  0  0  0  0  0  0  0  0  0
  1  2  1  0  0  0  0
  2  3  2  0  0  0  0
  3  4  1  0  0  0  0
  3  5  1  0  0  0  0
  5  6  2  0  0  0  0
  6  7  1  0  0  0  0
  7  8  1  0  0  0  0
  8  9  1  0  0  0  0
  9 10  1  0  0  0  0
 10 11  1  0  0  0  0
 11 12  1  0  0  0  0
  7 12  1  0  0  0  0
 12 13  2  0  0  0  0
 13 14  1  0  0  0  0
  6 14  1  0  0  0  0
 14 15  2  0  0  0  0
  2 15  1  0  0  0  0
M  END
>  <MOLECULEID>
M1277896

>  <CLASS>
Active

$$$$

  Mrv2120 12252113582D          

 27 28  0  0  0  0            999 V2000
    0.0000    0.0000    0.0000 Cl  0  0  0  0  0  0  0  0  0  0  0  0
    2.3571    1.8554    0.0000 C   0  0  0  0  0  0  0  0  0  0  0  0
    3.1821    1.8554    0.0000 N   0  0  0  0  0  0  0  0  0  0  0  0
    3.5946    2.5699    0.0000 C   0  0  0  0  0  0  0  0  0  0  0  0
    3.5946    1.1409    0.0000 C   0  0  0  0  0  0  0  0  0  0  0  0
    4.4196    1.1409    0.0000 C   0  0  0  0  0  0  0  0  0  0  0  0
    4.8321    0.4265    0.0000 C   0  0  0  0  0  0  0  0  0  0  0  0
    5.6571    0.4265    0.0000 N   0  0  0  0  0  0  0  0  0  0  0  0
    6.0696    1.1409    0.0000 C   0  0  0  0  0  0  0  0  0  0  0  0
    5.6571    1.8554    0.0000 O   0  0  0  0  0  0  0  0  0  0  0  0
    6.8946    1.1409    0.0000 C   0  0  0  0  0  0  0  0  0  0  0  0
    7.3796    1.8084    0.0000 C   0  0  0  0  0  0  0  0  0  0  0  0
    8.1642    1.5534    0.0000 C   0  0  0  0  0  0  0  0  0  0  0  0
    8.1642    0.7284    0.0000 C   0  0  0  0  0  0  0  0  0  0  0  0
    7.3796    0.4735    0.0000 O   0  0  0  0  0  0  0  0  0  0  0  0
    6.0696   -0.2880    0.0000 C   0  0  0  0  0  0  0  0  0  0  0  0
    6.8901   -0.3743    0.0000 N   0  0  0  0  0  0  0  0  0  0  0  0
    7.0617   -1.1812    0.0000 C   0  0  0  0  0  0  0  0  0  0  0  0
    6.3472   -1.5937    0.0000 C   0  0  0  0  0  0  0  0  0  0  0  0
    5.7341   -1.0417    0.0000 S   0  0  0  0  0  0  0  0  0  0  0  0
    7.8153   -1.5168    0.0000 C   0  0  0  0  0  0  0  0  0  0  0  0
    8.4828   -1.0319    0.0000 C   0  0  0  0  0  0  0  0  0  0  0  0
    9.2364   -1.3674    0.0000 C   0  0  0  0  0  0  0  0  0  0  0  0
    9.3227   -2.1879    0.0000 C   0  0  0  0  0  0  0  0  0  0  0  0
   10.0764   -2.5235    0.0000 Cl  0  0  0  0  0  0  0  0  0  0  0  0
    8.6552   -2.6728    0.0000 C   0  0  0  0  0  0  0  0  0  0  0  0
    7.9016   -2.3373    0.0000 C   0  0  0  0  0  0  0  0  0  0  0  0
  2  3  1  0  0  0  0
  3  4  1  0  0  0  0
  3  5  1  0  0  0  0
  5  6  1  0  0  0  0
  6  7  1  0  0  0  0
  7  8  1  0  0  0  0
  8  9  1  0  0  0  0
  9 10  2  0  0  0  0
  9 11  1  0  0  0  0
 11 12  2  0  0  0  0
 12 13  1  0  0  0  0
 13 14  2  0  0  0  0
 14 15  1  0  0  0  0
 11 15  1  0  0  0  0
  8 16  1  0  0  0  0
 16 17  2  0  0  0  0
 17 18  1  0  0  0  0
 18 19  2  0  0  0  0
 19 20  1  0  0  0  0
 16 20  1  0  0  0  0
 18 21  1  0  0  0  0
 21 22  2  0  0  0  0
 22 23  1  0  0  0  0
 23 24  2  0  0  0  0
 24 25  1  0  0  0  0
 24 26  1  0  0  0  0
 26 27  2  0  0  0  0
 21 27  1  0  0  0  0
M  END
>  <MOLECULEID>
M3520153

>  <CLASS>
Active

$$$$

  Mrv2120 12252113582D          

 22 24  0  0  0  0            999 V2000
   -3.5724   -1.2375    0.0000 C   0  0  0  0  0  0  0  0  0  0  0  0
   -2.8579   -1.6500    0.0000 C   0  0  0  0  0  0  0  0  0  0  0  0
   -2.1434   -1.2375    0.0000 O   0  0  0  0  0  0  0  0  0  0  0  0
   -1.4289   -1.6500    0.0000 C   0  0  0  0  0  0  0  0  0  0  0  0
   -0.7145   -1.2375    0.0000 C   0  0  0  0  0  0  0  0  0  0  0  0
    0.0000   -1.6500    0.0000 C   0  0  0  0  0  0  0  0  0  0  0  0
    0.0000   -2.4750    0.0000 C   0  0  0  0  0  0  0  0  0  0  0  0
    0.7145   -2.8875    0.0000 C   0  0  0  0  0  0  0  0  0  0  0  0
    1.4289   -2.4750    0.0000 N   0  0  0  0  0  0  0  0  0  0  0  0
    2.1434   -2.8875    0.0000 C   0  0  0  0  0  0  0  0  0  0  0  0
    2.8579   -2.4750    0.0000 C   0  0  0  0  0  0  0  0  0  0  0  0
    3.5724   -2.8875    0.0000 C   0  0  0  0  0  0  0  0  0  0  0  0
    4.2868   -2.4750    0.0000 C   0  0  0  0  0  0  0  0  0  0  0  0
    5.0013   -2.8875    0.0000 C   0  0  0  0  0  0  0  0  0  0  0  0
    5.0013   -3.7125    0.0000 C   0  0  0  0  0  0  0  0  0  0  0  0
    5.7859   -3.9674    0.0000 O   0  0  0  0  0  0  0  0  0  0  0  0
    6.2708   -3.3000    0.0000 C   0  0  0  0  0  0  0  0  0  0  0  0
    5.7859   -2.6326    0.0000 O   0  0  0  0  0  0  0  0  0  0  0  0
    4.2868   -4.1250    0.0000 C   0  0  0  0  0  0  0  0  0  0  0  0
    3.5724   -3.7125    0.0000 C   0  0  0  0  0  0  0  0  0  0  0  0
   -0.7145   -2.8875    0.0000 C   0  0  0  0  0  0  0  0  0  0  0  0
   -1.4289   -2.4750    0.0000 C   0  0  0  0  0  0  0  0  0  0  0  0
  1  2  1  0  0  0  0
  2  3  1  0  0  0  0
  3  4  1  0  0  0  0
  4  5  2  0  0  0  0
  5  6  1  0  0  0  0
  6  7  2  0  0  0  0
  7  8  1  0  0  0  0
  8  9  1  0  0  0  0
  9 10  1  0  0  0  0
 10 11  1  0  0  0  0
 11 12  1  0  0  0  0
 12 13  2  0  0  0  0
 13 14  1  0  0  0  0
 14 15  2  0  0  0  0
 15 16  1  0  0  0  0
 16 17  1  0  0  0  0
 17 18  1  0  0  0  0
 14 18  1  0  0  0  0
 15 19  1  0  0  0  0
 19 20  2  0  0  0  0
 12 20  1  0  0  0  0
  7 21  1  0  0  0  0
 21 22  2  0  0  0  0
  4 22  1  0  0  0  0
M  END
>  <MOLECULEID>
M2633679

>  <CLASS>
Active

$$$$

  Mrv2120 12252113582D          

 23 23  0  0  0  0            999 V2000
    0.0000    0.0000    0.0000 I   0  5  0  0  0  0  0  0  0  0  0  0
    2.3571    3.8438    0.0000 C   0  0  0  0  0  0  0  0  0  0  0  0
    2.3571    3.0188    0.0000 C   0  0  0  0  0  0  0  0  0  0  0  0
    3.0716    2.6063    0.0000 N   0  0  0  0  0  0  0  0  0  0  0  0
    3.7861    3.0188    0.0000 C   0  0  0  0  0  0  0  0  0  0  0  0
    4.5006    2.6063    0.0000 C   0  0  0  0  0  0  0  0  0  0  0  0
    3.0716    1.7813    0.0000 C   0  0  0  0  0  0  0  0  0  0  0  0
    3.7861    1.3688    0.0000 C   0  0  0  0  0  0  0  0  0  0  0  0
    3.7861    0.5438    0.0000 C   0  0  0  0  0  0  0  0  0  0  0  0
    4.5006    0.1313    0.0000 O   0  0  0  0  0  0  0  0  0  0  0  0
    4.5006   -0.6938    0.0000 C   0  0  0  0  0  0  0  0  0  0  0  0
    3.0716    0.1313    0.0000 C   0  0  0  0  0  0  0  0  0  0  0  0
    3.0716   -0.6937    0.0000 C   0  0  0  0  0  0  0  0  0  0  0  0
    3.7861   -1.1063    0.0000 C   0  0  0  0  0  0  0  0  0  0  0  0
    3.7861   -1.9312    0.0000 C   0  0  0  0  0  0  0  0  0  0  0  0
    4.5006   -2.3438    0.0000 N   0  3  0  0  0  0  0  0  0  0  0  0
    5.2150   -1.9313    0.0000 C   0  0  0  0  0  0  0  0  0  0  0  0
    4.5006   -3.1688    0.0000 C   0  0  0  0  0  0  0  0  0  0  0  0
    3.7861   -3.5813    0.0000 C   0  0  0  0  0  0  0  0  0  0  0  0
    3.0716   -3.1687    0.0000 C   0  0  0  0  0  0  0  0  0  0  0  0
    3.0716   -2.3437    0.0000 C   0  0  0  0  0  0  0  0  0  0  0  0
    2.3571    0.5438    0.0000 C   0  0  0  0  0  0  0  0  0  0  0  0
    2.3571    1.3688    0.0000 C   0  0  0  0  0  0  0  0  0  0  0  0
  2  3  1  0  0  0  0
  3  4  1  0  0  0  0
  4  5  1  0  0  0  0
  5  6  1  0  0  0  0
  4  7  1  0  0  0  0
  7  8  2  0  0  0  0
  8  9  1  0  0  0  0
  9 10  1  0  0  0  0
 10 11  1  0  0  0  0
  9 12  2  0  0  0  0
 12 13  1  0  0  0  0
 13 14  2  0  0  0  0
 14 15  1  0  0  0  0
 15 16  2  0  0  0  0
 16 17  1  0  0  0  0
 16 18  1  0  0  0  0
 18 19  2  0  0  0  0
 19 20  1  0  0  0  0
 20 21  2  0  0  0  0
 15 21  1  0  0  0  0
 12 22  1  0  0  0  0
 22 23  2  0  0  0  0
  7 23  1  0  0  0  0
M  CHG  2   1  -1  16   1
M  END
>  <MOLECULEID>
M3519089

>  <CLASS>
Active

$$$$

  Mrv2120 12252113582D          

 25 26  0  0  0  0            999 V2000
   -2.1434   -3.7125    0.0000 O   0  5  0  0  0  0  0  0  0  0  0  0
   -1.4289   -4.1250    0.0000 N   0  3  0  0  0  0  0  0  0  0  0  0
   -1.4289   -4.9500    0.0000 O   0  0  0  0  0  0  0  0  0  0  0  0
   -0.7145   -3.7125    0.0000 C   0  0  0  0  0  0  0  0  0  0  0  0
   -0.7145   -2.8875    0.0000 C   0  0  0  0  0  0  0  0  0  0  0  0
    0.0000   -2.4750    0.0000 C   0  0  0  0  0  0  0  0  0  0  0  0
    0.7145   -2.8875    0.0000 C   0  0  0  0  0  0  0  0  0  0  0  0
    0.7145   -3.7125    0.0000 C   0  0  0  0  0  0  0  0  0  0  0  0
    0.0000   -4.1250    0.0000 C   0  0  0  0  0  0  0  0  0  0  0  0
    1.4289   -4.1250    0.0000 C   0  0  0  0  0  0  0  0  0  0  0  0
    1.4289   -4.9500    0.0000 O   0  0  0  0  0  0  0  0  0  0  0  0
    2.1434   -3.7125    0.0000 N   0  0  0  0  0  0  0  0  0  0  0  0
    2.8579   -4.1250    0.0000 C   0  0  0  0  0  0  0  0  0  0  0  0
    3.5724   -3.7125    0.0000 C   0  0  0  0  0  0  0  0  0  0  0  0
    4.2868   -4.1250    0.0000 C   0  0  0  0  0  0  0  0  0  0  0  0
    5.0013   -3.7125    0.0000 C   0  0  0  0  0  0  0  0  0  0  0  0
    5.7158   -4.1250    0.0000 C   0  0  0  0  0  0  0  0  0  0  0  0
    6.4302   -3.7125    0.0000 C   0  0  0  0  0  0  0  0  0  0  0  0
    7.1447   -4.1250    0.0000 C   0  0  0  0  0  0  0  0  0  0  0  0
    7.1447   -4.9500    0.0000 C   0  0  0  0  0  0  0  0  0  0  0  0
    6.4302   -5.3625    0.0000 C   0  0  0  0  0  0  0  0  0  0  0  0
    5.7158   -4.9500    0.0000 C   0  0  0  0  0  0  0  0  0  0  0  0
    0.0000   -1.6500    0.0000 N   0  3  0  0  0  0  0  0  0  0  0  0
    0.7145   -1.2375    0.0000 O   0  5  0  0  0  0  0  0  0  0  0  0
   -0.7145   -1.2375    0.0000 O   0  0  0  0  0  0  0  0  0  0  0  0
  1  2  1  0  0  0  0
  2  3  2  0  0  0  0
  2  4  1  0  0  0  0
  4  5  2  0  0  0  0
  5  6  1  0  0  0  0
  6  7  2  0  0  0  0
  7  8  1  0  0  0  0
  8  9  2  0  0  0  0
  4  9  1  0  0  0  0
  8 10  1  0  0  0  0
 10 11  2  0  0  0  0
 10 12  1  0  0  0  0
 12 13  1  0  0  0  0
 13 14  1  0  0  0  0
 14 15  1  0  0  0  0
 15 16  1  0  0  0  0
 16 17  1  0  0  0  0
 17 18  2  0  0  0  0
 18 19  1  0  0  0  0
 19 20  2  0  0  0  0
 20 21  1  0  0  0  0
 21 22  2  0  0  0  0
 17 22  1  0  0  0  0
  6 23  1  0  0  0  0
 23 24  1  0  0  0  0
 23 25  2  0  0  0  0
M  CHG  4   1  -1   2   1  23   1  24  -1
M  END
>  <MOLECULEID>
M1819

>  <CLASS>
Active

$$$$

  Mrv2120 12252113582D          

 19 21  0  0  0  0            999 V2000
    2.4757    4.1831    0.0000 C   0  0  0  0  0  0  0  0  0  0  0  0
    1.9908    3.5157    0.0000 C   0  0  0  0  0  0  0  0  0  0  0  0
    1.1703    3.6019    0.0000 O   0  0  0  0  0  0  0  0  0  0  0  0
    2.3264    2.7620    0.0000 N   0  0  0  0  0  0  0  0  0  0  0  0
    1.8414    2.0945    0.0000 C   0  0  0  0  0  0  0  0  0  0  0  0
    2.0964    1.3099    0.0000 N   0  0  0  0  0  0  0  0  0  0  0  0
    1.4289    0.8250    0.0000 C   0  0  0  0  0  0  0  0  0  0  0  0
    0.7615    1.3099    0.0000 C   0  0  0  0  0  0  0  0  0  0  0  0
    1.0164    2.0945    0.0000 S   0  0  0  0  0  0  0  0  0  0  0  0
    1.4289    0.0000    0.0000 C   0  0  0  0  0  0  0  0  0  0  0  0
    2.1434   -0.4125    0.0000 C   0  0  0  0  0  0  0  0  0  0  0  0
    2.8579    0.0000    0.0000 C   0  0  0  0  0  0  0  0  0  0  0  0
    3.5724   -0.4125    0.0000 C   0  0  0  0  0  0  0  0  0  0  0  0
    3.5724   -1.2375    0.0000 C   0  0  0  0  0  0  0  0  0  0  0  0
    2.8579   -1.6500    0.0000 C   0  0  0  0  0  0  0  0  0  0  0  0
    2.1434   -1.2375    0.0000 C   0  0  0  0  0  0  0  0  0  0  0  0
    1.4289   -1.6500    0.0000 C   0  0  0  0  0  0  0  0  0  0  0  0
    0.7145   -1.2375    0.0000 C   0  0  0  0  0  0  0  0  0  0  0  0
    0.7145   -0.4125    0.0000 C   0  0  0  0  0  0  0  0  0  0  0  0
  1  2  1  0  0  0  0
  2  3  2  0  0  0  0
  2  4  1  0  0  0  0
  4  5  1  0  0  0  0
  5  6  2  0  0  0  0
  6  7  1  0  0  0  0
  7  8  2  0  0  0  0
  8  9  1  0  0  0  0
  5  9  1  0  0  0  0
  7 10  1  0  0  0  0
 10 11  2  0  0  0  0
 11 12  1  0  0  0  0
 12 13  2  0  0  0  0
 13 14  1  0  0  0  0
 14 15  2  0  0  0  0
 15 16  1  0  0  0  0
 11 16  1  0  0  0  0
 16 17  2  0  0  0  0
 17 18  1  0  0  0  0
 18 19  2  0  0  0  0
 10 19  1  0  0  0  0
M  END
>  <MOLECULEID>
M795917

>  <CLASS>
Active

$$$$

  Mrv2120 12252113582D          

 27 29  0  0  0  0            999 V2000
    0.0000    0.0000    0.0000 Cl  0  0  0  0  0  0  0  0  0  0  0  0
    2.3571   -0.8608    0.0000 C   0  0  0  0  0  0  0  0  0  0  0  0
    2.9092   -0.2477    0.0000 C   0  0  0  0  0  0  0  0  0  0  0  0
    3.7161   -0.4192    0.0000 N   0  0  0  0  0  0  0  0  0  0  0  0
    4.0517   -1.1729    0.0000 C   0  0  0  0  0  0  0  0  0  0  0  0
    4.8722   -1.0867    0.0000 C   0  0  0  0  0  0  0  0  0  0  0  0
    5.3571   -1.7541    0.0000 C   0  0  0  0  0  0  0  0  0  0  0  0
    5.0216   -2.5078    0.0000 C   0  0  0  0  0  0  0  0  0  0  0  0
    4.2011   -2.5940    0.0000 C   0  0  0  0  0  0  0  0  0  0  0  0
    3.7161   -1.9266    0.0000 C   0  0  0  0  0  0  0  0  0  0  0  0
    5.0437   -0.2797    0.0000 C   0  0  0  0  0  0  0  0  0  0  0  0
    4.3292    0.1328    0.0000 C   0  0  0  0  0  0  0  0  0  0  0  0
    4.3292    0.9578    0.0000 C   0  0  0  0  0  0  0  0  0  0  0  0
    5.0437    1.3703    0.0000 C   0  0  0  0  0  0  0  0  0  0  0  0
    5.7582    0.9578    0.0000 C   0  0  0  0  0  0  0  0  0  0  0  0
    6.4727    1.3703    0.0000 C   0  0  0  0  0  0  0  0  0  0  0  0
    7.1871    0.9578    0.0000 N   0  0  0  0  0  0  0  0  0  0  0  0
    7.9016    1.3703    0.0000 C   0  0  0  0  0  0  0  0  0  0  0  0
    8.6161    0.9578    0.0000 C   0  0  0  0  0  0  0  0  0  0  0  0
    9.3305    1.3703    0.0000 C   0  0  0  0  0  0  0  0  0  0  0  0
   10.0450    0.9578    0.0000 N   0  0  0  0  0  0  0  0  0  0  0  0
   10.7595    1.3703    0.0000 C   0  0  0  0  0  0  0  0  0  0  0  0
   11.4740    0.9578    0.0000 C   0  0  0  0  0  0  0  0  0  0  0  0
   11.4740    0.1328    0.0000 O   0  0  0  0  0  0  0  0  0  0  0  0
   10.7595   -0.2797    0.0000 C   0  0  0  0  0  0  0  0  0  0  0  0
   10.0450    0.1328    0.0000 C   0  0  0  0  0  0  0  0  0  0  0  0
    5.7582    0.1328    0.0000 C   0  0  0  0  0  0  0  0  0  0  0  0
  2  3  1  0  0  0  0
  3  4  1  0  0  0  0
  4  5  1  0  0  0  0
  5  6  2  0  0  0  0
  6  7  1  0  0  0  0
  7  8  2  0  0  0  0
  8  9  1  0  0  0  0
  9 10  2  0  0  0  0
  5 10  1  0  0  0  0
  6 11  1  0  0  0  0
 11 12  2  0  0  0  0
  4 12  1  0  0  0  0
 12 13  1  0  0  0  0
 13 14  2  0  0  0  0
 14 15  1  0  0  0  0
 15 16  1  0  0  0  0
 16 17  1  0  0  0  0
 17 18  1  0  0  0  0
 18 19  1  0  0  0  0
 19 20  1  0  0  0  0
 20 21  1  0  0  0  0
 21 22  1  0  0  0  0
 22 23  1  0  0  0  0
 23 24  1  0  0  0  0
 24 25  1  0  0  0  0
 25 26  1  0  0  0  0
 21 26  1  0  0  0  0
 15 27  2  0  0  0  0
 11 27  1  0  0  0  0
M  END
>  <MOLECULEID>
M3518794

>  <CLASS>
Active

$$$$

  Mrv2120 12252113582D          

 28 28  0  0  0  0            999 V2000
   -0.2063    1.0717    0.0000 O   0  0  0  0  0  0  0  0  0  0  0  0
    0.2062    0.3572    0.0000 C   0  0  0  0  0  0  0  0  0  0  0  0
    1.0312    0.3572    0.0000 O   0  0  0  0  0  0  0  0  0  0  0  0
   -0.2062   -0.3572    0.0000 C   0  0  0  0  0  0  0  0  0  0  0  0
    0.2063   -1.0717    0.0000 O   0  0  0  0  0  0  0  0  0  0  0  0
   -1.0312   -0.3572    0.0000 O   0  0  0  0  0  0  0  0  0  0  0  0
    3.3884    1.4625    0.0000 C   0  0  0  0  0  0  0  0  0  0  0  0
    4.1029    1.0500    0.0000 N   0  0  0  0  0  0  0  0  0  0  0  0
    4.8173    1.4625    0.0000 C   0  0  0  0  0  0  0  0  0  0  0  0
    5.5318    1.0500    0.0000 C   0  0  0  0  0  0  0  0  0  0  0  0
    5.5318    0.2250    0.0000 N   0  0  0  0  0  0  0  0  0  0  0  0
    6.2463   -0.1875    0.0000 C   0  0  0  0  0  0  0  0  0  0  0  0
    6.9607    0.2250    0.0000 C   0  0  0  0  0  0  0  0  0  0  0  0
    7.6752   -0.1875    0.0000 O   0  0  0  0  0  0  0  0  0  0  0  0
    8.3897    0.2250    0.0000 C   0  0  0  0  0  0  0  0  0  0  0  0
    9.1042   -0.1875    0.0000 C   0  0  0  0  0  0  0  0  0  0  0  0
    9.8186    0.2250    0.0000 O   0  0  0  0  0  0  0  0  0  0  0  0
   10.5331   -0.1875    0.0000 C   0  0  0  0  0  0  0  0  0  0  0  0
   11.2476    0.2250    0.0000 C   0  0  0  0  0  0  0  0  0  0  0  0
   11.2476    1.0500    0.0000 Br  0  0  0  0  0  0  0  0  0  0  0  0
   11.9620   -0.1875    0.0000 C   0  0  0  0  0  0  0  0  0  0  0  0
   11.9620   -1.0125    0.0000 C   0  0  0  0  0  0  0  0  0  0  0  0
   12.6765   -1.4250    0.0000 C   0  0  0  0  0  0  0  0  0  0  0  0
   11.2476   -1.4250    0.0000 C   0  0  0  0  0  0  0  0  0  0  0  0
   10.5331   -1.0125    0.0000 C   0  0  0  0  0  0  0  0  0  0  0  0
    9.8186   -1.4250    0.0000 Cl  0  0  0  0  0  0  0  0  0  0  0  0
    4.8173   -0.1875    0.0000 C   0  0  0  0  0  0  0  0  0  0  0  0
    4.1029    0.2250    0.0000 C   0  0  0  0  0  0  0  0  0  0  0  0
  1  2  1  0  0  0  0
  2  3  2  0  0  0  0
  2  4  1  0  0  0  0
  4  5  1  0  0  0  0
  4  6  2  0  0  0  0
  7  8  1  0  0  0  0
  8  9  1  0  0  0  0
  9 10  1  0  0  0  0
 10 11  1  0  0  0  0
 11 12  1  0  0  0  0
 12 13  1  0  0  0  0
 13 14  1  0  0  0  0
 14 15  1  0  0  0  0
 15 16  1  0  0  0  0
 16 17  1  0  0  0  0
 17 18  1  0  0  0  0
 18 19  2  0  0  0  0
 19 20  1  0  0  0  0
 19 21  1  0  0  0  0
 21 22  2  0  0  0  0
 22 23  1  0  0  0  0
 22 24  1  0  0  0  0
 24 25  2  0  0  0  0
 18 25  1  0  0  0  0
 25 26  1  0  0  0  0
 11 27  1  0  0  0  0
 27 28  1  0  0  0  0
  8 28  1  0  0  0  0
M  END
>  <MOLECULEID>
M1996829

>  <CLASS>
Active

$$$$

  Mrv2120 12252113582D          

 19 20  0  0  0  0            999 V2000
    1.4289   -1.6500    0.0000 C   0  0  0  0  0  0  0  0  0  0  0  0
    0.7145   -1.2375    0.0000 C   0  0  0  0  0  0  0  0  0  0  0  0
    0.0000   -1.6500    0.0000 N   0  0  0  0  0  0  0  0  0  0  0  0
    0.0000   -2.4750    0.0000 N   0  0  0  0  0  0  0  0  0  0  0  0
   -0.7145   -2.8875    0.0000 C   0  0  0  0  0  0  0  0  0  0  0  0
   -1.4289   -2.4750    0.0000 O   0  0  0  0  0  0  0  0  0  0  0  0
   -0.7145   -3.7125    0.0000 C   0  0  0  0  0  0  0  0  0  0  0  0
    0.0000   -4.1250    0.0000 C   0  0  0  0  0  0  0  0  0  0  0  0
    0.0000   -4.9500    0.0000 C   0  0  0  0  0  0  0  0  0  0  0  0
   -0.7145   -5.3625    0.0000 C   0  0  0  0  0  0  0  0  0  0  0  0
   -0.7145   -6.1875    0.0000 Cl  0  0  0  0  0  0  0  0  0  0  0  0
   -1.4289   -4.9500    0.0000 C   0  0  0  0  0  0  0  0  0  0  0  0
   -1.4289   -4.1250    0.0000 C   0  0  0  0  0  0  0  0  0  0  0  0
    0.7145   -0.4125    0.0000 C   0  0  0  0  0  0  0  0  0  0  0  0
    0.0000   -0.0000    0.0000 N   0  0  0  0  0  0  0  0  0  0  0  0
    0.0000    0.8250    0.0000 C   0  0  0  0  0  0  0  0  0  0  0  0
    0.7145    1.2375    0.0000 C   0  0  0  0  0  0  0  0  0  0  0  0
    1.4289    0.8250    0.0000 C   0  0  0  0  0  0  0  0  0  0  0  0
    1.4289   -0.0000    0.0000 C   0  0  0  0  0  0  0  0  0  0  0  0
  1  2  1  0  0  0  0
  2  3  2  0  0  0  0
  3  4  1  0  0  0  0
  4  5  1  0  0  0  0
  5  6  2  0  0  0  0
  5  7  1  0  0  0  0
  7  8  2  0  0  0  0
  8  9  1  0  0  0  0
  9 10  2  0  0  0  0
 10 11  1  0  0  0  0
 10 12  1  0  0  0  0
 12 13  2  0  0  0  0
  7 13  1  0  0  0  0
  2 14  1  0  0  0  0
 14 15  2  0  0  0  0
 15 16  1  0  0  0  0
 16 17  2  0  0  0  0
 17 18  1  0  0  0  0
 18 19  2  0  0  0  0
 14 19  1  0  0  0  0
M  END
>  <MOLECULEID>
M3518313

>  <CLASS>
Active

$$$$

  Mrv2120 12252113582D          

 29 30  0  0  0  0            999 V2000
   -0.2063    1.0717    0.0000 O   0  0  0  0  0  0  0  0  0  0  0  0
    0.2062    0.3572    0.0000 C   0  0  0  0  0  0  0  0  0  0  0  0
    1.0312    0.3572    0.0000 O   0  0  0  0  0  0  0  0  0  0  0  0
   -0.2062   -0.3572    0.0000 C   0  0  0  0  0  0  0  0  0  0  0  0
    0.2063   -1.0717    0.0000 O   0  0  0  0  0  0  0  0  0  0  0  0
   -1.0312   -0.3572    0.0000 O   0  0  0  0  0  0  0  0  0  0  0  0
    6.2463    1.5603    0.0000 C   0  0  0  0  0  0  0  0  0  0  0  0
    6.9607    1.1478    0.0000 O   0  0  0  0  0  0  0  0  0  0  0  0
    6.9607    0.3228    0.0000 C   0  0  0  0  0  0  0  0  0  0  0  0
    7.6752   -0.0897    0.0000 C   0  0  0  0  0  0  0  0  0  0  0  0
    8.3897    0.3228    0.0000 O   0  0  0  0  0  0  0  0  0  0  0  0
    9.1042   -0.0897    0.0000 C   0  0  0  0  0  0  0  0  0  0  0  0
    9.8186    0.3228    0.0000 C   0  0  0  0  0  0  0  0  0  0  0  0
    9.8186    1.1478    0.0000 C   0  0  0  0  0  0  0  0  0  0  0  0
   10.5331    1.5603    0.0000 C   0  0  0  0  0  0  0  0  0  0  0  0
   11.2476    1.1478    0.0000 C   0  0  0  0  0  0  0  0  0  0  0  0
   11.2476    0.3228    0.0000 C   0  0  0  0  0  0  0  0  0  0  0  0
   10.5331   -0.0897    0.0000 C   0  0  0  0  0  0  0  0  0  0  0  0
    7.6752   -0.9147    0.0000 C   0  0  0  0  0  0  0  0  0  0  0  0
    6.9607   -1.3272    0.0000 C   0  0  0  0  0  0  0  0  0  0  0  0
    6.2463   -0.9147    0.0000 C   0  0  0  0  0  0  0  0  0  0  0  0
    5.5318   -1.3272    0.0000 C   0  0  0  0  0  0  0  0  0  0  0  0
    4.8173   -0.9147    0.0000 N   0  0  0  0  0  0  0  0  0  0  0  0
    4.1029   -1.3272    0.0000 C   0  0  0  0  0  0  0  0  0  0  0  0
    3.3884   -0.9147    0.0000 C   0  0  0  0  0  0  0  0  0  0  0  0
    3.3884   -0.0897    0.0000 C   0  0  0  0  0  0  0  0  0  0  0  0
    4.1029    0.3228    0.0000 C   0  0  0  0  0  0  0  0  0  0  0  0
    4.8173   -0.0897    0.0000 C   0  0  0  0  0  0  0  0  0  0  0  0
    6.2463   -0.0897    0.0000 C   0  0  0  0  0  0  0  0  0  0  0  0
  1  2  1  0  0  0  0
  2  3  2  0  0  0  0
  2  4  1  0  0  0  0
  4  5  1  0  0  0  0
  4  6  2  0  0  0  0
  7  8  1  0  0  0  0
  8  9  1  0  0  0  0
  9 10  2  0  0  0  0
 10 11  1  0  0  0  0
 11 12  1  0  0  0  0
 12 13  1  0  0  0  0
 13 14  2  0  0  0  0
 14 15  1  0  0  0  0
 15 16  2  0  0  0  0
 16 17  1  0  0  0  0
 17 18  2  0  0  0  0
 13 18  1  0  0  0  0
 10 19  1  0  0  0  0
 19 20  2  0  0  0  0
 20 21  1  0  0  0  0
 21 22  1  0  0  0  0
 22 23  1  0  0  0  0
 23 24  1  0  0  0  0
 24 25  1  0  0  0  0
 25 26  1  0  0  0  0
 26 27  1  0  0  0  0
 27 28  1  0  0  0  0
 23 28  1  0  0  0  0
 21 29  2  0  0  0  0
  9 29  1  0  0  0  0
M  END
>  <MOLECULEID>
M3367645

>  <CLASS>
Active

$$$$

  Mrv2120 12252113582D          

 34 35  0  0  0  0            999 V2000
   -0.2063    1.0717    0.0000 O   0  0  0  0  0  0  0  0  0  0  0  0
    0.2062    0.3572    0.0000 C   0  0  0  0  0  0  0  0  0  0  0  0
    1.0312    0.3572    0.0000 O   0  0  0  0  0  0  0  0  0  0  0  0
   -0.2062   -0.3572    0.0000 C   0  0  0  0  0  0  0  0  0  0  0  0
    0.2063   -1.0717    0.0000 O   0  0  0  0  0  0  0  0  0  0  0  0
   -1.0312   -0.3572    0.0000 O   0  0  0  0  0  0  0  0  0  0  0  0
    6.4893    5.3330    0.0000 C   0  0  0  0  0  0  0  0  0  0  0  0
    5.7748    4.9205    0.0000 C   0  0  0  0  0  0  0  0  0  0  0  0
    5.7748    4.0955    0.0000 O   0  0  0  0  0  0  0  0  0  0  0  0
    5.0604    3.6830    0.0000 C   0  0  0  0  0  0  0  0  0  0  0  0
    4.3459    4.0955    0.0000 O   0  0  0  0  0  0  0  0  0  0  0  0
    5.0604    2.8580    0.0000 C   0  0  0  0  0  0  0  0  0  0  0  0
    5.7748    2.4455    0.0000 C   0  0  0  0  0  0  0  0  0  0  0  0
    5.7748    1.6205    0.0000 C   0  0  0  0  0  0  0  0  0  0  0  0
    5.0604    1.2080    0.0000 C   0  0  0  0  0  0  0  0  0  0  0  0
    4.3459    1.6205    0.0000 N   0  0  0  0  0  0  0  0  0  0  0  0
    3.6314    1.2080    0.0000 C   0  0  0  0  0  0  0  0  0  0  0  0
    3.6314    0.3830    0.0000 C   0  0  0  0  0  0  0  0  0  0  0  0
    4.3459   -0.0295    0.0000 C   0  0  0  0  0  0  0  0  0  0  0  0
    4.3459   -0.8545    0.0000 C   0  0  0  0  0  0  0  0  0  0  0  0
    5.0604   -1.2670    0.0000 O   0  0  0  0  0  0  0  0  0  0  0  0
    5.0604   -2.0920    0.0000 C   0  0  0  0  0  0  0  0  0  0  0  0
    3.6314   -1.2670    0.0000 C   0  0  0  0  0  0  0  0  0  0  0  0
    3.6314   -2.0920    0.0000 O   0  0  0  0  0  0  0  0  0  0  0  0
    4.3459   -2.5045    0.0000 C   0  0  0  0  0  0  0  0  0  0  0  0
    4.3459   -3.3295    0.0000 C   0  0  0  0  0  0  0  0  0  0  0  0
    5.0604   -3.7420    0.0000 C   0  0  0  0  0  0  0  0  0  0  0  0
    5.0604   -4.5670    0.0000 C   0  0  0  0  0  0  0  0  0  0  0  0
    4.3459   -4.9795    0.0000 C   0  0  0  0  0  0  0  0  0  0  0  0
    3.6314   -4.5670    0.0000 C   0  0  0  0  0  0  0  0  0  0  0  0
    3.6314   -3.7420    0.0000 C   0  0  0  0  0  0  0  0  0  0  0  0
    2.9170   -0.8545    0.0000 C   0  0  0  0  0  0  0  0  0  0  0  0
    2.9170   -0.0295    0.0000 C   0  0  0  0  0  0  0  0  0  0  0  0
    4.3459    2.4455    0.0000 C   0  0  0  0  0  0  0  0  0  0  0  0
  1  2  1  0  0  0  0
  2  3  2  0  0  0  0
  2  4  1  0  0  0  0
  4  5  1  0  0  0  0
  4  6  2  0  0  0  0
  7  8  1  0  0  0  0
  8  9  1  0  0  0  0
  9 10  1  0  0  0  0
 10 11  2  0  0  0  0
 10 12  1  0  0  0  0
 12 13  1  0  0  0  0
 13 14  1  0  0  0  0
 14 15  1  0  0  0  0
 15 16  1  0  0  0  0
 16 17  1  0  0  0  0
 17 18  1  0  0  0  0
 18 19  2  0  0  0  0
 19 20  1  0  0  0  0
 20 21  1  0  0  0  0
 21 22  1  0  0  0  0
 20 23  2  0  0  0  0
 23 24  1  0  0  0  0
 24 25  1  0  0  0  0
 25 26  1  0  0  0  0
 26 27  2  0  0  0  0
 27 28  1  0  0  0  0
 28 29  2  0  0  0  0
 29 30  1  0  0  0  0
 30 31  2  0  0  0  0
 26 31  1  0  0  0  0
 23 32  1  0  0  0  0
 32 33  2  0  0  0  0
 18 33  1  0  0  0  0
 16 34  1  0  0  0  0
 12 34  1  0  0  0  0
M  END
>  <MOLECULEID>
M3518133

>  <CLASS>
Active

$$$$

  Mrv2120 12252113582D          

 29 31  0  0  0  0            999 V2000
    5.0013   -1.2375    0.0000 C   0  0  0  0  0  0  0  0  0  0  0  0
    5.7158   -1.6500    0.0000 C   0  0  0  0  0  0  0  0  0  0  0  0
    5.7158   -2.4750    0.0000 C   0  0  0  0  0  0  0  0  0  0  0  0
    6.4302   -2.8875    0.0000 C   0  0  0  0  0  0  0  0  0  0  0  0
    6.4302   -3.7125    0.0000 C   0  0  0  0  0  0  0  0  0  0  0  0
    5.7158   -4.1250    0.0000 C   0  0  0  0  0  0  0  0  0  0  0  0
    5.7158   -4.9500    0.0000 C   0  0  0  0  0  0  0  0  0  0  0  0
    6.4302   -5.3625    0.0000 N   0  0  0  0  0  0  0  0  0  0  0  0
    7.1447   -4.9500    0.0000 C   0  0  0  0  0  0  0  0  0  0  0  0
    7.8592   -5.3625    0.0000 C   0  0  0  0  0  0  0  0  0  0  0  0
    7.8592   -6.1875    0.0000 C   0  0  0  0  0  0  0  0  0  0  0  0
    7.1447   -6.6000    0.0000 C   0  0  0  0  0  0  0  0  0  0  0  0
    7.1447   -7.4250    0.0000 C   0  0  0  0  0  0  0  0  0  0  0  0
    6.4302   -7.8375    0.0000 N   0  0  0  0  0  0  0  0  0  0  0  0
    6.4302   -8.6625    0.0000 C   0  0  0  0  0  0  0  0  0  0  0  0
    7.1447   -9.0750    0.0000 O   0  0  0  0  0  0  0  0  0  0  0  0
    5.7158   -9.0750    0.0000 C   0  0  0  0  0  0  0  0  0  0  0  0
    5.7158   -9.9000    0.0000 C   0  0  0  0  0  0  0  0  0  0  0  0
    6.4302  -10.3125    0.0000 O   0  0  0  0  0  0  0  0  0  0  0  0
    6.4302  -11.1375    0.0000 C   0  0  0  0  0  0  0  0  0  0  0  0
    5.0013  -10.3125    0.0000 C   0  0  0  0  0  0  0  0  0  0  0  0
    5.0013  -11.1375    0.0000 O   0  0  0  0  0  0  0  0  0  0  0  0
    5.7158  -11.5500    0.0000 C   0  0  0  0  0  0  0  0  0  0  0  0
    4.2868   -9.9000    0.0000 C   0  0  0  0  0  0  0  0  0  0  0  0
    4.2868   -9.0750    0.0000 C   0  0  0  0  0  0  0  0  0  0  0  0
    5.0013   -8.6625    0.0000 C   0  0  0  0  0  0  0  0  0  0  0  0
    6.4302   -6.1875    0.0000 C   0  0  0  0  0  0  0  0  0  0  0  0
    5.0013   -3.7125    0.0000 C   0  0  0  0  0  0  0  0  0  0  0  0
    5.0013   -2.8875    0.0000 C   0  0  0  0  0  0  0  0  0  0  0  0
  1  2  1  0  0  0  0
  2  3  1  0  0  0  0
  3  4  2  0  0  0  0
  4  5  1  0  0  0  0
  5  6  2  0  0  0  0
  6  7  1  0  0  0  0
  7  8  1  0  0  0  0
  8  9  1  0  0  0  0
  9 10  1  0  0  0  0
 10 11  1  0  0  0  0
 11 12  1  0  0  0  0
 12 13  1  0  0  0  0
 13 14  1  0  0  0  0
 14 15  1  0  0  0  0
 15 16  2  0  0  0  0
 15 17  1  0  0  0  0
 17 18  2  0  0  0  0
 18 19  1  0  0  0  0
 19 20  1  0  0  0  0
 18 21  1  0  0  0  0
 21 22  1  0  0  0  0
 22 23  1  0  0  0  0
 21 24  2  0  0  0  0
 24 25  1  0  0  0  0
 25 26  2  0  0  0  0
 17 26  1  0  0  0  0
 12 27  1  0  0  0  0
  8 27  1  0  0  0  0
  6 28  1  0  0  0  0
 28 29  2  0  0  0  0
  3 29  1  0  0  0  0
M  END
>  <MOLECULEID>
M3517930

>  <CLASS>
Active

$$$$

  Mrv2120 12252113582D          

 31 34  0  0  0  0            999 V2000
   -2.8579   -7.4250    0.0000 C   0  0  0  0  0  0  0  0  0  0  0  0
   -2.8579   -6.6000    0.0000 C   0  0  0  0  0  0  0  0  0  0  0  0
   -2.1434   -6.1875    0.0000 O   0  0  0  0  0  0  0  0  0  0  0  0
   -2.1434   -5.3625    0.0000 C   0  0  0  0  0  0  0  0  0  0  0  0
   -2.8579   -4.9500    0.0000 C   0  0  0  0  0  0  0  0  0  0  0  0
   -2.8579   -4.1250    0.0000 C   0  0  0  0  0  0  0  0  0  0  0  0
   -2.1434   -3.7125    0.0000 C   0  0  0  0  0  0  0  0  0  0  0  0
   -1.4289   -4.1250    0.0000 C   0  0  0  0  0  0  0  0  0  0  0  0
   -0.7145   -3.7125    0.0000 C   0  0  0  0  0  0  0  0  0  0  0  0
   -0.7145   -2.8875    0.0000 N   0  0  0  0  0  0  0  0  0  0  0  0
   -1.4289   -2.4750    0.0000 C   0  0  0  0  0  0  0  0  0  0  0  0
   -1.4289   -1.6500    0.0000 C   0  0  0  0  0  0  0  0  0  0  0  0
   -0.7145   -1.2375    0.0000 C   0  0  0  0  0  0  0  0  0  0  0  0
    0.0000   -1.6500    0.0000 C   0  0  0  0  0  0  0  0  0  0  0  0
    0.0000   -2.4750    0.0000 C   0  0  0  0  0  0  0  0  0  0  0  0
    0.7145   -1.2375    0.0000 N   0  0  0  0  0  0  0  0  0  0  0  0
    0.7145   -0.4125    0.0000 C   0  0  0  0  0  0  0  0  0  0  0  0
    1.4289    0.0000    0.0000 C   0  0  0  0  0  0  0  0  0  0  0  0
    2.1434   -0.4125    0.0000 C   0  0  0  0  0  0  0  0  0  0  0  0
    2.8579    0.0000    0.0000 C   0  0  0  0  0  0  0  0  0  0  0  0
    3.5724   -0.4125    0.0000 C   0  0  0  0  0  0  0  0  0  0  0  0
    4.2868   -0.0000    0.0000 O   0  0  0  0  0  0  0  0  0  0  0  0
    4.2868    0.8250    0.0000 C   0  0  0  0  0  0  0  0  0  0  0  0
    3.5724   -1.2375    0.0000 C   0  0  0  0  0  0  0  0  0  0  0  0
    4.2868   -1.6500    0.0000 O   0  0  0  0  0  0  0  0  0  0  0  0
    4.2868   -2.4750    0.0000 C   0  0  0  0  0  0  0  0  0  0  0  0
    2.8579   -1.6500    0.0000 C   0  0  0  0  0  0  0  0  0  0  0  0
    2.1434   -1.2375    0.0000 C   0  0  0  0  0  0  0  0  0  0  0  0
    1.4289   -1.6500    0.0000 C   0  0  0  0  0  0  0  0  0  0  0  0
   -1.4289   -4.9500    0.0000 C   0  0  0  0  0  0  0  0  0  0  0  0
   -0.7145   -5.3625    0.0000 O   0  0  0  0  0  0  0  0  0  0  0  0
  1  2  1  0  0  0  0
  2  3  1  0  0  0  0
  3  4  1  0  0  0  0
  4  5  2  0  0  0  0
  5  6  1  0  0  0  0
  6  7  2  0  0  0  0
  7  8  1  0  0  0  0
  8  9  1  0  0  0  0
  9 10  1  0  0  0  0
 10 11  1  0  0  0  0
 11 12  1  0  0  0  0
 12 13  1  0  0  0  0
 13 14  1  0  0  0  0
 14 15  1  0  0  0  0
 10 15  1  0  0  0  0
 14 16  1  0  0  0  0
 16 17  1  0  0  0  0
 17 18  1  0  0  0  0
 18 19  1  0  0  0  0
 19 20  2  0  0  0  0
 20 21  1  0  0  0  0
 21 22  1  0  0  0  0
 22 23  1  0  0  0  0
 21 24  2  0  0  0  0
 24 25  1  0  0  0  0
 25 26  1  0  0  0  0
 24 27  1  0  0  0  0
 27 28  2  0  0  0  0
 19 28  1  0  0  0  0
 28 29  1  0  0  0  0
 16 29  1  0  0  0  0
  8 30  2  0  0  0  0
  4 30  1  0  0  0  0
 30 31  1  0  0  0  0
M  END
>  <MOLECULEID>
M3517839

>  <CLASS>
Active

$$$$

  Mrv2120 12252113582D          

 30 32  0  0  0  0            999 V2000
    5.0013   -1.2375    0.0000 C   0  0  0  0  0  0  0  0  0  0  0  0
    5.7158   -1.6500    0.0000 O   0  0  0  0  0  0  0  0  0  0  0  0
    5.7158   -2.4750    0.0000 C   0  0  0  0  0  0  0  0  0  0  0  0
    6.4302   -2.8875    0.0000 C   0  0  0  0  0  0  0  0  0  0  0  0
    6.4302   -3.7125    0.0000 C   0  0  0  0  0  0  0  0  0  0  0  0
    7.1447   -4.1250    0.0000 C   0  0  0  0  0  0  0  0  0  0  0  0
    7.1447   -4.9500    0.0000 N   0  0  0  0  0  0  0  0  0  0  0  0
    6.4302   -5.3625    0.0000 C   0  0  0  0  0  0  0  0  0  0  0  0
    7.8592   -5.3625    0.0000 C   0  0  0  0  0  0  0  0  0  0  0  0
    7.8592   -6.1875    0.0000 C   0  0  0  0  0  0  0  0  0  0  0  0
    8.5737   -6.6000    0.0000 C   0  0  0  0  0  0  0  0  0  0  0  0
    8.5737   -7.4250    0.0000 C   0  0  0  0  0  0  0  0  0  0  0  0
    7.8592   -7.8375    0.0000 C   0  0  0  0  0  0  0  0  0  0  0  0
    7.1447   -7.4250    0.0000 N   0  0  0  0  0  0  0  0  0  0  0  0
    6.4302   -7.8375    0.0000 C   0  0  0  0  0  0  0  0  0  0  0  0
    6.4302   -8.6625    0.0000 C   0  0  0  0  0  0  0  0  0  0  0  0
    5.7158   -9.0750    0.0000 C   0  0  0  0  0  0  0  0  0  0  0  0
    5.7158   -9.9000    0.0000 C   0  0  0  0  0  0  0  0  0  0  0  0
    6.4302  -10.3125    0.0000 F   0  0  0  0  0  0  0  0  0  0  0  0
    5.0013  -10.3125    0.0000 C   0  0  0  0  0  0  0  0  0  0  0  0
    4.2868   -9.9000    0.0000 C   0  0  0  0  0  0  0  0  0  0  0  0
    4.2868   -9.0750    0.0000 C   0  0  0  0  0  0  0  0  0  0  0  0
    5.0013   -8.6625    0.0000 C   0  0  0  0  0  0  0  0  0  0  0  0
    7.1447   -6.6000    0.0000 C   0  0  0  0  0  0  0  0  0  0  0  0
    5.7158   -4.1250    0.0000 C   0  0  0  0  0  0  0  0  0  0  0  0
    5.0013   -3.7125    0.0000 C   0  0  0  0  0  0  0  0  0  0  0  0
    4.2868   -4.1250    0.0000 Cl  0  0  0  0  0  0  0  0  0  0  0  0
    5.0013   -2.8875    0.0000 C   0  0  0  0  0  0  0  0  0  0  0  0
    4.2868   -2.4750    0.0000 O   0  0  0  0  0  0  0  0  0  0  0  0
    4.2868   -1.6500    0.0000 C   0  0  0  0  0  0  0  0  0  0  0  0
  1  2  1  0  0  0  0
  2  3  1  0  0  0  0
  3  4  2  0  0  0  0
  4  5  1  0  0  0  0
  5  6  1  0  0  0  0
  6  7  1  0  0  0  0
  7  8  1  0  0  0  0
  7  9  1  0  0  0  0
  9 10  1  0  0  0  0
 10 11  1  0  0  0  0
 11 12  1  0  0  0  0
 12 13  1  0  0  0  0
 13 14  1  0  0  0  0
 14 15  1  0  0  0  0
 15 16  1  0  0  0  0
 16 17  1  0  0  0  0
 17 18  2  0  0  0  0
 18 19  1  0  0  0  0
 18 20  1  0  0  0  0
 20 21  2  0  0  0  0
 21 22  1  0  0  0  0
 22 23  2  0  0  0  0
 17 23  1  0  0  0  0
 14 24  1  0  0  0  0
 10 24  1  0  0  0  0
  5 25  2  0  0  0  0
 25 26  1  0  0  0  0
 26 27  1  0  0  0  0
 26 28  2  0  0  0  0
  3 28  1  0  0  0  0
 28 29  1  0  0  0  0
 29 30  1  0  0  0  0
M  END
>  <MOLECULEID>
M3517795

>  <CLASS>
Active

$$$$

  Mrv2120 12252113582D          

 22 24  0  0  0  0            999 V2000
    2.8579   -4.1250    0.0000 O   0  0  0  0  0  0  0  0  0  0  0  0
    2.8579   -4.9500    0.0000 C   0  0  0  0  0  0  0  0  0  0  0  0
    3.5724   -5.3625    0.0000 C   0  0  0  0  0  0  0  0  0  0  0  0
    3.5724   -6.1875    0.0000 C   0  0  0  0  0  0  0  0  0  0  0  0
    2.8579   -6.6000    0.0000 N   0  0  0  0  0  0  0  0  0  0  0  0
    2.8579   -7.4250    0.0000 C   0  0  0  0  0  0  0  0  0  0  0  0
    2.1434   -7.8375    0.0000 C   0  0  0  0  0  0  0  0  0  0  0  0
    2.1434   -8.6625    0.0000 C   0  0  0  0  0  0  0  0  0  0  0  0
    1.4289   -9.0750    0.0000 C   0  0  0  0  0  0  0  0  0  0  0  0
    0.7145   -8.6625    0.0000 C   0  0  0  0  0  0  0  0  0  0  0  0
    0.0000   -9.0750    0.0000 O   0  0  0  0  0  0  0  0  0  0  0  0
   -0.0000   -9.9000    0.0000 C   0  0  0  0  0  0  0  0  0  0  0  0
   -0.7145  -10.3125    0.0000 C   0  0  0  0  0  0  0  0  0  0  0  0
   -0.7145  -11.1375    0.0000 C   0  0  0  0  0  0  0  0  0  0  0  0
   -1.4289  -11.5500    0.0000 C   0  0  0  0  0  0  0  0  0  0  0  0
   -2.1434  -11.1375    0.0000 C   0  0  0  0  0  0  0  0  0  0  0  0
   -2.1434  -10.3125    0.0000 C   0  0  0  0  0  0  0  0  0  0  0  0
   -1.4289   -9.9000    0.0000 C   0  0  0  0  0  0  0  0  0  0  0  0
    0.7145   -7.8375    0.0000 C   0  0  0  0  0  0  0  0  0  0  0  0
    1.4289   -7.4250    0.0000 C   0  0  0  0  0  0  0  0  0  0  0  0
    2.1434   -6.1875    0.0000 C   0  0  0  0  0  0  0  0  0  0  0  0
    2.1434   -5.3625    0.0000 C   0  0  0  0  0  0  0  0  0  0  0  0
  1  2  1  0  0  0  0
  2  3  1  0  0  0  0
  3  4  1  0  0  0  0
  4  5  1  0  0  0  0
  5  6  1  0  0  0  0
  6  7  1  0  0  0  0
  7  8  2  0  0  0  0
  8  9  1  0  0  0  0
  9 10  2  0  0  0  0
 10 11  1  0  0  0  0
 11 12  1  0  0  0  0
 12 13  1  0  0  0  0
 13 14  2  0  0  0  0
 14 15  1  0  0  0  0
 15 16  2  0  0  0  0
 16 17  1  0  0  0  0
 17 18  2  0  0  0  0
 13 18  1  0  0  0  0
 10 19  1  0  0  0  0
 19 20  2  0  0  0  0
  7 20  1  0  0  0  0
  5 21  1  0  0  0  0
 21 22  1  0  0  0  0
  2 22  1  0  0  0  0
M  END
>  <MOLECULEID>
M1192208

>  <CLASS>
Active

$$$$

  Mrv2120 12252113582D          

 24 26  0  0  0  0            999 V2000
    3.5724   -1.2375    0.0000 C   0  0  0  0  0  0  0  0  0  0  0  0
    2.8579   -1.6500    0.0000 C   0  0  0  0  0  0  0  0  0  0  0  0
    2.8579   -2.4750    0.0000 O   0  0  0  0  0  0  0  0  0  0  0  0
    2.1434   -2.8875    0.0000 C   0  0  0  0  0  0  0  0  0  0  0  0
    1.4289   -2.4750    0.0000 O   0  0  0  0  0  0  0  0  0  0  0  0
    2.1434   -3.7125    0.0000 C   0  0  0  0  0  0  0  0  0  0  0  0
    2.8579   -4.1250    0.0000 C   0  0  0  0  0  0  0  0  0  0  0  0
    2.8579   -4.9500    0.0000 C   0  0  0  0  0  0  0  0  0  0  0  0
    2.1434   -5.3625    0.0000 C   0  0  0  0  0  0  0  0  0  0  0  0
    1.4289   -4.9500    0.0000 N   0  0  0  0  0  0  0  0  0  0  0  0
    0.7145   -5.3625    0.0000 C   0  0  0  0  0  0  0  0  0  0  0  0
    0.0000   -4.9500    0.0000 C   0  0  0  0  0  0  0  0  0  0  0  0
   -0.7145   -5.3625    0.0000 C   0  0  0  0  0  0  0  0  0  0  0  0
   -1.4289   -4.9500    0.0000 C   0  0  0  0  0  0  0  0  0  0  0  0
   -1.4289   -4.1250    0.0000 C   0  0  0  0  0  0  0  0  0  0  0  0
   -0.7145   -3.7125    0.0000 C   0  0  0  0  0  0  0  0  0  0  0  0
    0.0000   -4.1250    0.0000 C   0  0  0  0  0  0  0  0  0  0  0  0
   -2.1434   -3.7125    0.0000 C   0  0  0  0  0  0  0  0  0  0  0  0
   -2.8579   -4.1250    0.0000 C   0  0  0  0  0  0  0  0  0  0  0  0
   -3.5724   -3.7125    0.0000 C   0  0  0  0  0  0  0  0  0  0  0  0
   -3.5724   -2.8875    0.0000 C   0  0  0  0  0  0  0  0  0  0  0  0
   -2.8579   -2.4750    0.0000 C   0  0  0  0  0  0  0  0  0  0  0  0
   -2.1434   -2.8875    0.0000 C   0  0  0  0  0  0  0  0  0  0  0  0
    1.4289   -4.1250    0.0000 C   0  0  0  0  0  0  0  0  0  0  0  0
  1  2  1  0  0  0  0
  2  3  1  0  0  0  0
  3  4  1  0  0  0  0
  4  5  2  0  0  0  0
  4  6  1  0  0  0  0
  6  7  1  0  0  0  0
  7  8  1  0  0  0  0
  8  9  1  0  0  0  0
  9 10  1  0  0  0  0
 10 11  1  0  0  0  0
 11 12  1  0  0  0  0
 12 13  2  0  0  0  0
 13 14  1  0  0  0  0
 14 15  2  0  0  0  0
 15 16  1  0  0  0  0
 16 17  2  0  0  0  0
 12 17  1  0  0  0  0
 15 18  1  0  0  0  0
 18 19  2  0  0  0  0
 19 20  1  0  0  0  0
 20 21  2  0  0  0  0
 21 22  1  0  0  0  0
 22 23  2  0  0  0  0
 18 23  1  0  0  0  0
 10 24  1  0  0  0  0
  6 24  1  0  0  0  0
M  END
>  <MOLECULEID>
M1062496

>  <CLASS>
Active

$$$$

  Mrv2120 12252113582D          

 23 25  0  0  0  0            999 V2000
    4.2868    0.0000    0.0000 C   0  0  0  0  0  0  0  0  0  0  0  0
    5.0013   -0.4125    0.0000 C   0  0  0  0  0  0  0  0  0  0  0  0
    5.7158    0.0000    0.0000 C   0  0  0  0  0  0  0  0  0  0  0  0
    5.0013   -1.2375    0.0000 C   0  0  0  0  0  0  0  0  0  0  0  0
    5.7158   -1.6500    0.0000 C   0  0  0  0  0  0  0  0  0  0  0  0
    5.7158   -2.4750    0.0000 C   0  0  0  0  0  0  0  0  0  0  0  0
    5.0013   -2.8875    0.0000 C   0  0  0  0  0  0  0  0  0  0  0  0
    5.0013   -3.7125    0.0000 C   0  0  0  0  0  0  0  0  0  0  0  0
    4.2868   -4.1250    0.0000 N   0  0  0  0  0  0  0  0  0  0  0  0
    4.2868   -4.9500    0.0000 C   0  0  0  0  0  0  0  0  0  0  0  0
    3.5724   -5.3625    0.0000 C   0  0  0  0  0  0  0  0  0  0  0  0
    2.8579   -4.9500    0.0000 N   0  0  0  0  0  0  0  0  0  0  0  0
    2.1434   -5.3625    0.0000 C   0  0  0  0  0  0  0  0  0  0  0  0
    1.4289   -4.9500    0.0000 C   0  0  0  0  0  0  0  0  0  0  0  0
    0.7145   -5.3625    0.0000 C   0  0  0  0  0  0  0  0  0  0  0  0
   -0.0000   -4.9500    0.0000 C   0  0  0  0  0  0  0  0  0  0  0  0
    0.0000   -4.1250    0.0000 C   0  0  0  0  0  0  0  0  0  0  0  0
    0.7145   -3.7125    0.0000 C   0  0  0  0  0  0  0  0  0  0  0  0
    1.4289   -4.1250    0.0000 C   0  0  0  0  0  0  0  0  0  0  0  0
    2.8579   -4.1250    0.0000 C   0  0  0  0  0  0  0  0  0  0  0  0
    3.5724   -3.7125    0.0000 C   0  0  0  0  0  0  0  0  0  0  0  0
    4.2868   -2.4750    0.0000 C   0  0  0  0  0  0  0  0  0  0  0  0
    4.2868   -1.6500    0.0000 C   0  0  0  0  0  0  0  0  0  0  0  0
  1  2  1  0  0  0  0
  2  3  2  0  0  0  0
  2  4  1  0  0  0  0
  4  5  1  0  0  0  0
  5  6  1  0  0  0  0
  6  7  1  0  0  0  0
  7  8  1  0  0  0  0
  8  9  1  0  0  0  0
  9 10  1  0  0  0  0
 10 11  1  0  0  0  0
 11 12  1  0  0  0  0
 12 13  1  0  0  0  0
 13 14  1  0  0  0  0
 14 15  2  0  0  0  0
 15 16  1  0  0  0  0
 16 17  2  0  0  0  0
 17 18  1  0  0  0  0
 18 19  2  0  0  0  0
 14 19  1  0  0  0  0
 12 20  1  0  0  0  0
 20 21  1  0  0  0  0
  9 21  1  0  0  0  0
  7 22  2  0  0  0  0
 22 23  1  0  0  0  0
  4 23  1  0  0  0  0
M  END
>  <MOLECULEID>
M146687

>  <CLASS>
Active

$$$$

  Mrv2120 12252113582D          

 30 33  0  0  0  0            999 V2000
   -0.7145   -5.3625    0.0000 F   0  0  0  0  0  0  0  0  0  0  0  0
   -0.7145   -6.1875    0.0000 C   0  0  0  0  0  0  0  0  0  0  0  0
    0.0000   -6.6000    0.0000 C   0  0  0  0  0  0  0  0  0  0  0  0
    0.0000   -7.4250    0.0000 C   0  0  0  0  0  0  0  0  0  0  0  0
   -0.7145   -7.8375    0.0000 C   0  0  0  0  0  0  0  0  0  0  0  0
   -1.4289   -7.4250    0.0000 C   0  0  0  0  0  0  0  0  0  0  0  0
   -1.4289   -6.6000    0.0000 C   0  0  0  0  0  0  0  0  0  0  0  0
    0.7145   -6.1875    0.0000 N   0  0  0  0  0  0  0  0  0  0  0  0
    0.7145   -5.3625    0.0000 C   0  0  0  0  0  0  0  0  0  0  0  0
    1.4289   -4.9500    0.0000 C   0  0  0  0  0  0  0  0  0  0  0  0
    2.1434   -5.3625    0.0000 N   0  0  0  0  0  0  0  0  0  0  0  0
    2.1434   -6.1875    0.0000 C   0  0  0  0  0  0  0  0  0  0  0  0
    1.4289   -6.6000    0.0000 C   0  0  0  0  0  0  0  0  0  0  0  0
    2.8579   -4.9500    0.0000 C   0  0  0  0  0  0  0  0  0  0  0  0
    2.8579   -4.1250    0.0000 C   0  0  0  0  0  0  0  0  0  0  0  0
    3.5724   -3.7125    0.0000 C   0  0  0  0  0  0  0  0  0  0  0  0
    4.2868   -4.1250    0.0000 C   0  0  0  0  0  0  0  0  0  0  0  0
    4.2868   -4.9500    0.0000 N   0  0  0  0  0  0  0  0  0  0  0  0
    5.0013   -5.3625    0.0000 C   0  0  0  0  0  0  0  0  0  0  0  0
    5.7158   -4.9500    0.0000 C   0  0  0  0  0  0  0  0  0  0  0  0
    5.7158   -4.1250    0.0000 C   0  0  0  0  0  0  0  0  0  0  0  0
    6.4302   -3.7125    0.0000 C   0  0  0  0  0  0  0  0  0  0  0  0
    7.1447   -4.1250    0.0000 C   0  0  0  0  0  0  0  0  0  0  0  0
    7.1447   -4.9500    0.0000 C   0  0  0  0  0  0  0  0  0  0  0  0
    6.4302   -5.3625    0.0000 C   0  0  0  0  0  0  0  0  0  0  0  0
    7.8592   -5.3625    0.0000 C   0  0  0  0  0  0  0  0  0  0  0  0
    8.5737   -5.7750    0.0000 F   0  0  0  0  0  0  0  0  0  0  0  0
    7.4467   -6.0770    0.0000 F   0  0  0  0  0  0  0  0  0  0  0  0
    8.2717   -4.6480    0.0000 F   0  0  0  0  0  0  0  0  0  0  0  0
    3.5724   -5.3625    0.0000 C   0  0  0  0  0  0  0  0  0  0  0  0
  1  2  1  0  0  0  0
  2  3  2  0  0  0  0
  3  4  1  0  0  0  0
  4  5  2  0  0  0  0
  5  6  1  0  0  0  0
  6  7  2  0  0  0  0
  2  7  1  0  0  0  0
  3  8  1  0  0  0  0
  8  9  1  0  0  0  0
  9 10  1  0  0  0  0
 10 11  1  0  0  0  0
 11 12  1  0  0  0  0
 12 13  1  0  0  0  0
  8 13  1  0  0  0  0
 11 14  1  0  0  0  0
 14 15  1  0  0  0  0
 15 16  1  0  0  0  0
 16 17  1  0  0  0  0
 17 18  1  0  0  0  0
 18 19  1  0  0  0  0
 19 20  1  0  0  0  0
 20 21  2  0  0  0  0
 21 22  1  0  0  0  0
 22 23  2  0  0  0  0
 23 24  1  0  0  0  0
 24 25  2  0  0  0  0
 20 25  1  0  0  0  0
 24 26  1  0  0  0  0
 26 27  1  0  0  0  0
 26 28  1  0  0  0  0
 26 29  1  0  0  0  0
 18 30  1  0  0  0  0
 14 30  1  0  0  0  0
M  END
>  <MOLECULEID>
M3517398

>  <CLASS>
Active

$$$$

  Mrv2120 12252113582D          

 29 32  0  0  0  0            999 V2000
    4.1801    2.2902    0.0000 C   0  0  0  0  0  0  0  0  0  0  0  0
    4.8946    1.8777    0.0000 O   0  0  0  0  0  0  0  0  0  0  0  0
    4.8946    1.0527    0.0000 C   0  0  0  0  0  0  0  0  0  0  0  0
    5.6091    0.6402    0.0000 C   0  0  0  0  0  0  0  0  0  0  0  0
    5.6091   -0.1848    0.0000 C   0  0  0  0  0  0  0  0  0  0  0  0
    4.8946   -0.5973    0.0000 C   0  0  0  0  0  0  0  0  0  0  0  0
    4.1801   -0.1848    0.0000 C   0  0  0  0  0  0  0  0  0  0  0  0
    4.1801    0.6402    0.0000 C   0  0  0  0  0  0  0  0  0  0  0  0
    4.8946   -1.4223    0.0000 C   0  0  0  0  0  0  0  0  0  0  0  0
    5.5620   -1.9072    0.0000 N   0  0  0  0  0  0  0  0  0  0  0  0
    5.3071   -2.6919    0.0000 C   0  0  0  0  0  0  0  0  0  0  0  0
    5.7920   -3.3593    0.0000 C   0  0  0  0  0  0  0  0  0  0  0  0
    5.4565   -4.1130    0.0000 N   0  0  0  0  0  0  0  0  0  0  0  0
    5.9414   -4.7804    0.0000 C   0  0  0  0  0  0  0  0  0  0  0  0
    5.6058   -5.5341    0.0000 C   0  0  0  0  0  0  0  0  0  0  0  0
    4.7853   -5.6203    0.0000 N   0  0  0  0  0  0  0  0  0  0  0  0
    4.4498   -6.3740    0.0000 C   0  0  0  0  0  0  0  0  0  0  0  0
    3.6293   -6.4602    0.0000 C   0  0  0  0  0  0  0  0  0  0  0  0
    3.2937   -7.2139    0.0000 C   0  0  0  0  0  0  0  0  0  0  0  0
    2.4733   -7.3002    0.0000 C   0  0  0  0  0  0  0  0  0  0  0  0
    1.9883   -6.6327    0.0000 C   0  0  0  0  0  0  0  0  0  0  0  0
    2.3239   -5.8790    0.0000 C   0  0  0  0  0  0  0  0  0  0  0  0
    1.8390   -5.2116    0.0000 Cl  0  0  0  0  0  0  0  0  0  0  0  0
    3.1444   -5.7928    0.0000 C   0  0  0  0  0  0  0  0  0  0  0  0
    4.3004   -4.9529    0.0000 C   0  0  0  0  0  0  0  0  0  0  0  0
    4.6360   -4.1992    0.0000 C   0  0  0  0  0  0  0  0  0  0  0  0
    4.4821   -2.6919    0.0000 C   0  0  0  0  0  0  0  0  0  0  0  0
    3.9972   -3.3593    0.0000 C   0  0  0  0  0  0  0  0  0  0  0  0
    4.2272   -1.9072    0.0000 O   0  0  0  0  0  0  0  0  0  0  0  0
  1  2  1  0  0  0  0
  2  3  1  0  0  0  0
  3  4  2  0  0  0  0
  4  5  1  0  0  0  0
  5  6  2  0  0  0  0
  6  7  1  0  0  0  0
  7  8  2  0  0  0  0
  3  8  1  0  0  0  0
  6  9  1  0  0  0  0
  9 10  2  0  0  0  0
 10 11  1  0  0  0  0
 11 12  1  0  0  0  0
 12 13  1  0  0  0  0
 13 14  1  0  0  0  0
 14 15  1  0  0  0  0
 15 16  1  0  0  0  0
 16 17  1  0  0  0  0
 17 18  1  0  0  0  0
 18 19  2  0  0  0  0
 19 20  1  0  0  0  0
 20 21  2  0  0  0  0
 21 22  1  0  0  0  0
 22 23  1  0  0  0  0
 22 24  2  0  0  0  0
 18 24  1  0  0  0  0
 16 25  1  0  0  0  0
 25 26  1  0  0  0  0
 13 26  1  0  0  0  0
 11 27  2  0  0  0  0
 27 28  1  0  0  0  0
 27 29  1  0  0  0  0
  9 29  1  0  0  0  0
M  END
>  <MOLECULEID>
M3517393

>  <CLASS>
Active

$$$$

  Mrv2120 12252113582D          

 27 29  0  0  0  0            999 V2000
    3.7162    2.3928    0.0000 C   0  0  0  0  0  0  0  0  0  0  0  0
    4.4307    1.9803    0.0000 O   0  0  0  0  0  0  0  0  0  0  0  0
    4.4307    1.1553    0.0000 C   0  0  0  0  0  0  0  0  0  0  0  0
    5.1451    0.7428    0.0000 C   0  0  0  0  0  0  0  0  0  0  0  0
    5.8596    1.1553    0.0000 O   0  0  0  0  0  0  0  0  0  0  0  0
    6.5741    0.7428    0.0000 C   0  0  0  0  0  0  0  0  0  0  0  0
    5.1451   -0.0822    0.0000 C   0  0  0  0  0  0  0  0  0  0  0  0
    4.4307   -0.4947    0.0000 C   0  0  0  0  0  0  0  0  0  0  0  0
    4.4307   -1.3197    0.0000 C   0  0  0  0  0  0  0  0  0  0  0  0
    5.1451   -1.7322    0.0000 N   0  0  0  0  0  0  0  0  0  0  0  0
    5.8596   -1.3197    0.0000 C   0  0  0  0  0  0  0  0  0  0  0  0
    6.5741   -1.7322    0.0000 C   0  0  0  0  0  0  0  0  0  0  0  0
    6.5741   -2.5572    0.0000 C   0  0  0  0  0  0  0  0  0  0  0  0
    5.8596   -2.9697    0.0000 C   0  0  0  0  0  0  0  0  0  0  0  0
    6.3899   -3.6017    0.0000 C   0  0  0  0  0  0  0  0  0  0  0  0
    6.1077   -4.3770    0.0000 O   0  0  0  0  0  0  0  0  0  0  0  0
    5.3293   -3.6017    0.0000 C   0  0  0  0  0  0  0  0  0  0  0  0
    4.5169   -3.4585    0.0000 C   0  0  0  0  0  0  0  0  0  0  0  0
    3.9866   -4.0904    0.0000 C   0  0  0  0  0  0  0  0  0  0  0  0
    3.1741   -3.9472    0.0000 C   0  0  0  0  0  0  0  0  0  0  0  0
    2.8919   -3.1719    0.0000 C   0  0  0  0  0  0  0  0  0  0  0  0
    3.4222   -2.5399    0.0000 C   0  0  0  0  0  0  0  0  0  0  0  0
    3.1401   -1.7647    0.0000 Cl  0  0  0  0  0  0  0  0  0  0  0  0
    4.2347   -2.6832    0.0000 C   0  0  0  0  0  0  0  0  0  0  0  0
    5.1451   -2.5572    0.0000 C   0  0  0  0  0  0  0  0  0  0  0  0
    3.7162   -0.0822    0.0000 C   0  0  0  0  0  0  0  0  0  0  0  0
    3.7162    0.7428    0.0000 C   0  0  0  0  0  0  0  0  0  0  0  0
  1  2  1  0  0  0  0
  2  3  1  0  0  0  0
  3  4  2  0  0  0  0
  4  5  1  0  0  0  0
  5  6  1  0  0  0  0
  4  7  1  0  0  0  0
  7  8  2  0  0  0  0
  8  9  1  0  0  0  0
  9 10  1  0  0  0  0
 10 11  1  0  0  0  0
 11 12  1  0  0  0  0
 12 13  1  0  0  0  0
 13 14  1  0  0  0  0
 14 15  1  0  0  0  0
 15 16  1  0  0  0  0
 14 17  1  0  0  0  0
 17 18  1  0  0  0  0
 18 19  2  0  0  0  0
 19 20  1  0  0  0  0
 20 21  2  0  0  0  0
 21 22  1  0  0  0  0
 22 23  1  0  0  0  0
 22 24  2  0  0  0  0
 18 24  1  0  0  0  0
 14 25  1  0  0  0  0
 10 25  1  0  0  0  0
  8 26  1  0  0  0  0
 26 27  2  0  0  0  0
  3 27  1  0  0  0  0
M  END
>  <MOLECULEID>
M3517371

>  <CLASS>
Active

$$$$

  Mrv2120 12252113582D          

 28 30  0  0  0  0            999 V2000
   -5.0013   -7.0125    0.0000 C   0  0  0  0  0  0  0  0  0  0  0  0
   -5.0013   -6.1875    0.0000 O   0  0  0  0  0  0  0  0  0  0  0  0
   -4.2868   -5.7750    0.0000 C   0  0  0  0  0  0  0  0  0  0  0  0
   -4.2868   -4.9500    0.0000 C   0  0  0  0  0  0  0  0  0  0  0  0
   -3.5724   -4.5375    0.0000 C   0  0  0  0  0  0  0  0  0  0  0  0
   -2.8579   -4.9500    0.0000 C   0  0  0  0  0  0  0  0  0  0  0  0
   -2.1434   -4.5375    0.0000 C   0  0  0  0  0  0  0  0  0  0  0  0
   -1.4289   -4.9500    0.0000 C   0  0  0  0  0  0  0  0  0  0  0  0
   -1.4289   -5.7750    0.0000 O   0  0  0  0  0  0  0  0  0  0  0  0
   -0.7145   -4.5375    0.0000 N   0  0  0  0  0  0  0  0  0  0  0  0
    0.0000   -4.9500    0.0000 C   0  0  0  0  0  0  0  0  0  0  0  0
    0.7145   -4.5375    0.0000 C   0  0  0  0  0  0  0  0  0  0  0  0
    0.7145   -3.7125    0.0000 C   0  0  0  0  0  0  0  0  0  0  0  0
    1.4289   -3.3000    0.0000 C   0  0  0  0  0  0  0  0  0  0  0  0
    2.1434   -3.7125    0.0000 C   0  0  0  0  0  0  0  0  0  0  0  0
    2.1434   -4.5375    0.0000 N   0  0  0  0  0  0  0  0  0  0  0  0
    2.8579   -4.9500    0.0000 C   0  0  0  0  0  0  0  0  0  0  0  0
    3.5724   -4.5375    0.0000 C   0  0  0  0  0  0  0  0  0  0  0  0
    3.5724   -3.7125    0.0000 C   0  0  0  0  0  0  0  0  0  0  0  0
    4.2868   -3.3000    0.0000 C   0  0  0  0  0  0  0  0  0  0  0  0
    5.0013   -3.7125    0.0000 C   0  0  0  0  0  0  0  0  0  0  0  0
    5.7158   -3.3000    0.0000 S   0  0  0  0  0  0  0  0  0  0  0  0
    5.7158   -2.4750    0.0000 C   0  0  0  0  0  0  0  0  0  0  0  0
    5.0013   -4.5375    0.0000 C   0  0  0  0  0  0  0  0  0  0  0  0
    4.2868   -4.9500    0.0000 C   0  0  0  0  0  0  0  0  0  0  0  0
    1.4289   -4.9500    0.0000 C   0  0  0  0  0  0  0  0  0  0  0  0
   -2.8579   -5.7750    0.0000 C   0  0  0  0  0  0  0  0  0  0  0  0
   -3.5724   -6.1875    0.0000 C   0  0  0  0  0  0  0  0  0  0  0  0
  1  2  1  0  0  0  0
  2  3  1  0  0  0  0
  3  4  2  0  0  0  0
  4  5  1  0  0  0  0
  5  6  2  0  0  0  0
  6  7  1  0  0  0  0
  7  8  1  0  0  0  0
  8  9  2  0  0  0  0
  8 10  1  0  0  0  0
 10 11  1  0  0  0  0
 11 12  1  0  0  0  0
 12 13  1  0  0  0  0
 13 14  1  0  0  0  0
 14 15  1  0  0  0  0
 15 16  1  0  0  0  0
 16 17  1  0  0  0  0
 17 18  1  0  0  0  0
 18 19  2  0  0  0  0
 19 20  1  0  0  0  0
 20 21  2  0  0  0  0
 21 22  1  0  0  0  0
 22 23  1  0  0  0  0
 21 24  1  0  0  0  0
 24 25  2  0  0  0  0
 18 25  1  0  0  0  0
 16 26  1  0  0  0  0
 12 26  1  0  0  0  0
  6 27  1  0  0  0  0
 27 28  2  0  0  0  0
  3 28  1  0  0  0  0
M  END
>  <MOLECULEID>
M3517260

>  <CLASS>
Active

$$$$

  Mrv2120 12252113582D          

 22 24  0  0  0  0            999 V2000
   -3.6265   -3.2539    0.0000 C   0  0  0  0  0  0  0  0  0  0  0  0
   -4.3409   -2.8414    0.0000 C   0  0  0  0  0  0  0  0  0  0  0  0
   -5.0554   -2.4289    0.0000 C   0  0  0  0  0  0  0  0  0  0  0  0
   -4.7534   -3.5558    0.0000 C   0  0  0  0  0  0  0  0  0  0  0  0
   -5.5784   -3.5558    0.0000 O   0  0  0  0  0  0  0  0  0  0  0  0
   -3.9284   -2.1269    0.0000 C   0  0  0  0  0  0  0  0  0  0  0  0
   -3.1034   -2.1269    0.0000 N   0  0  0  0  0  0  0  0  0  0  0  0
   -2.6909   -1.4124    0.0000 C   0  0  0  0  0  0  0  0  0  0  0  0
   -3.1034   -0.6979    0.0000 C   0  0  0  0  0  0  0  0  0  0  0  0
   -2.6909    0.0165    0.0000 C   0  0  0  0  0  0  0  0  0  0  0  0
   -1.8659    0.0165    0.0000 C   0  0  0  0  0  0  0  0  0  0  0  0
   -1.4534   -0.6979    0.0000 N   0  0  0  0  0  0  0  0  0  0  0  0
   -1.8659   -1.4124    0.0000 C   0  0  0  0  0  0  0  0  0  0  0  0
   -0.6284   -0.6979    0.0000 C   0  0  0  0  0  0  0  0  0  0  0  0
   -0.1435   -1.3654    0.0000 C   0  0  0  0  0  0  0  0  0  0  0  0
    0.6411   -1.1104    0.0000 C   0  0  0  0  0  0  0  0  0  0  0  0
    0.6411   -0.2854    0.0000 C   0  0  0  0  0  0  0  0  0  0  0  0
   -0.1435   -0.0305    0.0000 C   0  0  0  0  0  0  0  0  0  0  0  0
    1.3556    0.1271    0.0000 C   0  0  0  0  0  0  0  0  0  0  0  0
    2.0701   -0.2854    0.0000 C   0  0  0  0  0  0  0  0  0  0  0  0
    2.0701   -1.1104    0.0000 C   0  0  0  0  0  0  0  0  0  0  0  0
    1.3556   -1.5229    0.0000 C   0  0  0  0  0  0  0  0  0  0  0  0
  1  2  1  0  0  0  0
  2  3  1  0  0  0  0
  2  4  1  0  0  0  0
  4  5  1  0  0  0  0
  2  6  1  0  0  0  0
  6  7  1  0  0  0  0
  7  8  1  0  0  0  0
  8  9  1  0  0  0  0
  9 10  1  0  0  0  0
 10 11  1  0  0  0  0
 11 12  1  0  0  0  0
 12 13  1  0  0  0  0
  8 13  1  0  0  0  0
 12 14  1  0  0  0  0
 14 15  1  0  0  0  0
 15 16  1  0  0  0  0
 16 17  2  0  0  0  0
 17 18  1  0  0  0  0
 14 18  1  0  0  0  0
 17 19  1  0  0  0  0
 19 20  2  0  0  0  0
 20 21  1  0  0  0  0
 21 22  2  0  0  0  0
 16 22  1  0  0  0  0
M  END
>  <MOLECULEID>
M2629364

>  <CLASS>
Active

$$$$

  Mrv2120 12252113582D          

 30 33  0  0  0  0            999 V2000
    1.4289   -4.9500    0.0000 C   0  0  0  0  0  0  0  0  0  0  0  0
    2.1434   -5.3625    0.0000 O   0  0  0  0  0  0  0  0  0  0  0  0
    2.1434   -6.1875    0.0000 C   0  0  0  0  0  0  0  0  0  0  0  0
    2.8579   -6.6000    0.0000 C   0  0  0  0  0  0  0  0  0  0  0  0
    3.5724   -6.1875    0.0000 O   0  0  0  0  0  0  0  0  0  0  0  0
    4.2868   -6.6000    0.0000 C   0  0  0  0  0  0  0  0  0  0  0  0
    2.8579   -7.4250    0.0000 C   0  0  0  0  0  0  0  0  0  0  0  0
    2.1434   -7.8375    0.0000 C   0  0  0  0  0  0  0  0  0  0  0  0
    2.1434   -8.6625    0.0000 C   0  0  0  0  0  0  0  0  0  0  0  0
    2.8579   -9.0750    0.0000 N   0  0  0  0  0  0  0  0  0  0  0  0
    3.5724   -8.6625    0.0000 C   0  0  0  0  0  0  0  0  0  0  0  0
    4.2868   -9.0750    0.0000 C   0  0  0  0  0  0  0  0  0  0  0  0
    4.2868   -9.9000    0.0000 C   0  0  0  0  0  0  0  0  0  0  0  0
    3.5724  -10.3125    0.0000 C   0  0  0  0  0  0  0  0  0  0  0  0
    2.8579   -9.9000    0.0000 C   0  0  0  0  0  0  0  0  0  0  0  0
    3.5724  -11.1375    0.0000 N   0  0  0  0  0  0  0  0  0  0  0  0
    4.2868  -11.5500    0.0000 C   0  0  0  0  0  0  0  0  0  0  0  0
    4.2868  -12.3750    0.0000 C   0  0  0  0  0  0  0  0  0  0  0  0
    3.5724  -12.7875    0.0000 N   0  0  0  0  0  0  0  0  0  0  0  0
    2.8579  -12.3750    0.0000 C   0  0  0  0  0  0  0  0  0  0  0  0
    2.8579  -11.5500    0.0000 C   0  0  0  0  0  0  0  0  0  0  0  0
    3.5724  -13.6125    0.0000 C   0  0  0  0  0  0  0  0  0  0  0  0
    4.2868  -14.0250    0.0000 C   0  0  0  0  0  0  0  0  0  0  0  0
    4.2868  -14.8500    0.0000 C   0  0  0  0  0  0  0  0  0  0  0  0
    3.5724  -15.2625    0.0000 C   0  0  0  0  0  0  0  0  0  0  0  0
    2.8579  -14.8500    0.0000 C   0  0  0  0  0  0  0  0  0  0  0  0
    2.1434  -15.2625    0.0000 Cl  0  0  0  0  0  0  0  0  0  0  0  0
    2.8579  -14.0250    0.0000 C   0  0  0  0  0  0  0  0  0  0  0  0
    1.4289   -7.4250    0.0000 C   0  0  0  0  0  0  0  0  0  0  0  0
    1.4289   -6.6000    0.0000 C   0  0  0  0  0  0  0  0  0  0  0  0
  1  2  1  0  0  0  0
  2  3  1  0  0  0  0
  3  4  2  0  0  0  0
  4  5  1  0  0  0  0
  5  6  1  0  0  0  0
  4  7  1  0  0  0  0
  7  8  2  0  0  0  0
  8  9  1  0  0  0  0
  9 10  1  0  0  0  0
 10 11  1  0  0  0  0
 11 12  1  0  0  0  0
 12 13  1  0  0  0  0
 13 14  1  0  0  0  0
 14 15  1  0  0  0  0
 10 15  1  0  0  0  0
 14 16  1  0  0  0  0
 16 17  1  0  0  0  0
 17 18  1  0  0  0  0
 18 19  1  0  0  0  0
 19 20  1  0  0  0  0
 20 21  1  0  0  0  0
 16 21  1  0  0  0  0
 19 22  1  0  0  0  0
 22 23  2  0  0  0  0
 23 24  1  0  0  0  0
 24 25  2  0  0  0  0
 25 26  1  0  0  0  0
 26 27  1  0  0  0  0
 26 28  2  0  0  0  0
 22 28  1  0  0  0  0
  8 29  1  0  0  0  0
 29 30  2  0  0  0  0
  3 30  1  0  0  0  0
M  END
>  <MOLECULEID>
M3517234

>  <CLASS>
Active

$$$$

  Mrv2120 12252113582D          

 31 33  0  0  0  0            999 V2000
    2.1434   -1.2375    0.0000 C   0  0  0  0  0  0  0  0  0  0  0  0
    2.1434   -0.4125    0.0000 C   0  0  0  0  0  0  0  0  0  0  0  0
    2.8579    0.0000    0.0000 N   0  0  0  0  0  0  0  0  0  0  0  0
    3.5724   -0.4125    0.0000 C   0  0  0  0  0  0  0  0  0  0  0  0
    3.5724   -1.2375    0.0000 C   0  0  0  0  0  0  0  0  0  0  0  0
    4.2868   -1.6500    0.0000 C   0  0  0  0  0  0  0  0  0  0  0  0
    4.2868   -2.4750    0.0000 C   0  0  0  0  0  0  0  0  0  0  0  0
    3.5724   -2.8875    0.0000 C   0  0  0  0  0  0  0  0  0  0  0  0
    2.8579   -2.4750    0.0000 N   0  0  0  0  0  0  0  0  0  0  0  0
    2.1434   -2.8875    0.0000 C   0  0  0  0  0  0  0  0  0  0  0  0
    2.1434   -3.7125    0.0000 C   0  0  0  0  0  0  0  0  0  0  0  0
    1.4289   -4.1250    0.0000 C   0  0  0  0  0  0  0  0  0  0  0  0
    1.4289   -4.9500    0.0000 C   0  0  0  0  0  0  0  0  0  0  0  0
    0.7145   -5.3625    0.0000 C   0  0  0  0  0  0  0  0  0  0  0  0
   -0.0000   -4.9500    0.0000 C   0  0  0  0  0  0  0  0  0  0  0  0
   -0.0000   -4.1250    0.0000 C   0  0  0  0  0  0  0  0  0  0  0  0
   -0.7145   -3.7125    0.0000 F   0  0  0  0  0  0  0  0  0  0  0  0
    0.7145   -3.7125    0.0000 C   0  0  0  0  0  0  0  0  0  0  0  0
    2.8579   -1.6500    0.0000 C   0  0  0  0  0  0  0  0  0  0  0  0
    2.8579    0.8250    0.0000 C   0  0  0  0  0  0  0  0  0  0  0  0
    3.5724    1.2375    0.0000 C   0  0  0  0  0  0  0  0  0  0  0  0
    3.5724    2.0625    0.0000 C   0  0  0  0  0  0  0  0  0  0  0  0
    4.2868    2.4750    0.0000 C   0  0  0  0  0  0  0  0  0  0  0  0
    5.0013    2.0625    0.0000 C   0  0  0  0  0  0  0  0  0  0  0  0
    5.0013    1.2375    0.0000 C   0  0  0  0  0  0  0  0  0  0  0  0
    4.2868    0.8250    0.0000 C   0  0  0  0  0  0  0  0  0  0  0  0
    5.7158    2.4750    0.0000 C   0  0  0  0  0  0  0  0  0  0  0  0
    6.4302    2.8875    0.0000 C   0  0  0  0  0  0  0  0  0  0  0  0
    7.1447    3.3000    0.0000 C   0  0  0  0  0  0  0  0  0  0  0  0
    7.8592    2.8875    0.0000 C   0  0  0  0  0  0  0  0  0  0  0  0
    8.5737    3.3000    0.0000 O   0  0  0  0  0  0  0  0  0  0  0  0
  1  2  1  0  0  0  0
  2  3  1  0  0  0  0
  3  4  1  0  0  0  0
  4  5  1  0  0  0  0
  5  6  1  0  0  0  0
  6  7  1  0  0  0  0
  7  8  1  0  0  0  0
  8  9  1  0  0  0  0
  9 10  1  0  0  0  0
 10 11  1  0  0  0  0
 11 12  1  0  0  0  0
 12 13  2  0  0  0  0
 13 14  1  0  0  0  0
 14 15  2  0  0  0  0
 15 16  1  0  0  0  0
 16 17  1  0  0  0  0
 16 18  2  0  0  0  0
 12 18  1  0  0  0  0
  9 19  1  0  0  0  0
  5 19  1  0  0  0  0
  3 20  1  0  0  0  0
 20 21  1  0  0  0  0
 21 22  2  0  0  0  0
 22 23  1  0  0  0  0
 23 24  2  0  0  0  0
 24 25  1  0  0  0  0
 25 26  2  0  0  0  0
 21 26  1  0  0  0  0
 24 27  1  0  0  0  0
 27 28  3  0  0  0  0
 28 29  1  0  0  0  0
 29 30  1  0  0  0  0
 30 31  1  0  0  0  0
M  END
>  <MOLECULEID>
M3517180

>  <CLASS>
Active

$$$$

  Mrv2120 12252113582D          

 27 28  0  0  0  0            999 V2000
    2.8579   -6.6000    0.0000 C   0  0  0  0  0  0  0  0  0  0  0  0
    3.5724   -6.1875    0.0000 S   0  0  0  0  0  0  0  0  0  0  0  0
    4.2868   -6.6000    0.0000 C   0  0  0  0  0  0  0  0  0  0  0  0
    5.0013   -6.1875    0.0000 C   0  0  0  0  0  0  0  0  0  0  0  0
    5.7158   -6.6000    0.0000 C   0  0  0  0  0  0  0  0  0  0  0  0
    5.7158   -7.4250    0.0000 O   0  0  0  0  0  0  0  0  0  0  0  0
    6.4302   -6.1875    0.0000 N   0  0  0  0  0  0  0  0  0  0  0  0
    6.4302   -5.3625    0.0000 C   0  0  0  0  0  0  0  0  0  0  0  0
    7.1447   -6.6000    0.0000 C   0  0  0  0  0  0  0  0  0  0  0  0
    7.8592   -6.1875    0.0000 C   0  0  0  0  0  0  0  0  0  0  0  0
    7.8592   -5.3625    0.0000 C   0  0  0  0  0  0  0  0  0  0  0  0
    8.5737   -4.9500    0.0000 C   0  0  0  0  0  0  0  0  0  0  0  0
    9.2881   -5.3625    0.0000 C   0  0  0  0  0  0  0  0  0  0  0  0
    9.2881   -6.1875    0.0000 N   0  0  0  0  0  0  0  0  0  0  0  0
   10.0026   -6.6000    0.0000 C   0  0  0  0  0  0  0  0  0  0  0  0
   10.7171   -6.1875    0.0000 C   0  0  0  0  0  0  0  0  0  0  0  0
   11.4315   -6.6000    0.0000 C   0  0  0  0  0  0  0  0  0  0  0  0
   12.1460   -6.1875    0.0000 C   0  0  0  0  0  0  0  0  0  0  0  0
   12.8605   -6.6000    0.0000 C   0  0  0  0  0  0  0  0  0  0  0  0
   12.8605   -7.4250    0.0000 C   0  0  0  0  0  0  0  0  0  0  0  0
   12.1460   -7.8375    0.0000 C   0  0  0  0  0  0  0  0  0  0  0  0
   11.4315   -7.4250    0.0000 C   0  0  0  0  0  0  0  0  0  0  0  0
   13.5749   -6.1875    0.0000 C   0  0  0  0  0  0  0  0  0  0  0  0
   14.2894   -5.7750    0.0000 F   0  0  0  0  0  0  0  0  0  0  0  0
   13.9874   -6.9020    0.0000 F   0  0  0  0  0  0  0  0  0  0  0  0
   13.1624   -5.4730    0.0000 F   0  0  0  0  0  0  0  0  0  0  0  0
    8.5737   -6.6000    0.0000 C   0  0  0  0  0  0  0  0  0  0  0  0
  1  2  1  0  0  0  0
  2  3  1  0  0  0  0
  3  4  1  0  0  0  0
  4  5  1  0  0  0  0
  5  6  2  0  0  0  0
  5  7  1  0  0  0  0
  7  8  1  0  0  0  0
  7  9  1  0  0  0  0
  9 10  1  0  0  0  0
 10 11  1  0  0  0  0
 11 12  1  0  0  0  0
 12 13  1  0  0  0  0
 13 14  1  0  0  0  0
 14 15  1  0  0  0  0
 15 16  1  0  0  0  0
 16 17  1  0  0  0  0
 17 18  2  0  0  0  0
 18 19  1  0  0  0  0
 19 20  2  0  0  0  0
 20 21  1  0  0  0  0
 21 22  2  0  0  0  0
 17 22  1  0  0  0  0
 19 23  1  0  0  0  0
 23 24  1  0  0  0  0
 23 25  1  0  0  0  0
 23 26  1  0  0  0  0
 14 27  1  0  0  0  0
 10 27  1  0  0  0  0
M  END
>  <MOLECULEID>
M3517122

>  <CLASS>
Active

$$$$

  Mrv2120 12252113582D          

 31 33  0  0  0  0            999 V2000
    0.0000   -7.4250    0.0000 C   0  0  0  0  0  0  0  0  0  0  0  0
    0.7145   -7.8375    0.0000 N   0  0  0  0  0  0  0  0  0  0  0  0
    0.7145   -8.6625    0.0000 C   0  0  0  0  0  0  0  0  0  0  0  0
    1.4289   -7.4250    0.0000 C   0  0  0  0  0  0  0  0  0  0  0  0
    2.1434   -7.8375    0.0000 C   0  0  0  0  0  0  0  0  0  0  0  0
    2.8579   -7.4250    0.0000 N   0  0  0  0  0  0  0  0  0  0  0  0
    2.8579   -6.6000    0.0000 C   0  0  0  0  0  0  0  0  0  0  0  0
    3.5724   -7.8375    0.0000 C   0  0  0  0  0  0  0  0  0  0  0  0
    3.5724   -8.6625    0.0000 O   0  0  0  0  0  0  0  0  0  0  0  0
    4.2868   -7.4250    0.0000 C   0  0  0  0  0  0  0  0  0  0  0  0
    4.2868   -6.6000    0.0000 C   0  0  0  0  0  0  0  0  0  0  0  0
    5.0013   -6.1875    0.0000 C   0  0  0  0  0  0  0  0  0  0  0  0
    5.7158   -6.6000    0.0000 C   0  0  0  0  0  0  0  0  0  0  0  0
    5.7158   -7.4250    0.0000 C   0  0  0  0  0  0  0  0  0  0  0  0
    6.4302   -7.8375    0.0000 O   0  0  0  0  0  0  0  0  0  0  0  0
    6.4302   -8.6625    0.0000 C   0  0  0  0  0  0  0  0  0  0  0  0
    7.1447   -9.0750    0.0000 C   0  0  0  0  0  0  0  0  0  0  0  0
    7.1447   -9.9000    0.0000 C   0  0  0  0  0  0  0  0  0  0  0  0
    6.4302  -10.3125    0.0000 N   0  0  0  0  0  0  0  0  0  0  0  0
    6.4302  -11.1375    0.0000 C   0  0  0  0  0  0  0  0  0  0  0  0
    7.1447  -11.5500    0.0000 C   0  0  0  0  0  0  0  0  0  0  0  0
    7.8592  -11.1375    0.0000 C   0  0  0  0  0  0  0  0  0  0  0  0
    8.5737  -11.5500    0.0000 C   0  0  0  0  0  0  0  0  0  0  0  0
    9.2881  -11.1375    0.0000 C   0  0  0  0  0  0  0  0  0  0  0  0
    8.5737  -12.3750    0.0000 C   0  0  0  0  0  0  0  0  0  0  0  0
    9.2881  -12.7875    0.0000 C   0  0  0  0  0  0  0  0  0  0  0  0
    7.8592  -12.7875    0.0000 C   0  0  0  0  0  0  0  0  0  0  0  0
    7.1447  -12.3750    0.0000 C   0  0  0  0  0  0  0  0  0  0  0  0
    5.7158   -9.9000    0.0000 C   0  0  0  0  0  0  0  0  0  0  0  0
    5.7158   -9.0750    0.0000 C   0  0  0  0  0  0  0  0  0  0  0  0
    5.0013   -7.8375    0.0000 C   0  0  0  0  0  0  0  0  0  0  0  0
  1  2  1  0  0  0  0
  2  3  1  0  0  0  0
  2  4  1  0  0  0  0
  4  5  1  0  0  0  0
  5  6  1  0  0  0  0
  6  7  1  0  0  0  0
  6  8  1  0  0  0  0
  8  9  2  0  0  0  0
  8 10  1  0  0  0  0
 10 11  2  0  0  0  0
 11 12  1  0  0  0  0
 12 13  2  0  0  0  0
 13 14  1  0  0  0  0
 14 15  1  0  0  0  0
 15 16  1  0  0  0  0
 16 17  1  0  0  0  0
 17 18  1  0  0  0  0
 18 19  1  0  0  0  0
 19 20  1  0  0  0  0
 20 21  1  0  0  0  0
 21 22  2  0  0  0  0
 22 23  1  0  0  0  0
 23 24  1  0  0  0  0
 23 25  2  0  0  0  0
 25 26  1  0  0  0  0
 25 27  1  0  0  0  0
 27 28  2  0  0  0  0
 21 28  1  0  0  0  0
 19 29  1  0  0  0  0
 29 30  1  0  0  0  0
 16 30  1  0  0  0  0
 14 31  2  0  0  0  0
 10 31  1  0  0  0  0
M  END
>  <MOLECULEID>
M3517102

>  <CLASS>
Active

$$$$

  Mrv2120 12252113582D          

 27 27  0  0  0  0            999 V2000
   -0.2063    1.0717    0.0000 O   0  0  0  0  0  0  0  0  0  0  0  0
    0.2062    0.3572    0.0000 C   0  0  0  0  0  0  0  0  0  0  0  0
    1.0312    0.3572    0.0000 O   0  0  0  0  0  0  0  0  0  0  0  0
   -0.2062   -0.3572    0.0000 C   0  0  0  0  0  0  0  0  0  0  0  0
    0.2063   -1.0717    0.0000 O   0  0  0  0  0  0  0  0  0  0  0  0
   -1.0312   -0.3572    0.0000 O   0  0  0  0  0  0  0  0  0  0  0  0
    4.8173    2.2393    0.0000 C   0  0  0  0  0  0  0  0  0  0  0  0
    4.8173    1.4143    0.0000 C   0  0  0  0  0  0  0  0  0  0  0  0
    5.5318    1.0018    0.0000 C   0  0  0  0  0  0  0  0  0  0  0  0
    5.5318    0.1768    0.0000 N   0  0  0  0  0  0  0  0  0  0  0  0
    6.2463   -0.2357    0.0000 C   0  0  0  0  0  0  0  0  0  0  0  0
    6.9607    0.1768    0.0000 C   0  0  0  0  0  0  0  0  0  0  0  0
    7.6752   -0.2357    0.0000 O   0  0  0  0  0  0  0  0  0  0  0  0
    8.3897    0.1768    0.0000 C   0  0  0  0  0  0  0  0  0  0  0  0
    9.1042   -0.2357    0.0000 C   0  0  0  0  0  0  0  0  0  0  0  0
    9.8186    0.1768    0.0000 S   0  0  0  0  0  0  0  0  0  0  0  0
   10.5331   -0.2357    0.0000 C   0  0  0  0  0  0  0  0  0  0  0  0
   11.2476    0.1768    0.0000 C   0  0  0  0  0  0  0  0  0  0  0  0
   11.9620   -0.2357    0.0000 C   0  0  0  0  0  0  0  0  0  0  0  0
   11.9620   -1.0607    0.0000 C   0  0  0  0  0  0  0  0  0  0  0  0
   12.6765   -1.4732    0.0000 Cl  0  0  0  0  0  0  0  0  0  0  0  0
   11.2476   -1.4732    0.0000 C   0  0  0  0  0  0  0  0  0  0  0  0
   10.5331   -1.0607    0.0000 C   0  0  0  0  0  0  0  0  0  0  0  0
    4.8173   -0.2357    0.0000 C   0  0  0  0  0  0  0  0  0  0  0  0
    4.1029    0.1768    0.0000 C   0  0  0  0  0  0  0  0  0  0  0  0
    3.3884   -0.2357    0.0000 C   0  0  0  0  0  0  0  0  0  0  0  0
    4.1029    1.0018    0.0000 O   0  0  0  0  0  0  0  0  0  0  0  0
  1  2  1  0  0  0  0
  2  3  2  0  0  0  0
  2  4  1  0  0  0  0
  4  5  1  0  0  0  0
  4  6  2  0  0  0  0
  7  8  1  0  0  0  0
  8  9  1  0  0  0  0
  9 10  1  0  0  0  0
 10 11  1  0  0  0  0
 11 12  1  0  0  0  0
 12 13  1  0  0  0  0
 13 14  1  0  0  0  0
 14 15  1  0  0  0  0
 15 16  1  0  0  0  0
 16 17  1  0  0  0  0
 17 18  2  0  0  0  0
 18 19  1  0  0  0  0
 19 20  2  0  0  0  0
 20 21  1  0  0  0  0
 20 22  1  0  0  0  0
 22 23  2  0  0  0  0
 17 23  1  0  0  0  0
 10 24  1  0  0  0  0
 24 25  1  0  0  0  0
 25 26  1  0  0  0  0
 25 27  1  0  0  0  0
  8 27  1  0  0  0  0
M  END
>  <MOLECULEID>
M3516994

>  <CLASS>
Active

$$$$

  Mrv2120 12252113582D          

 30 33  0  0  0  0            999 V2000
    1.4289   -4.1250    0.0000 C   0  0  0  0  0  0  0  0  0  0  0  0
    1.4289   -4.9500    0.0000 C   0  0  0  0  0  0  0  0  0  0  0  0
    2.1434   -5.3625    0.0000 O   0  0  0  0  0  0  0  0  0  0  0  0
    2.1434   -6.1875    0.0000 C   0  0  0  0  0  0  0  0  0  0  0  0
    2.8579   -6.6000    0.0000 C   0  0  0  0  0  0  0  0  0  0  0  0
    2.8579   -7.4250    0.0000 C   0  0  0  0  0  0  0  0  0  0  0  0
    2.1434   -7.8375    0.0000 C   0  0  0  0  0  0  0  0  0  0  0  0
    2.1434   -8.6625    0.0000 C   0  0  0  0  0  0  0  0  0  0  0  0
    2.8579   -9.0750    0.0000 N   0  0  0  0  0  0  0  0  0  0  0  0
    3.5724   -8.6625    0.0000 C   0  0  0  0  0  0  0  0  0  0  0  0
    4.2868   -9.0750    0.0000 C   0  0  0  0  0  0  0  0  0  0  0  0
    4.2868   -9.9000    0.0000 C   0  0  0  0  0  0  0  0  0  0  0  0
    3.5724  -10.3125    0.0000 C   0  0  0  0  0  0  0  0  0  0  0  0
    2.8579   -9.9000    0.0000 C   0  0  0  0  0  0  0  0  0  0  0  0
    3.5724  -11.1375    0.0000 N   0  0  0  0  0  0  0  0  0  0  0  0
    4.2868  -11.5500    0.0000 C   0  0  0  0  0  0  0  0  0  0  0  0
    4.2868  -12.3750    0.0000 C   0  0  0  0  0  0  0  0  0  0  0  0
    3.5724  -12.7875    0.0000 N   0  0  0  0  0  0  0  0  0  0  0  0
    2.8579  -12.3750    0.0000 C   0  0  0  0  0  0  0  0  0  0  0  0
    2.8579  -11.5500    0.0000 C   0  0  0  0  0  0  0  0  0  0  0  0
    3.5724  -13.6125    0.0000 C   0  0  0  0  0  0  0  0  0  0  0  0
    4.2868  -14.0250    0.0000 C   0  0  0  0  0  0  0  0  0  0  0  0
    4.2868  -14.8500    0.0000 C   0  0  0  0  0  0  0  0  0  0  0  0
    3.5724  -15.2625    0.0000 C   0  0  0  0  0  0  0  0  0  0  0  0
    3.5724  -16.0875    0.0000 O   0  0  0  0  0  0  0  0  0  0  0  0
    4.2868  -16.5000    0.0000 C   0  0  0  0  0  0  0  0  0  0  0  0
    2.8579  -14.8500    0.0000 C   0  0  0  0  0  0  0  0  0  0  0  0
    2.8579  -14.0250    0.0000 C   0  0  0  0  0  0  0  0  0  0  0  0
    1.4289   -7.4250    0.0000 C   0  0  0  0  0  0  0  0  0  0  0  0
    1.4289   -6.6000    0.0000 C   0  0  0  0  0  0  0  0  0  0  0  0
  1  2  1  0  0  0  0
  2  3  1  0  0  0  0
  3  4  1  0  0  0  0
  4  5  2  0  0  0  0
  5  6  1  0  0  0  0
  6  7  2  0  0  0  0
  7  8  1  0  0  0  0
  8  9  1  0  0  0  0
  9 10  1  0  0  0  0
 10 11  1  0  0  0  0
 11 12  1  0  0  0  0
 12 13  1  0  0  0  0
 13 14  1  0  0  0  0
  9 14  1  0  0  0  0
 13 15  1  0  0  0  0
 15 16  1  0  0  0  0
 16 17  1  0  0  0  0
 17 18  1  0  0  0  0
 18 19  1  0  0  0  0
 19 20  1  0  0  0  0
 15 20  1  0  0  0  0
 18 21  1  0  0  0  0
 21 22  2  0  0  0  0
 22 23  1  0  0  0  0
 23 24  2  0  0  0  0
 24 25  1  0  0  0  0
 25 26  1  0  0  0  0
 24 27  1  0  0  0  0
 27 28  2  0  0  0  0
 21 28  1  0  0  0  0
  7 29  1  0  0  0  0
 29 30  2  0  0  0  0
  4 30  1  0  0  0  0
M  END
>  <MOLECULEID>
M3516889

>  <CLASS>
Active

$$$$

  Mrv2120 12252113582D          

 11 12  0  0  0  0            999 V2000
    4.0668    2.3479    0.0000 N   0  0  0  0  0  0  0  0  0  0  0  0
    3.3523    1.9354    0.0000 C   0  0  0  0  0  0  0  0  0  0  0  0
    3.3523    1.1104    0.0000 N   0  0  0  0  0  0  0  0  0  0  0  0
    2.6378    0.6979    0.0000 C   0  0  0  0  0  0  0  0  0  0  0  0
    2.6378   -0.1271    0.0000 O   0  0  0  0  0  0  0  0  0  0  0  0
    1.9233    1.1104    0.0000 C   0  0  0  0  0  0  0  0  0  0  0  0
    1.1387    0.8555    0.0000 N   0  0  0  0  0  0  0  0  0  0  0  0
    0.6538    1.5229    0.0000 N   0  0  0  0  0  0  0  0  0  0  0  0
    1.1387    2.1904    0.0000 N   0  0  0  0  0  0  0  0  0  0  0  0
    1.9233    1.9354    0.0000 C   0  0  0  0  0  0  0  0  0  0  0  0
    2.6378    2.3479    0.0000 N   0  0  0  0  0  0  0  0  0  0  0  0
  1  2  1  0  0  0  0
  2  3  2  0  0  0  0
  3  4  1  0  0  0  0
  4  5  1  0  0  0  0
  4  6  2  0  0  0  0
  6  7  1  0  0  0  0
  7  8  1  0  0  0  0
  8  9  2  0  0  0  0
  9 10  1  0  0  0  0
  6 10  1  0  0  0  0
 10 11  2  0  0  0  0
  2 11  1  0  0  0  0
M  END
>  <MOLECULEID>
M6379

>  <CLASS>
Active

$$$$

  Mrv2120 12252113582D          

 25 28  0  0  0  0            999 V2000
    3.7998   -0.8677    0.0000 C   0  0  0  0  0  0  0  0  0  0  0  0
    2.9801   -0.7741    0.0000 O   0  0  0  0  0  0  0  0  0  0  0  0
    2.6513   -0.0174    0.0000 C   0  0  0  0  0  0  0  0  0  0  0  0
    3.4726    0.0614    0.0000 C   0  0  0  0  0  0  0  0  0  0  0  0
    3.6513    0.8668    0.0000 C   0  0  0  0  0  0  0  0  0  0  0  0
    2.9406    1.2857    0.0000 C   0  0  0  0  0  0  0  0  0  0  0  0
    2.3226    0.7392    0.0000 N   0  0  0  0  0  0  0  0  0  0  0  0
    1.5014    0.6604    0.0000 C   0  0  0  0  0  0  0  0  0  0  0  0
    1.3226   -0.1450    0.0000 C   0  0  0  0  0  0  0  0  0  0  0  0
    2.0333   -0.5639    0.0000 C   0  0  0  0  0  0  0  0  0  0  0  0
    2.1122   -1.3852    0.0000 C   0  0  0  0  0  0  0  0  0  0  0  0
    2.8628   -1.7275    0.0000 O   0  0  0  0  0  0  0  0  0  0  0  0
    2.9416   -2.5487    0.0000 C   0  0  0  0  0  0  0  0  0  0  0  0
    3.6923   -2.8910    0.0000 N   0  0  0  0  0  0  0  0  0  0  0  0
    2.2699   -3.0276    0.0000 O   0  0  0  0  0  0  0  0  0  0  0  0
    0.5357   -0.3929    0.0000 C   0  0  0  0  0  0  0  0  0  0  0  0
    0.3569   -1.1983    0.0000 O   0  0  0  0  0  0  0  0  0  0  0  0
   -0.0724    0.1646    0.0000 C   0  0  0  0  0  0  0  0  0  0  0  0
   -0.8593   -0.0832    0.0000 N   0  0  0  0  0  0  0  0  0  0  0  0
    0.1064    0.9700    0.0000 C   0  0  0  0  0  0  0  0  0  0  0  0
   -0.5017    1.5276    0.0000 C   0  0  0  0  0  0  0  0  0  0  0  0
    0.8933    1.2179    0.0000 C   0  0  0  0  0  0  0  0  0  0  0  0
    1.0720    2.0233    0.0000 O   0  0  0  0  0  0  0  0  0  0  0  0
    4.2594    0.3093    0.0000 N   0  0  0  0  0  0  0  0  0  0  0  0
    5.0648    0.1305    0.0000 C   0  0  0  0  0  0  0  0  0  0  0  0
  1  2  1  0  0  0  0
  2  3  1  0  0  0  0
  3  4  1  0  0  0  0
  4  5  1  0  0  0  0
  5  6  1  0  0  0  0
  6  7  1  0  0  0  0
  3  7  1  0  0  0  0
  7  8  1  0  0  0  0
  8  9  2  0  0  0  0
  9 10  1  0  0  0  0
  3 10  1  0  0  0  0
 10 11  1  0  0  0  0
 11 12  1  0  0  0  0
 12 13  1  0  0  0  0
 13 14  1  0  0  0  0
 13 15  2  0  0  0  0
  9 16  1  0  0  0  0
 16 17  2  0  0  0  0
 16 18  1  0  0  0  0
 18 19  2  0  0  0  0
 18 20  1  0  0  0  0
 20 21  1  0  0  0  0
 20 22  2  0  0  0  0
  8 22  1  0  0  0  0
 22 23  1  0  0  0  0
  5 24  1  0  0  0  0
  4 24  1  0  0  0  0
 24 25  1  0  0  0  0
M  END
>  <MOLECULEID>
M3515583

>  <CLASS>
Active

$$$$

  Mrv2120 12252113582D          

 19 21  0  0  0  0            999 V2000
    0.7145   -1.2375    0.0000 C   0  0  0  0  0  0  0  0  0  0  0  0
    1.4289   -1.6500    0.0000 S   0  0  0  0  0  0  0  0  0  0  0  0
    1.4289   -2.4750    0.0000 C   0  0  0  0  0  0  0  0  0  0  0  0
    2.0964   -2.9599    0.0000 N   0  0  0  0  0  0  0  0  0  0  0  0
    1.8414   -3.7445    0.0000 N   0  0  0  0  0  0  0  0  0  0  0  0
    1.0164   -3.7445    0.0000 C   0  0  0  0  0  0  0  0  0  0  0  0
    0.7615   -2.9599    0.0000 S   0  0  0  0  0  0  0  0  0  0  0  0
    0.5315   -4.4120    0.0000 C   0  0  0  0  0  0  0  0  0  0  0  0
    0.8671   -5.1657    0.0000 N   0  0  0  0  0  0  0  0  0  0  0  0
    0.3822   -5.8331    0.0000 C   0  0  0  0  0  0  0  0  0  0  0  0
   -0.4383   -5.7469    0.0000 C   0  0  0  0  0  0  0  0  0  0  0  0
   -0.7739   -4.9932    0.0000 C   0  0  0  0  0  0  0  0  0  0  0  0
   -0.2890   -4.3257    0.0000 C   0  0  0  0  0  0  0  0  0  0  0  0
    0.7145   -0.4125    0.0000 C   0  0  0  0  0  0  0  0  0  0  0  0
    0.0000    0.0000    0.0000 C   0  0  0  0  0  0  0  0  0  0  0  0
    0.0000    0.8250    0.0000 C   0  0  0  0  0  0  0  0  0  0  0  0
    0.7145    1.2375    0.0000 C   0  0  0  0  0  0  0  0  0  0  0  0
    1.4289    0.8250    0.0000 C   0  0  0  0  0  0  0  0  0  0  0  0
    1.4289    0.0000    0.0000 C   0  0  0  0  0  0  0  0  0  0  0  0
  1  2  1  0  0  0  0
  2  3  1  0  0  0  0
  3  4  2  0  0  0  0
  4  5  1  0  0  0  0
  5  6  1  0  0  0  0
  6  7  1  0  0  0  0
  3  7  1  0  0  0  0
  6  8  1  0  0  0  0
  8  9  2  0  0  0  0
  9 10  1  0  0  0  0
 10 11  2  0  0  0  0
 11 12  1  0  0  0  0
 12 13  2  0  0  0  0
  8 13  1  0  0  0  0
  1 14  1  0  0  0  0
 14 15  2  0  0  0  0
 15 16  1  0  0  0  0
 16 17  2  0  0  0  0
 17 18  1  0  0  0  0
 18 19  2  0  0  0  0
 14 19  1  0  0  0  0
M  END
>  <MOLECULEID>
M2627828

>  <CLASS>
Active

$$$$

  Mrv2120 12252113582D          

 28 30  0  0  0  0            999 V2000
    1.1400   -1.9245    0.0000 C   0  0  0  0  0  0  0  0  0  0  0  0
    1.3115   -1.1176    0.0000 C   0  0  0  0  0  0  0  0  0  0  0  0
    2.0652   -0.7820    0.0000 C   0  0  0  0  0  0  0  0  0  0  0  0
    2.7796   -1.1945    0.0000 C   0  0  0  0  0  0  0  0  0  0  0  0
    3.4941   -0.7820    0.0000 O   0  0  0  0  0  0  0  0  0  0  0  0
    2.7796   -2.0195    0.0000 O   0  0  0  0  0  0  0  0  0  0  0  0
    3.4941   -2.4320    0.0000 N   0  0  0  0  0  0  0  0  0  0  0  0
    4.2086   -2.0195    0.0000 C   0  0  0  0  0  0  0  0  0  0  0  0
    4.2086   -1.1945    0.0000 N   0  0  0  0  0  0  0  0  0  0  0  0
    4.9230   -2.4320    0.0000 C   0  0  0  0  0  0  0  0  0  0  0  0
    5.6767   -2.0965    0.0000 C   0  0  0  0  0  0  0  0  0  0  0  0
    6.2287   -2.7096    0.0000 C   0  0  0  0  0  0  0  0  0  0  0  0
    5.8162   -3.4240    0.0000 C   0  0  0  0  0  0  0  0  0  0  0  0
    5.0093   -3.2525    0.0000 O   0  0  0  0  0  0  0  0  0  0  0  0
    6.1518   -4.1777    0.0000 N   0  3  0  0  0  0  0  0  0  0  0  0
    6.9723   -4.2639    0.0000 O   0  5  0  0  0  0  0  0  0  0  0  0
    5.6669   -4.8451    0.0000 O   0  0  0  0  0  0  0  0  0  0  0  0
    1.9789    0.0385    0.0000 C   0  0  0  0  0  0  0  0  0  0  0  0
    1.1719    0.2100    0.0000 N   0  0  0  0  0  0  0  0  0  0  0  0
    0.7594   -0.5045    0.0000 O   0  0  0  0  0  0  0  0  0  0  0  0
    2.5920    0.5905    0.0000 C   0  0  0  0  0  0  0  0  0  0  0  0
    2.4205    1.3975    0.0000 C   0  0  0  0  0  0  0  0  0  0  0  0
    1.6359    1.6524    0.0000 Cl  0  0  0  0  0  0  0  0  0  0  0  0
    3.0336    1.9495    0.0000 C   0  0  0  0  0  0  0  0  0  0  0  0
    2.8621    2.7565    0.0000 Cl  0  0  0  0  0  0  0  0  0  0  0  0
    3.8182    1.6946    0.0000 C   0  0  0  0  0  0  0  0  0  0  0  0
    3.9897    0.8876    0.0000 C   0  0  0  0  0  0  0  0  0  0  0  0
    3.3766    0.3356    0.0000 C   0  0  0  0  0  0  0  0  0  0  0  0
  1  2  1  0  0  0  0
  2  3  2  0  0  0  0
  3  4  1  0  0  0  0
  4  5  2  0  0  0  0
  4  6  1  0  0  0  0
  6  7  1  0  0  0  0
  7  8  1  0  0  0  0
  8  9  2  0  0  0  0
  8 10  1  0  0  0  0
 10 11  2  0  0  0  0
 11 12  1  0  0  0  0
 12 13  2  0  0  0  0
 13 14  1  0  0  0  0
 10 14  1  0  0  0  0
 13 15  1  0  0  0  0
 15 16  1  0  0  0  0
 15 17  2  0  0  0  0
  3 18  1  0  0  0  0
 18 19  2  0  0  0  0
 19 20  1  0  0  0  0
  2 20  1  0  0  0  0
 18 21  1  0  0  0  0
 21 22  2  0  0  0  0
 22 23  1  0  0  0  0
 22 24  1  0  0  0  0
 24 25  1  0  0  0  0
 24 26  2  0  0  0  0
 26 27  1  0  0  0  0
 27 28  2  0  0  0  0
 21 28  1  0  0  0  0
M  CHG  2  15   1  16  -1
M  END
>  <MOLECULEID>
M3514834

>  <CLASS>
Active

$$$$

  Mrv2120 12252113582D          

 17 18  0  0  0  0            999 V2000
    0.7145    6.7661    0.0000 C   0  0  0  0  0  0  0  0  0  0  0  0
    0.7145    5.9411    0.0000 C   0  0  0  0  0  0  0  0  0  0  0  0
    1.4289    5.5286    0.0000 C   0  0  0  0  0  0  0  0  0  0  0  0
    1.4289    4.7036    0.0000 C   0  0  0  0  0  0  0  0  0  0  0  0
    2.1434    4.2911    0.0000 C   0  0  0  0  0  0  0  0  0  0  0  0
    0.7145    4.2911    0.0000 C   0  0  0  0  0  0  0  0  0  0  0  0
    0.0000    4.7036    0.0000 C   0  0  0  0  0  0  0  0  0  0  0  0
    0.0000    5.5286    0.0000 C   0  0  0  0  0  0  0  0  0  0  0  0
    0.7145    3.4661    0.0000 C   0  0  0  0  0  0  0  0  0  0  0  0
    1.3819    2.9812    0.0000 C   0  0  0  0  0  0  0  0  0  0  0  0
    1.1270    2.1965    0.0000 S   0  0  0  0  0  0  0  0  0  0  0  0
    0.3020    2.1965    0.0000 C   0  0  0  0  0  0  0  0  0  0  0  0
   -0.1830    1.5291    0.0000 N   0  0  0  0  0  0  0  0  0  0  0  0
   -1.0034    1.6153    0.0000 C   0  0  0  0  0  0  0  0  0  0  0  0
   -1.4884    0.9479    0.0000 N   0  0  0  0  0  0  0  0  0  0  0  0
   -1.3390    2.3690    0.0000 N   0  0  0  0  0  0  0  0  0  0  0  0
    0.0470    2.9812    0.0000 N   0  0  0  0  0  0  0  0  0  0  0  0
  1  2  1  0  0  0  0
  2  3  2  0  0  0  0
  3  4  1  0  0  0  0
  4  5  1  0  0  0  0
  4  6  2  0  0  0  0
  6  7  1  0  0  0  0
  7  8  2  0  0  0  0
  2  8  1  0  0  0  0
  6  9  1  0  0  0  0
  9 10  2  0  0  0  0
 10 11  1  0  0  0  0
 11 12  1  0  0  0  0
 12 13  1  0  0  0  0
 13 14  2  0  0  0  0
 14 15  1  0  0  0  0
 14 16  1  0  0  0  0
 12 17  2  0  0  0  0
  9 17  1  0  0  0  0
M  END
>  <MOLECULEID>
M2626925

>  <CLASS>
Active

$$$$

  Mrv2120 12252113582D          

 21 23  0  0  0  0            999 V2000
    4.0668    2.3479    0.0000 C   0  0  0  0  0  0  0  0  0  0  0  0
    3.3523    1.9354    0.0000 C   0  0  0  0  0  0  0  0  0  0  0  0
    3.3523    1.1104    0.0000 C   0  0  0  0  0  0  0  0  0  0  0  0
    2.6378    0.6979    0.0000 C   0  0  0  0  0  0  0  0  0  0  0  0
    2.6378   -0.1271    0.0000 C   0  0  0  0  0  0  0  0  0  0  0  0
    1.9233    1.1104    0.0000 C   0  0  0  0  0  0  0  0  0  0  0  0
    1.1387    0.8555    0.0000 C   0  0  0  0  0  0  0  0  0  0  0  0
    0.8838    0.0709    0.0000 N   0  0  0  0  0  0  0  0  0  0  0  0
    0.6538    1.5229    0.0000 C   0  0  0  0  0  0  0  0  0  0  0  0
    1.1387    2.1904    0.0000 S   0  0  0  0  0  0  0  0  0  0  0  0
    1.9233    1.9354    0.0000 C   0  0  0  0  0  0  0  0  0  0  0  0
    2.6378    2.3479    0.0000 N   0  0  0  0  0  0  0  0  0  0  0  0
   -0.1712    1.5229    0.0000 C   0  0  0  0  0  0  0  0  0  0  0  0
   -0.5837    0.8085    0.0000 O   0  0  0  0  0  0  0  0  0  0  0  0
   -0.5837    2.2374    0.0000 C   0  0  0  0  0  0  0  0  0  0  0  0
   -1.4087    2.2374    0.0000 C   0  0  0  0  0  0  0  0  0  0  0  0
   -1.8212    1.5229    0.0000 Cl  0  0  0  0  0  0  0  0  0  0  0  0
   -1.8212    2.9519    0.0000 C   0  0  0  0  0  0  0  0  0  0  0  0
   -1.4087    3.6664    0.0000 C   0  0  0  0  0  0  0  0  0  0  0  0
   -0.5837    3.6664    0.0000 C   0  0  0  0  0  0  0  0  0  0  0  0
   -0.1712    2.9519    0.0000 C   0  0  0  0  0  0  0  0  0  0  0  0
  1  2  1  0  0  0  0
  2  3  2  0  0  0  0
  3  4  1  0  0  0  0
  4  5  1  0  0  0  0
  4  6  2  0  0  0  0
  6  7  1  0  0  0  0
  7  8  1  0  0  0  0
  7  9  2  0  0  0  0
  9 10  1  0  0  0  0
 10 11  1  0  0  0  0
  6 11  1  0  0  0  0
 11 12  2  0  0  0  0
  2 12  1  0  0  0  0
  9 13  1  0  0  0  0
 13 14  2  0  0  0  0
 13 15  1  0  0  0  0
 15 16  2  0  0  0  0
 16 17  1  0  0  0  0
 16 18  1  0  0  0  0
 18 19  2  0  0  0  0
 19 20  1  0  0  0  0
 20 21  2  0  0  0  0
 15 21  1  0  0  0  0
M  END
>  <MOLECULEID>
M2625844

>  <CLASS>
Active

$$$$

  Mrv2120 12252113582D          

 28 30  0  0  0  0            999 V2000
   -1.0967    1.9495    0.0000 C   0  0  0  0  0  0  0  0  0  0  0  0
   -1.7098    1.3975    0.0000 C   0  0  0  0  0  0  0  0  0  0  0  0
   -1.6236    0.5770    0.0000 C   0  0  0  0  0  0  0  0  0  0  0  0
   -0.9091    0.1645    0.0000 C   0  0  0  0  0  0  0  0  0  0  0  0
   -0.1946    0.5770    0.0000 O   0  0  0  0  0  0  0  0  0  0  0  0
   -0.9091   -0.6605    0.0000 O   0  0  0  0  0  0  0  0  0  0  0  0
   -0.1946   -1.0730    0.0000 N   0  0  0  0  0  0  0  0  0  0  0  0
    0.5198   -0.6605    0.0000 C   0  0  0  0  0  0  0  0  0  0  0  0
    0.5198    0.1645    0.0000 N   0  0  0  0  0  0  0  0  0  0  0  0
    1.2343   -1.0730    0.0000 C   0  0  0  0  0  0  0  0  0  0  0  0
    1.9880   -0.7375    0.0000 C   0  0  0  0  0  0  0  0  0  0  0  0
    2.5400   -1.3505    0.0000 C   0  0  0  0  0  0  0  0  0  0  0  0
    2.1275   -2.0650    0.0000 C   0  0  0  0  0  0  0  0  0  0  0  0
    1.3205   -1.8935    0.0000 O   0  0  0  0  0  0  0  0  0  0  0  0
    2.4631   -2.8187    0.0000 N   0  3  0  0  0  0  0  0  0  0  0  0
    3.2835   -2.9049    0.0000 O   0  5  0  0  0  0  0  0  0  0  0  0
    1.9781   -3.4861    0.0000 O   0  0  0  0  0  0  0  0  0  0  0  0
   -2.3773    0.2414    0.0000 C   0  0  0  0  0  0  0  0  0  0  0  0
   -2.9293    0.8545    0.0000 N   0  0  0  0  0  0  0  0  0  0  0  0
   -2.5168    1.5690    0.0000 O   0  0  0  0  0  0  0  0  0  0  0  0
   -2.5488   -0.5655    0.0000 C   0  0  0  0  0  0  0  0  0  0  0  0
   -1.9357   -1.1176    0.0000 C   0  0  0  0  0  0  0  0  0  0  0  0
   -1.1511   -0.8626    0.0000 Cl  0  0  0  0  0  0  0  0  0  0  0  0
   -2.1072   -1.9245    0.0000 C   0  0  0  0  0  0  0  0  0  0  0  0
   -2.8918   -2.1795    0.0000 C   0  0  0  0  0  0  0  0  0  0  0  0
   -3.5049   -1.6275    0.0000 C   0  0  0  0  0  0  0  0  0  0  0  0
   -3.3334   -0.8205    0.0000 C   0  0  0  0  0  0  0  0  0  0  0  0
   -3.9465   -0.2684    0.0000 F   0  0  0  0  0  0  0  0  0  0  0  0
  1  2  1  0  0  0  0
  2  3  2  0  0  0  0
  3  4  1  0  0  0  0
  4  5  2  0  0  0  0
  4  6  1  0  0  0  0
  6  7  1  0  0  0  0
  7  8  1  0  0  0  0
  8  9  2  0  0  0  0
  8 10  1  0  0  0  0
 10 11  2  0  0  0  0
 11 12  1  0  0  0  0
 12 13  2  0  0  0  0
 13 14  1  0  0  0  0
 10 14  1  0  0  0  0
 13 15  1  0  0  0  0
 15 16  1  0  0  0  0
 15 17  2  0  0  0  0
  3 18  1  0  0  0  0
 18 19  2  0  0  0  0
 19 20  1  0  0  0  0
  2 20  1  0  0  0  0
 18 21  1  0  0  0  0
 21 22  2  0  0  0  0
 22 23  1  0  0  0  0
 22 24  1  0  0  0  0
 24 25  2  0  0  0  0
 25 26  1  0  0  0  0
 26 27  2  0  0  0  0
 21 27  1  0  0  0  0
 27 28  1  0  0  0  0
M  CHG  2  15   1  16  -1
M  END
>  <MOLECULEID>
M1906888

>  <CLASS>
Active

$$$$

  Mrv2120 12252113582D          

 34 36  0  0  0  0            999 V2000
    0.0000    0.0000    0.0000 Cl  0  0  0  0  0  0  0  0  0  0  0  0
    4.5006    0.4000    0.0000 O   0  0  0  0  0  0  0  0  0  0  0  0
    3.7861   -0.0125    0.0000 C   0  0  0  0  0  0  0  0  0  0  0  0
    3.7861   -0.8375    0.0000 C   0  0  0  0  0  0  0  0  0  0  0  0
    4.5006   -1.2500    0.0000 N   0  0  0  0  0  0  0  0  0  0  0  0
    4.5006   -2.0750    0.0000 C   0  0  0  0  0  0  0  0  0  0  0  0
    5.2150   -2.4875    0.0000 C   0  0  0  0  0  0  0  0  0  0  0  0
    5.2150   -3.3125    0.0000 C   0  0  0  0  0  0  0  0  0  0  0  0
    4.5006   -3.7250    0.0000 N   0  0  0  0  0  0  0  0  0  0  0  0
    4.5006   -4.5500    0.0000 C   0  0  0  0  0  0  0  0  0  0  0  0
    3.7861   -4.9625    0.0000 C   0  0  0  0  0  0  0  0  0  0  0  0
    3.7861   -5.7875    0.0000 C   0  0  0  0  0  0  0  0  0  0  0  0
    3.0716   -6.2000    0.0000 C   0  0  0  0  0  0  0  0  0  0  0  0
    2.3571   -5.7875    0.0000 C   0  0  0  0  0  0  0  0  0  0  0  0
    2.3571   -4.9625    0.0000 C   0  0  0  0  0  0  0  0  0  0  0  0
    3.0716   -4.5500    0.0000 C   0  0  0  0  0  0  0  0  0  0  0  0
    3.7861   -3.3125    0.0000 C   0  0  0  0  0  0  0  0  0  0  0  0
    3.7861   -2.4875    0.0000 C   0  0  0  0  0  0  0  0  0  0  0  0
    3.0716    0.4000    0.0000 N   0  0  0  0  0  0  0  0  0  0  0  0
    3.0716    1.2250    0.0000 C   0  0  0  0  0  0  0  0  0  0  0  0
    2.3571    1.6375    0.0000 C   0  0  0  0  0  0  0  0  0  0  0  0
    2.3571    2.4625    0.0000 C   0  0  0  0  0  0  0  0  0  0  0  0
    3.0716    2.8750    0.0000 C   0  0  0  0  0  0  0  0  0  0  0  0
    3.7861    2.4625    0.0000 C   0  0  0  0  0  0  0  0  0  0  0  0
    3.7861    1.6375    0.0000 C   0  0  0  0  0  0  0  0  0  0  0  0
    3.0716    3.7000    0.0000 S   0  0  0  0  0  0  0  0  0  0  0  0
    3.8966    3.7000    0.0000 O   0  0  0  0  0  0  0  0  0  0  0  0
    2.2466    3.7000    0.0000 O   0  0  0  0  0  0  0  0  0  0  0  0
    3.0716    4.5250    0.0000 N   0  0  0  0  0  0  0  0  0  0  0  0
    2.3571    4.9375    0.0000 C   0  0  0  0  0  0  0  0  0  0  0  0
    2.3571    5.7625    0.0000 C   0  0  0  0  0  0  0  0  0  0  0  0
    3.0716    6.1750    0.0000 C   0  0  0  0  0  0  0  0  0  0  0  0
    3.7861    5.7625    0.0000 C   0  0  0  0  0  0  0  0  0  0  0  0
    3.7861    4.9375    0.0000 C   0  0  0  0  0  0  0  0  0  0  0  0
  2  3  2  0  0  0  0
  3  4  1  0  0  0  0
  4  5  1  0  0  0  0
  5  6  1  0  0  0  0
  6  7  1  0  0  0  0
  7  8  1  0  0  0  0
  8  9  1  0  0  0  0
  9 10  1  0  0  0  0
 10 11  1  0  0  0  0
 11 12  2  0  0  0  0
 12 13  1  0  0  0  0
 13 14  2  0  0  0  0
 14 15  1  0  0  0  0
 15 16  2  0  0  0  0
 11 16  1  0  0  0  0
  9 17  1  0  0  0  0
 17 18  1  0  0  0  0
  6 18  1  0  0  0  0
  3 19  1  0  0  0  0
 19 20  1  0  0  0  0
 20 21  2  0  0  0  0
 21 22  1  0  0  0  0
 22 23  2  0  0  0  0
 23 24  1  0  0  0  0
 24 25  2  0  0  0  0
 20 25  1  0  0  0  0
 23 26  1  0  0  0  0
 26 27  2  0  0  0  0
 26 28  2  0  0  0  0
 26 29  1  0  0  0  0
 29 30  1  0  0  0  0
 30 31  1  0  0  0  0
 31 32  1  0  0  0  0
 32 33  1  0  0  0  0
 33 34  1  0  0  0  0
 29 34  1  0  0  0  0
M  END
>  <MOLECULEID>
M3513199

>  <CLASS>
Active

$$$$

  Mrv2120 12252113582D          

 37 38  0  0  0  0            999 V2000
    0.0000   -0.8250    0.0000 O   0  5  0  0  0  0  0  0  0  0  0  0
    0.0000    0.0000    0.0000 Cl  0  0  0  0  0  0  0  0  0  0  0  0
    0.0000    0.8250    0.0000 O   0  0  0  0  0  0  0  0  0  0  0  0
    0.8250   -0.0000    0.0000 O   0  0  0  0  0  0  0  0  0  0  0  0
   -0.8250    0.0000    0.0000 O   0  0  0  0  0  0  0  0  0  0  0  0
    3.1821    1.5082    0.0000 C   0  0  0  0  0  0  0  0  0  0  0  0
    3.8966    1.0957    0.0000 C   0  0  0  0  0  0  0  0  0  0  0  0
    4.6111    1.5082    0.0000 O   0  0  0  0  0  0  0  0  0  0  0  0
    5.3256    1.0957    0.0000 C   0  0  0  0  0  0  0  0  0  0  0  0
    6.0400    1.5082    0.0000 C   0  0  0  0  0  0  0  0  0  0  0  0
    6.7545    1.0957    0.0000 C   0  0  0  0  0  0  0  0  0  0  0  0
    6.7545    0.2707    0.0000 C   0  0  0  0  0  0  0  0  0  0  0  0
    6.0400   -0.1418    0.0000 C   0  0  0  0  0  0  0  0  0  0  0  0
    5.3256    0.2707    0.0000 C   0  0  0  0  0  0  0  0  0  0  0  0
    7.4690   -0.1418    0.0000 C   0  0  0  0  0  0  0  0  0  0  0  0
    8.1834    0.2707    0.0000 C   0  0  0  0  0  0  0  0  0  0  0  0
    8.8979   -0.1418    0.0000 C   0  0  0  0  0  0  0  0  0  0  0  0
    9.6124    0.2707    0.0000 C   0  0  0  0  0  0  0  0  0  0  0  0
    9.6124    1.0957    0.0000 C   0  0  0  0  0  0  0  0  0  0  0  0
   10.3269    1.5082    0.0000 C   0  0  0  0  0  0  0  0  0  0  0  0
   11.0413    1.0957    0.0000 C   0  0  0  0  0  0  0  0  0  0  0  0
   11.7558    1.5082    0.0000 O   0  0  0  0  0  0  0  0  0  0  0  0
   12.4703    1.0957    0.0000 C   0  0  0  0  0  0  0  0  0  0  0  0
   13.1847    1.5082    0.0000 C   0  0  0  0  0  0  0  0  0  0  0  0
   11.0413    0.2707    0.0000 C   0  0  0  0  0  0  0  0  0  0  0  0
   10.3269   -0.1418    0.0000 C   0  0  0  0  0  0  0  0  0  0  0  0
    8.8979   -0.9668    0.0000 N   0  3  0  0  0  0  0  0  0  0  0  0
    9.6124   -1.3793    0.0000 C   0  0  0  0  0  0  0  0  0  0  0  0
   10.3269   -0.9668    0.0000 C   0  0  0  0  0  0  0  0  0  0  0  0
   11.0413   -1.3793    0.0000 N   0  0  0  0  0  0  0  0  0  0  0  0
   11.0413   -2.2043    0.0000 C   0  0  0  0  0  0  0  0  0  0  0  0
   11.7558   -2.6168    0.0000 C   0  0  0  0  0  0  0  0  0  0  0  0
   11.7558   -0.9668    0.0000 C   0  0  0  0  0  0  0  0  0  0  0  0
   12.4703   -1.3793    0.0000 C   0  0  0  0  0  0  0  0  0  0  0  0
    8.1834   -1.3793    0.0000 C   0  0  0  0  0  0  0  0  0  0  0  0
    8.1834   -2.2043    0.0000 C   0  0  0  0  0  0  0  0  0  0  0  0
    7.4690   -0.9668    0.0000 C   0  0  0  0  0  0  0  0  0  0  0  0
  1  2  1  0  0  0  0
  2  3  2  0  0  0  0
  2  4  2  0  0  0  0
  2  5  2  0  0  0  0
  6  7  1  0  0  0  0
  7  8  1  0  0  0  0
  8  9  1  0  0  0  0
  9 10  2  0  0  0  0
 10 11  1  0  0  0  0
 11 12  2  0  0  0  0
 12 13  1  0  0  0  0
 13 14  2  0  0  0  0
  9 14  1  0  0  0  0
 12 15  1  0  0  0  0
 15 16  2  0  0  0  0
 16 17  1  0  0  0  0
 17 18  1  0  0  0  0
 18 19  2  0  0  0  0
 19 20  1  0  0  0  0
 20 21  2  0  0  0  0
 21 22  1  0  0  0  0
 22 23  1  0  0  0  0
 23 24  1  0  0  0  0
 21 25  1  0  0  0  0
 25 26  2  0  0  0  0
 18 26  1  0  0  0  0
 17 27  2  0  0  0  0
 27 28  1  0  0  0  0
 28 29  1  0  0  0  0
 29 30  1  0  0  0  0
 30 31  1  0  0  0  0
 31 32  1  0  0  0  0
 30 33  1  0  0  0  0
 33 34  1  0  0  0  0
 27 35  1  0  0  0  0
 35 36  1  0  0  0  0
 35 37  2  0  0  0  0
 15 37  1  0  0  0  0
M  CHG  2   1  -1  27   1
M  END
>  <MOLECULEID>
M3512630

>  <CLASS>
Active

$$$$

  Mrv2120 12252113582D          

 24 26  0  0  0  0            999 V2000
    0.0000    0.0000    0.0000 Br  0  5  0  0  0  0  0  0  0  0  0  0
    2.3571   -3.9203    0.0000 C   0  0  0  0  0  0  0  0  0  0  0  0
    2.6121   -3.1357    0.0000 C   0  0  0  0  0  0  0  0  0  0  0  0
    2.0600   -2.5226    0.0000 C   0  0  0  0  0  0  0  0  0  0  0  0
    2.3150   -1.7380    0.0000 C   0  0  0  0  0  0  0  0  0  0  0  0
    3.1220   -1.5664    0.0000 C   0  0  0  0  0  0  0  0  0  0  0  0
    3.6740   -2.1795    0.0000 C   0  0  0  0  0  0  0  0  0  0  0  0
    3.4191   -2.9642    0.0000 C   0  0  0  0  0  0  0  0  0  0  0  0
    3.3769   -0.7818    0.0000 C   0  0  0  0  0  0  0  0  0  0  0  0
    2.8920   -0.1144    0.0000 C   0  0  0  0  0  0  0  0  0  0  0  0
    3.3769    0.5531    0.0000 N   0  3  0  0  0  0  0  0  0  0  0  0
    3.1220    1.3377    0.0000 C   0  0  0  0  0  0  0  0  0  0  0  0
    3.6740    1.9508    0.0000 C   0  0  0  0  0  0  0  0  0  0  0  0
    3.4191    2.7354    0.0000 C   0  0  0  0  0  0  0  0  0  0  0  0
    3.9711    3.3485    0.0000 C   0  0  0  0  0  0  0  0  0  0  0  0
    4.7781    3.1770    0.0000 C   0  0  0  0  0  0  0  0  0  0  0  0
    5.0330    2.3923    0.0000 C   0  0  0  0  0  0  0  0  0  0  0  0
    5.8400    2.2208    0.0000 Cl  0  0  0  0  0  0  0  0  0  0  0  0
    4.4810    1.7792    0.0000 C   0  0  0  0  0  0  0  0  0  0  0  0
    4.1615    0.2981    0.0000 C   0  0  0  0  0  0  0  0  0  0  0  0
    4.9461    0.5531    0.0000 C   0  0  0  0  0  0  0  0  0  0  0  0
    5.4311   -0.1144    0.0000 C   0  0  0  0  0  0  0  0  0  0  0  0
    4.9461   -0.7818    0.0000 C   0  0  0  0  0  0  0  0  0  0  0  0
    4.1615   -0.5269    0.0000 N   0  0  0  0  0  0  0  0  0  0  0  0
  2  3  1  0  0  0  0
  3  4  2  0  0  0  0
  4  5  1  0  0  0  0
  5  6  2  0  0  0  0
  6  7  1  0  0  0  0
  7  8  2  0  0  0  0
  3  8  1  0  0  0  0
  6  9  1  0  0  0  0
  9 10  2  0  0  0  0
 10 11  1  0  0  0  0
 11 12  1  0  0  0  0
 12 13  1  0  0  0  0
 13 14  2  0  0  0  0
 14 15  1  0  0  0  0
 15 16  2  0  0  0  0
 16 17  1  0  0  0  0
 17 18  1  0  0  0  0
 17 19  2  0  0  0  0
 13 19  1  0  0  0  0
 11 20  2  0  0  0  0
 20 21  1  0  0  0  0
 21 22  1  0  0  0  0
 22 23  1  0  0  0  0
 23 24  1  0  0  0  0
  9 24  1  0  0  0  0
 20 24  1  0  0  0  0
M  CHG  2   1  -1  11   1
M  END
>  <MOLECULEID>
M3511161

>  <CLASS>
Active

$$$$

  Mrv2120 12252113582D          

 24 26  0  0  0  0            999 V2000
    0.0000    0.0000    0.0000 Cl  0  5  0  0  0  0  0  0  0  0  0  0
    2.3571   -3.9885    0.0000 C   0  0  0  0  0  0  0  0  0  0  0  0
    2.6121   -3.2039    0.0000 C   0  0  0  0  0  0  0  0  0  0  0  0
    2.0600   -2.5908    0.0000 C   0  0  0  0  0  0  0  0  0  0  0  0
    2.3150   -1.8062    0.0000 C   0  0  0  0  0  0  0  0  0  0  0  0
    3.1220   -1.6347    0.0000 C   0  0  0  0  0  0  0  0  0  0  0  0
    3.6740   -2.2478    0.0000 C   0  0  0  0  0  0  0  0  0  0  0  0
    3.4191   -3.0324    0.0000 C   0  0  0  0  0  0  0  0  0  0  0  0
    3.3769   -0.8500    0.0000 C   0  0  0  0  0  0  0  0  0  0  0  0
    2.8920   -0.1826    0.0000 C   0  0  0  0  0  0  0  0  0  0  0  0
    3.3769    0.4848    0.0000 N   0  3  0  0  0  0  0  0  0  0  0  0
    3.1220    1.2695    0.0000 C   0  0  0  0  0  0  0  0  0  0  0  0
    3.6740    1.8825    0.0000 C   0  0  0  0  0  0  0  0  0  0  0  0
    3.4191    2.6672    0.0000 C   0  0  0  0  0  0  0  0  0  0  0  0
    3.9711    3.2803    0.0000 C   0  0  0  0  0  0  0  0  0  0  0  0
    4.7781    3.1087    0.0000 C   0  0  0  0  0  0  0  0  0  0  0  0
    5.3301    3.7218    0.0000 Cl  0  0  0  0  0  0  0  0  0  0  0  0
    5.0330    2.3241    0.0000 C   0  0  0  0  0  0  0  0  0  0  0  0
    4.4810    1.7110    0.0000 C   0  0  0  0  0  0  0  0  0  0  0  0
    4.1615    0.2299    0.0000 C   0  0  0  0  0  0  0  0  0  0  0  0
    4.9461    0.4848    0.0000 C   0  0  0  0  0  0  0  0  0  0  0  0
    5.4311   -0.1826    0.0000 C   0  0  0  0  0  0  0  0  0  0  0  0
    4.9461   -0.8500    0.0000 C   0  0  0  0  0  0  0  0  0  0  0  0
    4.1615   -0.5951    0.0000 N   0  0  0  0  0  0  0  0  0  0  0  0
  2  3  1  0  0  0  0
  3  4  2  0  0  0  0
  4  5  1  0  0  0  0
  5  6  2  0  0  0  0
  6  7  1  0  0  0  0
  7  8  2  0  0  0  0
  3  8  1  0  0  0  0
  6  9  1  0  0  0  0
  9 10  2  0  0  0  0
 10 11  1  0  0  0  0
 11 12  1  0  0  0  0
 12 13  1  0  0  0  0
 13 14  2  0  0  0  0
 14 15  1  0  0  0  0
 15 16  2  0  0  0  0
 16 17  1  0  0  0  0
 16 18  1  0  0  0  0
 18 19  2  0  0  0  0
 13 19  1  0  0  0  0
 11 20  2  0  0  0  0
 20 21  1  0  0  0  0
 21 22  1  0  0  0  0
 22 23  1  0  0  0  0
 23 24  1  0  0  0  0
  9 24  1  0  0  0  0
 20 24  1  0  0  0  0
M  CHG  2   1  -1  11   1
M  END
>  <MOLECULEID>
M3510390

>  <CLASS>
Active

$$$$

  Mrv2120 12252113582D          

 49 55  0  0  0  0            999 V2000
   12.4031   -1.9580    0.0000 C   0  0  0  0  0  0  0  0  0  0  0  0
   12.4031   -2.7830    0.0000 C   0  0  0  0  0  0  0  0  0  0  0  0
   11.6886   -3.1955    0.0000 C   0  0  0  0  0  0  0  0  0  0  0  0
   10.9741   -2.7830    0.0000 C   0  0  0  0  0  0  0  0  0  0  0  0
   11.6886   -4.0205    0.0000 N   0  0  0  0  0  0  0  0  0  0  0  0
   12.3560   -4.5054    0.0000 N   0  0  0  0  0  0  0  0  0  0  0  0
   12.1011   -5.2900    0.0000 C   0  0  0  0  0  0  0  0  0  0  0  0
   11.2761   -5.2900    0.0000 N   0  0  0  0  0  0  0  0  0  0  0  0
   11.0211   -4.5054    0.0000 C   0  0  0  0  0  0  0  0  0  0  0  0
   10.2365   -4.2505    0.0000 O   0  0  0  0  0  0  0  0  0  0  0  0
   10.7912   -5.9575    0.0000 C   0  0  0  0  0  0  0  0  0  0  0  0
   11.1267   -6.7111    0.0000 C   0  0  0  0  0  0  0  0  0  0  0  0
   10.6418   -7.3786    0.0000 C   0  0  0  0  0  0  0  0  0  0  0  0
    9.8213   -7.2923    0.0000 C   0  0  0  0  0  0  0  0  0  0  0  0
    9.4858   -6.5387    0.0000 C   0  0  0  0  0  0  0  0  0  0  0  0
    9.9707   -5.8712    0.0000 C   0  0  0  0  0  0  0  0  0  0  0  0
    9.3364   -7.9598    0.0000 N   0  0  0  0  0  0  0  0  0  0  0  0
    9.6720   -8.7135    0.0000 C   0  0  0  0  0  0  0  0  0  0  0  0
    9.1870   -9.3809    0.0000 C   0  0  0  0  0  0  0  0  0  0  0  0
    8.3666   -9.2947    0.0000 N   0  0  0  0  0  0  0  0  0  0  0  0
    8.0310   -8.5410    0.0000 C   0  0  0  0  0  0  0  0  0  0  0  0
    8.5159   -7.8735    0.0000 C   0  0  0  0  0  0  0  0  0  0  0  0
    7.8816   -9.9621    0.0000 C   0  0  0  0  0  0  0  0  0  0  0  0
    8.2172  -10.7158    0.0000 C   0  0  0  0  0  0  0  0  0  0  0  0
    7.7323  -11.3832    0.0000 C   0  0  0  0  0  0  0  0  0  0  0  0
    6.9118  -11.2970    0.0000 C   0  0  0  0  0  0  0  0  0  0  0  0
    6.4269  -11.9644    0.0000 O   0  0  0  0  0  0  0  0  0  0  0  0
    5.6064  -11.8782    0.0000 C   0  0  0  0  0  0  0  0  0  0  0  0
    5.1215  -12.5456    0.0000 C   0  0  0  0  0  0  0  0  0  0  0  0
    5.3764  -13.3302    0.0000 C   0  0  0  0  0  0  0  0  0  0  0  0
    4.7090  -13.8152    0.0000 O   0  0  0  0  0  0  0  0  0  0  0  0
    4.0415  -13.3302    0.0000 C   0  0  0  0  0  0  0  0  0  0  0  0
    3.6290  -14.0447    0.0000 C   0  0  0  0  0  0  0  0  0  0  0  0
    4.0415  -14.7592    0.0000 N   0  0  0  0  0  0  0  0  0  0  0  0
    4.8620  -14.8454    0.0000 C   0  0  0  0  0  0  0  0  0  0  0  0
    5.0335  -15.6524    0.0000 N   0  0  0  0  0  0  0  0  0  0  0  0
    4.3191  -16.0649    0.0000 C   0  0  0  0  0  0  0  0  0  0  0  0
    3.7060  -15.5129    0.0000 N   0  0  0  0  0  0  0  0  0  0  0  0
    4.2965  -12.5456    0.0000 O   0  0  0  0  0  0  0  0  0  0  0  0
    3.2878  -12.9947    0.0000 C   0  0  0  0  0  0  0  0  0  0  0  0
    2.6204  -13.4796    0.0000 C   0  0  0  0  0  0  0  0  0  0  0  0
    2.7066  -14.3001    0.0000 Cl  0  0  0  0  0  0  0  0  0  0  0  0
    1.8667  -13.1440    0.0000 C   0  0  0  0  0  0  0  0  0  0  0  0
    1.7805  -12.3236    0.0000 C   0  0  0  0  0  0  0  0  0  0  0  0
    1.0268  -11.9880    0.0000 Cl  0  0  0  0  0  0  0  0  0  0  0  0
    2.4479  -11.8386    0.0000 C   0  0  0  0  0  0  0  0  0  0  0  0
    3.2016  -12.1742    0.0000 C   0  0  0  0  0  0  0  0  0  0  0  0
    6.5762  -10.5433    0.0000 C   0  0  0  0  0  0  0  0  0  0  0  0
    7.0611   -9.8759    0.0000 C   0  0  0  0  0  0  0  0  0  0  0  0
  1  2  1  0  0  0  0
  2  3  1  0  0  0  0
  3  4  1  0  0  0  0
  3  5  1  0  0  0  0
  5  6  1  0  0  0  0
  6  7  2  0  0  0  0
  7  8  1  0  0  0  0
  8  9  1  0  0  0  0
  5  9  1  0  0  0  0
  9 10  2  0  0  0  0
  8 11  1  0  0  0  0
 11 12  2  0  0  0  0
 12 13  1  0  0  0  0
 13 14  2  0  0  0  0
 14 15  1  0  0  0  0
 15 16  2  0  0  0  0
 11 16  1  0  0  0  0
 14 17  1  0  0  0  0
 17 18  1  0  0  0  0
 18 19  1  0  0  0  0
 19 20  1  0  0  0  0
 20 21  1  0  0  0  0
 21 22  1  0  0  0  0
 17 22  1  0  0  0  0
 20 23  1  0  0  0  0
 23 24  2  0  0  0  0
 24 25  1  0  0  0  0
 25 26  2  0  0  0  0
 26 27  1  0  0  0  0
 27 28  1  0  0  0  0
 28 29  1  0  0  0  0
 29 30  1  0  0  0  0
 30 31  1  0  0  0  0
 31 32  1  0  0  0  0
 32 33  1  0  0  0  0
 33 34  1  0  0  0  0
 34 35  1  0  0  0  0
 35 36  2  0  0  0  0
 36 37  1  0  0  0  0
 37 38  2  0  0  0  0
 34 38  1  0  0  0  0
 32 39  1  0  0  0  0
 29 39  1  0  0  0  0
 32 40  1  0  0  0  0
 40 41  2  0  0  0  0
 41 42  1  0  0  0  0
 41 43  1  0  0  0  0
 43 44  2  0  0  0  0
 44 45  1  0  0  0  0
 44 46  1  0  0  0  0
 46 47  2  0  0  0  0
 40 47  1  0  0  0  0
 26 48  1  0  0  0  0
 48 49  2  0  0  0  0
 23 49  1  0  0  0  0
M  END
>  <MOLECULEID>
M11703

>  <CLASS>
Active

$$$$

  Mrv2120 12252113582D          

 29 32  0  0  0  0            999 V2000
    5.1607   -4.7010    0.0000 C   0  0  0  0  0  0  0  0  0  0  0  0
    4.9057   -3.9164    0.0000 N   0  0  0  0  0  0  0  0  0  0  0  0
    5.4578   -3.3033    0.0000 C   0  0  0  0  0  0  0  0  0  0  0  0
    4.0987   -3.7449    0.0000 C   0  0  0  0  0  0  0  0  0  0  0  0
    3.8438   -2.9602    0.0000 C   0  0  0  0  0  0  0  0  0  0  0  0
    3.0368   -2.7887    0.0000 N   0  0  0  0  0  0  0  0  0  0  0  0
    2.7819   -2.0041    0.0000 C   0  0  0  0  0  0  0  0  0  0  0  0
    1.9749   -1.8326    0.0000 C   0  0  0  0  0  0  0  0  0  0  0  0
    1.4229   -2.4457    0.0000 C   0  0  0  0  0  0  0  0  0  0  0  0
    0.6159   -2.2741    0.0000 C   0  0  0  0  0  0  0  0  0  0  0  0
    0.0639   -2.8872    0.0000 C   0  0  0  0  0  0  0  0  0  0  0  0
   -0.7431   -2.7157    0.0000 C   0  0  0  0  0  0  0  0  0  0  0  0
   -0.9980   -1.9311    0.0000 C   0  0  0  0  0  0  0  0  0  0  0  0
   -0.4460   -1.3180    0.0000 C   0  0  0  0  0  0  0  0  0  0  0  0
    0.3610   -1.4895    0.0000 C   0  0  0  0  0  0  0  0  0  0  0  0
    1.7200   -1.0479    0.0000 C   0  0  0  0  0  0  0  0  0  0  0  0
    0.9130   -0.8764    0.0000 C   0  0  0  0  0  0  0  0  0  0  0  0
    2.2720   -0.4349    0.0000 C   0  0  0  0  0  0  0  0  0  0  0  0
    2.0171    0.3498    0.0000 C   0  0  0  0  0  0  0  0  0  0  0  0
    1.7621    1.1344    0.0000 N   0  0  0  0  0  0  0  0  0  0  0  0
    3.0790   -0.6064    0.0000 C   0  0  0  0  0  0  0  0  0  0  0  0
    3.7464   -0.1215    0.0000 N   0  0  0  0  0  0  0  0  0  0  0  0
    4.4139   -0.6064    0.0000 C   0  0  0  0  0  0  0  0  0  0  0  0
    5.2208   -0.4349    0.0000 C   0  0  0  0  0  0  0  0  0  0  0  0
    5.7729   -1.0479    0.0000 C   0  0  0  0  0  0  0  0  0  0  0  0
    5.5179   -1.8326    0.0000 C   0  0  0  0  0  0  0  0  0  0  0  0
    4.7110   -2.0041    0.0000 C   0  0  0  0  0  0  0  0  0  0  0  0
    4.1589   -1.3910    0.0000 C   0  0  0  0  0  0  0  0  0  0  0  0
    3.3339   -1.3910    0.0000 N   0  0  0  0  0  0  0  0  0  0  0  0
  1  2  1  0  0  0  0
  2  3  1  0  0  0  0
  2  4  1  0  0  0  0
  4  5  1  0  0  0  0
  5  6  1  0  0  0  0
  6  7  1  0  0  0  0
  7  8  2  0  0  0  0
  8  9  1  0  0  0  0
  9 10  1  0  0  0  0
 10 11  2  0  0  0  0
 11 12  1  0  0  0  0
 12 13  2  0  0  0  0
 13 14  1  0  0  0  0
 14 15  2  0  0  0  0
 10 15  1  0  0  0  0
  8 16  1  0  0  0  0
 16 17  1  0  0  0  0
 16 18  2  0  0  0  0
 18 19  1  0  0  0  0
 19 20  3  0  0  0  0
 18 21  1  0  0  0  0
 21 22  2  0  0  0  0
 22 23  1  0  0  0  0
 23 24  2  0  0  0  0
 24 25  1  0  0  0  0
 25 26  2  0  0  0  0
 26 27  1  0  0  0  0
 27 28  2  0  0  0  0
 23 28  1  0  0  0  0
 28 29  1  0  0  0  0
  7 29  1  0  0  0  0
 21 29  1  0  0  0  0
M  END
>  <MOLECULEID>
M3510166

>  <CLASS>
Active

$$$$

  Mrv2120 12252113582D          

 26 29  0  0  0  0            999 V2000
   -1.4289   -4.1250    0.0000 C   0  0  0  0  0  0  0  0  0  0  0  0
   -0.7145   -3.7125    0.0000 O   0  0  0  0  0  0  0  0  0  0  0  0
   -0.7145   -2.8875    0.0000 C   0  0  0  0  0  0  0  0  0  0  0  0
   -1.4289   -2.4750    0.0000 C   0  0  0  0  0  0  0  0  0  0  0  0
   -1.4289   -1.6500    0.0000 C   0  0  0  0  0  0  0  0  0  0  0  0
   -0.7145   -1.2375    0.0000 C   0  0  0  0  0  0  0  0  0  0  0  0
    0.0000   -1.6500    0.0000 C   0  0  0  0  0  0  0  0  0  0  0  0
    0.0000   -2.4750    0.0000 C   0  0  0  0  0  0  0  0  0  0  0  0
    0.7145   -2.8875    0.0000 O   0  0  0  0  0  0  0  0  0  0  0  0
    0.7145   -1.2375    0.0000 C   0  0  0  0  0  0  0  0  0  0  0  0
    0.7145   -0.4125    0.0000 N   0  0  0  0  0  0  0  0  0  0  0  0
    1.4289    0.0000    0.0000 C   0  0  0  0  0  0  0  0  0  0  0  0
    1.4289    0.8250    0.0000 N   0  0  0  0  0  0  0  0  0  0  0  0
    0.7145    1.2375    0.0000 C   0  0  0  0  0  0  0  0  0  0  0  0
    0.7145    2.0625    0.0000 C   0  0  0  0  0  0  0  0  0  0  0  0
    1.4289    2.4750    0.0000 N   0  0  0  0  0  0  0  0  0  0  0  0
    1.4289    3.3000    0.0000 C   0  0  0  0  0  0  0  0  0  0  0  0
    2.1434    2.0625    0.0000 C   0  0  0  0  0  0  0  0  0  0  0  0
    2.1434    1.2375    0.0000 C   0  0  0  0  0  0  0  0  0  0  0  0
    2.1434   -0.4125    0.0000 C   0  0  0  0  0  0  0  0  0  0  0  0
    2.8579    0.0000    0.0000 C   0  0  0  0  0  0  0  0  0  0  0  0
    3.5724   -0.4125    0.0000 C   0  0  0  0  0  0  0  0  0  0  0  0
    3.5724   -1.2375    0.0000 C   0  0  0  0  0  0  0  0  0  0  0  0
    2.8579   -1.6500    0.0000 C   0  0  0  0  0  0  0  0  0  0  0  0
    2.1434   -1.2375    0.0000 C   0  0  0  0  0  0  0  0  0  0  0  0
    1.4289   -1.6500    0.0000 N   0  0  0  0  0  0  0  0  0  0  0  0
  1  2  1  0  0  0  0
  2  3  1  0  0  0  0
  3  4  2  0  0  0  0
  4  5  1  0  0  0  0
  5  6  2  0  0  0  0
  6  7  1  0  0  0  0
  7  8  2  0  0  0  0
  3  8  1  0  0  0  0
  8  9  1  0  0  0  0
  7 10  1  0  0  0  0
 10 11  2  0  0  0  0
 11 12  1  0  0  0  0
 12 13  1  0  0  0  0
 13 14  1  0  0  0  0
 14 15  1  0  0  0  0
 15 16  1  0  0  0  0
 16 17  1  0  0  0  0
 16 18  1  0  0  0  0
 18 19  1  0  0  0  0
 13 19  1  0  0  0  0
 12 20  2  0  0  0  0
 20 21  1  0  0  0  0
 21 22  2  0  0  0  0
 22 23  1  0  0  0  0
 23 24  2  0  0  0  0
 24 25  1  0  0  0  0
 20 25  1  0  0  0  0
 25 26  2  0  0  0  0
 10 26  1  0  0  0  0
M  END
>  <MOLECULEID>
M3509690

>  <CLASS>
Active

$$$$

  Mrv2120 12252113582D          

 20 21  0  0  0  0            999 V2000
    0.0000    0.0000    0.0000 I   0  0  0  0  0  0  0  0  0  0  0  0
    2.3571    0.7933    0.0000 C   0  0  0  0  0  0  0  0  0  0  0  0
    3.0716    0.3808    0.0000 C   0  0  0  0  0  0  0  0  0  0  0  0
    3.7861    0.7933    0.0000 C   0  0  0  0  0  0  0  0  0  0  0  0
    4.5006    0.3808    0.0000 C   0  0  0  0  0  0  0  0  0  0  0  0
    5.2150    0.7933    0.0000 C   0  0  0  0  0  0  0  0  0  0  0  0
    5.9295    0.3808    0.0000 N   0  0  0  0  0  0  0  0  0  0  0  0
    6.6440    0.7933    0.0000 C   0  0  0  0  0  0  0  0  0  0  0  0
    7.3584    0.3808    0.0000 C   0  0  0  0  0  0  0  0  0  0  0  0
    7.9715    0.9328    0.0000 C   0  0  0  0  0  0  0  0  0  0  0  0
    7.6360    1.6865    0.0000 C   0  0  0  0  0  0  0  0  0  0  0  0
    6.8155    1.6003    0.0000 C   0  0  0  0  0  0  0  0  0  0  0  0
    7.3584   -0.4442    0.0000 C   0  0  0  0  0  0  0  0  0  0  0  0
    8.0729   -0.8567    0.0000 N   0  0  0  0  0  0  0  0  0  0  0  0
    6.6440   -0.8567    0.0000 C   0  0  0  0  0  0  0  0  0  0  0  0
    6.6440   -1.6817    0.0000 C   0  0  0  0  0  0  0  0  0  0  0  0
    5.9295   -2.0942    0.0000 C   0  0  0  0  0  0  0  0  0  0  0  0
    5.2150   -1.6817    0.0000 C   0  0  0  0  0  0  0  0  0  0  0  0
    5.2150   -0.8567    0.0000 C   0  0  0  0  0  0  0  0  0  0  0  0
    5.9295   -0.4442    0.0000 C   0  0  0  0  0  0  0  0  0  0  0  0
  2  3  1  0  0  0  0
  3  4  1  0  0  0  0
  4  5  1  0  0  0  0
  5  6  1  0  0  0  0
  6  7  1  0  0  0  0
  7  8  1  0  0  0  0
  8  9  2  0  0  0  0
  9 10  1  0  0  0  0
 10 11  1  0  0  0  0
 11 12  1  0  0  0  0
  8 12  1  0  0  0  0
  9 13  1  0  0  0  0
 13 14  2  0  0  0  0
 13 15  1  0  0  0  0
 15 16  2  0  0  0  0
 16 17  1  0  0  0  0
 17 18  2  0  0  0  0
 18 19  1  0  0  0  0
 19 20  2  0  0  0  0
  7 20  1  0  0  0  0
 15 20  1  0  0  0  0
M  END
>  <MOLECULEID>
M3509641

>  <CLASS>
Active

$$$$

  Mrv2120 12252113582D          

 27 30  0  0  0  0            999 V2000
    4.0025    2.4233    0.0000 C   0  0  0  0  0  0  0  0  0  0  0  0
    4.2575    1.6387    0.0000 C   0  0  0  0  0  0  0  0  0  0  0  0
    3.7054    1.0256    0.0000 N   0  0  0  0  0  0  0  0  0  0  0  0
    3.9604    0.2410    0.0000 C   0  0  0  0  0  0  0  0  0  0  0  0
    4.7674    0.0694    0.0000 S   0  0  0  0  0  0  0  0  0  0  0  0
    5.3194    0.6825    0.0000 C   0  0  0  0  0  0  0  0  0  0  0  0
    6.1264    0.5110    0.0000 C   0  0  0  0  0  0  0  0  0  0  0  0
    6.3813   -0.2736    0.0000 O   0  0  0  0  0  0  0  0  0  0  0  0
    6.6784    1.1241    0.0000 C   0  0  0  0  0  0  0  0  0  0  0  0
    6.4235    1.9087    0.0000 C   0  0  0  0  0  0  0  0  0  0  0  0
    6.9755    2.5218    0.0000 C   0  0  0  0  0  0  0  0  0  0  0  0
    7.7825    2.3503    0.0000 C   0  0  0  0  0  0  0  0  0  0  0  0
    8.0374    1.5657    0.0000 C   0  0  0  0  0  0  0  0  0  0  0  0
    7.4854    0.9526    0.0000 C   0  0  0  0  0  0  0  0  0  0  0  0
    3.4084   -0.3721    0.0000 N   0  0  0  0  0  0  0  0  0  0  0  0
    2.6014   -0.2006    0.0000 C   0  0  0  0  0  0  0  0  0  0  0  0
    2.3464    0.5840    0.0000 C   0  0  0  0  0  0  0  0  0  0  0  0
    1.5214    0.5840    0.0000 C   0  0  0  0  0  0  0  0  0  0  0  0
    1.2665   -0.2006    0.0000 C   0  0  0  0  0  0  0  0  0  0  0  0
    0.4595   -0.3721    0.0000 C   0  0  0  0  0  0  0  0  0  0  0  0
   -0.0925    0.2410    0.0000 N   0  0  0  0  0  0  0  0  0  0  0  0
   -0.8995    0.0694    0.0000 C   0  0  0  0  0  0  0  0  0  0  0  0
    0.1624    1.0256    0.0000 C   0  0  0  0  0  0  0  0  0  0  0  0
    0.9694    1.1971    0.0000 C   0  0  0  0  0  0  0  0  0  0  0  0
    1.9339   -0.6855    0.0000 S   0  0  0  0  0  0  0  0  0  0  0  0
    2.8985    1.1971    0.0000 C   0  0  0  0  0  0  0  0  0  0  0  0
    2.6435    1.9817    0.0000 O   0  0  0  0  0  0  0  0  0  0  0  0
  1  2  1  0  0  0  0
  2  3  1  0  0  0  0
  3  4  1  0  0  0  0
  4  5  1  0  0  0  0
  5  6  1  0  0  0  0
  6  7  1  0  0  0  0
  7  8  2  0  0  0  0
  7  9  1  0  0  0  0
  9 10  2  0  0  0  0
 10 11  1  0  0  0  0
 11 12  2  0  0  0  0
 12 13  1  0  0  0  0
 13 14  2  0  0  0  0
  9 14  1  0  0  0  0
  4 15  2  0  0  0  0
 15 16  1  0  0  0  0
 16 17  2  0  0  0  0
 17 18  1  0  0  0  0
 18 19  2  0  0  0  0
 19 20  1  0  0  0  0
 20 21  1  0  0  0  0
 21 22  1  0  0  0  0
 21 23  1  0  0  0  0
 23 24  1  0  0  0  0
 18 24  1  0  0  0  0
 19 25  1  0  0  0  0
 16 25  1  0  0  0  0
 17 26  1  0  0  0  0
  3 26  1  0  0  0  0
 26 27  2  0  0  0  0
M  END
>  <MOLECULEID>
M2703572

>  <CLASS>
Active

$$$$

  Mrv2120 12252113582D          

 33 37  0  0  0  0            999 V2000
   -0.6895   -0.9185    0.0000 C   0  0  0  0  0  0  0  0  0  0  0  0
    0.1175   -0.7470    0.0000 O   0  0  0  0  0  0  0  0  0  0  0  0
    0.6695   -1.3601    0.0000 C   0  0  0  0  0  0  0  0  0  0  0  0
    1.4765   -1.1885    0.0000 C   0  0  0  0  0  0  0  0  0  0  0  0
    2.0285   -1.8016    0.0000 C   0  0  0  0  0  0  0  0  0  0  0  0
    2.8535   -1.8016    0.0000 C   0  0  0  0  0  0  0  0  0  0  0  0
    3.4056   -1.1885    0.0000 N   0  0  0  0  0  0  0  0  0  0  0  0
    4.2125   -1.3601    0.0000 C   0  0  0  0  0  0  0  0  0  0  0  0
    4.7646   -0.7470    0.0000 C   0  0  0  0  0  0  0  0  0  0  0  0
    4.4675   -2.1447    0.0000 N   0  0  0  0  0  0  0  0  0  0  0  0
    5.2744   -2.3162    0.0000 N   0  0  0  0  0  0  0  0  0  0  0  0
    5.8265   -1.7031    0.0000 C   0  0  0  0  0  0  0  0  0  0  0  0
    6.6334   -1.8746    0.0000 C   0  0  0  0  0  0  0  0  0  0  0  0
    7.1855   -1.2615    0.0000 C   0  0  0  0  0  0  0  0  0  0  0  0
    7.9925   -1.4331    0.0000 C   0  0  0  0  0  0  0  0  0  0  0  0
    8.5445   -0.8200    0.0000 C   0  0  0  0  0  0  0  0  0  0  0  0
    9.3515   -0.9915    0.0000 N   0  0  0  0  0  0  0  0  0  0  0  0
    9.9646   -0.4395    0.0000 C   0  0  0  0  0  0  0  0  0  0  0  0
   10.6790   -0.8520    0.0000 C   0  0  0  0  0  0  0  0  0  0  0  0
   10.5075   -1.6589    0.0000 C   0  0  0  0  0  0  0  0  0  0  0  0
    9.6870   -1.7452    0.0000 C   0  0  0  0  0  0  0  0  0  0  0  0
    8.2474   -2.2177    0.0000 C   0  0  0  0  0  0  0  0  0  0  0  0
    9.0544   -2.3892    0.0000 O   0  0  0  0  0  0  0  0  0  0  0  0
    9.3093   -3.1738    0.0000 C   0  0  0  0  0  0  0  0  0  0  0  0
    7.6954   -2.8308    0.0000 C   0  0  0  0  0  0  0  0  0  0  0  0
    6.8884   -2.6593    0.0000 C   0  0  0  0  0  0  0  0  0  0  0  0
    3.9154   -2.7578    0.0000 C   0  0  0  0  0  0  0  0  0  0  0  0
    4.1704   -3.5424    0.0000 O   0  0  0  0  0  0  0  0  0  0  0  0
    3.1085   -2.5862    0.0000 C   0  0  0  0  0  0  0  0  0  0  0  0
    2.4410   -3.0712    0.0000 N   0  0  0  0  0  0  0  0  0  0  0  0
    1.7736   -2.5862    0.0000 C   0  0  0  0  0  0  0  0  0  0  0  0
    0.9666   -2.7578    0.0000 C   0  0  0  0  0  0  0  0  0  0  0  0
    0.4146   -2.1447    0.0000 C   0  0  0  0  0  0  0  0  0  0  0  0
  1  2  1  0  0  0  0
  2  3  1  0  0  0  0
  3  4  2  0  0  0  0
  4  5  1  0  0  0  0
  5  6  2  0  0  0  0
  6  7  1  0  0  0  0
  7  8  2  0  0  0  0
  8  9  1  0  0  0  0
  8 10  1  0  0  0  0
 10 11  1  0  0  0  0
 11 12  2  0  0  0  0
 12 13  1  0  0  0  0
 13 14  2  0  0  0  0
 14 15  1  0  0  0  0
 15 16  1  0  0  0  0
 16 17  1  0  0  0  0
 17 18  1  0  0  0  0
 18 19  1  0  0  0  0
 19 20  1  0  0  0  0
 20 21  1  0  0  0  0
 17 21  1  0  0  0  0
 15 22  2  0  0  0  0
 22 23  1  0  0  0  0
 23 24  1  0  0  0  0
 22 25  1  0  0  0  0
 25 26  2  0  0  0  0
 13 26  1  0  0  0  0
 10 27  1  0  0  0  0
 27 28  1  0  0  0  0
 27 29  2  0  0  0  0
  6 29  1  0  0  0  0
 29 30  1  0  0  0  0
 30 31  2  0  0  0  0
  5 31  1  0  0  0  0
 31 32  1  0  0  0  0
 32 33  2  0  0  0  0
  3 33  1  0  0  0  0
M  END
>  <MOLECULEID>
M3508854

>  <CLASS>
Active

$$$$

  Mrv2120 12252113582D          

 26 27  0  0  0  0            999 V2000
   -2.1434    1.2375    0.0000 C   0  0  0  0  0  0  0  0  0  0  0  0
   -1.4289    1.6500    0.0000 C   0  0  0  0  0  0  0  0  0  0  0  0
   -1.4289    2.4750    0.0000 C   0  0  0  0  0  0  0  0  0  0  0  0
   -2.1434    2.8875    0.0000 C   0  0  0  0  0  0  0  0  0  0  0  0
   -0.7145    2.8875    0.0000 C   0  0  0  0  0  0  0  0  0  0  0  0
    0.0000    2.4750    0.0000 C   0  0  0  0  0  0  0  0  0  0  0  0
    0.7145    2.8875    0.0000 N   0  0  0  0  0  0  0  0  0  0  0  0
    1.4289    2.4750    0.0000 C   0  0  0  0  0  0  0  0  0  0  0  0
    1.4289    1.6500    0.0000 O   0  0  0  0  0  0  0  0  0  0  0  0
    2.1434    2.8875    0.0000 C   0  0  0  0  0  0  0  0  0  0  0  0
    2.8579    2.4750    0.0000 C   0  0  0  0  0  0  0  0  0  0  0  0
    3.5724    2.8875    0.0000 C   0  0  0  0  0  0  0  0  0  0  0  0
    3.5724    3.7125    0.0000 O   0  0  0  0  0  0  0  0  0  0  0  0
    4.2868    2.4750    0.0000 N   0  0  0  0  0  0  0  0  0  0  0  0
    5.0013    2.8875    0.0000 N   0  0  0  0  0  0  0  0  0  0  0  0
    5.7158    2.4750    0.0000 C   0  0  0  0  0  0  0  0  0  0  0  0
    6.4302    2.8875    0.0000 C   0  0  0  0  0  0  0  0  0  0  0  0
    6.5165    3.7080    0.0000 C   0  0  0  0  0  0  0  0  0  0  0  0
    7.3234    3.8795    0.0000 C   0  0  0  0  0  0  0  0  0  0  0  0
    7.7359    3.1650    0.0000 C   0  0  0  0  0  0  0  0  0  0  0  0
    7.1839    2.5519    0.0000 O   0  0  0  0  0  0  0  0  0  0  0  0
    8.5564    3.0788    0.0000 N   0  3  0  0  0  0  0  0  0  0  0  0
    9.0413    3.7462    0.0000 O   0  5  0  0  0  0  0  0  0  0  0  0
    8.8920    2.3251    0.0000 O   0  0  0  0  0  0  0  0  0  0  0  0
    0.0000    1.6500    0.0000 C   0  0  0  0  0  0  0  0  0  0  0  0
   -0.7145    1.2375    0.0000 C   0  0  0  0  0  0  0  0  0  0  0  0
  1  2  1  0  0  0  0
  2  3  2  0  0  0  0
  3  4  1  0  0  0  0
  3  5  1  0  0  0  0
  5  6  2  0  0  0  0
  6  7  1  0  0  0  0
  7  8  1  0  0  0  0
  8  9  2  0  0  0  0
  8 10  1  0  0  0  0
 10 11  1  0  0  0  0
 11 12  1  0  0  0  0
 12 13  2  0  0  0  0
 12 14  1  0  0  0  0
 14 15  1  0  0  0  0
 15 16  2  0  0  0  0
 16 17  1  0  0  0  0
 17 18  2  0  0  0  0
 18 19  1  0  0  0  0
 19 20  2  0  0  0  0
 20 21  1  0  0  0  0
 17 21  1  0  0  0  0
 20 22  1  0  0  0  0
 22 23  1  0  0  0  0
 22 24  2  0  0  0  0
  6 25  1  0  0  0  0
 25 26  2  0  0  0  0
  2 26  1  0  0  0  0
M  CHG  2  22   1  23  -1
M  END
>  <MOLECULEID>
M3508759

>  <CLASS>
Active

$$$$

  Mrv2120 12252113582D          

 33 38  0  0  0  0            999 V2000
    6.9759    1.1409    0.0000 C   0  0  0  0  0  0  0  0  0  0  0  0
    6.2356    0.7767    0.0000 N   0  0  0  0  0  0  0  0  0  0  0  0
    6.1809   -0.0465    0.0000 C   0  0  0  0  0  0  0  0  0  0  0  0
    5.4406   -0.4107    0.0000 C   0  0  0  0  0  0  0  0  0  0  0  0
    4.7551    0.0483    0.0000 C   0  0  0  0  0  0  0  0  0  0  0  0
    4.8098    0.8715    0.0000 C   0  0  0  0  0  0  0  0  0  0  0  0
    5.5501    1.2357    0.0000 C   0  0  0  0  0  0  0  0  0  0  0  0
    4.0439    1.1779    0.0000 S   0  0  0  0  0  0  0  0  0  0  0  0
    3.5157    0.5441    0.0000 C   0  0  0  0  0  0  0  0  0  0  0  0
    3.9553   -0.1540    0.0000 C   0  0  0  0  0  0  0  0  0  0  0  0
    3.5705   -0.8837    0.0000 C   0  0  0  0  0  0  0  0  0  0  0  0
    4.0100   -1.5819    0.0000 O   0  0  0  0  0  0  0  0  0  0  0  0
    2.7461   -0.9154    0.0000 N   0  0  0  0  0  0  0  0  0  0  0  0
    2.3065   -0.2172    0.0000 C   0  0  0  0  0  0  0  0  0  0  0  0
    1.4935   -0.0767    0.0000 N   0  0  0  0  0  0  0  0  0  0  0  0
    1.3759    0.7399    0.0000 N   0  0  0  0  0  0  0  0  0  0  0  0
    2.1162    1.1040    0.0000 C   0  0  0  0  0  0  0  0  0  0  0  0
    2.2567    1.9170    0.0000 S   0  0  0  0  0  0  0  0  0  0  0  0
    1.6229    2.4451    0.0000 C   0  0  0  0  0  0  0  0  0  0  0  0
    1.7634    3.2581    0.0000 C   0  0  0  0  0  0  0  0  0  0  0  0
    1.1296    3.7862    0.0000 C   0  0  0  0  0  0  0  0  0  0  0  0
    1.2701    4.5992    0.0000 C   0  0  0  0  0  0  0  0  0  0  0  0
    2.0444    4.8840    0.0000 C   0  0  0  0  0  0  0  0  0  0  0  0
    2.1848    5.6969    0.0000 Cl  0  0  0  0  0  0  0  0  0  0  0  0
    2.6782    4.3558    0.0000 C   0  0  0  0  0  0  0  0  0  0  0  0
    2.5377    3.5429    0.0000 C   0  0  0  0  0  0  0  0  0  0  0  0
    2.6913    0.5125    0.0000 N   0  0  0  0  0  0  0  0  0  0  0  0
    2.3612   -1.6451    0.0000 C   0  0  0  0  0  0  0  0  0  0  0  0
    2.8008   -2.3432    0.0000 C   0  0  0  0  0  0  0  0  0  0  0  0
    2.4160   -3.0730    0.0000 C   0  0  0  0  0  0  0  0  0  0  0  0
    1.5916   -3.1046    0.0000 C   0  0  0  0  0  0  0  0  0  0  0  0
    1.1520   -2.4065    0.0000 C   0  0  0  0  0  0  0  0  0  0  0  0
    1.5368   -1.6767    0.0000 C   0  0  0  0  0  0  0  0  0  0  0  0
  1  2  1  0  0  0  0
  2  3  1  0  0  0  0
  3  4  1  0  0  0  0
  4  5  1  0  0  0  0
  5  6  2  0  0  0  0
  6  7  1  0  0  0  0
  2  7  1  0  0  0  0
  6  8  1  0  0  0  0
  8  9  1  0  0  0  0
  9 10  2  0  0  0  0
  5 10  1  0  0  0  0
 10 11  1  0  0  0  0
 11 12  2  0  0  0  0
 11 13  1  0  0  0  0
 13 14  1  0  0  0  0
 14 15  2  0  0  0  0
 15 16  1  0  0  0  0
 16 17  2  0  0  0  0
 17 18  1  0  0  0  0
 18 19  1  0  0  0  0
 19 20  1  0  0  0  0
 20 21  2  0  0  0  0
 21 22  1  0  0  0  0
 22 23  2  0  0  0  0
 23 24  1  0  0  0  0
 23 25  1  0  0  0  0
 25 26  2  0  0  0  0
 20 26  1  0  0  0  0
 17 27  1  0  0  0  0
  9 27  1  0  0  0  0
 14 27  1  0  0  0  0
 13 28  1  0  0  0  0
 28 29  2  0  0  0  0
 29 30  1  0  0  0  0
 30 31  2  0  0  0  0
 31 32  1  0  0  0  0
 32 33  2  0  0  0  0
 28 33  1  0  0  0  0
M  END
>  <MOLECULEID>
M3508388

>  <CLASS>
Active

$$$$

  Mrv2120 12252113582D          

 32 37  0  0  0  0            999 V2000
    6.9759    1.1409    0.0000 C   0  0  0  0  0  0  0  0  0  0  0  0
    6.2356    0.7767    0.0000 N   0  0  0  0  0  0  0  0  0  0  0  0
    6.1809   -0.0465    0.0000 C   0  0  0  0  0  0  0  0  0  0  0  0
    5.4406   -0.4107    0.0000 C   0  0  0  0  0  0  0  0  0  0  0  0
    4.7551    0.0483    0.0000 C   0  0  0  0  0  0  0  0  0  0  0  0
    4.8098    0.8715    0.0000 C   0  0  0  0  0  0  0  0  0  0  0  0
    5.5501    1.2357    0.0000 C   0  0  0  0  0  0  0  0  0  0  0  0
    4.0439    1.1779    0.0000 S   0  0  0  0  0  0  0  0  0  0  0  0
    3.5157    0.5441    0.0000 C   0  0  0  0  0  0  0  0  0  0  0  0
    3.9553   -0.1540    0.0000 C   0  0  0  0  0  0  0  0  0  0  0  0
    3.5705   -0.8837    0.0000 C   0  0  0  0  0  0  0  0  0  0  0  0
    4.0100   -1.5819    0.0000 O   0  0  0  0  0  0  0  0  0  0  0  0
    2.7461   -0.9154    0.0000 N   0  0  0  0  0  0  0  0  0  0  0  0
    2.3065   -0.2172    0.0000 C   0  0  0  0  0  0  0  0  0  0  0  0
    1.4935   -0.0767    0.0000 N   0  0  0  0  0  0  0  0  0  0  0  0
    1.3759    0.7399    0.0000 N   0  0  0  0  0  0  0  0  0  0  0  0
    2.1162    1.1040    0.0000 C   0  0  0  0  0  0  0  0  0  0  0  0
    2.2567    1.9170    0.0000 S   0  0  0  0  0  0  0  0  0  0  0  0
    1.6229    2.4451    0.0000 C   0  0  0  0  0  0  0  0  0  0  0  0
    1.7634    3.2581    0.0000 C   0  0  0  0  0  0  0  0  0  0  0  0
    1.1296    3.7862    0.0000 C   0  0  0  0  0  0  0  0  0  0  0  0
    1.2701    4.5992    0.0000 C   0  0  0  0  0  0  0  0  0  0  0  0
    2.0444    4.8840    0.0000 C   0  0  0  0  0  0  0  0  0  0  0  0
    2.6782    4.3558    0.0000 C   0  0  0  0  0  0  0  0  0  0  0  0
    2.5377    3.5429    0.0000 C   0  0  0  0  0  0  0  0  0  0  0  0
    2.6913    0.5125    0.0000 N   0  0  0  0  0  0  0  0  0  0  0  0
    2.3612   -1.6451    0.0000 C   0  0  0  0  0  0  0  0  0  0  0  0
    2.8008   -2.3432    0.0000 C   0  0  0  0  0  0  0  0  0  0  0  0
    2.4160   -3.0730    0.0000 C   0  0  0  0  0  0  0  0  0  0  0  0
    1.5916   -3.1046    0.0000 C   0  0  0  0  0  0  0  0  0  0  0  0
    1.1520   -2.4065    0.0000 C   0  0  0  0  0  0  0  0  0  0  0  0
    1.5368   -1.6767    0.0000 C   0  0  0  0  0  0  0  0  0  0  0  0
  1  2  1  0  0  0  0
  2  3  1  0  0  0  0
  3  4  1  0  0  0  0
  4  5  1  0  0  0  0
  5  6  2  0  0  0  0
  6  7  1  0  0  0  0
  2  7  1  0  0  0  0
  6  8  1  0  0  0  0
  8  9  1  0  0  0  0
  9 10  2  0  0  0  0
  5 10  1  0  0  0  0
 10 11  1  0  0  0  0
 11 12  2  0  0  0  0
 11 13  1  0  0  0  0
 13 14  1  0  0  0  0
 14 15  2  0  0  0  0
 15 16  1  0  0  0  0
 16 17  2  0  0  0  0
 17 18  1  0  0  0  0
 18 19  1  0  0  0  0
 19 20  1  0  0  0  0
 20 21  2  0  0  0  0
 21 22  1  0  0  0  0
 22 23  2  0  0  0  0
 23 24  1  0  0  0  0
 24 25  2  0  0  0  0
 20 25  1  0  0  0  0
 17 26  1  0  0  0  0
  9 26  1  0  0  0  0
 14 26  1  0  0  0  0
 13 27  1  0  0  0  0
 27 28  2  0  0  0  0
 28 29  1  0  0  0  0
 29 30  2  0  0  0  0
 30 31  1  0  0  0  0
 31 32  2  0  0  0  0
 27 32  1  0  0  0  0
M  END
>  <MOLECULEID>
M3508369

>  <CLASS>
Active

$$$$

  Mrv2120 12252113582D          

 33 35  0  0  0  0            999 V2000
   -5.0013   -7.0125    0.0000 C   0  0  0  0  0  0  0  0  0  0  0  0
   -5.0013   -6.1875    0.0000 O   0  0  0  0  0  0  0  0  0  0  0  0
   -4.2868   -5.7750    0.0000 C   0  0  0  0  0  0  0  0  0  0  0  0
   -4.2868   -4.9500    0.0000 C   0  0  0  0  0  0  0  0  0  0  0  0
   -5.0013   -4.5375    0.0000 O   0  0  0  0  0  0  0  0  0  0  0  0
   -5.0013   -3.7125    0.0000 C   0  0  0  0  0  0  0  0  0  0  0  0
   -3.5724   -4.5375    0.0000 C   0  0  0  0  0  0  0  0  0  0  0  0
   -2.8579   -4.9500    0.0000 C   0  0  0  0  0  0  0  0  0  0  0  0
   -2.1434   -4.5375    0.0000 C   0  0  0  0  0  0  0  0  0  0  0  0
   -1.4289   -4.9500    0.0000 C   0  0  0  0  0  0  0  0  0  0  0  0
   -0.7145   -4.5375    0.0000 N   0  0  0  0  0  0  0  0  0  0  0  0
   -0.7145   -3.7125    0.0000 C   0  0  0  0  0  0  0  0  0  0  0  0
    0.0000   -4.9500    0.0000 C   0  0  0  0  0  0  0  0  0  0  0  0
    0.0000   -5.7750    0.0000 O   0  0  0  0  0  0  0  0  0  0  0  0
    0.7145   -4.5375    0.0000 C   0  0  0  0  0  0  0  0  0  0  0  0
    0.7145   -3.7125    0.0000 C   0  0  0  0  0  0  0  0  0  0  0  0
    1.4289   -3.3000    0.0000 C   0  0  0  0  0  0  0  0  0  0  0  0
    2.1434   -3.7125    0.0000 C   0  0  0  0  0  0  0  0  0  0  0  0
    2.1434   -4.5375    0.0000 N   0  0  0  0  0  0  0  0  0  0  0  0
    2.8579   -4.9500    0.0000 C   0  0  0  0  0  0  0  0  0  0  0  0
    3.5724   -4.5375    0.0000 C   0  0  0  0  0  0  0  0  0  0  0  0
    3.5724   -3.7125    0.0000 C   0  0  0  0  0  0  0  0  0  0  0  0
    4.2868   -3.3000    0.0000 C   0  0  0  0  0  0  0  0  0  0  0  0
    4.2868   -2.4750    0.0000 O   0  0  0  0  0  0  0  0  0  0  0  0
    5.0013   -2.0625    0.0000 C   0  0  0  0  0  0  0  0  0  0  0  0
    5.0013   -3.7125    0.0000 C   0  0  0  0  0  0  0  0  0  0  0  0
    5.7158   -3.3000    0.0000 O   0  0  0  0  0  0  0  0  0  0  0  0
    5.7158   -2.4750    0.0000 C   0  0  0  0  0  0  0  0  0  0  0  0
    5.0013   -4.5375    0.0000 C   0  0  0  0  0  0  0  0  0  0  0  0
    4.2868   -4.9500    0.0000 C   0  0  0  0  0  0  0  0  0  0  0  0
    1.4289   -4.9500    0.0000 C   0  0  0  0  0  0  0  0  0  0  0  0
   -2.8579   -5.7750    0.0000 C   0  0  0  0  0  0  0  0  0  0  0  0
   -3.5724   -6.1875    0.0000 C   0  0  0  0  0  0  0  0  0  0  0  0
  1  2  1  0  0  0  0
  2  3  1  0  0  0  0
  3  4  2  0  0  0  0
  4  5  1  0  0  0  0
  5  6  1  0  0  0  0
  4  7  1  0  0  0  0
  7  8  2  0  0  0  0
  8  9  1  0  0  0  0
  9 10  1  0  0  0  0
 10 11  1  0  0  0  0
 11 12  1  0  0  0  0
 11 13  1  0  0  0  0
 13 14  2  0  0  0  0
 13 15  1  0  0  0  0
 15 16  1  0  0  0  0
 16 17  1  0  0  0  0
 17 18  1  0  0  0  0
 18 19  1  0  0  0  0
 19 20  1  0  0  0  0
 20 21  1  0  0  0  0
 21 22  2  0  0  0  0
 22 23  1  0  0  0  0
 23 24  1  0  0  0  0
 24 25  1  0  0  0  0
 23 26  2  0  0  0  0
 26 27  1  0  0  0  0
 27 28  1  0  0  0  0
 26 29  1  0  0  0  0
 29 30  2  0  0  0  0
 21 30  1  0  0  0  0
 19 31  1  0  0  0  0
 15 31  1  0  0  0  0
  8 32  1  0  0  0  0
 32 33  2  0  0  0  0
  3 33  1  0  0  0  0
M  END
>  <MOLECULEID>
M3507970

>  <CLASS>
Active

$$$$

  Mrv2120 12252113582D          

 33 37  0  0  0  0            999 V2000
    4.2575    1.6387    0.0000 C   0  0  0  0  0  0  0  0  0  0  0  0
    3.7054    1.0256    0.0000 N   0  0  0  0  0  0  0  0  0  0  0  0
    3.9604    0.2410    0.0000 C   0  0  0  0  0  0  0  0  0  0  0  0
    3.4084   -0.3721    0.0000 C   0  0  0  0  0  0  0  0  0  0  0  0
    2.6014   -0.2006    0.0000 C   0  0  0  0  0  0  0  0  0  0  0  0
    2.3464    0.5840    0.0000 C   0  0  0  0  0  0  0  0  0  0  0  0
    2.8985    1.1971    0.0000 C   0  0  0  0  0  0  0  0  0  0  0  0
    1.5214    0.5840    0.0000 C   0  0  0  0  0  0  0  0  0  0  0  0
    1.2665   -0.2006    0.0000 C   0  0  0  0  0  0  0  0  0  0  0  0
    0.4595   -0.3721    0.0000 C   0  0  0  0  0  0  0  0  0  0  0  0
   -0.0925    0.2410    0.0000 C   0  0  0  0  0  0  0  0  0  0  0  0
    0.1624    1.0256    0.0000 C   0  0  0  0  0  0  0  0  0  0  0  0
   -0.3896    1.6387    0.0000 C   0  0  0  0  0  0  0  0  0  0  0  0
    0.9694    1.1971    0.0000 C   0  0  0  0  0  0  0  0  0  0  0  0
    1.9339   -0.6855    0.0000 N   0  0  0  0  0  0  0  0  0  0  0  0
    1.9339   -1.5105    0.0000 C   0  0  0  0  0  0  0  0  0  0  0  0
    2.6484   -1.9230    0.0000 O   0  0  0  0  0  0  0  0  0  0  0  0
    1.2195   -1.9230    0.0000 C   0  0  0  0  0  0  0  0  0  0  0  0
    1.2195   -2.7480    0.0000 C   0  0  0  0  0  0  0  0  0  0  0  0
    0.5050   -3.1605    0.0000 C   0  0  0  0  0  0  0  0  0  0  0  0
   -0.2095   -2.7480    0.0000 C   0  0  0  0  0  0  0  0  0  0  0  0
   -0.9239   -3.1605    0.0000 Cl  0  0  0  0  0  0  0  0  0  0  0  0
   -0.2095   -1.9230    0.0000 C   0  0  0  0  0  0  0  0  0  0  0  0
    0.5050   -1.5105    0.0000 C   0  0  0  0  0  0  0  0  0  0  0  0
    0.5050   -3.9855    0.0000 S   0  0  0  0  0  0  0  0  0  0  0  0
   -0.3200   -3.9855    0.0000 O   0  0  0  0  0  0  0  0  0  0  0  0
    1.3300   -3.9855    0.0000 O   0  0  0  0  0  0  0  0  0  0  0  0
    0.5050   -4.8105    0.0000 N   0  0  0  0  0  0  0  0  0  0  0  0
    1.2195   -5.2230    0.0000 C   0  0  0  0  0  0  0  0  0  0  0  0
    1.2195   -6.0480    0.0000 C   0  0  0  0  0  0  0  0  0  0  0  0
    0.5050   -6.4605    0.0000 O   0  0  0  0  0  0  0  0  0  0  0  0
   -0.2095   -6.0480    0.0000 C   0  0  0  0  0  0  0  0  0  0  0  0
   -0.2095   -5.2230    0.0000 C   0  0  0  0  0  0  0  0  0  0  0  0
  1  2  1  0  0  0  0
  2  3  1  0  0  0  0
  3  4  1  0  0  0  0
  4  5  1  0  0  0  0
  5  6  1  0  0  0  0
  6  7  1  0  0  0  0
  2  7  1  0  0  0  0
  6  8  1  0  0  0  0
  8  9  2  0  0  0  0
  9 10  1  0  0  0  0
 10 11  2  0  0  0  0
 11 12  1  0  0  0  0
 12 13  1  0  0  0  0
 12 14  2  0  0  0  0
  8 14  1  0  0  0  0
  9 15  1  0  0  0  0
  5 15  1  0  0  0  0
 15 16  1  0  0  0  0
 16 17  2  0  0  0  0
 16 18  1  0  0  0  0
 18 19  2  0  0  0  0
 19 20  1  0  0  0  0
 20 21  2  0  0  0  0
 21 22  1  0  0  0  0
 21 23  1  0  0  0  0
 23 24  2  0  0  0  0
 18 24  1  0  0  0  0
 20 25  1  0  0  0  0
 25 26  2  0  0  0  0
 25 27  2  0  0  0  0
 25 28  1  0  0  0  0
 28 29  1  0  0  0  0
 29 30  1  0  0  0  0
 30 31  1  0  0  0  0
 31 32  1  0  0  0  0
 32 33  1  0  0  0  0
 28 33  1  0  0  0  0
M  END
>  <MOLECULEID>
M1969040

>  <CLASS>
Active

$$$$

  Mrv2120 12252113582D          

 27 29  0  0  0  0            999 V2000
   -3.3256   -2.8538    0.0000 O   0  5  0  0  0  0  0  0  0  0  0  0
   -2.8407   -3.5212    0.0000 N   0  3  0  0  0  0  0  0  0  0  0  0
   -3.1762   -4.2749    0.0000 O   0  0  0  0  0  0  0  0  0  0  0  0
   -2.0202   -3.4350    0.0000 C   0  0  0  0  0  0  0  0  0  0  0  0
   -1.6077   -2.7205    0.0000 C   0  0  0  0  0  0  0  0  0  0  0  0
   -0.8007   -2.8920    0.0000 C   0  0  0  0  0  0  0  0  0  0  0  0
   -0.7145   -3.7125    0.0000 C   0  0  0  0  0  0  0  0  0  0  0  0
   -1.4681   -4.0481    0.0000 O   0  0  0  0  0  0  0  0  0  0  0  0
    0.0000   -4.1250    0.0000 C   0  0  0  0  0  0  0  0  0  0  0  0
    0.0000   -4.9500    0.0000 N   0  0  0  0  0  0  0  0  0  0  0  0
    0.7145   -5.3625    0.0000 N   0  0  0  0  0  0  0  0  0  0  0  0
    1.4289   -4.9500    0.0000 C   0  0  0  0  0  0  0  0  0  0  0  0
    1.4289   -4.1250    0.0000 O   0  0  0  0  0  0  0  0  0  0  0  0
    2.1434   -5.3625    0.0000 C   0  0  0  0  0  0  0  0  0  0  0  0
    2.8579   -4.9500    0.0000 C   0  0  0  0  0  0  0  0  0  0  0  0
    3.5724   -5.3625    0.0000 N   0  0  0  0  0  0  0  0  0  0  0  0
    4.2868   -4.9500    0.0000 C   0  0  0  0  0  0  0  0  0  0  0  0
    5.0013   -5.3625    0.0000 C   0  0  0  0  0  0  0  0  0  0  0  0
    5.0013   -6.1875    0.0000 N   0  0  0  0  0  0  0  0  0  0  0  0
    4.2868   -6.6000    0.0000 C   0  0  0  0  0  0  0  0  0  0  0  0
    3.5724   -6.1875    0.0000 C   0  0  0  0  0  0  0  0  0  0  0  0
    5.7158   -6.6000    0.0000 C   0  0  0  0  0  0  0  0  0  0  0  0
    6.4302   -6.1875    0.0000 C   0  0  0  0  0  0  0  0  0  0  0  0
    7.1447   -6.6000    0.0000 C   0  0  0  0  0  0  0  0  0  0  0  0
    7.1447   -7.4250    0.0000 C   0  0  0  0  0  0  0  0  0  0  0  0
    6.4302   -7.8375    0.0000 C   0  0  0  0  0  0  0  0  0  0  0  0
    5.7158   -7.4250    0.0000 C   0  0  0  0  0  0  0  0  0  0  0  0
  1  2  1  0  0  0  0
  2  3  2  0  0  0  0
  2  4  1  0  0  0  0
  4  5  2  0  0  0  0
  5  6  1  0  0  0  0
  6  7  2  0  0  0  0
  7  8  1  0  0  0  0
  4  8  1  0  0  0  0
  7  9  1  0  0  0  0
  9 10  2  0  0  0  0
 10 11  1  0  0  0  0
 11 12  1  0  0  0  0
 12 13  2  0  0  0  0
 12 14  1  0  0  0  0
 14 15  1  0  0  0  0
 15 16  1  0  0  0  0
 16 17  1  0  0  0  0
 17 18  1  0  0  0  0
 18 19  1  0  0  0  0
 19 20  1  0  0  0  0
 20 21  1  0  0  0  0
 16 21  1  0  0  0  0
 19 22  1  0  0  0  0
 22 23  2  0  0  0  0
 23 24  1  0  0  0  0
 24 25  2  0  0  0  0
 25 26  1  0  0  0  0
 26 27  2  0  0  0  0
 22 27  1  0  0  0  0
M  CHG  2   1  -1   2   1
M  END
>  <MOLECULEID>
M3507626

>  <CLASS>
Active

$$$$

  Mrv2120 12252113582D          

 30 33  0  0  0  0            999 V2000
   -3.5724    2.8875    0.0000 C   0  0  0  0  0  0  0  0  0  0  0  0
   -2.8579    3.3000    0.0000 N   0  0  0  0  0  0  0  0  0  0  0  0
   -2.8579    4.1250    0.0000 C   0  0  0  0  0  0  0  0  0  0  0  0
   -2.1434    2.8875    0.0000 C   0  0  0  0  0  0  0  0  0  0  0  0
   -1.4289    3.3000    0.0000 C   0  0  0  0  0  0  0  0  0  0  0  0
   -0.7145    2.8875    0.0000 C   0  0  0  0  0  0  0  0  0  0  0  0
   -0.0000    3.3000    0.0000 N   0  0  0  0  0  0  0  0  0  0  0  0
    0.7145    2.8875    0.0000 C   0  0  0  0  0  0  0  0  0  0  0  0
    1.4289    3.3000    0.0000 C   0  0  0  0  0  0  0  0  0  0  0  0
    2.1434    2.8875    0.0000 C   0  0  0  0  0  0  0  0  0  0  0  0
    2.1434    2.0625    0.0000 O   0  0  0  0  0  0  0  0  0  0  0  0
    2.8579    3.3000    0.0000 N   0  0  0  0  0  0  0  0  0  0  0  0
    3.5724    2.8875    0.0000 C   0  0  0  0  0  0  0  0  0  0  0  0
    4.2868    3.3000    0.0000 C   0  0  0  0  0  0  0  0  0  0  0  0
    4.2868    4.1250    0.0000 C   0  0  0  0  0  0  0  0  0  0  0  0
    5.0013    4.5375    0.0000 C   0  0  0  0  0  0  0  0  0  0  0  0
    5.7158    4.1250    0.0000 C   0  0  0  0  0  0  0  0  0  0  0  0
    6.3289    4.6770    0.0000 O   0  0  0  0  0  0  0  0  0  0  0  0
    5.9933    5.4307    0.0000 C   0  0  0  0  0  0  0  0  0  0  0  0
    5.1728    5.3445    0.0000 O   0  0  0  0  0  0  0  0  0  0  0  0
    5.7158    3.3000    0.0000 C   0  0  0  0  0  0  0  0  0  0  0  0
    5.0013    2.8875    0.0000 C   0  0  0  0  0  0  0  0  0  0  0  0
    2.8579    4.1250    0.0000 C   0  0  0  0  0  0  0  0  0  0  0  0
    3.5724    4.5375    0.0000 O   0  0  0  0  0  0  0  0  0  0  0  0
    2.1434    4.5375    0.0000 C   0  0  0  0  0  0  0  0  0  0  0  0
    1.4289    4.1250    0.0000 C   0  0  0  0  0  0  0  0  0  0  0  0
    0.7145    4.5375    0.0000 C   0  0  0  0  0  0  0  0  0  0  0  0
    0.7145    5.3625    0.0000 C   0  0  0  0  0  0  0  0  0  0  0  0
    1.4289    5.7750    0.0000 C   0  0  0  0  0  0  0  0  0  0  0  0
    2.1434    5.3625    0.0000 C   0  0  0  0  0  0  0  0  0  0  0  0
  1  2  1  0  0  0  0
  2  3  1  0  0  0  0
  2  4  1  0  0  0  0
  4  5  1  0  0  0  0
  5  6  1  0  0  0  0
  6  7  1  0  0  0  0
  7  8  1  0  0  0  0
  8  9  2  0  0  0  0
  9 10  1  0  0  0  0
 10 11  2  0  0  0  0
 10 12  1  0  0  0  0
 12 13  1  0  0  0  0
 13 14  1  0  0  0  0
 14 15  2  0  0  0  0
 15 16  1  0  0  0  0
 16 17  2  0  0  0  0
 17 18  1  0  0  0  0
 18 19  1  0  0  0  0
 19 20  1  0  0  0  0
 16 20  1  0  0  0  0
 17 21  1  0  0  0  0
 21 22  2  0  0  0  0
 14 22  1  0  0  0  0
 12 23  1  0  0  0  0
 23 24  2  0  0  0  0
 23 25  1  0  0  0  0
 25 26  2  0  0  0  0
  9 26  1  0  0  0  0
 26 27  1  0  0  0  0
 27 28  2  0  0  0  0
 28 29  1  0  0  0  0
 29 30  2  0  0  0  0
 25 30  1  0  0  0  0
M  END
>  <MOLECULEID>
M1825644

>  <CLASS>
Active

$$$$

  Mrv2120 12252113582D          

 24 25  0  0  0  0            999 V2000
    0.0000    0.0000    0.0000 I   0  5  0  0  0  0  0  0  0  0  0  0
    4.5006   -1.2291    0.0000 C   0  0  0  0  0  0  0  0  0  0  0  0
    5.2150   -0.8166    0.0000 N   0  0  0  0  0  0  0  0  0  0  0  0
    5.9295   -1.2291    0.0000 C   0  0  0  0  0  0  0  0  0  0  0  0
    5.9295   -2.0541    0.0000 C   0  0  0  0  0  0  0  0  0  0  0  0
    6.6440   -2.4666    0.0000 C   0  0  0  0  0  0  0  0  0  0  0  0
    6.6440   -3.2916    0.0000 C   0  0  0  0  0  0  0  0  0  0  0  0
    5.9295   -3.7041    0.0000 C   0  0  0  0  0  0  0  0  0  0  0  0
    5.2150   -3.2916    0.0000 C   0  0  0  0  0  0  0  0  0  0  0  0
    5.2150   -2.4666    0.0000 C   0  0  0  0  0  0  0  0  0  0  0  0
    5.2150    0.0084    0.0000 C   0  0  0  0  0  0  0  0  0  0  0  0
    4.5006    0.4209    0.0000 C   0  0  0  0  0  0  0  0  0  0  0  0
    4.5006    1.2459    0.0000 C   0  0  0  0  0  0  0  0  0  0  0  0
    5.2150    1.6584    0.0000 C   0  0  0  0  0  0  0  0  0  0  0  0
    5.9295    1.2459    0.0000 C   0  0  0  0  0  0  0  0  0  0  0  0
    6.2117    2.0211    0.0000 C   0  0  0  0  0  0  0  0  0  0  0  0
    6.7420    1.1026    0.0000 C   0  0  0  0  0  0  0  0  0  0  0  0
    5.9295    0.4209    0.0000 C   0  0  0  0  0  0  0  0  0  0  0  0
    3.7861    1.6584    0.0000 N   0  3  0  0  0  0  0  0  0  0  0  0
    3.0716    1.2459    0.0000 C   0  0  0  0  0  0  0  0  0  0  0  0
    2.3571    1.6584    0.0000 C   0  0  0  0  0  0  0  0  0  0  0  0
    2.3571    2.4834    0.0000 C   0  0  0  0  0  0  0  0  0  0  0  0
    3.0716    2.8959    0.0000 C   0  0  0  0  0  0  0  0  0  0  0  0
    3.7861    2.4834    0.0000 C   0  0  0  0  0  0  0  0  0  0  0  0
  2  3  1  0  0  0  0
  3  4  1  0  0  0  0
  4  5  1  0  0  0  0
  5  6  2  0  0  0  0
  6  7  1  0  0  0  0
  7  8  2  0  0  0  0
  8  9  1  0  0  0  0
  9 10  2  0  0  0  0
  5 10  1  0  0  0  0
  3 11  1  0  0  0  0
 11 12  2  0  0  0  0
 12 13  1  0  0  0  0
 13 14  1  0  0  0  0
 14 15  1  0  0  0  0
 15 16  1  0  0  0  0
 15 17  1  0  0  0  0
 15 18  1  0  0  0  0
 11 18  1  0  0  0  0
 13 19  2  0  0  0  0
 19 20  1  0  0  0  0
 20 21  1  0  0  0  0
 21 22  1  0  0  0  0
 22 23  1  0  0  0  0
 23 24  1  0  0  0  0
 19 24  1  0  0  0  0
M  CHG  2   1  -1  19   1
M  END
>  <MOLECULEID>
M1962760

>  <CLASS>
Active

$$$$

  Mrv2120 12252113582D          

 20 22  0  0  0  0            999 V2000
   -1.9908    3.5157    0.0000 O   0  5  0  0  0  0  0  0  0  0  0  0
   -2.3264    2.7620    0.0000 N   0  3  0  0  0  0  0  0  0  0  0  0
   -3.1468    2.6757    0.0000 O   0  0  0  0  0  0  0  0  0  0  0  0
   -1.8414    2.0945    0.0000 C   0  0  0  0  0  0  0  0  0  0  0  0
   -1.0164    2.0945    0.0000 C   0  0  0  0  0  0  0  0  0  0  0  0
   -0.7615    1.3099    0.0000 C   0  0  0  0  0  0  0  0  0  0  0  0
   -1.4289    0.8250    0.0000 C   0  0  0  0  0  0  0  0  0  0  0  0
   -2.0964    1.3099    0.0000 O   0  0  0  0  0  0  0  0  0  0  0  0
   -1.4289    0.0000    0.0000 C   0  0  0  0  0  0  0  0  0  0  0  0
   -2.1434   -0.4125    0.0000 O   0  0  0  0  0  0  0  0  0  0  0  0
   -0.7145   -0.4125    0.0000 N   0  0  0  0  0  0  0  0  0  0  0  0
   -0.7145   -1.2375    0.0000 C   0  0  0  0  0  0  0  0  0  0  0  0
    0.0000   -1.6500    0.0000 C   0  0  0  0  0  0  0  0  0  0  0  0
    0.7145   -1.2375    0.0000 C   0  0  0  0  0  0  0  0  0  0  0  0
    0.7145   -0.4125    0.0000 C   0  0  0  0  0  0  0  0  0  0  0  0
    0.0000   -0.0000    0.0000 C   0  0  0  0  0  0  0  0  0  0  0  0
    1.4289   -0.0000    0.0000 C   0  0  0  0  0  0  0  0  0  0  0  0
    2.1434   -0.4125    0.0000 C   0  0  0  0  0  0  0  0  0  0  0  0
    2.1434   -1.2375    0.0000 C   0  0  0  0  0  0  0  0  0  0  0  0
    1.4289   -1.6500    0.0000 C   0  0  0  0  0  0  0  0  0  0  0  0
  1  2  1  0  0  0  0
  2  3  2  0  0  0  0
  2  4  1  0  0  0  0
  4  5  2  0  0  0  0
  5  6  1  0  0  0  0
  6  7  2  0  0  0  0
  7  8  1  0  0  0  0
  4  8  1  0  0  0  0
  7  9  1  0  0  0  0
  9 10  2  0  0  0  0
  9 11  1  0  0  0  0
 11 12  1  0  0  0  0
 12 13  1  0  0  0  0
 13 14  1  0  0  0  0
 14 15  2  0  0  0  0
 15 16  1  0  0  0  0
 11 16  1  0  0  0  0
 15 17  1  0  0  0  0
 17 18  2  0  0  0  0
 18 19  1  0  0  0  0
 19 20  2  0  0  0  0
 14 20  1  0  0  0  0
M  CHG  2   1  -1   2   1
M  END
>  <MOLECULEID>
M1051537

>  <CLASS>
Active

$$$$

  Mrv2120 12252113582D          

 27 29  0  0  0  0            999 V2000
    0.0000    0.0000    0.0000 Br  0  5  0  0  0  0  0  0  0  0  0  0
    3.5890    3.7634    0.0000 C   0  0  0  0  0  0  0  0  0  0  0  0
    3.8439    2.9788    0.0000 C   0  0  0  0  0  0  0  0  0  0  0  0
    4.6509    2.8073    0.0000 O   0  0  0  0  0  0  0  0  0  0  0  0
    4.9058    2.0226    0.0000 C   0  0  0  0  0  0  0  0  0  0  0  0
    5.7128    1.8511    0.0000 C   0  0  0  0  0  0  0  0  0  0  0  0
    5.9677    1.0665    0.0000 C   0  0  0  0  0  0  0  0  0  0  0  0
    5.4157    0.4534    0.0000 C   0  0  0  0  0  0  0  0  0  0  0  0
    4.6087    0.6249    0.0000 C   0  0  0  0  0  0  0  0  0  0  0  0
    4.3538    1.4095    0.0000 C   0  0  0  0  0  0  0  0  0  0  0  0
    5.6706   -0.3312    0.0000 N   0  3  0  0  0  0  0  0  0  0  0  0
    6.4553   -0.5862    0.0000 C   0  0  0  0  0  0  0  0  0  0  0  0
    7.1003   -0.0718    0.0000 C   0  0  0  0  0  0  0  0  0  0  0  0
    7.9046   -0.2554    0.0000 C   0  0  0  0  0  0  0  0  0  0  0  0
    8.2625   -0.9987    0.0000 C   0  0  0  0  0  0  0  0  0  0  0  0
    7.9046   -1.7420    0.0000 C   0  0  0  0  0  0  0  0  0  0  0  0
    7.1003   -1.9256    0.0000 C   0  0  0  0  0  0  0  0  0  0  0  0
    6.4553   -1.4112    0.0000 N   0  0  0  0  0  0  0  0  0  0  0  0
    5.6706   -1.6661    0.0000 C   0  0  0  0  0  0  0  0  0  0  0  0
    5.1857   -0.9987    0.0000 C   0  0  0  0  0  0  0  0  0  0  0  0
    4.3607   -0.9987    0.0000 C   0  0  0  0  0  0  0  0  0  0  0  0
    3.9482   -1.7131    0.0000 C   0  0  0  0  0  0  0  0  0  0  0  0
    3.1232   -1.7131    0.0000 C   0  0  0  0  0  0  0  0  0  0  0  0
    2.7107   -0.9987    0.0000 C   0  0  0  0  0  0  0  0  0  0  0  0
    1.8857   -0.9987    0.0000 Br  0  0  0  0  0  0  0  0  0  0  0  0
    3.1232   -0.2842    0.0000 C   0  0  0  0  0  0  0  0  0  0  0  0
    3.9482   -0.2842    0.0000 C   0  0  0  0  0  0  0  0  0  0  0  0
  2  3  1  0  0  0  0
  3  4  1  0  0  0  0
  4  5  1  0  0  0  0
  5  6  2  0  0  0  0
  6  7  1  0  0  0  0
  7  8  2  0  0  0  0
  8  9  1  0  0  0  0
  9 10  2  0  0  0  0
  5 10  1  0  0  0  0
  8 11  1  0  0  0  0
 11 12  2  0  0  0  0
 12 13  1  0  0  0  0
 13 14  1  0  0  0  0
 14 15  1  0  0  0  0
 15 16  1  0  0  0  0
 16 17  1  0  0  0  0
 17 18  1  0  0  0  0
 12 18  1  0  0  0  0
 18 19  1  0  0  0  0
 19 20  2  0  0  0  0
 11 20  1  0  0  0  0
 20 21  1  0  0  0  0
 21 22  2  0  0  0  0
 22 23  1  0  0  0  0
 23 24  2  0  0  0  0
 24 25  1  0  0  0  0
 24 26  1  0  0  0  0
 26 27  2  0  0  0  0
 21 27  1  0  0  0  0
M  CHG  2   1  -1  11   1
M  END
>  <MOLECULEID>
M1967032

>  <CLASS>
Active

$$$$

  Mrv2120 12252113582D          

 31 34  0  0  0  0            999 V2000
    4.2690   -2.7629    0.0000 O   0  5  0  0  0  0  0  0  0  0  0  0
    3.5545   -2.3504    0.0000 N   0  3  0  0  0  0  0  0  0  0  0  0
    3.5545   -1.5254    0.0000 O   0  0  0  0  0  0  0  0  0  0  0  0
    2.8400   -2.7629    0.0000 C   0  0  0  0  0  0  0  0  0  0  0  0
    2.8400   -3.5879    0.0000 C   0  0  0  0  0  0  0  0  0  0  0  0
    2.1256   -4.0004    0.0000 C   0  0  0  0  0  0  0  0  0  0  0  0
    1.4111   -3.5879    0.0000 C   0  0  0  0  0  0  0  0  0  0  0  0
    1.4111   -2.7629    0.0000 C   0  0  0  0  0  0  0  0  0  0  0  0
    2.1256   -2.3504    0.0000 C   0  0  0  0  0  0  0  0  0  0  0  0
    0.6966   -2.3504    0.0000 C   0  0  0  0  0  0  0  0  0  0  0  0
    0.6966   -1.5254    0.0000 O   0  0  0  0  0  0  0  0  0  0  0  0
   -0.0178   -2.7629    0.0000 N   0  0  0  0  0  0  0  0  0  0  0  0
   -0.7323   -2.3504    0.0000 C   0  0  0  0  0  0  0  0  0  0  0  0
   -1.4468   -2.7629    0.0000 C   0  0  0  0  0  0  0  0  0  0  0  0
   -1.5330   -3.5833    0.0000 N   0  0  0  0  0  0  0  0  0  0  0  0
   -2.3400   -3.7549    0.0000 N   0  0  0  0  0  0  0  0  0  0  0  0
   -2.7525   -3.0404    0.0000 C   0  0  0  0  0  0  0  0  0  0  0  0
   -2.2005   -2.4273    0.0000 O   0  0  0  0  0  0  0  0  0  0  0  0
   -3.5730   -2.9542    0.0000 C   0  0  0  0  0  0  0  0  0  0  0  0
   -4.0579   -3.6216    0.0000 C   0  0  0  0  0  0  0  0  0  0  0  0
   -3.7223   -4.3753    0.0000 Cl  0  0  0  0  0  0  0  0  0  0  0  0
   -4.8784   -3.5354    0.0000 C   0  0  0  0  0  0  0  0  0  0  0  0
   -5.2139   -2.7817    0.0000 C   0  0  0  0  0  0  0  0  0  0  0  0
   -4.7290   -2.1143    0.0000 C   0  0  0  0  0  0  0  0  0  0  0  0
   -3.9085   -2.2005    0.0000 C   0  0  0  0  0  0  0  0  0  0  0  0
   -0.0178   -3.5879    0.0000 C   0  0  0  0  0  0  0  0  0  0  0  0
    0.3947   -4.3023    0.0000 C   0  0  0  0  0  0  0  0  0  0  0  0
   -0.4303   -4.3023    0.0000 C   0  0  0  0  0  0  0  0  0  0  0  0
    2.1256   -4.8254    0.0000 N   0  3  0  0  0  0  0  0  0  0  0  0
    1.4111   -5.2379    0.0000 O   0  5  0  0  0  0  0  0  0  0  0  0
    2.8400   -5.2379    0.0000 O   0  0  0  0  0  0  0  0  0  0  0  0
  1  2  1  0  0  0  0
  2  3  2  0  0  0  0
  2  4  1  0  0  0  0
  4  5  2  0  0  0  0
  5  6  1  0  0  0  0
  6  7  2  0  0  0  0
  7  8  1  0  0  0  0
  8  9  2  0  0  0  0
  4  9  1  0  0  0  0
  8 10  1  0  0  0  0
 10 11  2  0  0  0  0
 10 12  1  0  0  0  0
 12 13  1  0  0  0  0
 13 14  1  0  0  0  0
 14 15  2  0  0  0  0
 15 16  1  0  0  0  0
 16 17  2  0  0  0  0
 17 18  1  0  0  0  0
 14 18  1  0  0  0  0
 17 19  1  0  0  0  0
 19 20  2  0  0  0  0
 20 21  1  0  0  0  0
 20 22  1  0  0  0  0
 22 23  2  0  0  0  0
 23 24  1  0  0  0  0
 24 25  2  0  0  0  0
 19 25  1  0  0  0  0
 12 26  1  0  0  0  0
 26 27  1  0  0  0  0
 27 28  1  0  0  0  0
 26 28  1  0  0  0  0
  6 29  1  0  0  0  0
 29 30  1  0  0  0  0
 29 31  2  0  0  0  0
M  CHG  4   1  -1   2   1  29   1  30  -1
M  END
>  <MOLECULEID>
M1942280

>  <CLASS>
Active

$$$$

  Mrv2120 12252113582D          

 29 32  0  0  0  0            999 V2000
    0.0000    0.0000    0.0000 Br  0  5  0  0  0  0  0  0  0  0  0  0
    8.8918   -1.8493    0.0000 C   0  0  0  0  0  0  0  0  0  0  0  0
    8.1155   -2.1286    0.0000 C   0  0  0  0  0  0  0  0  0  0  0  0
    7.9692   -2.9405    0.0000 C   0  0  0  0  0  0  0  0  0  0  0  0
    7.4854   -1.5960    0.0000 C   0  0  0  0  0  0  0  0  0  0  0  0
    6.7092   -1.8753    0.0000 C   0  0  0  0  0  0  0  0  0  0  0  0
    6.0791   -1.3427    0.0000 C   0  0  0  0  0  0  0  0  0  0  0  0
    6.2254   -0.5307    0.0000 C   0  0  0  0  0  0  0  0  0  0  0  0
    7.0017   -0.2514    0.0000 C   0  0  0  0  0  0  0  0  0  0  0  0
    7.6317   -0.7840    0.0000 C   0  0  0  0  0  0  0  0  0  0  0  0
    5.5953    0.0019    0.0000 N   0  0  0  0  0  0  0  0  0  0  0  0
    4.7941   -0.1948    0.0000 C   0  0  0  0  0  0  0  0  0  0  0  0
    4.3595    0.5065    0.0000 N   0  3  0  0  0  0  0  0  0  0  0  0
    4.8921    1.1365    0.0000 C   0  0  0  0  0  0  0  0  0  0  0  0
    5.6559    0.8247    0.0000 C   0  0  0  0  0  0  0  0  0  0  0  0
    6.3572    1.2593    0.0000 C   0  0  0  0  0  0  0  0  0  0  0  0
    6.3314    2.0839    0.0000 C   0  0  0  0  0  0  0  0  0  0  0  0
    7.0326    2.5185    0.0000 C   0  0  0  0  0  0  0  0  0  0  0  0
    7.7596    2.1285    0.0000 C   0  0  0  0  0  0  0  0  0  0  0  0
    7.7854    1.3039    0.0000 C   0  0  0  0  0  0  0  0  0  0  0  0
    7.0842    0.8693    0.0000 C   0  0  0  0  0  0  0  0  0  0  0  0
    3.5349    0.4807    0.0000 C   0  0  0  0  0  0  0  0  0  0  0  0
    3.1449   -0.2463    0.0000 C   0  0  0  0  0  0  0  0  0  0  0  0
    3.5795   -0.9475    0.0000 C   0  0  0  0  0  0  0  0  0  0  0  0
    4.4041   -0.9218    0.0000 C   0  0  0  0  0  0  0  0  0  0  0  0
    2.3203   -0.2720    0.0000 C   0  0  0  0  0  0  0  0  0  0  0  0
    1.8857    0.4292    0.0000 C   0  0  0  0  0  0  0  0  0  0  0  0
    2.2757    1.1562    0.0000 C   0  0  0  0  0  0  0  0  0  0  0  0
    3.1003    1.1820    0.0000 C   0  0  0  0  0  0  0  0  0  0  0  0
  2  3  1  0  0  0  0
  3  4  1  0  0  0  0
  3  5  1  0  0  0  0
  5  6  2  0  0  0  0
  6  7  1  0  0  0  0
  7  8  2  0  0  0  0
  8  9  1  0  0  0  0
  9 10  2  0  0  0  0
  5 10  1  0  0  0  0
  8 11  1  0  0  0  0
 11 12  1  0  0  0  0
 12 13  2  0  0  0  0
 13 14  1  0  0  0  0
 14 15  2  0  0  0  0
 11 15  1  0  0  0  0
 15 16  1  0  0  0  0
 16 17  2  0  0  0  0
 17 18  1  0  0  0  0
 18 19  2  0  0  0  0
 19 20  1  0  0  0  0
 20 21  2  0  0  0  0
 16 21  1  0  0  0  0
 13 22  1  0  0  0  0
 22 23  2  0  0  0  0
 23 24  1  0  0  0  0
 24 25  1  0  0  0  0
 12 25  1  0  0  0  0
 23 26  1  0  0  0  0
 26 27  2  0  0  0  0
 27 28  1  0  0  0  0
 28 29  2  0  0  0  0
 22 29  1  0  0  0  0
M  CHG  2   1  -1  13   1
M  END
>  <MOLECULEID>
M1962961

>  <CLASS>
Active

$$$$

  Mrv2120 12252113582D          

 35 38  0  0  0  0            999 V2000
   -7.8592   -2.8875    0.0000 C   0  0  0  0  0  0  0  0  0  0  0  0
   -7.1447   -2.4750    0.0000 C   0  0  0  0  0  0  0  0  0  0  0  0
   -6.4302   -2.8875    0.0000 C   0  0  0  0  0  0  0  0  0  0  0  0
   -7.1447   -1.6500    0.0000 N   0  0  0  0  0  0  0  0  0  0  0  0
   -6.4302   -1.2375    0.0000 C   0  0  0  0  0  0  0  0  0  0  0  0
   -5.7158   -1.6500    0.0000 C   0  0  0  0  0  0  0  0  0  0  0  0
   -5.0013   -1.2375    0.0000 N   0  0  0  0  0  0  0  0  0  0  0  0
   -5.0013   -0.4125    0.0000 C   0  0  0  0  0  0  0  0  0  0  0  0
   -5.7158   -0.0000    0.0000 S   0  0  0  0  0  0  0  0  0  0  0  0
   -5.7158    0.8250    0.0000 C   0  0  0  0  0  0  0  0  0  0  0  0
   -6.4302    1.2375    0.0000 C   0  0  0  0  0  0  0  0  0  0  0  0
   -7.1447    0.8250    0.0000 O   0  0  0  0  0  0  0  0  0  0  0  0
   -6.4302    2.0625    0.0000 N   0  0  0  0  0  0  0  0  0  0  0  0
   -5.7158    2.4750    0.0000 C   0  0  0  0  0  0  0  0  0  0  0  0
   -5.7158    3.3000    0.0000 C   0  0  0  0  0  0  0  0  0  0  0  0
   -5.0013    3.7125    0.0000 O   0  0  0  0  0  0  0  0  0  0  0  0
   -6.4302    3.7125    0.0000 N   0  0  0  0  0  0  0  0  0  0  0  0
   -7.1447    3.3000    0.0000 C   0  0  0  0  0  0  0  0  0  0  0  0
   -7.1447    2.4750    0.0000 C   0  0  0  0  0  0  0  0  0  0  0  0
   -7.8592    2.0625    0.0000 C   0  0  0  0  0  0  0  0  0  0  0  0
   -8.5737    2.4750    0.0000 C   0  0  0  0  0  0  0  0  0  0  0  0
   -8.5737    3.3000    0.0000 C   0  0  0  0  0  0  0  0  0  0  0  0
   -7.8592    3.7125    0.0000 C   0  0  0  0  0  0  0  0  0  0  0  0
   -4.2868   -0.0000    0.0000 N   0  0  0  0  0  0  0  0  0  0  0  0
   -3.5724   -0.4125    0.0000 C   0  0  0  0  0  0  0  0  0  0  0  0
   -2.8579   -0.0000    0.0000 C   0  0  0  0  0  0  0  0  0  0  0  0
   -2.1434   -0.4125    0.0000 C   0  0  0  0  0  0  0  0  0  0  0  0
   -2.1434   -1.2375    0.0000 C   0  0  0  0  0  0  0  0  0  0  0  0
   -2.8579   -1.6500    0.0000 C   0  0  0  0  0  0  0  0  0  0  0  0
   -3.5724   -1.2375    0.0000 C   0  0  0  0  0  0  0  0  0  0  0  0
   -4.2868   -1.6500    0.0000 C   0  0  0  0  0  0  0  0  0  0  0  0
   -4.2868   -2.4750    0.0000 O   0  0  0  0  0  0  0  0  0  0  0  0
   -7.8592   -1.2375    0.0000 C   0  0  0  0  0  0  0  0  0  0  0  0
   -8.5737   -1.6500    0.0000 C   0  0  0  0  0  0  0  0  0  0  0  0
   -7.8592   -0.4125    0.0000 C   0  0  0  0  0  0  0  0  0  0  0  0
  1  2  1  0  0  0  0
  2  3  1  0  0  0  0
  2  4  1  0  0  0  0
  4  5  1  0  0  0  0
  5  6  1  0  0  0  0
  6  7  1  0  0  0  0
  7  8  1  0  0  0  0
  8  9  1  0  0  0  0
  9 10  1  0  0  0  0
 10 11  1  0  0  0  0
 11 12  2  0  0  0  0
 11 13  1  0  0  0  0
 13 14  1  0  0  0  0
 14 15  1  0  0  0  0
 15 16  2  0  0  0  0
 15 17  1  0  0  0  0
 17 18  1  0  0  0  0
 18 19  2  0  0  0  0
 13 19  1  0  0  0  0
 19 20  1  0  0  0  0
 20 21  2  0  0  0  0
 21 22  1  0  0  0  0
 22 23  2  0  0  0  0
 18 23  1  0  0  0  0
  8 24  2  0  0  0  0
 24 25  1  0  0  0  0
 25 26  2  0  0  0  0
 26 27  1  0  0  0  0
 27 28  2  0  0  0  0
 28 29  1  0  0  0  0
 29 30  2  0  0  0  0
 25 30  1  0  0  0  0
 30 31  1  0  0  0  0
  7 31  1  0  0  0  0
 31 32  2  0  0  0  0
  4 33  1  0  0  0  0
 33 34  1  0  0  0  0
 33 35  1  0  0  0  0
M  END
>  <MOLECULEID>
M1649564

>  <CLASS>
Active

$$$$

  Mrv2120 12252113582D          

 21 22  0  0  0  0            999 V2000
    0.7145   -0.4125    0.0000 C   0  0  0  0  0  0  0  0  0  0  0  0
    1.4289    0.0000    0.0000 C   0  0  0  0  0  0  0  0  0  0  0  0
    1.4289    0.8250    0.0000 C   0  0  0  0  0  0  0  0  0  0  0  0
    2.1434   -0.4125    0.0000 N   0  0  0  0  0  0  0  0  0  0  0  0
    2.1434   -1.2375    0.0000 C   0  0  0  0  0  0  0  0  0  0  0  0
    2.8579   -1.6500    0.0000 C   0  0  0  0  0  0  0  0  0  0  0  0
    2.8579   -2.4750    0.0000 C   0  0  0  0  0  0  0  0  0  0  0  0
    2.1434   -2.8875    0.0000 C   0  0  0  0  0  0  0  0  0  0  0  0
    1.4289   -2.4750    0.0000 C   0  0  0  0  0  0  0  0  0  0  0  0
    1.4289   -1.6500    0.0000 C   0  0  0  0  0  0  0  0  0  0  0  0
    2.8579    0.0000    0.0000 C   0  0  0  0  0  0  0  0  0  0  0  0
    2.8579    0.8250    0.0000 C   0  0  0  0  0  0  0  0  0  0  0  0
    3.5724    1.2375    0.0000 C   0  0  0  0  0  0  0  0  0  0  0  0
    4.2868    0.8250    0.0000 C   0  0  0  0  0  0  0  0  0  0  0  0
    5.0013    1.2375    0.0000 N   0  0  0  0  0  0  0  0  0  0  0  0
    5.0013    2.0625    0.0000 C   0  0  0  0  0  0  0  0  0  0  0  0
    4.2868    2.4750    0.0000 O   0  0  0  0  0  0  0  0  0  0  0  0
    5.7158    2.4750    0.0000 C   0  0  0  0  0  0  0  0  0  0  0  0
    5.7158    3.3000    0.0000 Cl  0  0  0  0  0  0  0  0  0  0  0  0
    4.2868    0.0000    0.0000 C   0  0  0  0  0  0  0  0  0  0  0  0
    3.5724   -0.4125    0.0000 C   0  0  0  0  0  0  0  0  0  0  0  0
  1  2  1  0  0  0  0
  2  3  1  0  0  0  0
  2  4  1  0  0  0  0
  4  5  1  0  0  0  0
  5  6  2  0  0  0  0
  6  7  1  0  0  0  0
  7  8  2  0  0  0  0
  8  9  1  0  0  0  0
  9 10  2  0  0  0  0
  5 10  1  0  0  0  0
  4 11  1  0  0  0  0
 11 12  2  0  0  0  0
 12 13  1  0  0  0  0
 13 14  2  0  0  0  0
 14 15  1  0  0  0  0
 15 16  1  0  0  0  0
 16 17  2  0  0  0  0
 16 18  1  0  0  0  0
 18 19  1  0  0  0  0
 14 20  1  0  0  0  0
 20 21  2  0  0  0  0
 11 21  1  0  0  0  0
M  END
>  <MOLECULEID>
M1981891

>  <CLASS>
Active

$$$$

  Mrv2120 12252113582D          

 19 20  0  0  0  0            999 V2000
    3.4656    1.1759    0.0000 Cl  0  0  0  0  0  0  0  0  0  0  0  0
    2.7512    0.7634    0.0000 C   0  0  0  0  0  0  0  0  0  0  0  0
    2.7512   -0.0616    0.0000 C   0  0  0  0  0  0  0  0  0  0  0  0
    3.4656   -0.4741    0.0000 O   0  0  0  0  0  0  0  0  0  0  0  0
    2.0367   -0.4741    0.0000 N   0  0  0  0  0  0  0  0  0  0  0  0
    2.0367   -1.2991    0.0000 C   0  0  0  0  0  0  0  0  0  0  0  0
    2.7041   -1.7840    0.0000 S   0  0  0  0  0  0  0  0  0  0  0  0
    2.4492   -2.5687    0.0000 C   0  0  0  0  0  0  0  0  0  0  0  0
    1.6242   -2.5687    0.0000 C   0  0  0  0  0  0  0  0  0  0  0  0
    1.3693   -1.7840    0.0000 N   0  0  0  0  0  0  0  0  0  0  0  0
    0.5846   -1.5291    0.0000 C   0  0  0  0  0  0  0  0  0  0  0  0
    0.4131   -0.7221    0.0000 C   0  0  0  0  0  0  0  0  0  0  0  0
   -0.3715   -0.4672    0.0000 C   0  0  0  0  0  0  0  0  0  0  0  0
   -0.9846   -1.0192    0.0000 Cl  0  0  0  0  0  0  0  0  0  0  0  0
   -0.5430    0.3398    0.0000 C   0  0  0  0  0  0  0  0  0  0  0  0
    0.0701    0.8918    0.0000 C   0  0  0  0  0  0  0  0  0  0  0  0
   -0.1015    1.6988    0.0000 Cl  0  0  0  0  0  0  0  0  0  0  0  0
    0.8547    0.6369    0.0000 C   0  0  0  0  0  0  0  0  0  0  0  0
    1.0262   -0.1701    0.0000 C   0  0  0  0  0  0  0  0  0  0  0  0
  1  2  1  0  0  0  0
  2  3  1  0  0  0  0
  3  4  2  0  0  0  0
  3  5  1  0  0  0  0
  5  6  2  0  0  0  0
  6  7  1  0  0  0  0
  7  8  1  0  0  0  0
  8  9  2  0  0  0  0
  9 10  1  0  0  0  0
  6 10  1  0  0  0  0
 10 11  1  0  0  0  0
 11 12  1  0  0  0  0
 12 13  2  0  0  0  0
 13 14  1  0  0  0  0
 13 15  1  0  0  0  0
 15 16  2  0  0  0  0
 16 17  1  0  0  0  0
 16 18  1  0  0  0  0
 18 19  2  0  0  0  0
 12 19  1  0  0  0  0
M  END
>  <MOLECULEID>
M1987834

>  <CLASS>
Inactive

$$$$

  Mrv2120 12252113582D          

 20 21  0  0  1  0            999 V2000
    1.4289   -1.6500    0.0000 C   0  0  0  0  0  0  0  0  0  0  0  0
    1.4289   -2.4750    0.0000 C   0  0  1  0  0  0  0  0  0  0  0  0
    2.1434   -2.8875    0.0000 C   0  0  0  0  0  0  0  0  0  0  0  0
    2.1434   -3.7125    0.0000 C   0  0  1  0  0  0  0  0  0  0  0  0
    2.8579   -4.1250    0.0000 C   0  0  0  0  0  0  0  0  0  0  0  0
    1.4289   -4.1250    0.0000 C   0  0  0  0  0  0  0  0  0  0  0  0
    1.4289   -4.9500    0.0000 O   0  0  0  0  0  0  0  0  0  0  0  0
    0.7145   -3.7125    0.0000 C   0  0  2  0  0  0  0  0  0  0  0  0
    0.7145   -2.8875    0.0000 C   0  0  0  0  0  0  0  0  0  0  0  0
    0.0000   -4.1250    0.0000 C   0  0  2  0  0  0  0  0  0  0  0  0
   -0.7145   -3.7125    0.0000 O   0  0  0  0  0  0  0  0  0  0  0  0
    0.0000   -4.9500    0.0000 C   0  0  0  0  0  0  0  0  0  0  0  0
[truncated: 10,600,900 more chars]
