# Supplementary material for: Graph-Based Feature Selection Approach for Molecular Activity Prediction
Source: J Chem Inf Model. 2022 Mar 22;62(7):1618–32. doi: 10.1021/acs.jcim.1c01578 (PMC9006223; doi:10.1021/acs.jcim.1c01578)
Supplement: Supplementary file 2 — ci1c01578_si_002.zip [file ci1c01578_si_002.zip › DS5.sdf]

  Mrv2120 12252112132D          

 32 35  0  0  1  0            999 V2000
    0.7145   -2.8875    0.0000 C   0  0  0  0  0  0  0  0  0  0  0  0
    0.0000   -2.4750    0.0000 C   0  0  2  0  0  0  0  0  0  0  0  0
    0.0000   -1.6500    0.0000 C   0  0  0  0  0  0  0  0  0  0  0  0
    0.7145   -1.2375    0.0000 C   0  0  0  0  0  0  0  0  0  0  0  0
    0.7145   -0.4125    0.0000 C   0  0  0  0  0  0  0  0  0  0  0  0
    0.0000    0.0000    0.0000 N   0  0  0  0  0  0  0  0  0  0  0  0
    1.4289    0.0000    0.0000 N   0  0  0  0  0  0  0  0  0  0  0  0
    2.1434   -0.4125    0.0000 C   0  0  0  0  0  0  0  0  0  0  0  0
    2.8579    0.0000    0.0000 C   0  0  0  0  0  0  0  0  0  0  0  0
    3.5724   -0.4125    0.0000 C   0  0  0  0  0  0  0  0  0  0  0  0
    3.5724   -1.2375    0.0000 C   0  0  0  0  0  0  0  0  0  0  0  0
    2.8579   -1.6500    0.0000 C   0  0  0  0  0  0  0  0  0  0  0  0
    2.1434   -1.2375    0.0000 C   0  0  0  0  0  0  0  0  0  0  0  0
    1.4289   -1.6500    0.0000 C   0  0  0  0  0  0  0  0  0  0  0  0
    4.2868   -1.6500    0.0000 C   0  0  0  0  0  0  0  0  0  0  0  0
    5.0013   -1.2375    0.0000 C   0  0  0  0  0  0  0  0  0  0  0  0
    5.7158   -1.6500    0.0000 C   0  0  0  0  0  0  0  0  0  0  0  0
    5.7158   -2.4750    0.0000 C   0  0  0  0  0  0  0  0  0  0  0  0
    5.0013   -2.8875    0.0000 C   0  0  0  0  0  0  0  0  0  0  0  0
    4.2868   -2.4750    0.0000 C   0  0  0  0  0  0  0  0  0  0  0  0
    3.5724   -2.8875    0.0000 C   0  0  0  0  0  0  0  0  0  0  0  0
   -0.7145   -2.8875    0.0000 C   0  0  0  0  0  0  0  0  0  0  0  0
   -1.4289   -2.4750    0.0000 O   0  0  0  0  0  0  0  0  0  0  0  0
   -0.7145   -3.7125    0.0000 N   0  0  0  0  0  0  0  0  0  0  0  0
   -1.4289   -4.1250    0.0000 C   0  0  2  0  0  0  0  0  0  0  0  0
   -1.4289   -4.9500    0.0000 C   0  0  0  0  0  0  0  0  0  0  0  0
   -2.1434   -5.3625    0.0000 C   0  0  0  0  0  0  0  0  0  0  0  0
   -2.8579   -4.9500    0.0000 O   0  0  0  0  0  0  0  0  0  0  0  0
   -2.8579   -4.1250    0.0000 C   0  0  0  0  0  0  0  0  0  0  0  0
   -3.6704   -4.2683    0.0000 C   0  0  0  0  0  0  0  0  0  0  0  0
   -3.1401   -3.3498    0.0000 C   0  0  0  0  0  0  0  0  0  0  0  0
   -2.1434   -3.7125    0.0000 C   0  0  0  0  0  0  0  0  0  0  0  0
  2  1  1  1  0  0  0
  2  3  1  0  0  0  0
  3  4  1  0  0  0  0
  4  5  2  0  0  0  0
  5  6  1  0  0  0  0
  5  7  1  0  0  0  0
  7  8  2  0  0  0  0
  8  9  1  0  0  0  0
  9 10  2  0  0  0  0
 10 11  1  0  0  0  0
 11 12  2  0  0  0  0
 12 13  1  0  0  0  0
  8 13  1  0  0  0  0
 13 14  2  0  0  0  0
  4 14  1  0  0  0  0
 11 15  1  0  0  0  0
 15 16  2  0  0  0  0
 16 17  1  0  0  0  0
 17 18  2  0  0  0  0
 18 19  1  0  0  0  0
 19 20  2  0  0  0  0
 15 20  1  0  0  0  0
 20 21  1  0  0  0  0
  2 22  1  0  0  0  0
 22 23  2  0  0  0  0
 22 24  1  0  0  0  0
 25 24  1  6  0  0  0
 25 26  1  0  0  0  0
 26 27  1  0  0  0  0
 27 28  1  0  0  0  0
 28 29  1  0  0  0  0
 29 30  1  0  0  0  0
 29 31  1  0  0  0  0
 29 32  1  0  0  0  0
 25 32  1  0  0  0  0
M  END
>  <MOLECULEID>
M3731034

>  <CLASS>
Active

$$$$

  Mrv2120 12252112132D          

 47 50  0  0  1  0            999 V2000
    4.2462    2.5883    0.0000 C   0  0  0  0  0  0  0  0  0  0  0  0
    3.6824    1.9860    0.0000 C   0  0  0  0  0  0  0  0  0  0  0  0
    3.9222    1.1966    0.0000 C   0  0  0  0  0  0  0  0  0  0  0  0
    3.3584    0.5943    0.0000 O   0  0  0  0  0  0  0  0  0  0  0  0
    3.5981   -0.1951    0.0000 C   0  0  1  0  0  0  0  0  0  0  0  0
    4.3777   -0.4652    0.0000 C   0  0  0  0  0  0  0  0  0  0  0  0
    4.3618   -1.2900    0.0000 N   0  3  0  0  0  0  0  0  0  0  0  0
    3.5724   -1.5298    0.0000 C   0  0  2  0  0  0  0  0  0  0  0  0
    3.1004   -0.8531    0.0000 C   0  0  0  0  0  0  0  0  0  0  0  0
    3.3023   -2.3093    0.0000 C   0  0  1  0  0  0  0  0  0  0  0  0
    2.4922   -2.4652    0.0000 O   0  0  0  0  0  0  0  0  0  0  0  0
    3.8424   -2.9329    0.0000 C   0  0  2  0  0  0  0  0  0  0  0  0
    3.5724   -3.7125    0.0000 C   0  0  0  0  0  0  0  0  0  0  0  0
    2.7622   -3.8684    0.0000 C   0  0  0  0  0  0  0  0  0  0  0  0
    2.4922   -4.6480    0.0000 C   0  0  0  0  0  0  0  0  0  0  0  0
    1.6820   -4.8039    0.0000 C   0  0  0  0  0  0  0  0  0  0  0  0
    1.4120   -5.5834    0.0000 F   0  0  0  0  0  0  0  0  0  0  0  0
    1.1420   -4.1802    0.0000 C   0  0  0  0  0  0  0  0  0  0  0  0
    1.4120   -3.4007    0.0000 C   0  0  0  0  0  0  0  0  0  0  0  0
    0.8719   -2.7770    0.0000 F   0  0  0  0  0  0  0  0  0  0  0  0
    2.2221   -3.2448    0.0000 C   0  0  0  0  0  0  0  0  0  0  0  0
    4.6525   -2.7770    0.0000 N   0  0  0  0  0  0  0  0  0  0  0  0
    5.1926   -3.4007    0.0000 C   0  0  0  0  0  0  0  0  0  0  0  0
    4.9226   -4.1802    0.0000 O   0  0  0  0  0  0  0  0  0  0  0  0
    6.0028   -3.2448    0.0000 C   0  0  2  0  0  0  0  0  0  0  0  0
    6.5428   -3.8684    0.0000 C   0  0  0  0  0  0  0  0  0  0  0  0
    7.3530   -3.7125    0.0000 C   0  0  0  0  0  0  0  0  0  0  0  0
    7.8931   -4.3361    0.0000 C   0  0  0  0  0  0  0  0  0  0  0  0
    8.7032   -4.1802    0.0000 C   0  0  0  0  0  0  0  0  0  0  0  0
    9.2433   -4.8039    0.0000 C   0  0  0  0  0  0  0  0  0  0  0  0
    8.9732   -5.5834    0.0000 C   0  0  0  0  0  0  0  0  0  0  0  0
    8.1631   -5.7393    0.0000 C   0  0  0  0  0  0  0  0  0  0  0  0
    7.6230   -5.1157    0.0000 C   0  0  0  0  0  0  0  0  0  0  0  0
    6.2728   -2.4652    0.0000 N   0  0  0  0  0  0  0  0  0  0  0  0
    5.8009   -1.7885    0.0000 C   0  0  0  0  0  0  0  0  0  0  0  0
    6.2986   -1.1306    0.0000 C   0  0  0  0  0  0  0  0  0  0  0  0
    7.0781   -1.4006    0.0000 C   0  0  1  0  0  0  0  0  0  0  0  0
    7.8968   -1.5027    0.0000 C   0  0  0  0  0  0  0  0  0  0  0  0
    8.3945   -0.8447    0.0000 C   0  0  0  0  0  0  0  0  0  0  0  0
    8.0736   -0.0847    0.0000 C   0  0  0  0  0  0  0  0  0  0  0  0
    9.2132   -0.9468    0.0000 C   0  0  0  0  0  0  0  0  0  0  0  0
    7.2652   -0.5971    0.0000 N   0  0  0  0  0  0  0  0  0  0  0  0
    6.6629   -0.0334    0.0000 C   0  0  0  0  0  0  0  0  0  0  0  0
    5.8735   -0.2731    0.0000 C   0  0  0  0  0  0  0  0  0  0  0  0
    6.8500    0.7702    0.0000 O   0  0  0  0  0  0  0  0  0  0  0  0
    7.0622   -2.2255    0.0000 C   0  0  0  0  0  0  0  0  0  0  0  0
    7.7201   -2.7232    0.0000 O   0  0  0  0  0  0  0  0  0  0  0  0
  1  2  1  0  0  0  0
  2  3  1  0  0  0  0
  3  4  1  0  0  0  0
  5  4  1  1  0  0  0
  5  6  1  0  0  0  0
  6  7  1  0  0  0  0
  8  7  1  1  0  0  0
  8  9  1  0  0  0  0
  5  9  1  0  0  0  0
 10  8  1  0  0  0  0
 10 11  1  6  0  0  0
 10 12  1  0  0  0  0
 12 13  1  0  0  0  0
 13 14  1  0  0  0  0
 14 15  2  0  0  0  0
 15 16  1  0  0  0  0
 16 17  1  0  0  0  0
 16 18  2  0  0  0  0
 18 19  1  0  0  0  0
 19 20  1  0  0  0  0
 19 21  2  0  0  0  0
 14 21  1  0  0  0  0
 12 22  1  1  0  0  0
 22 23  1  0  0  0  0
 23 24  2  0  0  0  0
 25 23  1  1  0  0  0
 25 26  1  0  0  0  0
 26 27  1  0  0  0  0
 27 28  1  0  0  0  0
 28 29  2  0  0  0  0
 29 30  1  0  0  0  0
 30 31  2  0  0  0  0
 31 32  1  0  0  0  0
 32 33  2  0  0  0  0
 28 33  1  0  0  0  0
 25 34  1  0  0  0  0
 34 35  1  0  0  0  0
 35 36  1  0  0  0  0
 37 36  1  0  0  0  0
 37 38  1  6  0  0  0
 38 39  1  0  0  0  0
 39 40  1  0  0  0  0
 39 41  1  0  0  0  0
 37 42  1  1  0  0  0
 42 43  1  0  0  0  0
 43 44  1  0  0  0  0
 43 45  2  0  0  0  0
 37 46  1  0  0  0  0
 34 46  1  0  0  0  0
 46 47  2  0  0  0  0
M  CHG  1   7   1
M  END
>  <MOLECULEID>
M3742265

>  <CLASS>
Active

$$$$

  Mrv2120 12252112132D          

 42 46  0  0  1  0            999 V2000
    1.9427   -2.5160    0.0000 C   0  0  0  0  0  0  0  0  0  0  0  0
    2.1976   -1.7314    0.0000 C   0  0  0  0  0  0  0  0  0  0  0  0
    1.6456   -1.1183    0.0000 C   0  0  0  0  0  0  0  0  0  0  0  0
    0.8251   -1.2046    0.0000 C   0  0  0  0  0  0  0  0  0  0  0  0
    0.4896   -0.4509    0.0000 N   0  0  0  0  0  0  0  0  0  0  0  0
   -0.3243   -0.3157    0.0000 C   0  0  0  0  0  0  0  0  0  0  0  0
   -0.7261    0.4048    0.0000 C   0  0  0  0  0  0  0  0  0  0  0  0
   -0.4132    1.1682    0.0000 S   0  0  0  0  0  0  0  0  0  0  0  0
   -1.2271    1.3034    0.0000 O   0  0  0  0  0  0  0  0  0  0  0  0
   -0.4625    1.9917    0.0000 O   0  0  0  0  0  0  0  0  0  0  0  0
    0.3787    1.3996    0.0000 N   0  0  0  0  0  0  0  0  0  0  0  0
    0.5138    2.2134    0.0000 C   0  0  0  0  0  0  0  0  0  0  0  0
    1.0533    0.9247    0.0000 C   0  0  0  0  0  0  0  0  0  0  0  0
    1.1027    0.1011    0.0000 C   0  0  0  0  0  0  0  0  0  0  0  0
    1.8171   -0.3114    0.0000 C   0  0  0  0  0  0  0  0  0  0  0  0
    2.5316    0.1011    0.0000 C   0  0  0  0  0  0  0  0  0  0  0  0
    2.5316    0.9261    0.0000 C   0  0  0  0  0  0  0  0  0  0  0  0
    1.8171    1.3386    0.0000 C   0  0  0  0  0  0  0  0  0  0  0  0
    3.2461    1.3386    0.0000 C   0  0  0  0  0  0  0  0  0  0  0  0
    3.2461    2.1636    0.0000 O   0  0  0  0  0  0  0  0  0  0  0  0
    3.9605    0.9261    0.0000 N   0  0  0  0  0  0  0  0  0  0  0  0
    4.6750    1.3386    0.0000 C   0  0  1  0  0  0  0  0  0  0  0  0
    4.6750    2.1636    0.0000 C   0  0  0  0  0  0  0  0  0  0  0  0
    5.3895    2.5761    0.0000 C   0  0  0  0  0  0  0  0  0  0  0  0
    5.3895    3.4011    0.0000 C   0  0  0  0  0  0  0  0  0  0  0  0
    6.1039    3.8136    0.0000 C   0  0  0  0  0  0  0  0  0  0  0  0
    6.8184    3.4011    0.0000 C   0  0  0  0  0  0  0  0  0  0  0  0
    6.8184    2.5761    0.0000 C   0  0  0  0  0  0  0  0  0  0  0  0
    6.1039    2.1636    0.0000 C   0  0  0  0  0  0  0  0  0  0  0  0
    5.3895    0.9261    0.0000 C   0  0  2  0  0  0  0  0  0  0  0  0
    5.3895    0.1011    0.0000 O   0  0  0  0  0  0  0  0  0  0  0  0
    6.1039    1.3386    0.0000 C   0  0  0  0  0  0  0  0  0  0  0  0
    6.8184    0.9261    0.0000 N   0  3  0  0  0  0  0  0  0  0  0  0
    7.5329    1.3386    0.0000 C   0  0  0  0  0  0  0  0  0  0  0  0
    8.2474    0.9261    0.0000 C   0  0  0  0  0  0  0  0  0  0  0  0
    8.9618    1.3386    0.0000 C   0  0  0  0  0  0  0  0  0  0  0  0
    9.6763    0.9261    0.0000 C   0  0  0  0  0  0  0  0  0  0  0  0
   10.3908    1.3386    0.0000 O   0  0  0  0  0  0  0  0  0  0  0  0
   10.3908    2.1636    0.0000 C   0  0  0  0  0  0  0  0  0  0  0  0
    9.6763    0.1011    0.0000 C   0  0  0  0  0  0  0  0  0  0  0  0
    8.9618   -0.3114    0.0000 C   0  0  0  0  0  0  0  0  0  0  0  0
    8.2474    0.1011    0.0000 C   0  0  0  0  0  0  0  0  0  0  0  0
  1  2  1  0  0  0  0
  2  3  1  0  0  0  0
  3  4  2  0  0  0  0
  4  5  1  0  0  0  0
  5  6  1  0  0  0  0
  6  7  1  0  0  0  0
  7  8  1  0  0  0  0
  8  9  2  0  0  0  0
  8 10  2  0  0  0  0
  8 11  1  0  0  0  0
 11 12  1  0  0  0  0
 11 13  1  0  0  0  0
 13 14  2  0  0  0  0
  5 14  1  0  0  0  0
 14 15  1  0  0  0  0
  3 15  1  0  0  0  0
 15 16  2  0  0  0  0
 16 17  1  0  0  0  0
 17 18  2  0  0  0  0
 13 18  1  0  0  0  0
 17 19  1  0  0  0  0
 19 20  2  0  0  0  0
 19 21  1  0  0  0  0
 22 21  1  1  0  0  0
 22 23  1  0  0  0  0
 23 24  1  0  0  0  0
 24 25  2  0  0  0  0
 25 26  1  0  0  0  0
 26 27  2  0  0  0  0
 27 28  1  0  0  0  0
 28 29  2  0  0  0  0
 24 29  1  0  0  0  0
 22 30  1  0  0  0  0
 30 31  1  1  0  0  0
 30 32  1  0  0  0  0
 32 33  1  0  0  0  0
 33 34  1  0  0  0  0
 34 35  1  0  0  0  0
 35 36  2  0  0  0  0
 36 37  1  0  0  0  0
 37 38  1  0  0  0  0
 38 39  1  0  0  0  0
 37 40  2  0  0  0  0
 40 41  1  0  0  0  0
 41 42  2  0  0  0  0
 35 42  1  0  0  0  0
M  CHG  1  33   1
M  END
>  <MOLECULEID>
M3741220

>  <CLASS>
Active

$$$$

  Mrv2120 12252112132D          

 40 42  0  0  1  0            999 V2000
    5.7158   -7.4250    0.0000 C   0  0  0  0  0  0  0  0  0  0  0  0
    6.4302   -7.8375    0.0000 C   0  0  0  0  0  0  0  0  0  0  0  0
    7.1447   -7.4250    0.0000 O   0  0  0  0  0  0  0  0  0  0  0  0
    7.8592   -7.8375    0.0000 C   0  0  0  0  0  0  0  0  0  0  0  0
    8.5737   -7.4250    0.0000 C   0  0  1  0  0  0  0  0  0  0  0  0
    8.5737   -6.6000    0.0000 O   0  0  0  0  0  0  0  0  0  0  0  0
    9.2881   -6.1875    0.0000 C   0  0  0  0  0  0  0  0  0  0  0  0
    9.2881   -5.3625    0.0000 C   0  0  0  0  0  0  0  0  0  0  0  0
    8.5737   -4.9500    0.0000 N   0  0  0  0  0  0  0  0  0  0  0  0
   10.0026   -4.9500    0.0000 C   0  0  0  0  0  0  0  0  0  0  0  0
   10.0026   -4.1250    0.0000 F   0  0  0  0  0  0  0  0  0  0  0  0
   10.7171   -5.3625    0.0000 C   0  0  0  0  0  0  0  0  0  0  0  0
   10.7171   -6.1875    0.0000 C   0  0  0  0  0  0  0  0  0  0  0  0
   11.4315   -6.6000    0.0000 C   0  0  0  0  0  0  0  0  0  0  0  0
   12.1460   -6.1875    0.0000 C   0  0  2  0  0  0  0  0  0  0  0  0
   12.1460   -5.3625    0.0000 C   0  0  0  0  0  0  0  0  0  0  0  0
   12.8605   -4.9500    0.0000 S   0  0  0  0  0  0  0  0  0  0  0  0
   12.3302   -4.3180    0.0000 O   0  0  0  0  0  0  0  0  0  0  0  0
   13.3908   -4.3180    0.0000 O   0  0  0  0  0  0  0  0  0  0  0  0
   13.5749   -5.3625    0.0000 C   0  0  0  0  0  0  0  0  0  0  0  0
   13.5749   -6.1875    0.0000 C   0  0  2  0  0  0  0  0  0  0  0  0
   14.2894   -6.6000    0.0000 N   0  3  0  0  0  0  0  0  0  0  0  0
   15.0039   -6.1875    0.0000 C   0  0  0  0  0  0  0  0  0  0  0  0
   15.7184   -6.6000    0.0000 C   0  0  0  0  0  0  0  0  0  0  0  0
   16.4328   -6.1875    0.0000 C   0  0  0  0  0  0  0  0  0  0  0  0
   17.1473   -6.6000    0.0000 C   0  0  0  0  0  0  0  0  0  0  0  0
   17.1473   -7.4250    0.0000 C   0  0  0  0  0  0  0  0  0  0  0  0
   16.4328   -7.8375    0.0000 C   0  0  0  0  0  0  0  0  0  0  0  0
   15.7184   -7.4250    0.0000 C   0  0  0  0  0  0  0  0  0  0  0  0
   17.8618   -6.1875    0.0000 C   0  0  0  0  0  0  0  0  0  0  0  0
   18.5762   -5.7750    0.0000 C   0  0  0  0  0  0  0  0  0  0  0  0
   18.2743   -6.9020    0.0000 C   0  0  0  0  0  0  0  0  0  0  0  0
   17.4493   -5.4730    0.0000 C   0  0  0  0  0  0  0  0  0  0  0  0
   12.8605   -6.6000    0.0000 C   0  0  1  0  0  0  0  0  0  0  0  0
   12.8605   -7.4250    0.0000 O   0  0  0  0  0  0  0  0  0  0  0  0
   10.0026   -6.6000    0.0000 C   0  0  0  0  0  0  0  0  0  0  0  0
    9.2881   -7.8375    0.0000 C   0  0  0  0  0  0  0  0  0  0  0  0
    8.8756   -8.5520    0.0000 F   0  0  0  0  0  0  0  0  0  0  0  0
    9.7006   -7.1230    0.0000 F   0  0  0  0  0  0  0  0  0  0  0  0
   10.0026   -8.2500    0.0000 F   0  0  0  0  0  0  0  0  0  0  0  0
  1  2  1  0  0  0  0
  2  3  1  0  0  0  0
  3  4  1  0  0  0  0
  5  4  1  0  0  0  0
  5  6  1  1  0  0  0
  6  7  1  0  0  0  0
  7  8  2  0  0  0  0
  8  9  1  0  0  0  0
  8 10  1  0  0  0  0
 10 11  1  0  0  0  0
 10 12  2  0  0  0  0
 12 13  1  0  0  0  0
 13 14  1  0  0  0  0
 15 14  1  6  0  0  0
 15 16  1  0  0  0  0
 16 17  1  0  0  0  0
 17 18  2  0  0  0  0
 17 19  2  0  0  0  0
 17 20  1  0  0  0  0
 21 20  1  0  0  0  0
 21 22  1  6  0  0  0
 22 23  1  0  0  0  0
 23 24  1  0  0  0  0
 24 25  2  0  0  0  0
 25 26  1  0  0  0  0
 26 27  2  0  0  0  0
 27 28  1  0  0  0  0
 28 29  2  0  0  0  0
 24 29  1  0  0  0  0
 26 30  1  0  0  0  0
 30 31  1  0  0  0  0
 30 32  1  0  0  0  0
 30 33  1  0  0  0  0
 34 21  1  0  0  0  0
 34 15  1  0  0  0  0
 34 35  1  1  0  0  0
 13 36  2  0  0  0  0
  7 36  1  0  0  0  0
  5 37  1  0  0  0  0
 37 38  1  0  0  0  0
 37 39  1  0  0  0  0
 37 40  1  0  0  0  0
M  CHG  1  22   1
M  END
>  <MOLECULEID>
M3742663

>  <CLASS>
Active

$$$$

  Mrv2120 12252112132D          

 44 48  0  0  1  0            999 V2000
    1.9427   -2.5160    0.0000 C   0  0  0  0  0  0  0  0  0  0  0  0
    2.1976   -1.7314    0.0000 C   0  0  0  0  0  0  0  0  0  0  0  0
    1.6456   -1.1183    0.0000 C   0  0  0  0  0  0  0  0  0  0  0  0
    0.8251   -1.2046    0.0000 C   0  0  0  0  0  0  0  0  0  0  0  0
    0.4896   -0.4509    0.0000 N   0  0  0  0  0  0  0  0  0  0  0  0
   -0.3243   -0.3157    0.0000 C   0  0  0  0  0  0  0  0  0  0  0  0
   -0.7261    0.4048    0.0000 C   0  0  0  0  0  0  0  0  0  0  0  0
   -0.4132    1.1682    0.0000 S   0  0  0  0  0  0  0  0  0  0  0  0
   -1.2271    1.3034    0.0000 O   0  0  0  0  0  0  0  0  0  0  0  0
   -0.4625    1.9917    0.0000 O   0  0  0  0  0  0  0  0  0  0  0  0
    0.3787    1.3996    0.0000 N   0  0  0  0  0  0  0  0  0  0  0  0
    0.5138    2.2134    0.0000 C   0  0  0  0  0  0  0  0  0  0  0  0
    1.0533    0.9247    0.0000 C   0  0  0  0  0  0  0  0  0  0  0  0
    1.1027    0.1011    0.0000 C   0  0  0  0  0  0  0  0  0  0  0  0
    1.8171   -0.3114    0.0000 C   0  0  0  0  0  0  0  0  0  0  0  0
    2.5316    0.1011    0.0000 C   0  0  0  0  0  0  0  0  0  0  0  0
    2.5316    0.9261    0.0000 C   0  0  0  0  0  0  0  0  0  0  0  0
    1.8171    1.3386    0.0000 C   0  0  0  0  0  0  0  0  0  0  0  0
    3.2461    1.3386    0.0000 C   0  0  0  0  0  0  0  0  0  0  0  0
    3.2461    2.1636    0.0000 O   0  0  0  0  0  0  0  0  0  0  0  0
    3.9605    0.9261    0.0000 N   0  0  0  0  0  0  0  0  0  0  0  0
    4.6750    1.3386    0.0000 C   0  0  1  0  0  0  0  0  0  0  0  0
    4.6750    2.1636    0.0000 C   0  0  0  0  0  0  0  0  0  0  0  0
    5.3895    2.5761    0.0000 C   0  0  0  0  0  0  0  0  0  0  0  0
    5.3895    3.4011    0.0000 C   0  0  0  0  0  0  0  0  0  0  0  0
    6.1039    3.8136    0.0000 C   0  0  0  0  0  0  0  0  0  0  0  0
    6.8184    3.4011    0.0000 C   0  0  0  0  0  0  0  0  0  0  0  0
    6.8184    2.5761    0.0000 C   0  0  0  0  0  0  0  0  0  0  0  0
    6.1039    2.1636    0.0000 C   0  0  0  0  0  0  0  0  0  0  0  0
    5.3895    0.9261    0.0000 C   0  0  2  0  0  0  0  0  0  0  0  0
    5.3895    0.1011    0.0000 O   0  0  0  0  0  0  0  0  0  0  0  0
    6.1039    1.3386    0.0000 C   0  0  0  0  0  0  0  0  0  0  0  0
    6.8184    0.9261    0.0000 N   0  3  0  0  0  0  0  0  0  0  0  0
    7.5329    1.3386    0.0000 C   0  0  0  0  0  0  0  0  0  0  0  0
    8.2474    0.9261    0.0000 C   0  0  0  0  0  0  0  0  0  0  0  0
    8.9618    1.3386    0.0000 C   0  0  0  0  0  0  0  0  0  0  0  0
    9.6763    0.9261    0.0000 C   0  0  0  0  0  0  0  0  0  0  0  0
    9.6763    0.1011    0.0000 C   0  0  0  0  0  0  0  0  0  0  0  0
    8.9618   -0.3114    0.0000 C   0  0  0  0  0  0  0  0  0  0  0  0
    8.2474    0.1011    0.0000 C   0  0  0  0  0  0  0  0  0  0  0  0
   10.3908    1.3386    0.0000 C   0  0  0  0  0  0  0  0  0  0  0  0
   11.1052    1.7511    0.0000 F   0  0  0  0  0  0  0  0  0  0  0  0
   10.8033    0.6242    0.0000 F   0  0  0  0  0  0  0  0  0  0  0  0
    9.9783    2.0531    0.0000 F   0  0  0  0  0  0  0  0  0  0  0  0
  1  2  1  0  0  0  0
  2  3  1  0  0  0  0
  3  4  2  0  0  0  0
  4  5  1  0  0  0  0
  5  6  1  0  0  0  0
  6  7  1  0  0  0  0
  7  8  1  0  0  0  0
  8  9  2  0  0  0  0
  8 10  2  0  0  0  0
  8 11  1  0  0  0  0
 11 12  1  0  0  0  0
 11 13  1  0  0  0  0
 13 14  2  0  0  0  0
  5 14  1  0  0  0  0
 14 15  1  0  0  0  0
  3 15  1  0  0  0  0
 15 16  2  0  0  0  0
 16 17  1  0  0  0  0
 17 18  2  0  0  0  0
 13 18  1  0  0  0  0
 17 19  1  0  0  0  0
 19 20  2  0  0  0  0
 19 21  1  0  0  0  0
 22 21  1  1  0  0  0
 22 23  1  0  0  0  0
 23 24  1  0  0  0  0
 24 25  2  0  0  0  0
 25 26  1  0  0  0  0
 26 27  2  0  0  0  0
 27 28  1  0  0  0  0
 28 29  2  0  0  0  0
 24 29  1  0  0  0  0
 22 30  1  0  0  0  0
 30 31  1  1  0  0  0
 30 32  1  0  0  0  0
 32 33  1  0  0  0  0
 33 34  1  0  0  0  0
 34 35  1  0  0  0  0
 35 36  2  0  0  0  0
 36 37  1  0  0  0  0
 37 38  2  0  0  0  0
 38 39  1  0  0  0  0
 39 40  2  0  0  0  0
 35 40  1  0  0  0  0
 37 41  1  0  0  0  0
 41 42  1  0  0  0  0
 41 43  1  0  0  0  0
 41 44  1  0  0  0  0
M  CHG  1  33   1
M  END
>  <MOLECULEID>
M3741219

>  <CLASS>
Active

$$$$

  Mrv2120 12252112132D          

 39 41  0  0  1  0            999 V2000
   -1.4289   -3.3000    0.0000 C   0  0  0  0  0  0  0  0  0  0  0  0
   -1.4289   -4.1250    0.0000 C   0  0  0  0  0  0  0  0  0  0  0  0
   -2.2539   -4.1250    0.0000 C   0  0  0  0  0  0  0  0  0  0  0  0
   -0.6039   -4.1250    0.0000 C   0  0  0  0  0  0  0  0  0  0  0  0
   -1.4289   -4.9500    0.0000 C   0  0  0  0  0  0  0  0  0  0  0  0
   -0.7145   -5.3625    0.0000 C   0  0  0  0  0  0  0  0  0  0  0  0
   -0.7145   -6.1875    0.0000 C   0  0  0  0  0  0  0  0  0  0  0  0
   -1.4289   -6.6000    0.0000 C   0  0  0  0  0  0  0  0  0  0  0  0
   -2.1434   -6.1875    0.0000 C   0  0  0  0  0  0  0  0  0  0  0  0
   -2.8579   -6.6000    0.0000 C   0  0  0  0  0  0  0  0  0  0  0  0
   -3.5724   -6.1875    0.0000 N   0  3  0  0  0  0  0  0  0  0  0  0
   -4.2868   -6.6000    0.0000 C   0  0  1  0  0  0  0  0  0  0  0  0
   -4.2868   -7.4250    0.0000 C   0  0  0  0  0  0  0  0  0  0  0  0
   -5.0013   -7.8375    0.0000 S   0  0  0  0  0  0  0  0  0  0  0  0
   -5.0013   -8.6625    0.0000 O   0  0  0  0  0  0  0  0  0  0  0  0
   -5.7158   -7.4250    0.0000 C   0  0  0  0  0  0  0  0  0  0  0  0
   -5.7158   -6.6000    0.0000 C   0  0  1  0  0  0  0  0  0  0  0  0
   -6.4302   -6.1875    0.0000 C   0  0  0  0  0  0  0  0  0  0  0  0
   -7.1447   -6.6000    0.0000 C   0  0  0  0  0  0  0  0  0  0  0  0
   -7.1447   -7.4250    0.0000 C   0  0  0  0  0  0  0  0  0  0  0  0
   -7.8592   -7.8375    0.0000 C   0  0  0  0  0  0  0  0  0  0  0  0
   -7.8592   -8.6625    0.0000 O   0  0  0  0  0  0  0  0  0  0  0  0
   -7.1447   -9.0750    0.0000 C   0  0  0  0  0  0  0  0  0  0  0  0
   -6.4302   -8.6625    0.0000 C   0  0  0  0  0  0  0  0  0  0  0  0
   -5.7158   -8.2500    0.0000 F   0  0  0  0  0  0  0  0  0  0  0  0
   -6.0177   -9.3770    0.0000 F   0  0  0  0  0  0  0  0  0  0  0  0
   -6.8427   -7.9480    0.0000 F   0  0  0  0  0  0  0  0  0  0  0  0
   -7.1447   -9.9000    0.0000 C   0  0  0  0  0  0  0  0  0  0  0  0
   -7.1447  -10.7250    0.0000 F   0  0  0  0  0  0  0  0  0  0  0  0
   -6.3197   -9.9000    0.0000 F   0  0  0  0  0  0  0  0  0  0  0  0
   -7.9697   -9.9000    0.0000 F   0  0  0  0  0  0  0  0  0  0  0  0
   -8.5737   -7.4250    0.0000 C   0  0  0  0  0  0  0  0  0  0  0  0
   -9.2881   -7.8375    0.0000 N   0  0  0  0  0  0  0  0  0  0  0  0
   -8.5737   -6.6000    0.0000 C   0  0  0  0  0  0  0  0  0  0  0  0
   -9.2881   -6.1875    0.0000 F   0  0  0  0  0  0  0  0  0  0  0  0
   -7.8592   -6.1875    0.0000 C   0  0  0  0  0  0  0  0  0  0  0  0
   -5.0013   -6.1875    0.0000 C   0  0  2  0  0  0  0  0  0  0  0  0
   -5.0013   -5.3625    0.0000 O   0  0  0  0  0  0  0  0  0  0  0  0
   -2.1434   -5.3625    0.0000 C   0  0  0  0  0  0  0  0  0  0  0  0
  1  2  1  0  0  0  0
  2  3  1  0  0  0  0
  2  4  1  0  0  0  0
  2  5  1  0  0  0  0
  5  6  2  0  0  0  0
  6  7  1  0  0  0  0
  7  8  2  0  0  0  0
  8  9  1  0  0  0  0
  9 10  1  0  0  0  0
 10 11  1  0  0  0  0
 12 11  1  1  0  0  0
 12 13  1  0  0  0  0
 13 14  1  0  0  0  0
 14 15  2  0  0  0  0
 14 16  1  0  0  0  0
 17 16  1  0  0  0  0
 17 18  1  1  0  0  0
 18 19  1  0  0  0  0
 19 20  2  0  0  0  0
 20 21  1  0  0  0  0
 21 22  1  0  0  0  0
 22 23  1  0  0  0  0
 23 24  1  0  0  0  0
 24 25  1  0  0  0  0
 24 26  1  0  0  0  0
 24 27  1  0  0  0  0
 23 28  1  0  0  0  0
 28 29  1  0  0  0  0
 28 30  1  0  0  0  0
 28 31  1  0  0  0  0
 21 32  2  0  0  0  0
 32 33  1  0  0  0  0
 32 34  1  0  0  0  0
 34 35  1  0  0  0  0
 34 36  2  0  0  0  0
 19 36  1  0  0  0  0
 37 17  1  0  0  0  0
 37 12  1  0  0  0  0
 37 38  1  6  0  0  0
  9 39  2  0  0  0  0
  5 39  1  0  0  0  0
M  CHG  1  11   1
M  END
>  <MOLECULEID>
M96818473

>  <CLASS>
Active

$$$$

  Mrv2120 12252112132D          

 45 47  0  0  1  0            999 V2000
   -2.8579   -5.7750    0.0000 C   0  0  0  0  0  0  0  0  0  0  0  0
   -2.1434   -5.3625    0.0000 C   0  0  0  0  0  0  0  0  0  0  0  0
   -1.4289   -5.7750    0.0000 C   0  0  0  0  0  0  0  0  0  0  0  0
   -0.7145   -5.3625    0.0000 C   0  0  0  0  0  0  0  0  0  0  0  0
    0.0000   -5.7750    0.0000 C   0  0  0  0  0  0  0  0  0  0  0  0
    0.7145   -5.3625    0.0000 S   0  0  0  0  0  0  0  0  0  0  0  0
    1.1270   -6.0770    0.0000 O   0  0  0  0  0  0  0  0  0  0  0  0
    0.3020   -4.6480    0.0000 O   0  0  0  0  0  0  0  0  0  0  0  0
    1.4289   -4.9500    0.0000 C   0  0  0  0  0  0  0  0  0  0  0  0
    2.1434   -5.3625    0.0000 C   0  0  1  0  0  0  0  0  0  0  0  0
    2.1434   -6.1875    0.0000 N   0  0  0  0  0  0  0  0  0  0  0  0
    2.8579   -6.6000    0.0000 C   0  0  0  0  0  0  0  0  0  0  0  0
    3.5724   -6.1875    0.0000 O   0  0  0  0  0  0  0  0  0  0  0  0
    2.8579   -7.4250    0.0000 C   0  0  0  0  0  0  0  0  0  0  0  0
    3.5724   -7.8375    0.0000 C   0  0  0  0  0  0  0  0  0  0  0  0
    3.5724   -8.6625    0.0000 C   0  0  0  0  0  0  0  0  0  0  0  0
    2.8579   -9.0750    0.0000 C   0  0  0  0  0  0  0  0  0  0  0  0
    2.1434   -8.6625    0.0000 N   0  0  0  0  0  0  0  0  0  0  0  0
    2.1434   -7.8375    0.0000 C   0  0  0  0  0  0  0  0  0  0  0  0
    2.8579   -4.9500    0.0000 C   0  0  0  0  0  0  0  0  0  0  0  0
    2.8579   -4.1250    0.0000 O   0  0  0  0  0  0  0  0  0  0  0  0
    3.5724   -5.3625    0.0000 N   0  0  0  0  0  0  0  0  0  0  0  0
    4.2868   -4.9500    0.0000 C   0  0  1  0  0  0  0  0  0  0  0  0
    4.2868   -4.1250    0.0000 C   0  0  0  0  0  0  0  0  0  0  0  0
    5.0013   -3.7125    0.0000 C   0  0  0  0  0  0  0  0  0  0  0  0
    5.0013   -2.8875    0.0000 C   0  0  0  0  0  0  0  0  0  0  0  0
    5.7158   -2.4750    0.0000 C   0  0  0  0  0  0  0  0  0  0  0  0
    5.7158   -1.6500    0.0000 F   0  0  0  0  0  0  0  0  0  0  0  0
    6.4302   -2.8875    0.0000 C   0  0  0  0  0  0  0  0  0  0  0  0
    6.4302   -3.7125    0.0000 C   0  0  0  0  0  0  0  0  0  0  0  0
    7.1447   -4.1250    0.0000 F   0  0  0  0  0  0  0  0  0  0  0  0
    5.7158   -4.1250    0.0000 C   0  0  0  0  0  0  0  0  0  0  0  0
    5.0013   -5.3625    0.0000 C   0  0  2  0  0  0  0  0  0  0  0  0
    5.0013   -6.1875    0.0000 O   0  0  0  0  0  0  0  0  0  0  0  0
    5.7158   -4.9500    0.0000 C   0  0  0  0  0  0  0  0  0  0  0  0
    6.4302   -5.3625    0.0000 N   0  3  0  0  0  0  0  0  0  0  0  0
    7.1447   -4.9500    0.0000 C   0  0  0  0  0  0  0  0  0  0  0  0
    7.8592   -5.3625    0.0000 C   0  0  0  0  0  0  0  0  0  0  0  0
    8.5737   -4.9500    0.0000 C   0  0  0  0  0  0  0  0  0  0  0  0
    9.2881   -5.3625    0.0000 C   0  0  0  0  0  0  0  0  0  0  0  0
   10.0026   -4.9500    0.0000 C   0  0  0  0  0  0  0  0  0  0  0  0
   10.0026   -4.1250    0.0000 C   0  0  0  0  0  0  0  0  0  0  0  0
    9.2881   -6.1875    0.0000 C   0  0  0  0  0  0  0  0  0  0  0  0
    8.5737   -6.6000    0.0000 C   0  0  0  0  0  0  0  0  0  0  0  0
    7.8592   -6.1875    0.0000 C   0  0  0  0  0  0  0  0  0  0  0  0
  1  2  1  0  0  0  0
  2  3  1  0  0  0  0
  3  4  1  0  0  0  0
  4  5  1  0  0  0  0
  5  6  1  0  0  0  0
  6  7  2  0  0  0  0
  6  8  2  0  0  0  0
  6  9  1  0  0  0  0
 10  9  1  0  0  0  0
 10 11  1  6  0  0  0
 11 12  1  0  0  0  0
 12 13  2  0  0  0  0
 12 14  1  0  0  0  0
 14 15  2  0  0  0  0
 15 16  1  0  0  0  0
 16 17  2  0  0  0  0
 17 18  1  0  0  0  0
 18 19  2  0  0  0  0
 14 19  1  0  0  0  0
 10 20  1  0  0  0  0
 20 21  2  0  0  0  0
 20 22  1  0  0  0  0
 23 22  1  1  0  0  0
 23 24  1  0  0  0  0
 24 25  1  0  0  0  0
 25 26  2  0  0  0  0
 26 27  1  0  0  0  0
 27 28  1  0  0  0  0
 27 29  2  0  0  0  0
 29 30  1  0  0  0  0
 30 31  1  0  0  0  0
 30 32  2  0  0  0  0
 25 32  1  0  0  0  0
 23 33  1  0  0  0  0
 33 34  1  1  0  0  0
 33 35  1  0  0  0  0
 35 36  1  0  0  0  0
 36 37  1  0  0  0  0
 37 38  1  0  0  0  0
 38 39  2  0  0  0  0
 39 40  1  0  0  0  0
 40 41  1  0  0  0  0
 41 42  1  0  0  0  0
 40 43  2  0  0  0  0
 43 44  1  0  0  0  0
 44 45  2  0  0  0  0
 38 45  1  0  0  0  0
M  CHG  1  36   1
M  END
>  <MOLECULEID>
M3742123

>  <CLASS>
Active

$$$$

  Mrv2120 12252112132D          

 36 40  0  0  1  0            999 V2000
    1.1755   -4.9613    0.0000 C   0  0  0  0  0  0  0  0  0  0  0  0
    0.8400   -4.2076    0.0000 C   0  0  0  0  0  0  0  0  0  0  0  0
    1.3249   -3.5402    0.0000 N   0  0  0  0  0  0  0  0  0  0  0  0
    0.9894   -2.7865    0.0000 C   0  0  0  0  0  0  0  0  0  0  0  0
    1.4743   -2.1191    0.0000 C   0  0  0  0  0  0  0  0  0  0  0  0
    2.2948   -2.2053    0.0000 C   0  0  0  0  0  0  0  0  0  0  0  0
    2.6303   -2.9590    0.0000 C   0  0  0  0  0  0  0  0  0  0  0  0
    3.4508   -3.0452    0.0000 C   0  0  0  0  0  0  0  0  0  0  0  0
    2.1454   -3.6264    0.0000 C   0  0  0  0  0  0  0  0  0  0  0  0
    2.4810   -4.3801    0.0000 O   0  0  0  0  0  0  0  0  0  0  0  0
    1.1387   -1.3654    0.0000 C   0  0  2  0  0  0  0  0  0  0  0  0
    0.6538   -0.6979    0.0000 N   0  3  0  0  0  0  0  0  0  0  0  0
    1.1387   -0.0305    0.0000 C   0  0  0  0  0  0  0  0  0  0  0  0
    0.8838    0.7541    0.0000 N   0  0  0  0  0  0  0  0  0  0  0  0
    1.9233   -0.2854    0.0000 C   0  0  0  0  0  0  0  0  0  0  0  0
    2.6378    0.1271    0.0000 C   0  0  0  0  0  0  0  0  0  0  0  0
    2.6378    0.9521    0.0000 F   0  0  0  0  0  0  0  0  0  0  0  0
    3.3523   -0.2854    0.0000 C   0  0  0  0  0  0  0  0  0  0  0  0
    3.3523   -1.1104    0.0000 C   0  0  0  0  0  0  0  0  0  0  0  0
    2.6378   -1.5229    0.0000 C   0  0  0  0  0  0  0  0  0  0  0  0
    1.9233   -1.1104    0.0000 C   0  0  0  0  0  0  0  0  0  0  0  0
    0.4243   -1.7779    0.0000 C   0  0  0  0  0  0  0  0  0  0  0  0
    0.4243   -2.6029    0.0000 C   0  0  0  0  0  0  0  0  0  0  0  0
   -0.2902   -3.0154    0.0000 C   0  0  0  0  0  0  0  0  0  0  0  0
   -1.0047   -2.6029    0.0000 C   0  0  0  0  0  0  0  0  0  0  0  0
   -1.0047   -1.7779    0.0000 C   0  0  0  0  0  0  0  0  0  0  0  0
   -0.2902   -1.3654    0.0000 C   0  0  0  0  0  0  0  0  0  0  0  0
   -0.2902   -3.8404    0.0000 C   0  0  0  0  0  0  0  0  0  0  0  0
   -1.0047   -4.2529    0.0000 C   0  0  0  0  0  0  0  0  0  0  0  0
   -1.0047   -5.0779    0.0000 C   0  0  0  0  0  0  0  0  0  0  0  0
   -0.2902   -5.4904    0.0000 C   0  0  0  0  0  0  0  0  0  0  0  0
    0.4243   -5.0779    0.0000 N   0  0  0  0  0  0  0  0  0  0  0  0
    0.4243   -4.2529    0.0000 C   0  0  0  0  0  0  0  0  0  0  0  0
   -1.7192   -5.4904    0.0000 C   0  0  0  0  0  0  0  0  0  0  0  0
   -2.4336   -5.9029    0.0000 C   0  0  0  0  0  0  0  0  0  0  0  0
   -3.1481   -6.3154    0.0000 C   0  0  0  0  0  0  0  0  0  0  0  0
  1  2  1  0  0  0  0
  2  3  1  0  0  0  0
  3  4  1  0  0  0  0
  4  5  2  0  0  0  0
  5  6  1  0  0  0  0
  6  7  2  0  0  0  0
  7  8  1  0  0  0  0
  7  9  1  0  0  0  0
  3  9  1  0  0  0  0
  9 10  2  0  0  0  0
 11  5  1  6  0  0  0
 11 12  1  0  0  0  0
 12 13  2  0  0  0  0
 13 14  1  0  0  0  0
 13 15  1  0  0  0  0
 15 16  2  0  0  0  0
 16 17  1  0  0  0  0
 16 18  1  0  0  0  0
 18 19  2  0  0  0  0
 19 20  1  0  0  0  0
 20 21  2  0  0  0  0
 11 21  1  0  0  0  0
 15 21  1  0  0  0  0
 11 22  1  1  0  0  0
 22 23  2  0  0  0  0
 23 24  1  0  0  0  0
 24 25  2  0  0  0  0
 25 26  1  0  0  0  0
 26 27  2  0  0  0  0
 22 27  1  0  0  0  0
 24 28  1  0  0  0  0
 28 29  2  0  0  0  0
 29 30  1  0  0  0  0
 30 31  2  0  0  0  0
 31 32  1  0  0  0  0
 32 33  2  0  0  0  0
 28 33  1  0  0  0  0
 30 34  1  0  0  0  0
 34 35  3  0  0  0  0
 35 36  1  0  0  0  0
M  CHG  1  12   1
M  END
>  <MOLECULEID>
M3742409

>  <CLASS>
Active

$$$$

  Mrv2120 12252112132D          

 41 46  0  0  1  0            999 V2000
    5.4009   -2.6959    0.0000 C   0  0  0  0  0  0  0  0  0  0  0  0
    4.5908   -2.8518    0.0000 C   0  0  0  0  0  0  0  0  0  0  0  0
    4.3207   -3.6314    0.0000 C   0  0  0  0  0  0  0  0  0  0  0  0
    3.5106   -3.7873    0.0000 C   0  0  0  0  0  0  0  0  0  0  0  0
    3.2405   -4.5668    0.0000 C   0  0  0  0  0  0  0  0  0  0  0  0
    3.7806   -5.1905    0.0000 C   0  0  0  0  0  0  0  0  0  0  0  0
    3.5106   -5.9700    0.0000 O   0  0  0  0  0  0  0  0  0  0  0  0
    2.7004   -6.1260    0.0000 C   0  0  0  0  0  0  0  0  0  0  0  0
    3.0607   -6.8681    0.0000 C   0  0  0  0  0  0  0  0  0  0  0  0
    2.3185   -7.2284    0.0000 C   0  0  0  0  0  0  0  0  0  0  0  0
    1.9583   -6.4862    0.0000 C   0  0  0  0  0  0  0  0  0  0  0  0
    2.1604   -5.5023    0.0000 C   0  0  0  0  0  0  0  0  0  0  0  0
    2.4304   -4.7228    0.0000 C   0  0  2  0  0  0  0  0  0  0  0  0
    1.8903   -4.0991    0.0000 N   0  3  0  0  0  0  0  0  0  0  0  0
    2.1604   -3.3196    0.0000 C   0  0  0  0  0  0  0  0  0  0  0  0
    1.6203   -2.6959    0.0000 C   0  0  1  0  0  0  0  0  0  0  0  0
    0.8101   -2.8518    0.0000 O   0  0  0  0  0  0  0  0  0  0  0  0
    1.8903   -1.9164    0.0000 C   0  0  2  0  0  0  0  0  0  0  0  0
    1.0802   -2.0723    0.0000 C   0  0  0  0  0  0  0  0  0  0  0  0
    0.5401   -1.4486    0.0000 C   0  0  0  0  0  0  0  0  0  0  0  0
   -0.2700   -1.6046    0.0000 C   0  0  0  0  0  0  0  0  0  0  0  0
   -0.8101   -0.9809    0.0000 C   0  0  0  0  0  0  0  0  0  0  0  0
   -0.5401   -0.2014    0.0000 C   0  0  0  0  0  0  0  0  0  0  0  0
    0.2700   -0.0454    0.0000 C   0  0  0  0  0  0  0  0  0  0  0  0
    0.5401    0.7341    0.0000 C   0  0  0  0  0  0  0  0  0  0  0  0
    1.3502    0.8900    0.0000 C   0  0  0  0  0  0  0  0  0  0  0  0
    1.8903    0.2664    0.0000 C   0  0  0  0  0  0  0  0  0  0  0  0
    2.7004    0.4223    0.0000 C   0  0  0  0  0  0  0  0  0  0  0  0
    3.2405   -0.2014    0.0000 N   0  0  0  0  0  0  0  0  0  0  0  0
    2.9705   -0.9809    0.0000 C   0  0  0  0  0  0  0  0  0  0  0  0
    3.5106   -1.6046    0.0000 C   0  0  0  0  0  0  0  0  0  0  0  0
    4.3207   -1.4486    0.0000 C   0  0  0  0  0  0  0  0  0  0  0  0
    4.5908   -0.6691    0.0000 C   0  0  0  0  0  0  0  0  0  0  0  0
    4.0507   -0.0454    0.0000 C   0  0  0  0  0  0  0  0  0  0  0  0
    4.3207    0.7341    0.0000 O   0  0  0  0  0  0  0  0  0  0  0  0
    3.2405   -2.3841    0.0000 C   0  0  0  0  0  0  0  0  0  0  0  0
    3.7806   -3.0077    0.0000 O   0  0  0  0  0  0  0  0  0  0  0  0
    2.4304   -2.5400    0.0000 N   0  0  0  0  0  0  0  0  0  0  0  0
    0.8101   -0.6691    0.0000 C   0  0  0  0  0  0  0  0  0  0  0  0
    4.5908   -5.0346    0.0000 C   0  0  0  0  0  0  0  0  0  0  0  0
    4.8608   -4.2550    0.0000 C   0  0  0  0  0  0  0  0  0  0  0  0
  1  2  1  0  0  0  0
  2  3  1  0  0  0  0
  3  4  2  0  0  0  0
  4  5  1  0  0  0  0
  5  6  2  0  0  0  0
  6  7  1  0  0  0  0
  7  8  1  0  0  0  0
  8  9  1  0  0  0  0
  9 10  1  0  0  0  0
 10 11  1  0  0  0  0
  8 11  1  0  0  0  0
  8 12  1  0  0  0  0
 13 12  1  0  0  0  0
 13  5  1  0  0  0  0
 13 14  1  6  0  0  0
 14 15  1  0  0  0  0
 16 15  1  0  0  0  0
 16 17  1  1  0  0  0
 16 18  1  0  0  0  0
 18 19  1  6  0  0  0
 19 20  1  0  0  0  0
 20 21  2  0  0  0  0
 21 22  1  0  0  0  0
 22 23  2  0  0  0  0
 23 24  1  0  0  0  0
 24 25  1  0  0  0  0
 25 26  1  0  0  0  0
 26 27  1  0  0  0  0
 27 28  1  0  0  0  0
 28 29  1  0  0  0  0
 29 30  1  0  0  0  0
 30 31  2  0  0  0  0
 31 32  1  0  0  0  0
 32 33  2  0  0  0  0
 33 34  1  0  0  0  0
 29 34  1  0  0  0  0
 34 35  2  0  0  0  0
 31 36  1  0  0  0  0
 36 37  2  0  0  0  0
 36 38  1  0  0  0  0
 18 38  1  6  0  0  0
 24 39  2  0  0  0  0
 20 39  1  0  0  0  0
  6 40  1  0  0  0  0
 40 41  2  0  0  0  0
  3 41  1  0  0  0  0
M  CHG  1  14   1
M  END
>  <MOLECULEID>
M3741200

>  <CLASS>
Active

$$$$

  Mrv2120 12252112132D          

 41 44  0  0  1  0            999 V2000
    3.5724   -4.5375    0.0000 C   0  0  0  0  0  0  0  0  0  0  0  0
    2.8579   -4.9500    0.0000 C   0  0  0  0  0  0  0  0  0  0  0  0
    2.1434   -4.5375    0.0000 C   0  0  0  0  0  0  0  0  0  0  0  0
    2.8579   -5.7750    0.0000 C   0  0  0  0  0  0  0  0  0  0  0  0
    2.1434   -6.1875    0.0000 C   0  0  0  0  0  0  0  0  0  0  0  0
    2.1434   -7.0125    0.0000 C   0  0  0  0  0  0  0  0  0  0  0  0
    2.8579   -7.4250    0.0000 C   0  0  0  0  0  0  0  0  0  0  0  0
    3.5724   -7.0125    0.0000 C   0  0  0  0  0  0  0  0  0  0  0  0
    4.2868   -7.4250    0.0000 C   0  0  0  0  0  0  0  0  0  0  0  0
    5.0013   -7.0125    0.0000 N   0  3  0  0  0  0  0  0  0  0  0  0
    5.7158   -7.4250    0.0000 C   0  0  0  0  0  0  0  0  0  0  0  0
    6.4302   -7.0125    0.0000 C   0  0  1  0  0  0  0  0  0  0  0  0
    6.4302   -6.1875    0.0000 O   0  0  0  0  0  0  0  0  0  0  0  0
    7.1447   -7.4250    0.0000 C   0  0  2  0  0  0  0  0  0  0  0  0
    7.1447   -8.2500    0.0000 C   0  0  0  0  0  0  0  0  0  0  0  0
    6.4302   -8.6625    0.0000 C   0  0  0  0  0  0  0  0  0  0  0  0
    6.4302   -9.4875    0.0000 C   0  0  0  0  0  0  0  0  0  0  0  0
    5.7158   -9.9000    0.0000 C   0  0  0  0  0  0  0  0  0  0  0  0
    5.0013   -9.4875    0.0000 C   0  0  0  0  0  0  0  0  0  0  0  0
    5.0013   -8.6625    0.0000 C   0  0  0  0  0  0  0  0  0  0  0  0
    5.7158   -8.2500    0.0000 C   0  0  0  0  0  0  0  0  0  0  0  0
    7.8592   -7.0125    0.0000 N   0  0  0  0  0  0  0  0  0  0  0  0
    8.5737   -7.4250    0.0000 C   0  0  0  0  0  0  0  0  0  0  0  0
    8.5737   -8.2500    0.0000 O   0  0  0  0  0  0  0  0  0  0  0  0
    9.2881   -7.0125    0.0000 C   0  0  2  0  0  0  0  0  0  0  0  0
    9.2881   -6.1875    0.0000 C   0  0  0  0  0  0  0  0  0  0  0  0
   10.0026   -5.7750    0.0000 C   0  0  0  0  0  0  0  0  0  0  0  0
   10.7171   -6.1875    0.0000 C   0  0  0  0  0  0  0  0  0  0  0  0
   10.7171   -7.0125    0.0000 C   0  0  1  0  0  0  0  0  0  0  0  0
   10.0026   -7.4250    0.0000 C   0  0  0  0  0  0  0  0  0  0  0  0
   11.4315   -7.4250    0.0000 C   0  0  0  0  0  0  0  0  0  0  0  0
   11.0190   -8.1395    0.0000 C   0  0  0  0  0  0  0  0  0  0  0  0
   11.8440   -6.7105    0.0000 C   0  0  0  0  0  0  0  0  0  0  0  0
   12.1460   -7.8375    0.0000 N   0  0  0  0  0  0  0  0  0  0  0  0
   12.8605   -7.4250    0.0000 C   0  0  0  0  0  0  0  0  0  0  0  0
   13.5749   -7.8375    0.0000 C   0  0  0  0  0  0  0  0  0  0  0  0
   13.5749   -8.6625    0.0000 C   0  0  0  0  0  0  0  0  0  0  0  0
   12.8605   -9.0750    0.0000 C   0  0  0  0  0  0  0  0  0  0  0  0
   12.1460   -8.6625    0.0000 C   0  0  0  0  0  0  0  0  0  0  0  0
   11.4315   -9.0750    0.0000 O   0  0  0  0  0  0  0  0  0  0  0  0
    3.5724   -6.1875    0.0000 C   0  0  0  0  0  0  0  0  0  0  0  0
  1  2  1  0  0  0  0
  2  3  1  0  0  0  0
  2  4  1  0  0  0  0
  4  5  2  0  0  0  0
  5  6  1  0  0  0  0
  6  7  2  0  0  0  0
  7  8  1  0  0  0  0
  8  9  1  0  0  0  0
  9 10  1  0  0  0  0
 10 11  1  0  0  0  0
 12 11  1  0  0  0  0
 12 13  1  1  0  0  0
 12 14  1  0  0  0  0
 14 15  1  0  0  0  0
 15 16  1  0  0  0  0
 16 17  2  0  0  0  0
 17 18  1  0  0  0  0
 18 19  2  0  0  0  0
 19 20  1  0  0  0  0
 20 21  2  0  0  0  0
 16 21  1  0  0  0  0
 14 22  1  1  0  0  0
 22 23  1  0  0  0  0
 23 24  2  0  0  0  0
 25 23  1  6  0  0  0
 25 26  1  0  0  0  0
 26 27  1  0  0  0  0
 27 28  1  0  0  0  0
 29 28  1  0  0  0  0
 29 30  1  0  0  0  0
 25 30  1  0  0  0  0
 29 31  1  6  0  0  0
 31 32  1  0  0  0  0
 31 33  1  0  0  0  0
 31 34  1  0  0  0  0
 34 35  1  0  0  0  0
 35 36  1  0  0  0  0
 36 37  1  0  0  0  0
 37 38  1  0  0  0  0
 38 39  1  0  0  0  0
 34 39  1  0  0  0  0
 39 40  2  0  0  0  0
  8 41  2  0  0  0  0
  4 41  1  0  0  0  0
M  CHG  1  10   1
M  END
>  <MOLECULEID>
M3738243

>  <CLASS>
Active

$$$$

  Mrv2120 12252112132D          

 43 46  0  0  1  0            999 V2000
    1.3458   -8.6676    0.0000 C   0  0  0  0  0  0  0  0  0  0  0  0
    2.0602   -9.0801    0.0000 C   0  0  0  0  0  0  0  0  0  0  0  0
    2.0602   -9.9051    0.0000 C   0  0  0  0  0  0  0  0  0  0  0  0
    2.7747  -10.3176    0.0000 N   0  0  0  0  0  0  0  0  0  0  0  0
    3.4892   -9.9051    0.0000 C   0  0  0  0  0  0  0  0  0  0  0  0
    3.4892   -9.0801    0.0000 C   0  0  0  0  0  0  0  0  0  0  0  0
    4.2037   -8.6676    0.0000 C   0  0  0  0  0  0  0  0  0  0  0  0
    2.7747  -11.1426    0.0000 C   0  0  0  0  0  0  0  0  0  0  0  0
    3.4892  -11.5551    0.0000 O   0  0  0  0  0  0  0  0  0  0  0  0
    2.0602  -11.5551    0.0000 C   0  0  0  0  0  0  0  0  0  0  0  0
    1.3458  -11.1426    0.0000 C   0  0  0  0  0  0  0  0  0  0  0  0
    0.6313  -11.5551    0.0000 C   0  0  0  0  0  0  0  0  0  0  0  0
   -0.0832  -11.1426    0.0000 C   0  0  0  0  0  0  0  0  0  0  0  0
    0.6313  -12.3801    0.0000 C   0  0  0  0  0  0  0  0  0  0  0  0
    1.3458  -12.7926    0.0000 C   0  0  0  0  0  0  0  0  0  0  0  0
    2.0602  -12.3801    0.0000 C   0  0  0  0  0  0  0  0  0  0  0  0
    1.3458  -13.6176    0.0000 C   0  0  0  0  0  0  0  0  0  0  0  0
    2.0602  -14.0301    0.0000 O   0  0  0  0  0  0  0  0  0  0  0  0
    0.6313  -14.0301    0.0000 N   0  0  0  0  0  0  0  0  0  0  0  0
   -0.0832  -13.6176    0.0000 C   0  0  1  0  0  0  0  0  0  0  0  0
   -0.0832  -12.7926    0.0000 C   0  0  0  0  0  0  0  0  0  0  0  0
   -0.7976  -12.3801    0.0000 C   0  0  0  0  0  0  0  0  0  0  0  0
   -1.5121  -12.7926    0.0000 C   0  0  0  0  0  0  0  0  0  0  0  0
   -2.2266  -12.3801    0.0000 C   0  0  0  0  0  0  0  0  0  0  0  0
   -2.9410  -12.7926    0.0000 F   0  0  0  0  0  0  0  0  0  0  0  0
   -2.2266  -11.5551    0.0000 C   0  0  0  0  0  0  0  0  0  0  0  0
   -1.5121  -11.1426    0.0000 C   0  0  0  0  0  0  0  0  0  0  0  0
   -1.5121  -10.3176    0.0000 F   0  0  0  0  0  0  0  0  0  0  0  0
   -0.7976  -11.5551    0.0000 C   0  0  0  0  0  0  0  0  0  0  0  0
   -0.7976  -14.0301    0.0000 C   0  0  2  0  0  0  0  0  0  0  0  0
   -1.5121  -13.6176    0.0000 O   0  0  0  0  0  0  0  0  0  0  0  0
   -0.7976  -14.8551    0.0000 C   0  0  1  0  0  0  0  0  0  0  0  0
   -0.1302  -15.3401    0.0000 C   0  0  0  0  0  0  0  0  0  0  0  0
   -0.3851  -16.1247    0.0000 C   0  0  2  0  0  0  0  0  0  0  0  0
   -1.2101  -16.1247    0.0000 C   0  0  0  0  0  0  0  0  0  0  0  0
   -1.4651  -15.3401    0.0000 N   0  3  0  0  0  0  0  0  0  0  0  0
    0.0998  -16.7921    0.0000 O   0  0  0  0  0  0  0  0  0  0  0  0
   -0.2358  -17.5458    0.0000 C   0  0  0  0  0  0  0  0  0  0  0  0
    0.2492  -18.2132    0.0000 C   0  0  0  0  0  0  0  0  0  0  0  0
   -0.0864  -18.9669    0.0000 C   0  0  0  0  0  0  0  0  0  0  0  0
   -0.9069  -19.0531    0.0000 C   0  0  0  0  0  0  0  0  0  0  0  0
   -1.3918  -18.3857    0.0000 C   0  0  0  0  0  0  0  0  0  0  0  0
   -1.0563  -17.6320    0.0000 C   0  0  0  0  0  0  0  0  0  0  0  0
  1  2  1  0  0  0  0
  2  3  1  0  0  0  0
  3  4  1  0  0  0  0
  4  5  1  0  0  0  0
  5  6  1  0  0  0  0
  6  7  1  0  0  0  0
  4  8  1  0  0  0  0
  8  9  2  0  0  0  0
  8 10  1  0  0  0  0
 10 11  2  0  0  0  0
 11 12  1  0  0  0  0
 12 13  1  0  0  0  0
 12 14  2  0  0  0  0
 14 15  1  0  0  0  0
 15 16  2  0  0  0  0
 10 16  1  0  0  0  0
 15 17  1  0  0  0  0
 17 18  2  0  0  0  0
 17 19  1  0  0  0  0
 20 19  1  6  0  0  0
 20 21  1  0  0  0  0
 21 22  1  0  0  0  0
 22 23  2  0  0  0  0
 23 24  1  0  0  0  0
 24 25  1  0  0  0  0
 24 26  2  0  0  0  0
 26 27  1  0  0  0  0
 27 28  1  0  0  0  0
 27 29  2  0  0  0  0
 22 29  1  0  0  0  0
 30 20  1  0  0  0  0
 30 31  1  1  0  0  0
 30 32  1  0  0  0  0
 32 33  1  0  0  0  0
 34 33  1  0  0  0  0
 34 35  1  0  0  0  0
 35 36  1  0  0  0  0
 32 36  1  1  0  0  0
 34 37  1  1  0  0  0
 37 38  1  0  0  0  0
 38 39  2  0  0  0  0
 39 40  1  0  0  0  0
 40 41  2  0  0  0  0
 41 42  1  0  0  0  0
 42 43  2  0  0  0  0
 38 43  1  0  0  0  0
M  CHG  1  36   1
M  END
>  <MOLECULEID>
M518637

>  <CLASS>
Active

$$$$

  Mrv2120 12252112132D          

 45 48  0  0  1  0            999 V2000
    2.8579   -8.2500    0.0000 C   0  0  0  0  0  0  0  0  0  0  0  0
    3.5724   -8.6625    0.0000 C   0  0  0  0  0  0  0  0  0  0  0  0
    3.5724   -9.4875    0.0000 C   0  0  0  0  0  0  0  0  0  0  0  0
    4.2868   -9.9000    0.0000 N   0  0  0  0  0  0  0  0  0  0  0  0
    5.0013   -9.4875    0.0000 C   0  0  0  0  0  0  0  0  0  0  0  0
    5.0013   -8.6625    0.0000 C   0  0  0  0  0  0  0  0  0  0  0  0
    5.7158   -8.2500    0.0000 C   0  0  0  0  0  0  0  0  0  0  0  0
    4.2868  -10.7250    0.0000 C   0  0  0  0  0  0  0  0  0  0  0  0
    3.5724  -11.1375    0.0000 O   0  0  0  0  0  0  0  0  0  0  0  0
    5.0013  -11.1375    0.0000 C   0  0  0  0  0  0  0  0  0  0  0  0
    5.7158  -10.7250    0.0000 C   0  0  0  0  0  0  0  0  0  0  0  0
    6.4302  -11.1375    0.0000 C   0  0  0  0  0  0  0  0  0  0  0  0
    7.1447  -10.7250    0.0000 C   0  0  0  0  0  0  0  0  0  0  0  0
    6.4302  -11.9625    0.0000 C   0  0  0  0  0  0  0  0  0  0  0  0
    5.7158  -12.3750    0.0000 C   0  0  0  0  0  0  0  0  0  0  0  0
    5.0013  -11.9625    0.0000 C   0  0  0  0  0  0  0  0  0  0  0  0
    5.7158  -13.2000    0.0000 C   0  0  0  0  0  0  0  0  0  0  0  0
    5.0013  -13.6125    0.0000 O   0  0  0  0  0  0  0  0  0  0  0  0
    6.4302  -13.6125    0.0000 N   0  0  0  0  0  0  0  0  0  0  0  0
    7.1447  -13.2000    0.0000 C   0  0  1  0  0  0  0  0  0  0  0  0
    7.1447  -12.3750    0.0000 C   0  0  0  0  0  0  0  0  0  0  0  0
    7.8592  -11.9625    0.0000 C   0  0  0  0  0  0  0  0  0  0  0  0
    7.8592  -11.1375    0.0000 C   0  0  0  0  0  0  0  0  0  0  0  0
    8.5737  -10.7250    0.0000 C   0  0  0  0  0  0  0  0  0  0  0  0
    8.5737   -9.9000    0.0000 F   0  0  0  0  0  0  0  0  0  0  0  0
    9.2881  -11.1375    0.0000 C   0  0  0  0  0  0  0  0  0  0  0  0
    9.2881  -11.9625    0.0000 C   0  0  0  0  0  0  0  0  0  0  0  0
   10.0026  -12.3750    0.0000 F   0  0  0  0  0  0  0  0  0  0  0  0
    8.5737  -12.3750    0.0000 C   0  0  0  0  0  0  0  0  0  0  0  0
    7.8592  -13.6125    0.0000 C   0  0  2  0  0  0  0  0  0  0  0  0
    8.5737  -13.2000    0.0000 O   0  0  0  0  0  0  0  0  0  0  0  0
    7.8592  -14.4375    0.0000 C   0  0  2  0  0  0  0  0  0  0  0  0
    8.5737  -14.8500    0.0000 N   0  3  0  0  0  0  0  0  0  0  0  0
    8.5737  -15.6750    0.0000 C   0  0  0  0  0  0  0  0  0  0  0  0
    7.8592  -16.0875    0.0000 C   0  0  0  0  0  0  0  0  0  0  0  0
    7.1447  -15.6750    0.0000 N   0  0  0  0  0  0  0  0  0  0  0  0
    6.4302  -16.0875    0.0000 C   0  0  0  0  0  0  0  0  0  0  0  0
    6.4302  -16.9125    0.0000 C   0  0  0  0  0  0  0  0  0  0  0  0
    7.1447  -17.3250    0.0000 C   0  0  0  0  0  0  0  0  0  0  0  0
    7.1447  -18.1500    0.0000 C   0  0  0  0  0  0  0  0  0  0  0  0
    6.4302  -18.5625    0.0000 C   0  0  0  0  0  0  0  0  0  0  0  0
    5.7158  -18.1500    0.0000 C   0  0  0  0  0  0  0  0  0  0  0  0
    5.7158  -17.3250    0.0000 C   0  0  0  0  0  0  0  0  0  0  0  0
    7.1447  -14.8500    0.0000 C   0  0  0  0  0  0  0  0  0  0  0  0
    6.4302  -14.4375    0.0000 O   0  0  0  0  0  0  0  0  0  0  0  0
  1  2  1  0  0  0  0
  2  3  1  0  0  0  0
  3  4  1  0  0  0  0
  4  5  1  0  0  0  0
  5  6  1  0  0  0  0
  6  7  1  0  0  0  0
  4  8  1  0  0  0  0
  8  9  2  0  0  0  0
  8 10  1  0  0  0  0
 10 11  2  0  0  0  0
 11 12  1  0  0  0  0
 12 13  1  0  0  0  0
 12 14  2  0  0  0  0
 14 15  1  0  0  0  0
 15 16  2  0  0  0  0
 10 16  1  0  0  0  0
 15 17  1  0  0  0  0
 17 18  2  0  0  0  0
 17 19  1  0  0  0  0
 20 19  1  1  0  0  0
 20 21  1  0  0  0  0
 21 22  1  0  0  0  0
 22 23  2  0  0  0  0
 23 24  1  0  0  0  0
 24 25  1  0  0  0  0
 24 26  2  0  0  0  0
 26 27  1  0  0  0  0
 27 28  1  0  0  0  0
 27 29  2  0  0  0  0
 22 29  1  0  0  0  0
 30 20  1  0  0  0  0
 30 31  1  6  0  0  0
 30 32  1  0  0  0  0
 32 33  1  6  0  0  0
 33 34  1  0  0  0  0
 34 35  1  0  0  0  0
 35 36  1  0  0  0  0
 36 37  1  0  0  0  0
 37 38  1  0  0  0  0
 38 39  2  0  0  0  0
 39 40  1  0  0  0  0
 40 41  2  0  0  0  0
 41 42  1  0  0  0  0
 42 43  2  0  0  0  0
 38 43  1  0  0  0  0
 36 44  1  0  0  0  0
 32 44  1  0  0  0  0
 44 45  2  0  0  0  0
M  CHG  1  33   1
M  END
>  <MOLECULEID>
M543382

>  <CLASS>
Active

$$$$

  Mrv2120 12252112132D          

 43 46  0  0  1  0            999 V2000
    1.4289   -6.6000    0.0000 C   0  0  0  0  0  0  0  0  0  0  0  0
    1.4289   -5.7750    0.0000 C   0  0  0  0  0  0  0  0  0  0  0  0
    0.7145   -5.3625    0.0000 N   0  0  0  0  0  0  0  0  0  0  0  0
    0.7145   -4.5375    0.0000 C   0  0  0  0  0  0  0  0  0  0  0  0
    0.0000   -4.1250    0.0000 C   0  0  0  0  0  0  0  0  0  0  0  0
    0.0000   -3.3000    0.0000 C   0  0  0  0  0  0  0  0  0  0  0  0
    0.7145   -2.8875    0.0000 C   0  0  0  0  0  0  0  0  0  0  0  0
    1.4289   -3.3000    0.0000 C   0  0  0  0  0  0  0  0  0  0  0  0
    1.4289   -4.1250    0.0000 C   0  0  0  0  0  0  0  0  0  0  0  0
    2.1434   -2.8875    0.0000 C   0  0  0  0  0  0  0  0  0  0  0  0
    2.1434   -2.0625    0.0000 O   0  0  0  0  0  0  0  0  0  0  0  0
    2.8579   -3.3000    0.0000 N   0  0  0  0  0  0  0  0  0  0  0  0
    3.5724   -2.8875    0.0000 C   0  0  1  0  0  0  0  0  0  0  0  0
    3.5724   -2.0625    0.0000 C   0  0  0  0  0  0  0  0  0  0  0  0
    4.2868   -1.6500    0.0000 C   0  0  0  0  0  0  0  0  0  0  0  0
    4.2868   -0.8250    0.0000 C   0  0  0  0  0  0  0  0  0  0  0  0
    5.0013   -0.4125    0.0000 C   0  0  0  0  0  0  0  0  0  0  0  0
    5.7158   -0.8250    0.0000 C   0  0  0  0  0  0  0  0  0  0  0  0
    5.7158   -1.6500    0.0000 C   0  0  0  0  0  0  0  0  0  0  0  0
    5.0013   -2.0625    0.0000 C   0  0  0  0  0  0  0  0  0  0  0  0
    4.2868   -3.3000    0.0000 C   0  0  2  0  0  0  0  0  0  0  0  0
    4.2868   -4.1250    0.0000 O   0  0  0  0  0  0  0  0  0  0  0  0
    5.0013   -2.8875    0.0000 C   0  0  0  0  0  0  0  0  0  0  0  0
    5.7158   -3.3000    0.0000 N   0  3  0  0  0  0  0  0  0  0  0  0
    6.4302   -2.8875    0.0000 C   0  0  0  0  0  0  0  0  0  0  0  0
    7.1447   -3.3000    0.0000 C   0  0  0  0  0  0  0  0  0  0  0  0
    7.8592   -2.8875    0.0000 C   0  0  0  0  0  0  0  0  0  0  0  0
    8.5737   -3.3000    0.0000 C   0  0  0  0  0  0  0  0  0  0  0  0
    8.5737   -4.1250    0.0000 C   0  0  0  0  0  0  0  0  0  0  0  0
    7.8592   -4.5375    0.0000 C   0  0  0  0  0  0  0  0  0  0  0  0
    7.1447   -4.1250    0.0000 C   0  0  0  0  0  0  0  0  0  0  0  0
    9.2881   -2.8875    0.0000 C   0  0  0  0  0  0  0  0  0  0  0  0
   10.0026   -2.4750    0.0000 F   0  0  0  0  0  0  0  0  0  0  0  0
    8.8756   -2.1730    0.0000 F   0  0  0  0  0  0  0  0  0  0  0  0
    9.7006   -3.6020    0.0000 F   0  0  0  0  0  0  0  0  0  0  0  0
   -0.7145   -2.8875    0.0000 N   0  0  0  0  0  0  0  0  0  0  0  0
   -1.4289   -3.3000    0.0000 C   0  0  0  0  0  0  0  0  0  0  0  0
   -2.1434   -2.8875    0.0000 C   0  0  0  0  0  0  0  0  0  0  0  0
   -2.1434   -2.0625    0.0000 C   0  0  0  0  0  0  0  0  0  0  0  0
   -1.4289   -1.6500    0.0000 C   0  0  0  0  0  0  0  0  0  0  0  0
   -0.7145   -2.0625    0.0000 S   0  0  0  0  0  0  0  0  0  0  0  0
   -0.2773   -1.3629    0.0000 O   0  0  0  0  0  0  0  0  0  0  0  0
    0.1100   -2.0337    0.0000 O   0  0  0  0  0  0  0  0  0  0  0  0
  1  2  1  0  0  0  0
  2  3  1  0  0  0  0
  3  4  1  0  0  0  0
  4  5  2  0  0  0  0
  5  6  1  0  0  0  0
  6  7  2  0  0  0  0
  7  8  1  0  0  0  0
  8  9  2  0  0  0  0
  4  9  1  0  0  0  0
  8 10  1  0  0  0  0
 10 11  2  0  0  0  0
 10 12  1  0  0  0  0
 13 12  1  1  0  0  0
 13 14  1  0  0  0  0
 14 15  1  0  0  0  0
 15 16  2  0  0  0  0
 16 17  1  0  0  0  0
 17 18  2  0  0  0  0
 18 19  1  0  0  0  0
 19 20  2  0  0  0  0
 15 20  1  0  0  0  0
 13 21  1  0  0  0  0
 21 22  1  1  0  0  0
 21 23  1  0  0  0  0
 23 24  1  0  0  0  0
 24 25  1  0  0  0  0
 25 26  1  0  0  0  0
 26 27  2  0  0  0  0
 27 28  1  0  0  0  0
 28 29  2  0  0  0  0
 29 30  1  0  0  0  0
 30 31  2  0  0  0  0
 26 31  1  0  0  0  0
 28 32  1  0  0  0  0
 32 33  1  0  0  0  0
 32 34  1  0  0  0  0
 32 35  1  0  0  0  0
  6 36  1  0  0  0  0
 36 37  1  0  0  0  0
 37 38  1  0  0  0  0
 38 39  1  0  0  0  0
 39 40  1  0  0  0  0
 40 41  1  0  0  0  0
 36 41  1  0  0  0  0
 41 42  2  0  0  0  0
 41 43  2  0  0  0  0
M  CHG  1  24   1
M  END
>  <MOLECULEID>
M624713

>  <CLASS>
Active

$$$$

  Mrv2120 12252112132D          

 46 49  0  0  1  0            999 V2000
   -1.4289   -7.4250    0.0000 C   0  0  0  0  0  0  0  0  0  0  0  0
   -1.4289   -6.6000    0.0000 C   0  0  0  0  0  0  0  0  0  0  0  0
   -2.1434   -6.1875    0.0000 N   0  0  0  0  0  0  0  0  0  0  0  0
   -2.1434   -5.3625    0.0000 C   0  0  0  0  0  0  0  0  0  0  0  0
   -2.8579   -4.9500    0.0000 C   0  0  0  0  0  0  0  0  0  0  0  0
   -2.8579   -4.1250    0.0000 C   0  0  0  0  0  0  0  0  0  0  0  0
   -2.1434   -3.7125    0.0000 C   0  0  0  0  0  0  0  0  0  0  0  0
   -1.4289   -4.1250    0.0000 C   0  0  0  0  0  0  0  0  0  0  0  0
   -1.4289   -4.9500    0.0000 C   0  0  0  0  0  0  0  0  0  0  0  0
   -0.7145   -3.7125    0.0000 C   0  0  0  0  0  0  0  0  0  0  0  0
   -0.7145   -2.8875    0.0000 O   0  0  0  0  0  0  0  0  0  0  0  0
    0.0000   -4.1250    0.0000 N   0  0  0  0  0  0  0  0  0  0  0  0
    0.7145   -3.7125    0.0000 C   0  0  1  0  0  0  0  0  0  0  0  0
    0.7145   -2.8875    0.0000 C   0  0  0  0  0  0  0  0  0  0  0  0
    1.4289   -2.4750    0.0000 C   0  0  0  0  0  0  0  0  0  0  0  0
    1.4289   -1.6500    0.0000 C   0  0  0  0  0  0  0  0  0  0  0  0
    2.1434   -1.2375    0.0000 C   0  0  0  0  0  0  0  0  0  0  0  0
    2.8579   -1.6500    0.0000 C   0  0  0  0  0  0  0  0  0  0  0  0
    2.8579   -2.4750    0.0000 C   0  0  0  0  0  0  0  0  0  0  0  0
    2.1434   -2.8875    0.0000 C   0  0  0  0  0  0  0  0  0  0  0  0
    1.4289   -4.1250    0.0000 C   0  0  2  0  0  0  0  0  0  0  0  0
    1.4289   -4.9500    0.0000 O   0  0  0  0  0  0  0  0  0  0  0  0
    2.1434   -3.7125    0.0000 C   0  0  0  0  0  0  0  0  0  0  0  0
    2.8579   -4.1250    0.0000 N   0  3  0  0  0  0  0  0  0  0  0  0
    3.5724   -3.7125    0.0000 C   0  0  1  0  0  0  0  0  0  0  0  0
    3.5724   -2.8875    0.0000 C   0  0  0  0  0  0  0  0  0  0  0  0
    4.2868   -4.1250    0.0000 C   0  0  0  0  0  0  0  0  0  0  0  0
    4.2868   -4.9500    0.0000 O   0  0  0  0  0  0  0  0  0  0  0  0
    5.0013   -3.7125    0.0000 N   0  0  0  0  0  0  0  0  0  0  0  0
    5.7158   -4.1250    0.0000 C   0  0  0  0  0  0  0  0  0  0  0  0
    6.4302   -3.7125    0.0000 C   0  0  0  0  0  0  0  0  0  0  0  0
    7.1447   -4.1250    0.0000 C   0  0  0  0  0  0  0  0  0  0  0  0
    7.1447   -4.9500    0.0000 C   0  0  0  0  0  0  0  0  0  0  0  0
    6.4302   -5.3625    0.0000 C   0  0  0  0  0  0  0  0  0  0  0  0
    5.7158   -4.9500    0.0000 C   0  0  0  0  0  0  0  0  0  0  0  0
   -3.5724   -3.7125    0.0000 N   0  0  0  0  0  0  0  0  0  0  0  0
   -4.2868   -4.1250    0.0000 C   0  0  0  0  0  0  0  0  0  0  0  0
   -4.2868   -4.9500    0.0000 C   0  0  0  0  0  0  0  0  0  0  0  0
   -5.0013   -5.3625    0.0000 C   0  0  0  0  0  0  0  0  0  0  0  0
   -5.7158   -4.9500    0.0000 C   0  0  0  0  0  0  0  0  0  0  0  0
   -5.7158   -4.1250    0.0000 C   0  0  0  0  0  0  0  0  0  0  0  0
   -5.0013   -3.7125    0.0000 C   0  0  0  0  0  0  0  0  0  0  0  0
   -3.5724   -2.8875    0.0000 S   0  0  0  0  0  0  0  0  0  0  0  0
   -3.5724   -2.0625    0.0000 C   0  0  0  0  0  0  0  0  0  0  0  0
   -4.3974   -2.8875    0.0000 O   0  0  0  0  0  0  0  0  0  0  0  0
   -2.7474   -2.8875    0.0000 O   0  0  0  0  0  0  0  0  0  0  0  0
  1  2  1  0  0  0  0
  2  3  1  0  0  0  0
  3  4  1  0  0  0  0
  4  5  2  0  0  0  0
  5  6  1  0  0  0  0
  6  7  2  0  0  0  0
  7  8  1  0  0  0  0
  8  9  2  0  0  0  0
  4  9  1  0  0  0  0
  8 10  1  0  0  0  0
 10 11  2  0  0  0  0
 10 12  1  0  0  0  0
 13 12  1  1  0  0  0
 13 14  1  0  0  0  0
 14 15  1  0  0  0  0
 15 16  2  0  0  0  0
 16 17  1  0  0  0  0
 17 18  2  0  0  0  0
 18 19  1  0  0  0  0
 19 20  2  0  0  0  0
 15 20  1  0  0  0  0
 13 21  1  0  0  0  0
 21 22  1  1  0  0  0
 21 23  1  0  0  0  0
 23 24  1  0  0  0  0
 25 24  1  0  0  0  0
 25 26  1  1  0  0  0
 25 27  1  0  0  0  0
 27 28  2  0  0  0  0
 27 29  1  0  0  0  0
 29 30  1  0  0  0  0
 30 31  1  0  0  0  0
 31 32  1  0  0  0  0
 32 33  1  0  0  0  0
 33 34  1  0  0  0  0
 34 35  1  0  0  0  0
 30 35  1  0  0  0  0
  6 36  1  0  0  0  0
 36 37  1  0  0  0  0
 37 38  2  0  0  0  0
 38 39  1  0  0  0  0
 39 40  2  0  0  0  0
 40 41  1  0  0  0  0
 41 42  2  0  0  0  0
 37 42  1  0  0  0  0
 36 43  1  0  0  0  0
 43 44  1  0  0  0  0
 43 45  2  0  0  0  0
 43 46  2  0  0  0  0
M  CHG  1  24   1
M  END
>  <MOLECULEID>
M1156698

>  <CLASS>
Active

$$$$

  Mrv2120 12252112132D          

 38 40  0  0  1  0            999 V2000
    4.2868   -6.6000    0.0000 C   0  0  0  0  0  0  0  0  0  0  0  0
    5.0013   -6.1875    0.0000 O   0  0  0  0  0  0  0  0  0  0  0  0
    5.7158   -6.6000    0.0000 C   0  0  0  0  0  0  0  0  0  0  0  0
    6.4302   -6.1875    0.0000 C   0  0  1  0  0  0  0  0  0  0  0  0
    6.4302   -5.3625    0.0000 O   0  0  0  0  0  0  0  0  0  0  0  0
    7.1447   -4.9500    0.0000 C   0  0  0  0  0  0  0  0  0  0  0  0
    7.1447   -4.1250    0.0000 C   0  0  0  0  0  0  0  0  0  0  0  0
    6.4302   -3.7125    0.0000 N   0  0  0  0  0  0  0  0  0  0  0  0
    7.8592   -3.7125    0.0000 C   0  0  0  0  0  0  0  0  0  0  0  0
    7.8592   -2.8875    0.0000 F   0  0  0  0  0  0  0  0  0  0  0  0
    8.5737   -4.1250    0.0000 C   0  0  0  0  0  0  0  0  0  0  0  0
    8.5737   -4.9500    0.0000 C   0  0  0  0  0  0  0  0  0  0  0  0
    9.2881   -5.3625    0.0000 C   0  0  0  0  0  0  0  0  0  0  0  0
   10.0026   -4.9500    0.0000 C   0  0  2  0  0  0  0  0  0  0  0  0
   10.0026   -4.1250    0.0000 C   0  0  0  0  0  0  0  0  0  0  0  0
   10.7171   -3.7125    0.0000 S   0  0  0  0  0  0  0  0  0  0  0  0
   10.7171   -2.8875    0.0000 O   0  0  0  0  0  0  0  0  0  0  0  0
   11.4315   -4.1250    0.0000 C   0  0  0  0  0  0  0  0  0  0  0  0
   11.4315   -4.9500    0.0000 C   0  0  2  0  0  0  0  0  0  0  0  0
   12.1460   -5.3625    0.0000 N   0  3  0  0  0  0  0  0  0  0  0  0
   12.8605   -4.9500    0.0000 C   0  0  0  0  0  0  0  0  0  0  0  0
   13.5749   -5.3625    0.0000 C   0  0  0  0  0  0  0  0  0  0  0  0
   14.2894   -4.9500    0.0000 C   0  0  0  0  0  0  0  0  0  0  0  0
   15.0039   -5.3625    0.0000 C   0  0  0  0  0  0  0  0  0  0  0  0
   15.0039   -6.1875    0.0000 C   0  0  0  0  0  0  0  0  0  0  0  0
   14.2894   -6.6000    0.0000 C   0  0  0  0  0  0  0  0  0  0  0  0
   13.5749   -6.1875    0.0000 C   0  0  0  0  0  0  0  0  0  0  0  0
   15.7184   -4.9500    0.0000 C   0  0  0  0  0  0  0  0  0  0  0  0
   16.4328   -4.5375    0.0000 C   0  0  0  0  0  0  0  0  0  0  0  0
   16.1309   -5.6645    0.0000 C   0  0  0  0  0  0  0  0  0  0  0  0
   15.3059   -4.2355    0.0000 C   0  0  0  0  0  0  0  0  0  0  0  0
   10.7171   -5.3625    0.0000 C   0  0  1  0  0  0  0  0  0  0  0  0
   10.7171   -6.1875    0.0000 O   0  0  0  0  0  0  0  0  0  0  0  0
    7.8592   -5.3625    0.0000 C   0  0  0  0  0  0  0  0  0  0  0  0
    7.1447   -6.6000    0.0000 C   0  0  0  0  0  0  0  0  0  0  0  0
    6.7322   -7.3145    0.0000 F   0  0  0  0  0  0  0  0  0  0  0  0
    7.5572   -5.8855    0.0000 F   0  0  0  0  0  0  0  0  0  0  0  0
    7.8592   -7.0125    0.0000 F   0  0  0  0  0  0  0  0  0  0  0  0
  1  2  1  0  0  0  0
  2  3  1  0  0  0  0
  4  3  1  0  0  0  0
  4  5  1  1  0  0  0
  5  6  1  0  0  0  0
  6  7  2  0  0  0  0
  7  8  1  0  0  0  0
  7  9  1  0  0  0  0
  9 10  1  0  0  0  0
  9 11  2  0  0  0  0
 11 12  1  0  0  0  0
 12 13  1  0  0  0  0
 14 13  1  6  0  0  0
 14 15  1  0  0  0  0
 15 16  1  0  0  0  0
 16 17  2  0  0  0  0
 16 18  1  0  0  0  0
 19 18  1  0  0  0  0
 19 20  1  6  0  0  0
 20 21  1  0  0  0  0
 21 22  1  0  0  0  0
 22 23  2  0  0  0  0
 23 24  1  0  0  0  0
 24 25  2  0  0  0  0
 25 26  1  0  0  0  0
 26 27  2  0  0  0  0
 22 27  1  0  0  0  0
 24 28  1  0  0  0  0
 28 29  1  0  0  0  0
 28 30  1  0  0  0  0
 28 31  1  0  0  0  0
 32 19  1  0  0  0  0
 32 14  1  0  0  0  0
 32 33  1  1  0  0  0
 12 34  2  0  0  0  0
  6 34  1  0  0  0  0
  4 35  1  0  0  0  0
 35 36  1  0  0  0  0
 35 37  1  0  0  0  0
 35 38  1  0  0  0  0
M  CHG  1  20   1
M  END
>  <MOLECULEID>
M96818474

>  <CLASS>
Active

$$$$

  Mrv2120 12252112132D          

 42 44  0  0  1  0            999 V2000
    0.0000   -9.9000    0.0000 C   0  0  0  0  0  0  0  0  0  0  0  0
    0.0000   -9.0750    0.0000 C   0  0  0  0  0  0  0  0  0  0  0  0
    0.7145   -8.6625    0.0000 C   0  0  0  0  0  0  0  0  0  0  0  0
    0.7145   -7.8375    0.0000 N   0  0  0  0  0  0  0  0  0  0  0  0
    0.0000   -7.4250    0.0000 C   0  0  0  0  0  0  0  0  0  0  0  0
   -0.7145   -7.8375    0.0000 C   0  0  0  0  0  0  0  0  0  0  0  0
   -1.4289   -7.4250    0.0000 C   0  0  0  0  0  0  0  0  0  0  0  0
    1.4289   -7.4250    0.0000 C   0  0  0  0  0  0  0  0  0  0  0  0
    2.1434   -7.8375    0.0000 O   0  0  0  0  0  0  0  0  0  0  0  0
    1.4289   -6.6000    0.0000 C   0  0  0  0  0  0  0  0  0  0  0  0
    0.7145   -6.1875    0.0000 C   0  0  0  0  0  0  0  0  0  0  0  0
    0.7145   -5.3625    0.0000 C   0  0  0  0  0  0  0  0  0  0  0  0
    0.0000   -4.9500    0.0000 C   0  0  0  0  0  0  0  0  0  0  0  0
    1.4289   -4.9500    0.0000 C   0  0  0  0  0  0  0  0  0  0  0  0
    2.1434   -5.3625    0.0000 C   0  0  0  0  0  0  0  0  0  0  0  0
    2.1434   -6.1875    0.0000 C   0  0  0  0  0  0  0  0  0  0  0  0
    2.8579   -4.9500    0.0000 C   0  0  0  0  0  0  0  0  0  0  0  0
    2.8579   -4.1250    0.0000 O   0  0  0  0  0  0  0  0  0  0  0  0
    3.5724   -5.3625    0.0000 N   0  0  0  0  0  0  0  0  0  0  0  0
    4.2868   -4.9500    0.0000 C   0  0  1  0  0  0  0  0  0  0  0  0
    4.2868   -4.1250    0.0000 C   0  0  0  0  0  0  0  0  0  0  0  0
    5.0013   -3.7125    0.0000 C   0  0  0  0  0  0  0  0  0  0  0  0
    5.0013   -2.8875    0.0000 C   0  0  0  0  0  0  0  0  0  0  0  0
    5.7158   -2.4750    0.0000 C   0  0  0  0  0  0  0  0  0  0  0  0
    5.7158   -1.6500    0.0000 F   0  0  0  0  0  0  0  0  0  0  0  0
    6.4302   -2.8875    0.0000 C   0  0  0  0  0  0  0  0  0  0  0  0
    6.4302   -3.7125    0.0000 C   0  0  0  0  0  0  0  0  0  0  0  0
    7.1447   -4.1250    0.0000 F   0  0  0  0  0  0  0  0  0  0  0  0
    5.7158   -4.1250    0.0000 C   0  0  0  0  0  0  0  0  0  0  0  0
    5.0013   -5.3625    0.0000 C   0  0  2  0  0  0  0  0  0  0  0  0
    5.0013   -6.1875    0.0000 O   0  0  0  0  0  0  0  0  0  0  0  0
    5.7158   -4.9500    0.0000 C   0  0  0  0  0  0  0  0  0  0  0  0
    6.4302   -5.3625    0.0000 N   0  3  0  0  0  0  0  0  0  0  0  0
    7.1447   -4.9500    0.0000 C   0  0  0  0  0  0  0  0  0  0  0  0
    7.8592   -5.3625    0.0000 C   0  0  0  0  0  0  0  0  0  0  0  0
    8.5737   -4.9500    0.0000 C   0  0  0  0  0  0  0  0  0  0  0  0
    9.2881   -5.3625    0.0000 C   0  0  0  0  0  0  0  0  0  0  0  0
   10.0026   -4.9500    0.0000 O   0  0  0  0  0  0  0  0  0  0  0  0
   10.0026   -4.1250    0.0000 C   0  0  0  0  0  0  0  0  0  0  0  0
    9.2881   -6.1875    0.0000 C   0  0  0  0  0  0  0  0  0  0  0  0
    8.5737   -6.6000    0.0000 C   0  0  0  0  0  0  0  0  0  0  0  0
    7.8592   -6.1875    0.0000 C   0  0  0  0  0  0  0  0  0  0  0  0
  1  2  1  0  0  0  0
  2  3  1  0  0  0  0
  3  4  1  0  0  0  0
  4  5  1  0  0  0  0
  5  6  1  0  0  0  0
  6  7  1  0  0  0  0
  4  8  1  0  0  0  0
  8  9  2  0  0  0  0
  8 10  1  0  0  0  0
 10 11  2  0  0  0  0
 11 12  1  0  0  0  0
 12 13  1  0  0  0  0
 12 14  2  0  0  0  0
 14 15  1  0  0  0  0
 15 16  2  0  0  0  0
 10 16  1  0  0  0  0
 15 17  1  0  0  0  0
 17 18  2  0  0  0  0
 17 19  1  0  0  0  0
 20 19  1  1  0  0  0
 20 21  1  0  0  0  0
 21 22  1  0  0  0  0
 22 23  2  0  0  0  0
 23 24  1  0  0  0  0
 24 25  1  0  0  0  0
 24 26  2  0  0  0  0
 26 27  1  0  0  0  0
 27 28  1  0  0  0  0
 27 29  2  0  0  0  0
 22 29  1  0  0  0  0
 20 30  1  0  0  0  0
 30 31  1  1  0  0  0
 30 32  1  0  0  0  0
 32 33  1  0  0  0  0
 33 34  1  0  0  0  0
 34 35  1  0  0  0  0
 35 36  2  0  0  0  0
 36 37  1  0  0  0  0
 37 38  1  0  0  0  0
 38 39  1  0  0  0  0
 37 40  2  0  0  0  0
 40 41  1  0  0  0  0
 41 42  2  0  0  0  0
 35 42  1  0  0  0  0
M  CHG  1  33   1
M  END
>  <MOLECULEID>
M358387

>  <CLASS>
Active

$$$$

  Mrv2120 12252112132D          

 44 47  0  0  1  0            999 V2000
   -5.4046   -6.3243    0.0000 C   0  0  0  0  0  0  0  0  0  0  0  0
   -4.6901   -6.7368    0.0000 C   0  0  0  0  0  0  0  0  0  0  0  0
   -4.6901   -7.5618    0.0000 C   0  0  0  0  0  0  0  0  0  0  0  0
   -3.9756   -7.9743    0.0000 N   0  0  0  0  0  0  0  0  0  0  0  0
   -3.2612   -7.5618    0.0000 C   0  0  0  0  0  0  0  0  0  0  0  0
   -3.2612   -6.7368    0.0000 C   0  0  0  0  0  0  0  0  0  0  0  0
   -2.5467   -6.3243    0.0000 C   0  0  0  0  0  0  0  0  0  0  0  0
   -3.9756   -8.7993    0.0000 C   0  0  0  0  0  0  0  0  0  0  0  0
   -3.2612   -9.2118    0.0000 O   0  0  0  0  0  0  0  0  0  0  0  0
   -4.6901   -9.2118    0.0000 C   0  0  0  0  0  0  0  0  0  0  0  0
   -5.4046   -8.7993    0.0000 C   0  0  0  0  0  0  0  0  0  0  0  0
   -6.1190   -9.2118    0.0000 C   0  0  0  0  0  0  0  0  0  0  0  0
   -6.8335   -8.7993    0.0000 C   0  0  0  0  0  0  0  0  0  0  0  0
   -6.1190  -10.0368    0.0000 C   0  0  0  0  0  0  0  0  0  0  0  0
   -5.4046  -10.4493    0.0000 C   0  0  0  0  0  0  0  0  0  0  0  0
   -4.6901  -10.0368    0.0000 C   0  0  0  0  0  0  0  0  0  0  0  0
   -5.4046  -11.2743    0.0000 C   0  0  0  0  0  0  0  0  0  0  0  0
   -4.6901  -11.6868    0.0000 O   0  0  0  0  0  0  0  0  0  0  0  0
   -6.1190  -11.6868    0.0000 N   0  0  0  0  0  0  0  0  0  0  0  0
   -6.8335  -11.2743    0.0000 C   0  0  1  0  0  0  0  0  0  0  0  0
   -6.8335  -10.4493    0.0000 C   0  0  0  0  0  0  0  0  0  0  0  0
   -7.5480  -10.0368    0.0000 C   0  0  0  0  0  0  0  0  0  0  0  0
   -8.2624  -10.4493    0.0000 C   0  0  0  0  0  0  0  0  0  0  0  0
   -8.9769  -10.0368    0.0000 C   0  0  0  0  0  0  0  0  0  0  0  0
   -9.6914  -10.4493    0.0000 F   0  0  0  0  0  0  0  0  0  0  0  0
   -8.9769   -9.2118    0.0000 C   0  0  0  0  0  0  0  0  0  0  0  0
   -8.2624   -8.7993    0.0000 C   0  0  0  0  0  0  0  0  0  0  0  0
   -8.2624   -7.9743    0.0000 F   0  0  0  0  0  0  0  0  0  0  0  0
   -7.5480   -9.2118    0.0000 C   0  0  0  0  0  0  0  0  0  0  0  0
   -7.5480  -11.6868    0.0000 C   0  0  2  0  0  0  0  0  0  0  0  0
   -8.2624  -11.2743    0.0000 O   0  0  0  0  0  0  0  0  0  0  0  0
   -7.5480  -12.5118    0.0000 C   0  0  1  0  0  0  0  0  0  0  0  0
   -6.8805  -12.9967    0.0000 C   0  0  0  0  0  0  0  0  0  0  0  0
   -7.1355  -13.7813    0.0000 C   0  0  2  0  0  0  0  0  0  0  0  0
   -7.9605  -13.7813    0.0000 C   0  0  0  0  0  0  0  0  0  0  0  0
   -8.2154  -12.9967    0.0000 N   0  3  0  0  0  0  0  0  0  0  0  0
   -6.6506  -14.4488    0.0000 O   0  0  0  0  0  0  0  0  0  0  0  0
   -5.8301  -14.3625    0.0000 C   0  0  0  0  0  0  0  0  0  0  0  0
   -5.3452  -15.0300    0.0000 C   0  0  0  0  0  0  0  0  0  0  0  0
   -4.5247  -14.9437    0.0000 C   0  0  0  0  0  0  0  0  0  0  0  0
   -4.0397  -15.6112    0.0000 C   0  0  0  0  0  0  0  0  0  0  0  0
   -4.3753  -16.3649    0.0000 C   0  0  0  0  0  0  0  0  0  0  0  0
   -5.1958  -16.4511    0.0000 C   0  0  0  0  0  0  0  0  0  0  0  0
   -5.6807  -15.7837    0.0000 C   0  0  0  0  0  0  0  0  0  0  0  0
  1  2  1  0  0  0  0
  2  3  1  0  0  0  0
  3  4  1  0  0  0  0
  4  5  1  0  0  0  0
  5  6  1  0  0  0  0
  6  7  1  0  0  0  0
  4  8  1  0  0  0  0
  8  9  2  0  0  0  0
  8 10  1  0  0  0  0
 10 11  2  0  0  0  0
 11 12  1  0  0  0  0
 12 13  1  0  0  0  0
 12 14  2  0  0  0  0
 14 15  1  0  0  0  0
 15 16  2  0  0  0  0
 10 16  1  0  0  0  0
 15 17  1  0  0  0  0
 17 18  2  0  0  0  0
 17 19  1  0  0  0  0
 20 19  1  6  0  0  0
 20 21  1  0  0  0  0
 21 22  1  0  0  0  0
 22 23  2  0  0  0  0
 23 24  1  0  0  0  0
 24 25  1  0  0  0  0
 24 26  2  0  0  0  0
 26 27  1  0  0  0  0
 27 28  1  0  0  0  0
 27 29  2  0  0  0  0
 22 29  1  0  0  0  0
 30 20  1  0  0  0  0
 30 31  1  1  0  0  0
 30 32  1  0  0  0  0
 32 33  1  0  0  0  0
 34 33  1  0  0  0  0
 34 35  1  0  0  0  0
 35 36  1  0  0  0  0
 32 36  1  1  0  0  0
 34 37  1  1  0  0  0
 37 38  1  0  0  0  0
 38 39  1  0  0  0  0
 39 40  2  0  0  0  0
 40 41  1  0  0  0  0
 41 42  2  0  0  0  0
 42 43  1  0  0  0  0
 43 44  2  0  0  0  0
 39 44  1  0  0  0  0
M  CHG  1  36   1
M  END
>  <MOLECULEID>
M428113

>  <CLASS>
Active

$$$$

  Mrv2120 12252112132D          

 41 43  0  0  1  0            999 V2000
    0.0000    0.0000    0.0000 C   0  0  0  0  0  0  0  0  0  0  0  0
    0.7145   -0.4125    0.0000 C   0  0  0  0  0  0  0  0  0  0  0  0
    0.7145   -1.2375    0.0000 C   0  0  0  0  0  0  0  0  0  0  0  0
    1.4289   -1.6500    0.0000 N   0  0  0  0  0  0  0  0  0  0  0  0
    2.1434   -1.2375    0.0000 C   0  0  0  0  0  0  0  0  0  0  0  0
    2.1434   -0.4125    0.0000 C   0  0  0  0  0  0  0  0  0  0  0  0
    2.8579    0.0000    0.0000 C   0  0  0  0  0  0  0  0  0  0  0  0
    1.4289   -2.4750    0.0000 C   0  0  0  0  0  0  0  0  0  0  0  0
    0.7145   -2.8875    0.0000 O   0  0  0  0  0  0  0  0  0  0  0  0
    2.1434   -2.8875    0.0000 C   0  0  0  0  0  0  0  0  0  0  0  0
    2.8579   -2.4750    0.0000 C   0  0  0  0  0  0  0  0  0  0  0  0
    3.5724   -2.8875    0.0000 C   0  0  0  0  0  0  0  0  0  0  0  0
    4.2868   -2.4750    0.0000 C   0  0  0  0  0  0  0  0  0  0  0  0
    3.5724   -3.7125    0.0000 C   0  0  0  0  0  0  0  0  0  0  0  0
    2.8579   -4.1250    0.0000 C   0  0  0  0  0  0  0  0  0  0  0  0
    2.1434   -3.7125    0.0000 C   0  0  0  0  0  0  0  0  0  0  0  0
    2.8579   -4.9500    0.0000 C   0  0  0  0  0  0  0  0  0  0  0  0
    2.1434   -5.3625    0.0000 O   0  0  0  0  0  0  0  0  0  0  0  0
    3.5724   -5.3625    0.0000 N   0  0  0  0  0  0  0  0  0  0  0  0
    4.2868   -4.9500    0.0000 C   0  0  1  0  0  0  0  0  0  0  0  0
    4.2868   -4.1250    0.0000 C   0  0  0  0  0  0  0  0  0  0  0  0
    5.0013   -3.7125    0.0000 C   0  0  0  0  0  0  0  0  0  0  0  0
    5.0013   -2.8875    0.0000 C   0  0  0  0  0  0  0  0  0  0  0  0
    5.7158   -2.4750    0.0000 C   0  0  0  0  0  0  0  0  0  0  0  0
    5.7158   -1.6500    0.0000 F   0  0  0  0  0  0  0  0  0  0  0  0
    6.4302   -2.8875    0.0000 C   0  0  0  0  0  0  0  0  0  0  0  0
    6.4302   -3.7125    0.0000 C   0  0  0  0  0  0  0  0  0  0  0  0
    7.1447   -4.1250    0.0000 F   0  0  0  0  0  0  0  0  0  0  0  0
    5.7158   -4.1250    0.0000 C   0  0  0  0  0  0  0  0  0  0  0  0
    5.0013   -5.3625    0.0000 C   0  0  2  0  0  0  0  0  0  0  0  0
    5.0013   -6.1875    0.0000 O   0  0  0  0  0  0  0  0  0  0  0  0
    5.7158   -4.9500    0.0000 C   0  0  0  0  0  0  0  0  0  0  0  0
    6.4302   -5.3625    0.0000 N   0  3  0  0  0  0  0  0  0  0  0  0
    7.1447   -4.9500    0.0000 C   0  0  0  0  0  0  0  0  0  0  0  0
    7.8592   -5.3625    0.0000 C   0  0  0  0  0  0  0  0  0  0  0  0
    8.5737   -4.9500    0.0000 C   0  0  0  0  0  0  0  0  0  0  0  0
    9.2881   -5.3625    0.0000 C   0  0  0  0  0  0  0  0  0  0  0  0
    9.2881   -6.1875    0.0000 C   0  0  0  0  0  0  0  0  0  0  0  0
    8.5737   -6.6000    0.0000 C   0  0  0  0  0  0  0  0  0  0  0  0
    8.5737   -7.4250    0.0000 I   0  0  0  0  0  0  0  0  0  0  0  0
    7.8592   -6.1875    0.0000 C   0  0  0  0  0  0  0  0  0  0  0  0
  1  2  1  0  0  0  0
  2  3  1  0  0  0  0
  3  4  1  0  0  0  0
  4  5  1  0  0  0  0
  5  6  1  0  0  0  0
  6  7  1  0  0  0  0
  4  8  1  0  0  0  0
  8  9  2  0  0  0  0
  8 10  1  0  0  0  0
 10 11  2  0  0  0  0
 11 12  1  0  0  0  0
 12 13  1  0  0  0  0
 12 14  2  0  0  0  0
 14 15  1  0  0  0  0
 15 16  2  0  0  0  0
 10 16  1  0  0  0  0
 15 17  1  0  0  0  0
 17 18  2  0  0  0  0
 17 19  1  0  0  0  0
 20 19  1  1  0  0  0
 20 21  1  0  0  0  0
 21 22  1  0  0  0  0
 22 23  2  0  0  0  0
 23 24  1  0  0  0  0
 24 25  1  0  0  0  0
 24 26  2  0  0  0  0
 26 27  1  0  0  0  0
 27 28  1  0  0  0  0
 27 29  2  0  0  0  0
 22 29  1  0  0  0  0
 20 30  1  0  0  0  0
 30 31  1  1  0  0  0
 30 32  1  0  0  0  0
 32 33  1  0  0  0  0
 33 34  1  0  0  0  0
 34 35  1  0  0  0  0
 35 36  2  0  0  0  0
 36 37  1  0  0  0  0
 37 38  2  0  0  0  0
 38 39  1  0  0  0  0
 39 40  1  0  0  0  0
 39 41  2  0  0  0  0
 35 41  1  0  0  0  0
M  CHG  1  33   1
M  END
>  <MOLECULEID>
M500593

>  <CLASS>
Active

$$$$

  Mrv2120 12252112132D          

 44 47  0  0  1  0            999 V2000
   -0.0404   -9.2488    0.0000 C   0  0  0  0  0  0  0  0  0  0  0  0
    0.6741   -9.6613    0.0000 C   0  0  0  0  0  0  0  0  0  0  0  0
    0.6741  -10.4863    0.0000 C   0  0  0  0  0  0  0  0  0  0  0  0
    1.3886  -10.8988    0.0000 N   0  0  0  0  0  0  0  0  0  0  0  0
    2.1030  -10.4863    0.0000 C   0  0  0  0  0  0  0  0  0  0  0  0
    2.1030   -9.6613    0.0000 C   0  0  0  0  0  0  0  0  0  0  0  0
    2.8175   -9.2488    0.0000 C   0  0  0  0  0  0  0  0  0  0  0  0
    1.3886  -11.7238    0.0000 C   0  0  0  0  0  0  0  0  0  0  0  0
    0.6741  -12.1363    0.0000 O   0  0  0  0  0  0  0  0  0  0  0  0
    2.1030  -12.1363    0.0000 C   0  0  0  0  0  0  0  0  0  0  0  0
    2.8175  -11.7238    0.0000 C   0  0  0  0  0  0  0  0  0  0  0  0
    3.5320  -12.1363    0.0000 C   0  0  0  0  0  0  0  0  0  0  0  0
    4.2465  -11.7238    0.0000 C   0  0  0  0  0  0  0  0  0  0  0  0
    3.5320  -12.9613    0.0000 C   0  0  0  0  0  0  0  0  0  0  0  0
    2.8175  -13.3738    0.0000 C   0  0  0  0  0  0  0  0  0  0  0  0
    2.1030  -12.9613    0.0000 C   0  0  0  0  0  0  0  0  0  0  0  0
    2.8175  -14.1988    0.0000 C   0  0  0  0  0  0  0  0  0  0  0  0
    2.1030  -14.6113    0.0000 O   0  0  0  0  0  0  0  0  0  0  0  0
    3.5320  -14.6113    0.0000 N   0  0  0  0  0  0  0  0  0  0  0  0
    4.2465  -14.1988    0.0000 C   0  0  1  0  0  0  0  0  0  0  0  0
    4.2465  -13.3738    0.0000 C   0  0  0  0  0  0  0  0  0  0  0  0
    4.9609  -12.9613    0.0000 C   0  0  0  0  0  0  0  0  0  0  0  0
    4.9609  -12.1363    0.0000 C   0  0  0  0  0  0  0  0  0  0  0  0
    5.6754  -11.7238    0.0000 C   0  0  0  0  0  0  0  0  0  0  0  0
    5.6754  -10.8988    0.0000 F   0  0  0  0  0  0  0  0  0  0  0  0
    6.3899  -12.1363    0.0000 C   0  0  0  0  0  0  0  0  0  0  0  0
    6.3899  -12.9613    0.0000 C   0  0  0  0  0  0  0  0  0  0  0  0
    7.1043  -13.3738    0.0000 F   0  0  0  0  0  0  0  0  0  0  0  0
    5.6754  -13.3738    0.0000 C   0  0  0  0  0  0  0  0  0  0  0  0
    4.9609  -14.6113    0.0000 C   0  0  2  0  0  0  0  0  0  0  0  0
    5.6754  -14.1988    0.0000 O   0  0  0  0  0  0  0  0  0  0  0  0
    4.9609  -15.4363    0.0000 C   0  0  2  0  0  0  0  0  0  0  0  0
    5.6284  -15.9213    0.0000 N   0  3  0  0  0  0  0  0  0  0  0  0
    5.3734  -16.7059    0.0000 C   0  0  0  0  0  0  0  0  0  0  0  0
    4.5484  -16.7059    0.0000 N   0  0  0  0  0  0  0  0  0  0  0  0
    4.0635  -17.3733    0.0000 C   0  0  0  0  0  0  0  0  0  0  0  0
    4.3991  -18.1270    0.0000 C   0  0  0  0  0  0  0  0  0  0  0  0
    5.2195  -18.2132    0.0000 C   0  0  0  0  0  0  0  0  0  0  0  0
    5.5551  -18.9669    0.0000 C   0  0  0  0  0  0  0  0  0  0  0  0
    5.0702  -19.6344    0.0000 C   0  0  0  0  0  0  0  0  0  0  0  0
    4.2497  -19.5481    0.0000 C   0  0  0  0  0  0  0  0  0  0  0  0
    3.9141  -18.7944    0.0000 C   0  0  0  0  0  0  0  0  0  0  0  0
    4.2935  -15.9213    0.0000 C   0  0  0  0  0  0  0  0  0  0  0  0
    3.5089  -15.6663    0.0000 O   0  0  0  0  0  0  0  0  0  0  0  0
  1  2  1  0  0  0  0
  2  3  1  0  0  0  0
  3  4  1  0  0  0  0
  4  5  1  0  0  0  0
  5  6  1  0  0  0  0
  6  7  1  0  0  0  0
  4  8  1  0  0  0  0
  8  9  2  0  0  0  0
  8 10  1  0  0  0  0
 10 11  2  0  0  0  0
 11 12  1  0  0  0  0
 12 13  1  0  0  0  0
 12 14  2  0  0  0  0
 14 15  1  0  0  0  0
 15 16  2  0  0  0  0
 10 16  1  0  0  0  0
 15 17  1  0  0  0  0
 17 18  2  0  0  0  0
 17 19  1  0  0  0  0
 20 19  1  1  0  0  0
 20 21  1  0  0  0  0
 21 22  1  0  0  0  0
 22 23  2  0  0  0  0
 23 24  1  0  0  0  0
 24 25  1  0  0  0  0
 24 26  2  0  0  0  0
 26 27  1  0  0  0  0
 27 28  1  0  0  0  0
 27 29  2  0  0  0  0
 22 29  1  0  0  0  0
 30 20  1  0  0  0  0
 30 31  1  6  0  0  0
 30 32  1  0  0  0  0
 32 33  1  6  0  0  0
 33 34  1  0  0  0  0
 34 35  1  0  0  0  0
 35 36  1  0  0  0  0
 36 37  1  0  0  0  0
 37 38  2  0  0  0  0
 38 39  1  0  0  0  0
 39 40  2  0  0  0  0
 40 41  1  0  0  0  0
 41 42  2  0  0  0  0
 37 42  1  0  0  0  0
 35 43  1  0  0  0  0
 32 43  1  0  0  0  0
 43 44  2  0  0  0  0
M  CHG  1  33   1
M  END
>  <MOLECULEID>
M586724

>  <CLASS>
Active

$$$$

  Mrv2120 12252112132D          

 46 49  0  0  1  0            999 V2000
   -7.1447   -3.3000    0.0000 C   0  0  0  0  0  0  0  0  0  0  0  0
   -6.4302   -3.7125    0.0000 C   0  0  0  0  0  0  0  0  0  0  0  0
   -6.4302   -4.5375    0.0000 C   0  0  0  0  0  0  0  0  0  0  0  0
   -5.7158   -4.9500    0.0000 N   0  0  0  0  0  0  0  0  0  0  0  0
   -5.0013   -4.5375    0.0000 C   0  0  0  0  0  0  0  0  0  0  0  0
   -5.0013   -3.7125    0.0000 C   0  0  0  0  0  0  0  0  0  0  0  0
   -4.2868   -3.3000    0.0000 C   0  0  0  0  0  0  0  0  0  0  0  0
   -5.7158   -5.7750    0.0000 C   0  0  0  0  0  0  0  0  0  0  0  0
   -5.0013   -6.1875    0.0000 O   0  0  0  0  0  0  0  0  0  0  0  0
   -6.4302   -6.1875    0.0000 C   0  0  0  0  0  0  0  0  0  0  0  0
   -7.1447   -5.7750    0.0000 C   0  0  0  0  0  0  0  0  0  0  0  0
   -7.8592   -6.1875    0.0000 C   0  0  0  0  0  0  0  0  0  0  0  0
   -8.5737   -5.7750    0.0000 C   0  0  0  0  0  0  0  0  0  0  0  0
   -7.8592   -7.0125    0.0000 C   0  0  0  0  0  0  0  0  0  0  0  0
   -7.1447   -7.4250    0.0000 C   0  0  0  0  0  0  0  0  0  0  0  0
   -6.4302   -7.0125    0.0000 C   0  0  0  0  0  0  0  0  0  0  0  0
   -7.1447   -8.2500    0.0000 C   0  0  0  0  0  0  0  0  0  0  0  0
   -6.4302   -8.6625    0.0000 O   0  0  0  0  0  0  0  0  0  0  0  0
   -7.8592   -8.6625    0.0000 N   0  0  0  0  0  0  0  0  0  0  0  0
   -8.5737   -8.2500    0.0000 C   0  0  1  0  0  0  0  0  0  0  0  0
   -8.5737   -7.4250    0.0000 C   0  0  0  0  0  0  0  0  0  0  0  0
   -9.2881   -7.0125    0.0000 C   0  0  0  0  0  0  0  0  0  0  0  0
  -10.0026   -7.4250    0.0000 C   0  0  0  0  0  0  0  0  0  0  0  0
  -10.7171   -7.0125    0.0000 C   0  0  0  0  0  0  0  0  0  0  0  0
  -11.4315   -7.4250    0.0000 F   0  0  0  0  0  0  0  0  0  0  0  0
  -10.7171   -6.1875    0.0000 C   0  0  0  0  0  0  0  0  0  0  0  0
  -10.0026   -5.7750    0.0000 C   0  0  0  0  0  0  0  0  0  0  0  0
  -10.0026   -4.9500    0.0000 F   0  0  0  0  0  0  0  0  0  0  0  0
   -9.2881   -6.1875    0.0000 C   0  0  0  0  0  0  0  0  0  0  0  0
   -9.2881   -8.6625    0.0000 C   0  0  2  0  0  0  0  0  0  0  0  0
  -10.0026   -8.2500    0.0000 O   0  0  0  0  0  0  0  0  0  0  0  0
   -9.2881   -9.4875    0.0000 C   0  0  1  0  0  0  0  0  0  0  0  0
   -8.5737   -9.9000    0.0000 C   0  0  0  0  0  0  0  0  0  0  0  0
   -8.5737  -10.7250    0.0000 N   0  0  0  0  0  0  0  0  0  0  0  0
   -9.2881  -11.1375    0.0000 C   0  0  0  0  0  0  0  0  0  0  0  0
  -10.0026  -10.7250    0.0000 C   0  0  0  0  0  0  0  0  0  0  0  0
  -10.0026   -9.9000    0.0000 N   0  3  0  0  0  0  0  0  0  0  0  0
   -7.8592  -11.1375    0.0000 S   0  0  0  0  0  0  0  0  0  0  0  0
   -8.2717  -11.8520    0.0000 O   0  0  0  0  0  0  0  0  0  0  0  0
   -7.4467  -10.4230    0.0000 O   0  0  0  0  0  0  0  0  0  0  0  0
   -7.1447  -11.5500    0.0000 C   0  0  0  0  0  0  0  0  0  0  0  0
   -6.4302  -11.1375    0.0000 C   0  0  0  0  0  0  0  0  0  0  0  0
   -5.7158  -11.5500    0.0000 C   0  0  0  0  0  0  0  0  0  0  0  0
   -5.7158  -12.3750    0.0000 C   0  0  0  0  0  0  0  0  0  0  0  0
   -6.4302  -12.7875    0.0000 C   0  0  0  0  0  0  0  0  0  0  0  0
   -7.1447  -12.3750    0.0000 C   0  0  0  0  0  0  0  0  0  0  0  0
  1  2  1  0  0  0  0
  2  3  1  0  0  0  0
  3  4  1  0  0  0  0
  4  5  1  0  0  0  0
  5  6  1  0  0  0  0
  6  7  1  0  0  0  0
  4  8  1  0  0  0  0
  8  9  2  0  0  0  0
  8 10  1  0  0  0  0
 10 11  2  0  0  0  0
 11 12  1  0  0  0  0
 12 13  1  0  0  0  0
 12 14  2  0  0  0  0
 14 15  1  0  0  0  0
 15 16  2  0  0  0  0
 10 16  1  0  0  0  0
 15 17  1  0  0  0  0
 17 18  2  0  0  0  0
 17 19  1  0  0  0  0
 20 19  1  6  0  0  0
 20 21  1  0  0  0  0
 21 22  1  0  0  0  0
 22 23  2  0  0  0  0
 23 24  1  0  0  0  0
 24 25  1  0  0  0  0
 24 26  2  0  0  0  0
 26 27  1  0  0  0  0
 27 28  1  0  0  0  0
 27 29  2  0  0  0  0
 22 29  1  0  0  0  0
 30 20  1  0  0  0  0
 30 31  1  1  0  0  0
 30 32  1  0  0  0  0
 32 33  1  0  0  0  0
 33 34  1  0  0  0  0
 34 35  1  0  0  0  0
 35 36  1  0  0  0  0
 36 37  1  0  0  0  0
 32 37  1  1  0  0  0
 34 38  1  0  0  0  0
 38 39  2  0  0  0  0
 38 40  2  0  0  0  0
 38 41  1  0  0  0  0
 41 42  2  0  0  0  0
 42 43  1  0  0  0  0
 43 44  2  0  0  0  0
 44 45  1  0  0  0  0
 45 46  2  0  0  0  0
 41 46  1  0  0  0  0
M  CHG  1  37   1
M  END
>  <MOLECULEID>
M3742216

>  <CLASS>
Active

$$$$

  Mrv2120 12252112132D          

 35 38  0  0  1  0            999 V2000
    3.7638   -0.5230    0.0000 C   0  0  0  0  0  0  0  0  0  0  0  0
    4.1763   -1.2375    0.0000 C   0  0  0  0  0  0  0  0  0  0  0  0
    3.7638   -1.9520    0.0000 O   0  0  0  0  0  0  0  0  0  0  0  0
    5.0013   -1.2375    0.0000 N   0  0  0  0  0  0  0  0  0  0  0  0
    5.4138   -1.9520    0.0000 C   0  0  1  0  0  0  0  0  0  0  0  0
    5.0013   -2.6664    0.0000 C   0  0  0  0  0  0  0  0  0  0  0  0
    5.4138   -3.3809    0.0000 C   0  0  0  0  0  0  0  0  0  0  0  0
    6.2388   -3.3809    0.0000 C   0  0  0  0  0  0  0  0  0  0  0  0
    6.6513   -4.0954    0.0000 C   0  0  0  0  0  0  0  0  0  0  0  0
    6.2388   -4.8099    0.0000 C   0  0  0  0  0  0  0  0  0  0  0  0
    6.6513   -5.5243    0.0000 F   0  0  0  0  0  0  0  0  0  0  0  0
    5.4138   -4.8099    0.0000 C   0  0  0  0  0  0  0  0  0  0  0  0
    5.0013   -4.0954    0.0000 C   0  0  0  0  0  0  0  0  0  0  0  0
    6.2388   -1.9520    0.0000 C   0  0  2  0  0  0  0  0  0  0  0  0
    6.6513   -2.6664    0.0000 O   0  0  0  0  0  0  0  0  0  0  0  0
    6.6513   -1.2375    0.0000 C   0  0  0  0  0  0  0  0  0  0  0  0
    7.4763   -1.2375    0.0000 N   0  3  0  0  0  0  0  0  0  0  0  0
    7.8888   -0.5230    0.0000 C   0  0  1  0  0  0  0  0  0  0  0  0
    7.4763    0.1914    0.0000 C   0  0  0  0  0  0  0  0  0  0  0  0
    7.8888    0.9059    0.0000 C   0  0  0  0  0  0  0  0  0  0  0  0
    7.0919    1.1194    0.0000 C   0  0  0  0  0  0  0  0  0  0  0  0
    7.3054    1.9163    0.0000 C   0  0  0  0  0  0  0  0  0  0  0  0
    8.1023    1.7028    0.0000 C   0  0  0  0  0  0  0  0  0  0  0  0
    8.7138    0.9059    0.0000 O   0  0  0  0  0  0  0  0  0  0  0  0
    9.1263    0.1914    0.0000 C   0  0  0  0  0  0  0  0  0  0  0  0
    9.9513    0.1914    0.0000 N   0  0  0  0  0  0  0  0  0  0  0  0
   10.3638   -0.5230    0.0000 C   0  0  0  0  0  0  0  0  0  0  0  0
    9.9513   -1.2375    0.0000 C   0  0  0  0  0  0  0  0  0  0  0  0
   10.3638   -1.9520    0.0000 C   0  0  0  0  0  0  0  0  0  0  0  0
   11.1888   -1.9520    0.0000 C   0  0  0  0  0  0  0  0  0  0  0  0
   12.0138   -1.9520    0.0000 C   0  0  0  0  0  0  0  0  0  0  0  0
   11.1888   -2.7770    0.0000 C   0  0  0  0  0  0  0  0  0  0  0  0
   11.1888   -1.1270    0.0000 C   0  0  0  0  0  0  0  0  0  0  0  0
    9.1263   -1.2375    0.0000 C   0  0  0  0  0  0  0  0  0  0  0  0
    8.7138   -0.5230    0.0000 C   0  0  0  0  0  0  0  0  0  0  0  0
  1  2  1  0  0  0  0
  2  3  2  0  0  0  0
  2  4  1  0  0  0  0
  5  4  1  6  0  0  0
  5  6  1  0  0  0  0
  6  7  1  0  0  0  0
  7  8  2  0  0  0  0
  8  9  1  0  0  0  0
  9 10  2  0  0  0  0
 10 11  1  0  0  0  0
 10 12  1  0  0  0  0
 12 13  2  0  0  0  0
  7 13  1  0  0  0  0
  5 14  1  0  0  0  0
 14 15  1  1  0  0  0
 14 16  1  0  0  0  0
 16 17  1  0  0  0  0
 18 17  1  1  0  0  0
 18 19  1  0  0  0  0
 19 20  1  0  0  0  0
 20 21  1  0  0  0  0
 21 22  1  0  0  0  0
 22 23  1  0  0  0  0
 20 23  1  0  0  0  0
 20 24  1  0  0  0  0
 24 25  1  0  0  0  0
 25 26  2  0  0  0  0
 26 27  1  0  0  0  0
 27 28  2  0  0  0  0
 28 29  1  0  0  0  0
 29 30  1  0  0  0  0
 30 31  1  0  0  0  0
 30 32  1  0  0  0  0
 30 33  1  0  0  0  0
 28 34  1  0  0  0  0
 34 35  2  0  0  0  0
 18 35  1  0  0  0  0
 25 35  1  0  0  0  0
M  CHG  1  17   1
M  END
>  <MOLECULEID>
M3736869

>  <CLASS>
Active

$$$$

  Mrv2120 12252112132D          

 47 50  0  0  1  0            999 V2000
   -4.6602   -8.9559    0.0000 C   0  0  0  0  0  0  0  0  0  0  0  0
   -3.8357   -8.9285    0.0000 C   0  0  0  0  0  0  0  0  0  0  0  0
   -3.4471   -8.2008    0.0000 C   0  0  2  0  0  0  0  0  0  0  0  0
   -2.6225   -8.1735    0.0000 C   0  0  0  0  0  0  0  0  0  0  0  0
   -3.8830   -7.5004    0.0000 C   0  0  1  0  0  0  0  0  0  0  0  0
   -4.4550   -6.9059    0.0000 C   0  0  0  0  0  0  0  0  0  0  0  0
   -4.0664   -6.1782    0.0000 C   0  0  0  0  0  0  0  0  0  0  0  0
   -3.2542   -6.3229    0.0000 N   0  0  0  0  0  0  0  0  0  0  0  0
   -2.6597   -5.7508    0.0000 C   0  0  1  0  0  0  0  0  0  0  0  0
   -2.8579   -4.9500    0.0000 C   0  0  0  0  0  0  0  0  0  0  0  0
   -3.6505   -4.7212    0.0000 C   0  0  0  0  0  0  0  0  0  0  0  0
   -3.8487   -3.9203    0.0000 C   0  0  0  0  0  0  0  0  0  0  0  0
   -4.6413   -3.6915    0.0000 C   0  0  0  0  0  0  0  0  0  0  0  0
   -4.8395   -2.8907    0.0000 C   0  0  0  0  0  0  0  0  0  0  0  0
   -4.2450   -2.3186    0.0000 C   0  0  0  0  0  0  0  0  0  0  0  0
   -3.4524   -2.5475    0.0000 C   0  0  0  0  0  0  0  0  0  0  0  0
   -3.2542   -3.3483    0.0000 C   0  0  0  0  0  0  0  0  0  0  0  0
   -1.8671   -5.9797    0.0000 C   0  0  0  0  0  0  0  0  0  0  0  0
   -1.6689   -6.7805    0.0000 O   0  0  0  0  0  0  0  0  0  0  0  0
   -1.2726   -5.4076    0.0000 N   0  0  0  0  0  0  0  0  0  0  0  0
   -0.4800   -5.6364    0.0000 C   0  0  1  0  0  0  0  0  0  0  0  0
   -0.2818   -6.4373    0.0000 C   0  0  0  0  0  0  0  0  0  0  0  0
    0.5108   -6.6661    0.0000 C   0  0  0  0  0  0  0  0  0  0  0  0
    1.1053   -6.0941    0.0000 C   0  0  0  0  0  0  0  0  0  0  0  0
    1.8979   -6.3229    0.0000 C   0  0  0  0  0  0  0  0  0  0  0  0
    2.0961   -7.1237    0.0000 C   0  0  0  0  0  0  0  0  0  0  0  0
    1.5016   -7.6958    0.0000 C   0  0  0  0  0  0  0  0  0  0  0  0
    0.7090   -7.4670    0.0000 C   0  0  0  0  0  0  0  0  0  0  0  0
    0.1145   -5.0644    0.0000 C   0  0  2  0  0  0  0  0  0  0  0  0
   -0.0837   -4.2636    0.0000 O   0  0  0  0  0  0  0  0  0  0  0  0
    0.9071   -5.2932    0.0000 C   0  0  0  0  0  0  0  0  0  0  0  0
    1.5016   -4.7212    0.0000 N   0  3  0  0  0  0  0  0  0  0  0  0
    2.2942   -4.9500    0.0000 C   0  0  0  0  0  0  0  0  0  0  0  0
    2.8887   -4.3780    0.0000 C   0  0  0  0  0  0  0  0  0  0  0  0
    2.6906   -3.5771    0.0000 C   0  0  0  0  0  0  0  0  0  0  0  0
    3.2850   -3.0051    0.0000 C   0  0  0  0  0  0  0  0  0  0  0  0
    4.0777   -3.2339    0.0000 C   0  0  0  0  0  0  0  0  0  0  0  0
    4.2758   -4.0347    0.0000 C   0  0  0  0  0  0  0  0  0  0  0  0
    5.0685   -4.2636    0.0000 O   0  0  0  0  0  0  0  0  0  0  0  0
    5.6629   -3.6915    0.0000 C   0  0  0  0  0  0  0  0  0  0  0  0
    3.6813   -4.6068    0.0000 C   0  0  0  0  0  0  0  0  0  0  0  0
   -3.1408   -7.1401    0.0000 C   0  0  0  0  0  0  0  0  0  0  0  0
   -2.4131   -7.5287    0.0000 O   0  0  0  0  0  0  0  0  0  0  0  0
   -4.5340   -8.0072    0.0000 N   0  0  0  0  0  0  0  0  0  0  0  0
   -5.2984   -7.6967    0.0000 C   0  0  0  0  0  0  0  0  0  0  0  0
   -5.9494   -8.2035    0.0000 C   0  0  0  0  0  0  0  0  0  0  0  0
   -5.4117   -6.8796    0.0000 O   0  0  0  0  0  0  0  0  0  0  0  0
  1  2  1  0  0  0  0
  3  2  1  0  0  0  0
  3  4  1  1  0  0  0
  3  5  1  0  0  0  0
  5  6  1  1  0  0  0
  6  7  1  0  0  0  0
  7  8  1  0  0  0  0
  9  8  1  0  0  0  0
  9 10  1  1  0  0  0
 10 11  1  0  0  0  0
 11 12  1  0  0  0  0
 12 13  2  0  0  0  0
 13 14  1  0  0  0  0
 14 15  2  0  0  0  0
 15 16  1  0  0  0  0
 16 17  2  0  0  0  0
 12 17  1  0  0  0  0
  9 18  1  0  0  0  0
 18 19  2  0  0  0  0
 18 20  1  0  0  0  0
 21 20  1  6  0  0  0
 21 22  1  0  0  0  0
 22 23  1  0  0  0  0
 23 24  2  0  0  0  0
 24 25  1  0  0  0  0
 25 26  2  0  0  0  0
 26 27  1  0  0  0  0
 27 28  2  0  0  0  0
 23 28  1  0  0  0  0
 21 29  1  0  0  0  0
 29 30  1  6  0  0  0
 29 31  1  0  0  0  0
 31 32  1  0  0  0  0
 32 33  1  0  0  0  0
 33 34  1  0  0  0  0
 34 35  2  0  0  0  0
 35 36  1  0  0  0  0
 36 37  2  0  0  0  0
 37 38  1  0  0  0  0
 38 39  1  0  0  0  0
 39 40  1  0  0  0  0
 38 41  2  0  0  0  0
 34 41  1  0  0  0  0
  8 42  1  0  0  0  0
  5 42  1  0  0  0  0
 42 43  2  0  0  0  0
  5 44  1  6  0  0  0
 44 45  1  0  0  0  0
 45 46  1  0  0  0  0
 45 47  2  0  0  0  0
M  CHG  1  32   1
M  END
>  <MOLECULEID>
M3738826

>  <CLASS>
Active

$$$$

  Mrv2120 12252112132D          

 42 46  0  0  1  0            999 V2000
    4.6356   -3.4105    0.0000 C   0  0  0  0  0  0  0  0  0  0  0  0
    4.9056   -2.6309    0.0000 O   0  0  0  0  0  0  0  0  0  0  0  0
    5.7158   -2.4750    0.0000 C   0  0  2  0  0  0  0  0  0  0  0  0
    5.9858   -1.6954    0.0000 C   0  0  0  0  0  0  0  0  0  0  0  0
    6.2559   -3.0986    0.0000 C   0  0  0  0  0  0  0  0  0  0  0  0
    5.9858   -3.8782    0.0000 O   0  0  0  0  0  0  0  0  0  0  0  0
    7.0660   -2.9427    0.0000 N   0  0  0  0  0  0  0  0  0  0  0  0
    7.6061   -3.5664    0.0000 C   0  0  1  0  0  0  0  0  0  0  0  0
    7.3360   -4.3459    0.0000 C   0  0  0  0  0  0  0  0  0  0  0  0
    7.8761   -4.9696    0.0000 C   0  0  0  0  0  0  0  0  0  0  0  0
    8.6863   -4.8137    0.0000 C   0  0  0  0  0  0  0  0  0  0  0  0
    9.2263   -5.4373    0.0000 C   0  0  0  0  0  0  0  0  0  0  0  0
    8.9563   -6.2168    0.0000 C   0  0  0  0  0  0  0  0  0  0  0  0
    8.1462   -6.3728    0.0000 C   0  0  0  0  0  0  0  0  0  0  0  0
    7.6061   -5.7491    0.0000 C   0  0  0  0  0  0  0  0  0  0  0  0
    7.8761   -7.1523    0.0000 C   0  0  0  0  0  0  0  0  0  0  0  0
    8.3481   -7.8290    0.0000 N   0  0  0  0  0  0  0  0  0  0  0  0
    7.8503   -8.4869    0.0000 C   0  0  0  0  0  0  0  0  0  0  0  0
    7.0708   -8.2169    0.0000 C   0  0  0  0  0  0  0  0  0  0  0  0
    7.0867   -7.3920    0.0000 S   0  0  0  0  0  0  0  0  0  0  0  0
    8.4162   -3.4105    0.0000 C   0  0  2  0  0  0  0  0  0  0  0  0
    8.9563   -4.0341    0.0000 O   0  0  0  0  0  0  0  0  0  0  0  0
    8.6863   -2.6309    0.0000 C   0  0  0  0  0  0  0  0  0  0  0  0
    9.4964   -2.4750    0.0000 N   0  3  0  0  0  0  0  0  0  0  0  0
    9.7664   -1.6954    0.0000 C   0  0  1  0  0  0  0  0  0  0  0  0
    9.2263   -1.0718    0.0000 C   0  0  0  0  0  0  0  0  0  0  0  0
    9.4964   -0.2923    0.0000 C   0  0  0  0  0  0  0  0  0  0  0  0
    8.6735   -0.2332    0.0000 C   0  0  0  0  0  0  0  0  0  0  0  0
    8.7326    0.5897    0.0000 C   0  0  0  0  0  0  0  0  0  0  0  0
    9.5555    0.5306    0.0000 C   0  0  0  0  0  0  0  0  0  0  0  0
   10.3065   -0.1363    0.0000 O   0  0  0  0  0  0  0  0  0  0  0  0
   10.8466   -0.7600    0.0000 C   0  0  0  0  0  0  0  0  0  0  0  0
   11.6567   -0.6041    0.0000 N   0  0  0  0  0  0  0  0  0  0  0  0
   12.1968   -1.2277    0.0000 C   0  0  0  0  0  0  0  0  0  0  0  0
   11.9268   -2.0073    0.0000 C   0  0  0  0  0  0  0  0  0  0  0  0
   12.4669   -2.6309    0.0000 C   0  0  0  0  0  0  0  0  0  0  0  0
   13.2770   -2.4750    0.0000 C   0  0  0  0  0  0  0  0  0  0  0  0
   14.0872   -2.3191    0.0000 C   0  0  0  0  0  0  0  0  0  0  0  0
   13.4329   -3.2851    0.0000 C   0  0  0  0  0  0  0  0  0  0  0  0
   13.1211   -1.6649    0.0000 C   0  0  0  0  0  0  0  0  0  0  0  0
   11.1167   -2.1632    0.0000 C   0  0  0  0  0  0  0  0  0  0  0  0
   10.5766   -1.5395    0.0000 C   0  0  0  0  0  0  0  0  0  0  0  0
  1  2  1  0  0  0  0
  3  2  1  0  0  0  0
  3  4  1  6  0  0  0
  3  5  1  0  0  0  0
  5  6  2  0  0  0  0
  5  7  1  0  0  0  0
  8  7  1  6  0  0  0
  8  9  1  0  0  0  0
  9 10  1  0  0  0  0
 10 11  2  0  0  0  0
 11 12  1  0  0  0  0
 12 13  2  0  0  0  0
 13 14  1  0  0  0  0
 14 15  2  0  0  0  0
 10 15  1  0  0  0  0
 14 16  1  0  0  0  0
 16 17  2  0  0  0  0
 17 18  1  0  0  0  0
 18 19  2  0  0  0  0
 19 20  1  0  0  0  0
 16 20  1  0  0  0  0
  8 21  1  0  0  0  0
 21 22  1  1  0  0  0
 21 23  1  0  0  0  0
 23 24  1  0  0  0  0
 25 24  1  1  0  0  0
 25 26  1  0  0  0  0
 26 27  1  0  0  0  0
 27 28  1  0  0  0  0
 28 29  1  0  0  0  0
 29 30  1  0  0  0  0
 27 30  1  0  0  0  0
 27 31  1  0  0  0  0
 31 32  1  0  0  0  0
 32 33  2  0  0  0  0
 33 34  1  0  0  0  0
 34 35  2  0  0  0  0
 35 36  1  0  0  0  0
 36 37  1  0  0  0  0
 37 38  1  0  0  0  0
 37 39  1  0  0  0  0
 37 40  1  0  0  0  0
 35 41  1  0  0  0  0
 41 42  2  0  0  0  0
 25 42  1  0  0  0  0
 32 42  1  0  0  0  0
M  CHG  1  24   1
M  END
>  <MOLECULEID>
M3730985

>  <CLASS>
Active

$$$$

  Mrv2120 12252112132D          

 60 63  0  0  1  0            999 V2000
   12.1012   -7.2789    0.0000 C   0  0  0  0  0  0  0  0  0  0  0  0
   11.5611   -6.6552    0.0000 C   0  0  0  0  0  0  0  0  0  0  0  0
   10.7510   -6.8111    0.0000 C   0  0  0  0  0  0  0  0  0  0  0  0
   11.8311   -5.8757    0.0000 C   0  0  2  0  0  0  0  0  0  0  0  0
   11.2910   -5.2520    0.0000 N   0  0  0  0  0  0  0  0  0  0  0  0
   10.4809   -5.4079    0.0000 C   0  0  0  0  0  0  0  0  0  0  0  0
   10.2109   -6.1875    0.0000 O   0  0  0  0  0  0  0  0  0  0  0  0
    9.9408   -4.7843    0.0000 C   0  0  2  0  0  0  0  0  0  0  0  0
   10.2109   -4.0048    0.0000 C   0  0  0  0  0  0  0  0  0  0  0  0
    9.1307   -4.9402    0.0000 C   0  0  0  0  0  0  0  0  0  0  0  0
    8.5906   -4.3166    0.0000 C   0  0  2  0  0  0  0  0  0  0  0  0
    8.8606   -3.5370    0.0000 O   0  0  0  0  0  0  0  0  0  0  0  0
    7.7805   -4.4725    0.0000 C   0  0  2  0  0  0  0  0  0  0  0  0
    7.5104   -5.2520    0.0000 C   0  0  0  0  0  0  0  0  0  0  0  0
    6.7003   -5.4079    0.0000 O   0  0  0  0  0  0  0  0  0  0  0  0
    6.4302   -6.1875    0.0000 C   0  0  0  0  0  0  0  0  0  0  0  0
    5.6201   -6.3434    0.0000 C   0  0  0  0  0  0  0  0  0  0  0  0
    5.3501   -7.1230    0.0000 C   0  0  0  0  0  0  0  0  0  0  0  0
    4.5399   -7.2789    0.0000 C   0  0  0  0  0  0  0  0  0  0  0  0
    4.2699   -8.0584    0.0000 F   0  0  0  0  0  0  0  0  0  0  0  0
    3.9998   -6.6552    0.0000 C   0  0  0  0  0  0  0  0  0  0  0  0
    4.2699   -5.8757    0.0000 C   0  0  0  0  0  0  0  0  0  0  0  0
    3.7298   -5.2520    0.0000 F   0  0  0  0  0  0  0  0  0  0  0  0
    5.0800   -5.7198    0.0000 C   0  0  0  0  0  0  0  0  0  0  0  0
    7.2404   -3.8488    0.0000 N   0  0  0  0  0  0  0  0  0  0  0  0
    6.4302   -4.0048    0.0000 C   0  0  0  0  0  0  0  0  0  0  0  0
    6.1602   -4.7843    0.0000 O   0  0  0  0  0  0  0  0  0  0  0  0
    5.8901   -3.3811    0.0000 C   0  0  0  0  0  0  0  0  0  0  0  0
    5.0800   -3.5370    0.0000 C   0  0  0  0  0  0  0  0  0  0  0  0
    4.5399   -2.9134    0.0000 C   0  0  0  0  0  0  0  0  0  0  0  0
    4.8100   -2.1338    0.0000 C   0  0  0  0  0  0  0  0  0  0  0  0
    5.6201   -1.9779    0.0000 C   0  0  0  0  0  0  0  0  0  0  0  0
    6.1602   -2.6016    0.0000 C   0  0  0  0  0  0  0  0  0  0  0  0
    5.8901   -1.1984    0.0000 C   0  0  0  0  0  0  0  0  0  0  0  0
    6.7003   -1.0425    0.0000 O   0  0  0  0  0  0  0  0  0  0  0  0
    5.3501   -0.5747    0.0000 N   0  0  0  0  0  0  0  0  0  0  0  0
    5.6201    0.2048    0.0000 C   0  0  2  0  0  0  0  0  0  0  0  0
    6.4302    0.3607    0.0000 C   0  0  0  0  0  0  0  0  0  0  0  0
    5.0800    0.8285    0.0000 C   0  0  0  0  0  0  0  0  0  0  0  0
    4.2699    0.6726    0.0000 C   0  0  0  0  0  0  0  0  0  0  0  0
    3.7298    1.2962    0.0000 C   0  0  0  0  0  0  0  0  0  0  0  0
    3.9998    2.0757    0.0000 C   0  0  0  0  0  0  0  0  0  0  0  0
    4.8100    2.2317    0.0000 C   0  0  0  0  0  0  0  0  0  0  0  0
    5.3501    1.6080    0.0000 C   0  0  0  0  0  0  0  0  0  0  0  0
    3.7298   -3.0693    0.0000 N   0  0  0  0  0  0  0  0  0  0  0  0
    3.4597   -3.8488    0.0000 C   0  0  0  0  0  0  0  0  0  0  0  0
    3.1897   -2.4457    0.0000 S   0  0  0  0  0  0  0  0  0  0  0  0
    3.8133   -1.9056    0.0000 C   0  0  0  0  0  0  0  0  0  0  0  0
    2.5661   -2.9857    0.0000 O   0  0  0  0  0  0  0  0  0  0  0  0
    2.6496   -1.8220    0.0000 O   0  0  0  0  0  0  0  0  0  0  0  0
   12.6413   -5.7198    0.0000 C   0  0  0  0  0  0  0  0  0  0  0  0
   12.9113   -4.9402    0.0000 O   0  0  0  0  0  0  0  0  0  0  0  0
   13.1814   -6.3434    0.0000 N   0  0  0  0  0  0  0  0  0  0  0  0
   13.9915   -6.1875    0.0000 C   0  0  0  0  0  0  0  0  0  0  0  0
   14.5316   -6.8111    0.0000 C   0  0  0  0  0  0  0  0  0  0  0  0
   15.3417   -6.6552    0.0000 C   0  0  0  0  0  0  0  0  0  0  0  0
   15.8818   -7.2789    0.0000 C   0  0  0  0  0  0  0  0  0  0  0  0
   15.6118   -8.0584    0.0000 C   0  0  0  0  0  0  0  0  0  0  0  0
   14.8016   -8.2143    0.0000 C   0  0  0  0  0  0  0  0  0  0  0  0
   14.2615   -7.5907    0.0000 C   0  0  0  0  0  0  0  0  0  0  0  0
  1  2  1  0  0  0  0
  2  3  1  0  0  0  0
  4  2  1  0  0  0  0
  4  5  1  6  0  0  0
  5  6  1  0  0  0  0
  6  7  2  0  0  0  0
  8  6  1  0  0  0  0
  8  9  1  1  0  0  0
  8 10  1  0  0  0  0
 11 10  1  0  0  0  0
 11 12  1  1  0  0  0
 11 13  1  0  0  0  0
 13 14  1  0  0  0  0
 14 15  1  0  0  0  0
 15 16  1  0  0  0  0
 16 17  1  0  0  0  0
 17 18  2  0  0  0  0
 18 19  1  0  0  0  0
 19 20  1  0  0  0  0
 19 21  2  0  0  0  0
 21 22  1  0  0  0  0
 22 23  1  0  0  0  0
 22 24  2  0  0  0  0
 17 24  1  0  0  0  0
 13 25  1  6  0  0  0
 25 26  1  0  0  0  0
 26 27  2  0  0  0  0
 26 28  1  0  0  0  0
 28 29  2  0  0  0  0
 29 30  1  0  0  0  0
 30 31  2  0  0  0  0
 31 32  1  0  0  0  0
 32 33  2  0  0  0  0
 28 33  1  0  0  0  0
 32 34  1  0  0  0  0
 34 35  2  0  0  0  0
 34 36  1  0  0  0  0
 37 36  1  0  0  0  0
 37 38  1  1  0  0  0
 37 39  1  0  0  0  0
 39 40  2  0  0  0  0
 40 41  1  0  0  0  0
 41 42  2  0  0  0  0
 42 43  1  0  0  0  0
 43 44  2  0  0  0  0
 39 44  1  0  0  0  0
 30 45  1  0  0  0  0
 45 46  1  0  0  0  0
 45 47  1  0  0  0  0
 47 48  1  0  0  0  0
 47 49  2  0  0  0  0
 47 50  2  0  0  0  0
  4 51  1  0  0  0  0
 51 52  2  0  0  0  0
 51 53  1  0  0  0  0
 53 54  1  0  0  0  0
 54 55  1  0  0  0  0
 55 56  2  0  0  0  0
 56 57  1  0  0  0  0
 57 58  2  0  0  0  0
 58 59  1  0  0  0  0
 59 60  2  0  0  0  0
 55 60  1  0  0  0  0
M  END
>  <MOLECULEID>
M3737738

>  <CLASS>
Active

$$$$

  Mrv2120 12252112132D          

 40 42  0  0  1  0            999 V2000
   -7.1447   -0.8250    0.0000 C   0  0  0  0  0  0  0  0  0  0  0  0
   -6.4302   -1.2375    0.0000 C   0  0  0  0  0  0  0  0  0  0  0  0
   -6.4302   -2.0625    0.0000 C   0  0  0  0  0  0  0  0  0  0  0  0
   -5.7158   -2.4750    0.0000 N   0  0  0  0  0  0  0  0  0  0  0  0
   -5.0013   -2.0625    0.0000 C   0  0  0  0  0  0  0  0  0  0  0  0
   -5.0013   -1.2375    0.0000 C   0  0  0  0  0  0  0  0  0  0  0  0
   -4.2868   -0.8250    0.0000 C   0  0  0  0  0  0  0  0  0  0  0  0
   -5.7158   -3.3000    0.0000 C   0  0  0  0  0  0  0  0  0  0  0  0
   -6.4302   -3.7125    0.0000 O   0  0  0  0  0  0  0  0  0  0  0  0
   -5.0013   -3.7125    0.0000 C   0  0  0  0  0  0  0  0  0  0  0  0
   -4.2868   -3.3000    0.0000 C   0  0  0  0  0  0  0  0  0  0  0  0
   -3.5724   -3.7125    0.0000 C   0  0  0  0  0  0  0  0  0  0  0  0
   -2.8579   -3.3000    0.0000 C   0  0  0  0  0  0  0  0  0  0  0  0
   -3.5724   -4.5375    0.0000 C   0  0  0  0  0  0  0  0  0  0  0  0
   -4.2868   -4.9500    0.0000 C   0  0  0  0  0  0  0  0  0  0  0  0
   -5.0013   -4.5375    0.0000 C   0  0  0  0  0  0  0  0  0  0  0  0
   -4.2868   -5.7750    0.0000 C   0  0  0  0  0  0  0  0  0  0  0  0
   -5.0013   -6.1875    0.0000 O   0  0  0  0  0  0  0  0  0  0  0  0
   -3.5724   -6.1875    0.0000 N   0  0  0  0  0  0  0  0  0  0  0  0
   -3.5724   -7.0125    0.0000 C   0  0  1  0  0  0  0  0  0  0  0  0
   -4.2868   -7.4250    0.0000 C   0  0  0  0  0  0  0  0  0  0  0  0
   -4.2868   -8.2500    0.0000 C   0  0  0  0  0  0  0  0  0  0  0  0
   -3.5724   -8.6625    0.0000 C   0  0  0  0  0  0  0  0  0  0  0  0
   -3.5724   -9.4875    0.0000 C   0  0  0  0  0  0  0  0  0  0  0  0
   -2.8579   -9.9000    0.0000 F   0  0  0  0  0  0  0  0  0  0  0  0
   -4.2868   -9.9000    0.0000 C   0  0  0  0  0  0  0  0  0  0  0  0
   -5.0013   -9.4875    0.0000 C   0  0  0  0  0  0  0  0  0  0  0  0
   -5.7158   -9.9000    0.0000 F   0  0  0  0  0  0  0  0  0  0  0  0
   -5.0013   -8.6625    0.0000 C   0  0  0  0  0  0  0  0  0  0  0  0
   -2.8579   -7.4250    0.0000 C   0  0  2  0  0  0  0  0  0  0  0  0
   -2.8579   -8.2500    0.0000 O   0  0  0  0  0  0  0  0  0  0  0  0
   -2.1434   -7.0125    0.0000 C   0  0  1  0  0  0  0  0  0  0  0  0
   -2.1434   -6.1875    0.0000 C   0  0  0  0  0  0  0  0  0  0  0  0
   -1.4289   -5.7750    0.0000 C   0  0  2  0  0  0  0  0  0  0  0  0
   -0.7145   -6.1875    0.0000 C   0  0  0  0  0  0  0  0  0  0  0  0
   -0.7145   -7.0125    0.0000 C   0  0  0  0  0  0  0  0  0  0  0  0
   -1.4289   -7.4250    0.0000 N   0  3  0  0  0  0  0  0  0  0  0  0
   -1.4289   -4.9500    0.0000 O   0  0  0  0  0  0  0  0  0  0  0  0
   -0.7145   -4.5375    0.0000 C   0  0  0  0  0  0  0  0  0  0  0  0
   -0.0000   -4.9500    0.0000 C   0  0  0  0  0  0  0  0  0  0  0  0
  1  2  1  0  0  0  0
  2  3  1  0  0  0  0
  3  4  1  0  0  0  0
  4  5  1  0  0  0  0
  5  6  1  0  0  0  0
  6  7  1  0  0  0  0
  4  8  1  0  0  0  0
  8  9  2  0  0  0  0
  8 10  1  0  0  0  0
 10 11  2  0  0  0  0
 11 12  1  0  0  0  0
 12 13  1  0  0  0  0
 12 14  2  0  0  0  0
 14 15  1  0  0  0  0
 15 16  2  0  0  0  0
 10 16  1  0  0  0  0
 15 17  1  0  0  0  0
 17 18  2  0  0  0  0
 17 19  1  0  0  0  0
 20 19  1  6  0  0  0
 20 21  1  0  0  0  0
 21 22  1  0  0  0  0
 22 23  2  0  0  0  0
 23 24  1  0  0  0  0
 24 25  1  0  0  0  0
 24 26  2  0  0  0  0
 26 27  1  0  0  0  0
 27 28  1  0  0  0  0
 27 29  2  0  0  0  0
 22 29  1  0  0  0  0
 30 20  1  0  0  0  0
 30 31  1  1  0  0  0
 30 32  1  0  0  0  0
 32 33  1  0  0  0  0
 34 33  1  0  0  0  0
 34 35  1  0  0  0  0
 35 36  1  0  0  0  0
 36 37  1  0  0  0  0
 32 37  1  1  0  0  0
 34 38  1  1  0  0  0
 38 39  1  0  0  0  0
 39 40  1  0  0  0  0
M  CHG  1  37   1
M  END
>  <MOLECULEID>
M413679

>  <CLASS>
Active

$$$$

  Mrv2120 12252112132D          

 46 48  0  0  1  0            999 V2000
   -6.4302   -8.6625    0.0000 C   0  0  0  0  0  0  0  0  0  0  0  0
   -5.7158   -8.2500    0.0000 C   0  0  0  0  0  0  0  0  0  0  0  0
   -5.7158   -7.4250    0.0000 C   0  0  0  0  0  0  0  0  0  0  0  0
   -5.0013   -8.6625    0.0000 C   0  0  0  0  0  0  0  0  0  0  0  0
   -4.2868   -8.2500    0.0000 N   0  0  0  0  0  0  0  0  0  0  0  0
   -3.5724   -8.6625    0.0000 C   0  0  0  0  0  0  0  0  0  0  0  0
   -3.5724   -9.4875    0.0000 O   0  0  0  0  0  0  0  0  0  0  0  0
   -2.8579   -8.2500    0.0000 C   0  0  2  0  0  0  0  0  0  0  0  0
   -2.8579   -7.4250    0.0000 C   0  0  0  0  0  0  0  0  0  0  0  0
   -2.1434   -8.6625    0.0000 N   0  3  0  0  0  0  0  0  0  0  0  0
   -1.4289   -8.2500    0.0000 C   0  0  0  0  0  0  0  0  0  0  0  0
   -0.7145   -8.6625    0.0000 C   0  0  2  0  0  0  0  0  0  0  0  0
   -0.7145   -9.4875    0.0000 C   0  0  0  0  0  0  0  0  0  0  0  0
   -1.4289   -9.9000    0.0000 C   0  0  0  0  0  0  0  0  0  0  0  0
   -1.4289  -10.7250    0.0000 C   0  0  0  0  0  0  0  0  0  0  0  0
   -2.1434  -11.1375    0.0000 C   0  0  0  0  0  0  0  0  0  0  0  0
   -2.8579  -10.7250    0.0000 C   0  0  0  0  0  0  0  0  0  0  0  0
   -2.8579   -9.9000    0.0000 C   0  0  0  0  0  0  0  0  0  0  0  0
   -2.1434   -9.4875    0.0000 C   0  0  0  0  0  0  0  0  0  0  0  0
    0.0000   -8.2500    0.0000 N   0  0  0  0  0  0  0  0  0  0  0  0
    0.7145   -8.6625    0.0000 C   0  0  0  0  0  0  0  0  0  0  0  0
    0.7145   -9.4875    0.0000 O   0  0  0  0  0  0  0  0  0  0  0  0
    1.4289   -8.2500    0.0000 C   0  0  0  0  0  0  0  0  0  0  0  0
    1.4289   -7.4250    0.0000 C   0  0  0  0  0  0  0  0  0  0  0  0
    2.1434   -7.0125    0.0000 C   0  0  0  0  0  0  0  0  0  0  0  0
    2.8579   -7.4250    0.0000 C   0  0  0  0  0  0  0  0  0  0  0  0
    2.8579   -8.2500    0.0000 C   0  0  0  0  0  0  0  0  0  0  0  0
    2.1434   -8.6625    0.0000 C   0  0  0  0  0  0  0  0  0  0  0  0
    3.5724   -8.6625    0.0000 C   0  0  0  0  0  0  0  0  0  0  0  0
    4.2868   -8.2500    0.0000 O   0  0  0  0  0  0  0  0  0  0  0  0
    3.5724   -9.4875    0.0000 N   0  0  0  0  0  0  0  0  0  0  0  0
    4.2868   -9.9000    0.0000 C   0  0  2  0  0  0  0  0  0  0  0  0
    4.2868  -10.7250    0.0000 C   0  0  0  0  0  0  0  0  0  0  0  0
    5.0013   -9.4875    0.0000 C   0  0  0  0  0  0  0  0  0  0  0  0
    5.0013   -8.6625    0.0000 C   0  0  0  0  0  0  0  0  0  0  0  0
    5.7158   -8.2500    0.0000 C   0  0  0  0  0  0  0  0  0  0  0  0
    6.4302   -8.6625    0.0000 C   0  0  0  0  0  0  0  0  0  0  0  0
    7.1447   -8.2500    0.0000 F   0  0  0  0  0  0  0  0  0  0  0  0
    6.4302   -9.4875    0.0000 C   0  0  0  0  0  0  0  0  0  0  0  0
    5.7158   -9.9000    0.0000 C   0  0  0  0  0  0  0  0  0  0  0  0
    2.1434   -6.1875    0.0000 N   0  0  0  0  0  0  0  0  0  0  0  0
    1.4289   -5.7750    0.0000 C   0  0  0  0  0  0  0  0  0  0  0  0
    2.8579   -5.7750    0.0000 S   0  0  0  0  0  0  0  0  0  0  0  0
    3.2704   -6.4895    0.0000 C   0  0  0  0  0  0  0  0  0  0  0  0
    2.4454   -5.0605    0.0000 O   0  0  0  0  0  0  0  0  0  0  0  0
    3.5724   -5.3625    0.0000 O   0  0  0  0  0  0  0  0  0  0  0  0
  1  2  1  0  0  0  0
  2  3  1  0  0  0  0
  2  4  1  0  0  0  0
  4  5  1  0  0  0  0
  5  6  1  0  0  0  0
  6  7  2  0  0  0  0
  8  6  1  0  0  0  0
  8  9  1  6  0  0  0
  8 10  1  0  0  0  0
 10 11  1  0  0  0  0
 12 11  1  0  0  0  0
 12 13  1  0  0  0  0
 13 14  1  0  0  0  0
 14 15  2  0  0  0  0
 15 16  1  0  0  0  0
 16 17  2  0  0  0  0
 17 18  1  0  0  0  0
 18 19  2  0  0  0  0
 14 19  1  0  0  0  0
 12 20  1  1  0  0  0
 20 21  1  0  0  0  0
 21 22  2  0  0  0  0
 21 23  1  0  0  0  0
 23 24  2  0  0  0  0
 24 25  1  0  0  0  0
 25 26  2  0  0  0  0
 26 27  1  0  0  0  0
 27 28  2  0  0  0  0
 23 28  1  0  0  0  0
 27 29  1  0  0  0  0
 29 30  2  0  0  0  0
 29 31  1  0  0  0  0
 32 31  1  0  0  0  0
 32 33  1  1  0  0  0
 32 34  1  0  0  0  0
 34 35  2  0  0  0  0
 35 36  1  0  0  0  0
 36 37  2  0  0  0  0
 37 38  1  0  0  0  0
 37 39  1  0  0  0  0
 39 40  2  0  0  0  0
 34 40  1  0  0  0  0
 25 41  1  0  0  0  0
 41 42  1  0  0  0  0
 41 43  1  0  0  0  0
 43 44  1  0  0  0  0
 43 45  2  0  0  0  0
 43 46  2  0  0  0  0
M  CHG  1  10   1
M  END
>  <MOLECULEID>
M617970

>  <CLASS>
Active

$$$$

  Mrv2120 12252112132D          

 32 35  0  0  1  0            999 V2000
    2.3229    1.6296    0.0000 C   0  0  0  0  0  0  0  0  0  0  0  0
    1.7098    1.0775    0.0000 C   0  0  0  0  0  0  0  0  0  0  0  0
    0.9252    1.3325    0.0000 C   0  0  0  0  0  0  0  0  0  0  0  0
    0.7537    2.1394    0.0000 C   0  0  1  0  0  0  0  0  0  0  0  0
    1.3057    2.7525    0.0000 S   0  0  0  0  0  0  0  0  0  0  0  0
    0.8932    3.4670    0.0000 C   0  0  0  0  0  0  0  0  0  0  0  0
    0.0862    3.2955    0.0000 C   0  0  0  0  0  0  0  0  0  0  0  0
    0.0000    2.4750    0.0000 C   0  0  1  0  0  0  0  0  0  0  0  0
   -0.7145    2.0625    0.0000 C   0  0  0  0  0  0  0  0  0  0  0  0
   -0.7145    1.2375    0.0000 C   0  0  2  0  0  0  0  0  0  0  0  0
    0.0000    0.8250    0.0000 N   0  0  0  0  0  0  0  0  0  0  0  0
    0.0000   -0.0000    0.0000 C   0  0  0  0  0  0  0  0  0  0  0  0
   -0.7145   -0.4125    0.0000 N   0  3  0  0  0  0  0  0  0  0  0  0
   -0.7145   -1.2375    0.0000 C   0  0  0  0  0  0  0  0  0  0  0  0
   -1.5269   -1.0942    0.0000 C   0  0  0  0  0  0  0  0  0  0  0  0
   -0.9966   -2.0127    0.0000 C   0  0  0  0  0  0  0  0  0  0  0  0
    0.0000   -1.6500    0.0000 C   0  0  0  0  0  0  0  0  0  0  0  0
    0.7145   -1.2375    0.0000 C   0  0  0  0  0  0  0  0  0  0  0  0
    0.7145   -0.4125    0.0000 C   0  0  0  0  0  0  0  0  0  0  0  0
    1.4289   -0.0000    0.0000 C   0  0  0  0  0  0  0  0  0  0  0  0
    2.1434   -0.4125    0.0000 C   0  0  0  0  0  0  0  0  0  0  0  0
    2.1434   -1.2375    0.0000 C   0  0  0  0  0  0  0  0  0  0  0  0
    2.8579   -1.6500    0.0000 Cl  0  0  0  0  0  0  0  0  0  0  0  0
    1.4289   -1.6500    0.0000 C   0  0  0  0  0  0  0  0  0  0  0  0
   -1.4289    0.8250    0.0000 C   0  0  0  0  0  0  0  0  0  0  0  0
   -1.4289    0.0000    0.0000 O   0  5  0  0  0  0  0  0  0  0  0  0
   -2.1434    1.2375    0.0000 O   0  0  0  0  0  0  0  0  0  0  0  0
   -0.5269    3.8475    0.0000 C   0  0  0  0  0  0  0  0  0  0  0  0
   -1.3338    3.6760    0.0000 C   0  0  0  0  0  0  0  0  0  0  0  0
   -1.7463    4.3905    0.0000 N   0  0  0  0  0  0  0  0  0  0  0  0
   -1.1943    5.0036    0.0000 N   0  0  0  0  0  0  0  0  0  0  0  0
   -0.4406    4.6680    0.0000 C   0  0  0  0  0  0  0  0  0  0  0  0
  1  2  1  0  0  0  0
  2  3  1  0  0  0  0
  4  3  1  6  0  0  0
  4  5  1  0  0  0  0
  5  6  1  0  0  0  0
  6  7  2  0  0  0  0
  8  7  1  0  0  0  0
  4  8  1  0  0  0  0
  8  9  1  6  0  0  0
 10  9  1  0  0  0  0
 10 11  1  6  0  0  0
 11 12  1  0  0  0  0
 12 13  2  0  0  0  0
 13 14  1  0  0  0  0
 14 15  1  0  0  0  0
 14 16  1  0  0  0  0
 14 17  1  0  0  0  0
 17 18  1  0  0  0  0
 18 19  2  0  0  0  0
 12 19  1  0  0  0  0
 19 20  1  0  0  0  0
 20 21  2  0  0  0  0
 21 22  1  0  0  0  0
 22 23  1  0  0  0  0
 22 24  2  0  0  0  0
 18 24  1  0  0  0  0
 10 25  1  0  0  0  0
 25 26  1  0  0  0  0
 25 27  2  0  0  0  0
  7 28  1  0  0  0  0
 28 29  2  0  0  0  0
 29 30  1  0  0  0  0
 30 31  1  0  0  0  0
 31 32  2  0  0  0  0
 28 32  1  0  0  0  0
M  CHG  2  13   1  26  -1
M  END
>  <MOLECULEID>
M96818475

>  <CLASS>
Active

$$$$

  Mrv2120 12252112132D          

 30 34  0  0  1  0            999 V2000
   -1.4289   -2.4750    0.0000 C   0  0  0  0  0  0  0  0  0  0  0  0
   -0.7145   -2.8875    0.0000 C   0  0  0  0  0  0  0  0  0  0  0  0
   -0.7145   -3.7125    0.0000 C   0  0  0  0  0  0  0  0  0  0  0  0
    0.0000   -2.4750    0.0000 C   0  0  0  0  0  0  0  0  0  0  0  0
    0.7145   -2.8875    0.0000 O   0  0  0  0  0  0  0  0  0  0  0  0
    1.4289   -2.4750    0.0000 C   0  0  0  0  0  0  0  0  0  0  0  0
    2.1434   -2.8875    0.0000 C   0  0  0  0  0  0  0  0  0  0  0  0
    2.8579   -2.4750    0.0000 C   0  0  0  0  0  0  0  0  0  0  0  0
    2.8579   -1.6500    0.0000 C   0  0  0  0  0  0  0  0  0  0  0  0
    3.5724   -1.2375    0.0000 O   0  0  0  0  0  0  0  0  0  0  0  0
    4.2868   -1.6500    0.0000 C   0  0  0  0  0  0  0  0  0  0  0  0
    5.0013   -1.2375    0.0000 C   0  0  0  0  0  0  0  0  0  0  0  0
    5.7158   -1.6500    0.0000 C   0  0  0  0  0  0  0  0  0  0  0  0
    5.7158   -2.4750    0.0000 C   0  0  0  0  0  0  0  0  0  0  0  0
    5.0013   -2.8875    0.0000 C   0  0  0  0  0  0  0  0  0  0  0  0
    4.2868   -2.4750    0.0000 C   0  0  0  0  0  0  0  0  0  0  0  0
    3.5724   -2.8875    0.0000 C   0  0  1  0  0  0  0  0  0  0  0  0
    4.2398   -3.3724    0.0000 C   0  0  0  0  0  0  0  0  0  0  0  0
    3.9849   -4.1570    0.0000 O   0  0  0  0  0  0  0  0  0  0  0  0
    3.1599   -4.1570    0.0000 C   0  0  0  0  0  0  0  0  0  0  0  0
    2.6749   -4.8245    0.0000 N   0  0  0  0  0  0  0  0  0  0  0  0
    2.9049   -3.3724    0.0000 N   0  0  0  0  0  0  0  0  0  0  0  0
    6.4302   -2.8875    0.0000 C   0  0  0  0  0  0  0  0  0  0  0  0
    7.1447   -2.4750    0.0000 C   0  0  0  0  0  0  0  0  0  0  0  0
    7.8592   -2.8875    0.0000 N   0  0  0  0  0  0  0  0  0  0  0  0
    7.8592   -3.7125    0.0000 C   0  0  0  0  0  0  0  0  0  0  0  0
    7.1447   -4.1250    0.0000 N   0  0  0  0  0  0  0  0  0  0  0  0
    6.4302   -3.7125    0.0000 C   0  0  0  0  0  0  0  0  0  0  0  0
    2.1434   -1.2375    0.0000 C   0  0  0  0  0  0  0  0  0  0  0  0
    1.4289   -1.6500    0.0000 C   0  0  0  0  0  0  0  0  0  0  0  0
  1  2  1  0  0  0  0
  2  3  1  0  0  0  0
  2  4  1  0  0  0  0
  4  5  1  0  0  0  0
  5  6  1  0  0  0  0
  6  7  2  0  0  0  0
  7  8  1  0  0  0  0
  8  9  2  0  0  0  0
  9 10  1  0  0  0  0
 10 11  1  0  0  0  0
 11 12  2  0  0  0  0
 12 13  1  0  0  0  0
 13 14  2  0  0  0  0
 14 15  1  0  0  0  0
 15 16  2  0  0  0  0
 11 16  1  0  0  0  0
 17 16  1  0  0  0  0
 17  8  1  0  0  0  0
 17 18  1  0  0  0  0
 18 19  1  0  0  0  0
 19 20  1  0  0  0  0
 20 21  1  0  0  0  0
 20 22  2  0  0  0  0
 17 22  1  6  0  0  0
 14 23  1  0  0  0  0
 23 24  2  0  0  0  0
 24 25  1  0  0  0  0
 25 26  2  0  0  0  0
 26 27  1  0  0  0  0
 27 28  2  0  0  0  0
 23 28  1  0  0  0  0
  9 29  1  0  0  0  0
 29 30  2  0  0  0  0
  6 30  1  0  0  0  0
M  END
>  <MOLECULEID>
M3738483

>  <CLASS>
Active

$$$$

  Mrv2120 12252112132D          

 48 52  0  0  1  0            999 V2000
   -0.4347   -0.5785    0.0000 C   0  0  0  0  0  0  0  0  0  0  0  0
   -1.2551   -0.4923    0.0000 C   0  0  0  0  0  0  0  0  0  0  0  0
   -1.5907    0.2614    0.0000 C   0  0  0  0  0  0  0  0  0  0  0  0
   -1.7401   -1.1597    0.0000 C   0  0  0  0  0  0  0  0  0  0  0  0
   -1.4045   -1.9134    0.0000 C   0  0  1  0  0  0  0  0  0  0  0  0
   -0.6900   -1.5009    0.0000 C   0  0  0  0  0  0  0  0  0  0  0  0
   -0.0769   -2.0529    0.0000 C   0  0  0  0  0  0  0  0  0  0  0  0
   -0.4125   -2.8066    0.0000 N   0  0  0  0  0  0  0  0  0  0  0  0
    0.0000   -3.5211    0.0000 C   0  0  1  0  0  0  0  0  0  0  0  0
   -0.4125   -4.2355    0.0000 C   0  0  0  0  0  0  0  0  0  0  0  0
    0.0000   -4.9500    0.0000 C   0  0  0  0  0  0  0  0  0  0  0  0
   -0.4125   -5.6645    0.0000 C   0  0  0  0  0  0  0  0  0  0  0  0
    0.0000   -6.3789    0.0000 C   0  0  0  0  0  0  0  0  0  0  0  0
   -0.4125   -7.0934    0.0000 C   0  0  0  0  0  0  0  0  0  0  0  0
   -1.2375   -7.0934    0.0000 C   0  0  0  0  0  0  0  0  0  0  0  0
   -1.6500   -6.3789    0.0000 C   0  0  0  0  0  0  0  0  0  0  0  0
   -1.2375   -5.6645    0.0000 C   0  0  0  0  0  0  0  0  0  0  0  0
    0.8250   -3.5211    0.0000 C   0  0  0  0  0  0  0  0  0  0  0  0
    0.7388   -2.7006    0.0000 O   0  0  0  0  0  0  0  0  0  0  0  0
    1.2375   -4.2355    0.0000 N   0  0  0  0  0  0  0  0  0  0  0  0
    2.0625   -4.2355    0.0000 C   0  0  1  0  0  0  0  0  0  0  0  0
    2.4750   -3.5211    0.0000 C   0  0  0  0  0  0  0  0  0  0  0  0
    2.0625   -2.8066    0.0000 C   0  0  0  0  0  0  0  0  0  0  0  0
    1.2375   -2.8066    0.0000 C   0  0  0  0  0  0  0  0  0  0  0  0
    0.8250   -2.0921    0.0000 C   0  0  0  0  0  0  0  0  0  0  0  0
    0.1576   -1.6072    0.0000 F   0  0  0  0  0  0  0  0  0  0  0  0
    1.2375   -1.3776    0.0000 C   0  0  0  0  0  0  0  0  0  0  0  0
    2.0625   -1.3776    0.0000 C   0  0  0  0  0  0  0  0  0  0  0  0
    2.4750   -0.6632    0.0000 F   0  0  0  0  0  0  0  0  0  0  0  0
    2.4750   -2.0921    0.0000 C   0  0  0  0  0  0  0  0  0  0  0  0
    2.4750   -4.9500    0.0000 C   0  0  2  0  0  0  0  0  0  0  0  0
    2.0625   -5.6645    0.0000 O   0  0  0  0  0  0  0  0  0  0  0  0
    3.3000   -4.9500    0.0000 C   0  0  1  0  0  0  0  0  0  0  0  0
    3.7125   -5.6645    0.0000 C   0  0  0  0  0  0  0  0  0  0  0  0
    4.5375   -5.6645    0.0000 C   0  0  0  0  0  0  0  0  0  0  0  0
    4.9500   -4.9500    0.0000 C   0  0  0  0  0  0  0  0  0  0  0  0
    4.5375   -4.2355    0.0000 C   0  0  0  0  0  0  0  0  0  0  0  0
    3.7125   -4.2355    0.0000 N   0  3  0  0  0  0  0  0  0  0  0  0
    5.7750   -4.9500    0.0000 C   0  0  0  0  0  0  0  0  0  0  0  0
    6.1875   -5.6645    0.0000 C   0  0  0  0  0  0  0  0  0  0  0  0
    5.7750   -6.3789    0.0000 C   0  0  0  0  0  0  0  0  0  0  0  0
    4.9500   -6.3789    0.0000 C   0  0  0  0  0  0  0  0  0  0  0  0
   -1.2330   -2.7204    0.0000 C   0  0  0  0  0  0  0  0  0  0  0  0
   -1.7850   -3.3334    0.0000 O   0  0  0  0  0  0  0  0  0  0  0  0
   -2.1891   -2.1683    0.0000 N   0  0  0  0  0  0  0  0  0  0  0  0
   -2.8022   -1.6163    0.0000 C   0  0  0  0  0  0  0  0  0  0  0  0
   -3.5868   -1.8712    0.0000 C   0  0  0  0  0  0  0  0  0  0  0  0
   -2.6307   -0.8093    0.0000 O   0  0  0  0  0  0  0  0  0  0  0  0
  1  2  1  0  0  0  0
  2  3  1  0  0  0  0
  2  4  1  0  0  0  0
  5  4  1  1  0  0  0
  5  6  1  0  0  0  0
  6  7  1  0  0  0  0
  7  8  1  0  0  0  0
  9  8  1  0  0  0  0
  9 10  1  6  0  0  0
 10 11  1  0  0  0  0
 11 12  1  0  0  0  0
 12 13  2  0  0  0  0
 13 14  1  0  0  0  0
 14 15  2  0  0  0  0
 15 16  1  0  0  0  0
 16 17  2  0  0  0  0
 12 17  1  0  0  0  0
  9 18  1  0  0  0  0
 18 19  2  0  0  0  0
 18 20  1  0  0  0  0
 21 20  1  1  0  0  0
 21 22  1  0  0  0  0
 22 23  1  0  0  0  0
 23 24  2  0  0  0  0
 24 25  1  0  0  0  0
 25 26  1  0  0  0  0
 25 27  2  0  0  0  0
 27 28  1  0  0  0  0
 28 29  1  0  0  0  0
 28 30  2  0  0  0  0
 23 30  1  0  0  0  0
 31 21  1  0  0  0  0
 31 32  1  1  0  0  0
 31 33  1  0  0  0  0
 33 34  1  0  0  0  0
 34 35  1  0  0  0  0
 35 36  2  0  0  0  0
 36 37  1  0  0  0  0
 37 38  1  0  0  0  0
 33 38  1  6  0  0  0
 36 39  1  0  0  0  0
 39 40  2  0  0  0  0
 40 41  1  0  0  0  0
 41 42  2  0  0  0  0
 35 42  1  0  0  0  0
  8 43  1  0  0  0  0
  5 43  1  0  0  0  0
 43 44  2  0  0  0  0
  5 45  1  6  0  0  0
 45 46  1  0  0  0  0
 46 47  1  0  0  0  0
 46 48  2  0  0  0  0
M  CHG  1  38   1
M  END
>  <MOLECULEID>
M3738038

>  <CLASS>
Active

$$$$

  Mrv2120 12252112132D          

 32 34  0  0  1  0            999 V2000
   -2.6664   -1.7605    0.0000 C   0  0  0  0  0  0  0  0  0  0  0  0
   -2.2539   -2.4750    0.0000 C   0  0  0  0  0  0  0  0  0  0  0  0
   -2.6664   -3.1895    0.0000 O   0  0  0  0  0  0  0  0  0  0  0  0
   -1.4289   -2.4750    0.0000 N   0  0  0  0  0  0  0  0  0  0  0  0
   -1.0164   -3.1895    0.0000 C   0  0  1  0  0  0  0  0  0  0  0  0
   -1.4289   -3.9039    0.0000 C   0  0  0  0  0  0  0  0  0  0  0  0
   -1.0164   -4.6184    0.0000 C   0  0  0  0  0  0  0  0  0  0  0  0
   -0.1914   -4.6184    0.0000 C   0  0  0  0  0  0  0  0  0  0  0  0
    0.2211   -5.3329    0.0000 C   0  0  0  0  0  0  0  0  0  0  0  0
   -0.1914   -6.0474    0.0000 C   0  0  0  0  0  0  0  0  0  0  0  0
   -1.0164   -6.0474    0.0000 C   0  0  0  0  0  0  0  0  0  0  0  0
   -1.4289   -5.3329    0.0000 C   0  0  0  0  0  0  0  0  0  0  0  0
   -0.1914   -3.1895    0.0000 C   0  0  2  0  0  0  0  0  0  0  0  0
    0.2211   -3.9039    0.0000 O   0  0  0  0  0  0  0  0  0  0  0  0
    0.2211   -2.4750    0.0000 C   0  0  0  0  0  0  0  0  0  0  0  0
    1.0461   -2.4750    0.0000 N   0  3  0  0  0  0  0  0  0  0  0  0
    1.4586   -1.7605    0.0000 C   0  0  1  0  0  0  0  0  0  0  0  0
    1.0461   -1.0461    0.0000 C   0  0  0  0  0  0  0  0  0  0  0  0
    1.4586   -0.3316    0.0000 C   0  0  0  0  0  0  0  0  0  0  0  0
    0.6833   -0.0494    0.0000 C   0  0  0  0  0  0  0  0  0  0  0  0
    1.6018    0.4809    0.0000 C   0  0  0  0  0  0  0  0  0  0  0  0
    2.2836   -0.3316    0.0000 O   0  0  0  0  0  0  0  0  0  0  0  0
    2.6961   -1.0461    0.0000 C   0  0  0  0  0  0  0  0  0  0  0  0
    2.2836   -1.7605    0.0000 C   0  0  0  0  0  0  0  0  0  0  0  0
    2.8356   -2.3736    0.0000 C   0  0  0  0  0  0  0  0  0  0  0  0
    3.5893   -2.0381    0.0000 C   0  0  0  0  0  0  0  0  0  0  0  0
    4.3037   -2.4506    0.0000 C   0  0  0  0  0  0  0  0  0  0  0  0
    5.0182   -2.0381    0.0000 C   0  0  0  0  0  0  0  0  0  0  0  0
    5.7327   -1.6256    0.0000 C   0  0  0  0  0  0  0  0  0  0  0  0
    5.4307   -2.7525    0.0000 C   0  0  0  0  0  0  0  0  0  0  0  0
    4.6057   -1.3236    0.0000 C   0  0  0  0  0  0  0  0  0  0  0  0
    3.5030   -1.2176    0.0000 S   0  0  0  0  0  0  0  0  0  0  0  0
  1  2  1  0  0  0  0
  2  3  2  0  0  0  0
  2  4  1  0  0  0  0
  5  4  1  6  0  0  0
  5  6  1  0  0  0  0
  6  7  1  0  0  0  0
  7  8  2  0  0  0  0
  8  9  1  0  0  0  0
  9 10  2  0  0  0  0
 10 11  1  0  0  0  0
 11 12  2  0  0  0  0
  7 12  1  0  0  0  0
  5 13  1  0  0  0  0
 13 14  1  1  0  0  0
 13 15  1  0  0  0  0
 15 16  1  0  0  0  0
 17 16  1  1  0  0  0
 17 18  1  0  0  0  0
 18 19  1  0  0  0  0
 19 20  1  0  0  0  0
 19 21  1  0  0  0  0
 19 22  1  0  0  0  0
 22 23  1  0  0  0  0
 23 24  2  0  0  0  0
 17 24  1  0  0  0  0
 24 25  1  0  0  0  0
 25 26  2  0  0  0  0
 26 27  1  0  0  0  0
 27 28  1  0  0  0  0
 28 29  1  0  0  0  0
 28 30  1  0  0  0  0
 28 31  1  0  0  0  0
 26 32  1  0  0  0  0
 23 32  1  0  0  0  0
M  CHG  1  16   1
M  END
>  <MOLECULEID>
M3736871

>  <CLASS>
Active

$$$$

  Mrv2120 12252112132D          

 47 47  0  0  1  0            999 V2000
    8.3003   -5.0520    0.0000 C   0  0  0  0  0  0  0  0  0  0  0  0
    7.5183   -4.7891    0.0000 C   0  0  0  0  0  0  0  0  0  0  0  0
    7.3550   -3.9804    0.0000 C   0  0  0  0  0  0  0  0  0  0  0  0
    6.5731   -3.7174    0.0000 C   0  0  0  0  0  0  0  0  0  0  0  0
    6.4098   -2.9087    0.0000 N   0  3  0  0  0  0  0  0  0  0  0  0
    5.6278   -2.6458    0.0000 C   0  0  0  0  0  0  0  0  0  0  0  0
    5.0091   -3.1915    0.0000 O   0  0  0  0  0  0  0  0  0  0  0  0
    5.4646   -1.8371    0.0000 C   0  0  1  0  0  0  0  0  0  0  0  0
    4.6826   -1.5741    0.0000 N   0  0  0  0  0  0  0  0  0  0  0  0
    4.5194   -0.7655    0.0000 C   0  0  0  0  0  0  0  0  0  0  0  0
    5.1381   -0.2197    0.0000 O   0  0  0  0  0  0  0  0  0  0  0  0
    3.7374   -0.5025    0.0000 C   0  0  2  0  0  0  0  0  0  0  0  0
    3.0650   -0.9806    0.0000 C   0  0  0  0  0  0  0  0  0  0  0  0
    2.4026   -0.4888    0.0000 C   0  0  0  0  0  0  0  0  0  0  0  0
    1.6154   -0.7357    0.0000 O   0  0  0  0  0  0  0  0  0  0  0  0
    2.6656    0.2931    0.0000 C   0  0  0  0  0  0  0  0  0  0  0  0
    3.4905    0.2847    0.0000 C   0  0  1  0  0  0  0  0  0  0  0  0
    3.9822    0.9471    0.0000 C   0  0  2  0  0  0  0  0  0  0  0  0
    4.8018    0.8525    0.0000 O   0  0  0  0  0  0  0  0  0  0  0  0
    3.6544    1.7042    0.0000 C   0  0  2  0  0  0  0  0  0  0  0  0
    2.8349    1.7988    0.0000 C   0  0  0  0  0  0  0  0  0  0  0  0
    2.5070    2.5559    0.0000 C   0  0  0  0  0  0  0  0  0  0  0  0
    1.6875    2.6505    0.0000 C   0  0  0  0  0  0  0  0  0  0  0  0
    2.9988    3.2184    0.0000 C   0  0  0  0  0  0  0  0  0  0  0  0
    4.1462    2.3666    0.0000 N   0  0  0  0  0  0  0  0  0  0  0  0
    4.9657    2.2720    0.0000 C   0  0  0  0  0  0  0  0  0  0  0  0
    5.2935    1.5149    0.0000 O   0  0  0  0  0  0  0  0  0  0  0  0
    5.4574    2.9344    0.0000 C   0  0  2  0  0  0  0  0  0  0  0  0
    5.1296    3.6915    0.0000 C   0  0  0  0  0  0  0  0  0  0  0  0
    4.3101    3.7862    0.0000 C   0  0  0  0  0  0  0  0  0  0  0  0
    3.9822    4.5432    0.0000 S   0  0  0  0  0  0  0  0  0  0  0  0
    3.1627    4.6379    0.0000 C   0  0  0  0  0  0  0  0  0  0  0  0
    6.2770    2.8398    0.0000 N   0  0  0  0  0  0  0  0  0  0  0  0
    6.7687    3.5023    0.0000 C   0  0  0  0  0  0  0  0  0  0  0  0
    6.4409    4.2593    0.0000 O   0  0  0  0  0  0  0  0  0  0  0  0
    7.5883    3.4076    0.0000 C   0  0  2  0  0  0  0  0  0  0  0  0
    8.0800    4.0701    0.0000 C   0  0  0  0  0  0  0  0  0  0  0  0
    7.7522    4.8271    0.0000 C   0  0  0  0  0  0  0  0  0  0  0  0
    6.9326    4.9218    0.0000 C   0  0  0  0  0  0  0  0  0  0  0  0
    8.2439    5.4896    0.0000 C   0  0  0  0  0  0  0  0  0  0  0  0
    7.9161    2.6505    0.0000 N   0  0  0  0  0  0  0  0  0  0  0  0
    8.7357    2.5559    0.0000 C   0  0  0  0  0  0  0  0  0  0  0  0
    9.2274    3.2184    0.0000 C   0  0  0  0  0  0  0  0  0  0  0  0
    9.0635    1.7988    0.0000 O   0  0  0  0  0  0  0  0  0  0  0  0
    6.0833   -1.2914    0.0000 C   0  0  0  0  0  0  0  0  0  0  0  0
    5.9201   -0.4827    0.0000 C   0  0  0  0  0  0  0  0  0  0  0  0
    6.8653   -1.5543    0.0000 C   0  0  0  0  0  0  0  0  0  0  0  0
  1  2  1  0  0  0  0
  2  3  1  0  0  0  0
  3  4  1  0  0  0  0
  4  5  1  0  0  0  0
  5  6  1  0  0  0  0
  6  7  2  0  0  0  0
  8  6  1  0  0  0  0
  8  9  1  1  0  0  0
  9 10  1  0  0  0  0
 10 11  2  0  0  0  0
 12 10  1  6  0  0  0
 12 13  1  0  0  0  0
 13 14  1  0  0  0  0
 14 15  2  0  0  0  0
 14 16  1  0  0  0  0
 17 16  1  0  0  0  0
 17 12  1  0  0  0  0
 17 18  1  1  0  0  0
 18 19  1  1  0  0  0
 18 20  1  0  0  0  0
 20 21  1  0  0  0  0
 21 22  1  0  0  0  0
 22 23  1  0  0  0  0
 22 24  1  0  0  0  0
 20 25  1  6  0  0  0
 25 26  1  0  0  0  0
 26 27  2  0  0  0  0
 28 26  1  0  0  0  0
 28 29  1  0  0  0  0
 29 30  1  0  0  0  0
 30 31  1  0  0  0  0
 31 32  1  0  0  0  0
 28 33  1  6  0  0  0
 33 34  1  0  0  0  0
 34 35  2  0  0  0  0
 36 34  1  0  0  0  0
 36 37  1  0  0  0  0
 37 38  1  0  0  0  0
 38 39  1  0  0  0  0
 38 40  1  0  0  0  0
 36 41  1  6  0  0  0
 41 42  1  0  0  0  0
 42 43  1  0  0  0  0
 42 44  2  0  0  0  0
  8 45  1  0  0  0  0
 45 46  1  0  0  0  0
 45 47  1  0  0  0  0
M  CHG  1   5   1
M  END
>  <MOLECULEID>
M285448

>  <CLASS>
Active

$$$$

  Mrv2120 12252112132D          

 34 36  0  0  1  0            999 V2000
   -1.4289   -5.7750    0.0000 C   0  0  0  0  0  0  0  0  0  0  0  0
   -1.4289   -4.9500    0.0000 C   0  0  0  0  0  0  0  0  0  0  0  0
   -0.7145   -4.5375    0.0000 C   0  0  0  0  0  0  0  0  0  0  0  0
    0.0000   -4.9500    0.0000 C   0  0  0  0  0  0  0  0  0  0  0  0
    0.7145   -4.5375    0.0000 C   0  0  2  0  0  0  0  0  0  0  0  0
    0.7145   -3.7125    0.0000 N   0  3  0  0  0  0  0  0  0  0  0  0
    1.4289   -4.9500    0.0000 C   0  0  2  0  0  0  0  0  0  0  0  0
    1.4289   -5.7750    0.0000 C   0  0  0  0  0  0  0  0  0  0  0  0
    0.7145   -6.1875    0.0000 C   0  0  0  0  0  0  0  0  0  0  0  0
    0.6282   -7.0080    0.0000 C   0  0  0  0  0  0  0  0  0  0  0  0
   -0.1787   -7.1795    0.0000 S   0  0  0  0  0  0  0  0  0  0  0  0
   -0.5912   -6.4650    0.0000 C   0  0  0  0  0  0  0  0  0  0  0  0
   -0.0392   -5.8519    0.0000 C   0  0  0  0  0  0  0  0  0  0  0  0
    2.1434   -4.5375    0.0000 N   0  0  0  0  0  0  0  0  0  0  0  0
    2.8579   -4.9500    0.0000 C   0  0  0  0  0  0  0  0  0  0  0  0
    2.8579   -5.7750    0.0000 O   0  0  0  0  0  0  0  0  0  0  0  0
    3.5724   -4.5375    0.0000 C   0  0  0  0  0  0  0  0  0  0  0  0
    3.5724   -3.7125    0.0000 C   0  0  0  0  0  0  0  0  0  0  0  0
    4.2868   -3.3000    0.0000 C   0  0  0  0  0  0  0  0  0  0  0  0
    5.0013   -3.7125    0.0000 N   0  0  0  0  0  0  0  0  0  0  0  0
    5.0013   -4.5375    0.0000 C   0  0  0  0  0  0  0  0  0  0  0  0
    5.7158   -4.9500    0.0000 N   0  0  0  0  0  0  0  0  0  0  0  0
    5.7158   -5.7750    0.0000 C   0  0  0  0  0  0  0  0  0  0  0  0
    6.4302   -6.1875    0.0000 C   0  0  1  0  0  0  0  0  0  0  0  0
    7.2552   -6.1875    0.0000 C   0  0  0  0  0  0  0  0  0  0  0  0
    6.8427   -6.9020    0.0000 C   0  0  2  0  0  0  0  0  0  0  0  0
    6.8427   -7.7270    0.0000 C   0  0  0  0  0  0  0  0  0  0  0  0
    4.2868   -4.9500    0.0000 C   0  0  0  0  0  0  0  0  0  0  0  0
    4.2868   -2.4750    0.0000 N   0  0  0  0  0  0  0  0  0  0  0  0
    3.5724   -2.0625    0.0000 C   0  0  0  0  0  0  0  0  0  0  0  0
    5.0013   -2.0625    0.0000 S   0  0  0  0  0  0  0  0  0  0  0  0
    5.4138   -2.7770    0.0000 C   0  0  0  0  0  0  0  0  0  0  0  0
    4.5888   -1.3480    0.0000 O   0  0  0  0  0  0  0  0  0  0  0  0
    5.7158   -1.6500    0.0000 O   0  0  0  0  0  0  0  0  0  0  0  0
  1  2  1  0  0  0  0
  2  3  1  0  0  0  0
  3  4  1  0  0  0  0
  5  4  1  0  0  0  0
  5  6  1  6  0  0  0
  5  7  1  0  0  0  0
  7  8  1  0  0  0  0
  8  9  1  0  0  0  0
  9 10  2  0  0  0  0
 10 11  1  0  0  0  0
 11 12  1  0  0  0  0
 12 13  2  0  0  0  0
  9 13  1  0  0  0  0
  7 14  1  1  0  0  0
 14 15  1  0  0  0  0
 15 16  2  0  0  0  0
 15 17  1  0  0  0  0
 17 18  2  0  0  0  0
 18 19  1  0  0  0  0
 19 20  2  0  0  0  0
 20 21  1  0  0  0  0
 21 22  1  0  0  0  0
 22 23  1  0  0  0  0
 24 23  1  1  0  0  0
 24 25  1  0  0  0  0
 26 25  1  0  0  0  0
 24 26  1  0  0  0  0
 26 27  1  6  0  0  0
 21 28  2  0  0  0  0
 17 28  1  0  0  0  0
 19 29  1  0  0  0  0
 29 30  1  0  0  0  0
 29 31  1  0  0  0  0
 31 32  1  0  0  0  0
 31 33  2  0  0  0  0
 31 34  2  0  0  0  0
M  CHG  1   6   1
M  END
>  <MOLECULEID>
M3741285

>  <CLASS>
Active

$$$$

  Mrv2120 12252112132D          

 44 46  0  0  1  0            999 V2000
    0.0000   -9.9000    0.0000 C   0  0  0  0  0  0  0  0  0  0  0  0
    0.0000   -9.0750    0.0000 C   0  0  0  0  0  0  0  0  0  0  0  0
    0.7145   -8.6625    0.0000 C   0  0  0  0  0  0  0  0  0  0  0  0
    0.7145   -7.8375    0.0000 N   0  0  0  0  0  0  0  0  0  0  0  0
    0.0000   -7.4250    0.0000 C   0  0  0  0  0  0  0  0  0  0  0  0
   -0.7145   -7.8375    0.0000 C   0  0  0  0  0  0  0  0  0  0  0  0
   -1.4289   -7.4250    0.0000 C   0  0  0  0  0  0  0  0  0  0  0  0
    1.4289   -7.4250    0.0000 C   0  0  0  0  0  0  0  0  0  0  0  0
    2.1434   -7.8375    0.0000 O   0  0  0  0  0  0  0  0  0  0  0  0
    1.4289   -6.6000    0.0000 C   0  0  0  0  0  0  0  0  0  0  0  0
    0.7145   -6.1875    0.0000 C   0  0  0  0  0  0  0  0  0  0  0  0
    0.7145   -5.3625    0.0000 C   0  0  0  0  0  0  0  0  0  0  0  0
    1.4289   -4.9500    0.0000 C   0  0  0  0  0  0  0  0  0  0  0  0
    2.1434   -5.3625    0.0000 C   0  0  0  0  0  0  0  0  0  0  0  0
    2.1434   -6.1875    0.0000 C   0  0  0  0  0  0  0  0  0  0  0  0
    2.8579   -4.9500    0.0000 C   0  0  0  0  0  0  0  0  0  0  0  0
    2.8579   -4.1250    0.0000 O   0  0  0  0  0  0  0  0  0  0  0  0
    3.5724   -5.3625    0.0000 N   0  0  0  0  0  0  0  0  0  0  0  0
    4.2868   -4.9500    0.0000 C   0  0  1  0  0  0  0  0  0  0  0  0
    4.2868   -4.1250    0.0000 C   0  0  0  0  0  0  0  0  0  0  0  0
    5.0013   -3.7125    0.0000 C   0  0  0  0  0  0  0  0  0  0  0  0
    5.0013   -2.8875    0.0000 C   0  0  0  0  0  0  0  0  0  0  0  0
    5.7158   -2.4750    0.0000 C   0  0  0  0  0  0  0  0  0  0  0  0
    5.7158   -1.6500    0.0000 F   0  0  0  0  0  0  0  0  0  0  0  0
    6.4302   -2.8875    0.0000 C   0  0  0  0  0  0  0  0  0  0  0  0
    6.4302   -3.7125    0.0000 C   0  0  0  0  0  0  0  0  0  0  0  0
    7.1447   -4.1250    0.0000 F   0  0  0  0  0  0  0  0  0  0  0  0
    5.7158   -4.1250    0.0000 C   0  0  0  0  0  0  0  0  0  0  0  0
    5.0013   -5.3625    0.0000 C   0  0  2  0  0  0  0  0  0  0  0  0
    5.0013   -6.1875    0.0000 O   0  0  0  0  0  0  0  0  0  0  0  0
    5.7158   -4.9500    0.0000 C   0  0  0  0  0  0  0  0  0  0  0  0
    6.4302   -5.3625    0.0000 N   0  3  0  0  0  0  0  0  0  0  0  0
    7.1447   -4.9500    0.0000 C   0  0  0  0  0  0  0  0  0  0  0  0
    7.8592   -5.3625    0.0000 C   0  0  0  0  0  0  0  0  0  0  0  0
    8.5737   -4.9500    0.0000 C   0  0  0  0  0  0  0  0  0  0  0  0
    9.2881   -5.3625    0.0000 C   0  0  0  0  0  0  0  0  0  0  0  0
   10.0026   -4.9500    0.0000 O   0  0  0  0  0  0  0  0  0  0  0  0
   10.0026   -4.1250    0.0000 C   0  0  0  0  0  0  0  0  0  0  0  0
    9.2881   -6.1875    0.0000 C   0  0  0  0  0  0  0  0  0  0  0  0
    8.5737   -6.6000    0.0000 C   0  0  0  0  0  0  0  0  0  0  0  0
    7.8592   -6.1875    0.0000 C   0  0  0  0  0  0  0  0  0  0  0  0
    0.0000   -4.9500    0.0000 C   0  0  0  0  0  0  0  0  0  0  0  0
    0.0000   -4.1250    0.0000 N   0  0  0  0  0  0  0  0  0  0  0  0
   -0.7145   -5.3625    0.0000 O   0  0  0  0  0  0  0  0  0  0  0  0
  1  2  1  0  0  0  0
  2  3  1  0  0  0  0
  3  4  1  0  0  0  0
  4  5  1  0  0  0  0
  5  6  1  0  0  0  0
  6  7  1  0  0  0  0
  4  8  1  0  0  0  0
  8  9  2  0  0  0  0
  8 10  1  0  0  0  0
 10 11  2  0  0  0  0
 11 12  1  0  0  0  0
 12 13  2  0  0  0  0
 13 14  1  0  0  0  0
 14 15  2  0  0  0  0
 10 15  1  0  0  0  0
 14 16  1  0  0  0  0
 16 17  2  0  0  0  0
 16 18  1  0  0  0  0
 19 18  1  1  0  0  0
 19 20  1  0  0  0  0
 20 21  1  0  0  0  0
 21 22  2  0  0  0  0
 22 23  1  0  0  0  0
 23 24  1  0  0  0  0
 23 25  2  0  0  0  0
 25 26  1  0  0  0  0
 26 27  1  0  0  0  0
 26 28  2  0  0  0  0
 21 28  1  0  0  0  0
 19 29  1  0  0  0  0
 29 30  1  1  0  0  0
 29 31  1  0  0  0  0
 31 32  1  0  0  0  0
 32 33  1  0  0  0  0
 33 34  1  0  0  0  0
 34 35  2  0  0  0  0
 35 36  1  0  0  0  0
 36 37  1  0  0  0  0
 37 38  1  0  0  0  0
 36 39  2  0  0  0  0
 39 40  1  0  0  0  0
 40 41  2  0  0  0  0
 34 41  1  0  0  0  0
 12 42  1  0  0  0  0
 42 43  1  0  0  0  0
 42 44  2  0  0  0  0
M  CHG  1  32   1
M  END
>  <MOLECULEID>
M623337

>  <CLASS>
Active

$$$$

  Mrv2120 12252112132D          

 33 36  0  0  1  0            999 V2000
    2.1434   -4.3164    0.0000 C   0  0  0  0  0  0  0  0  0  0  0  0
    2.5559   -3.6020    0.0000 C   0  0  0  0  0  0  0  0  0  0  0  0
    2.1434   -2.8875    0.0000 C   0  0  0  0  0  0  0  0  0  0  0  0
    2.5559   -2.1730    0.0000 C   0  0  2  0  0  0  0  0  0  0  0  0
    2.1434   -1.4586    0.0000 C   0  0  0  0  0  0  0  0  0  0  0  0
    1.3184   -1.4586    0.0000 C   0  0  0  0  0  0  0  0  0  0  0  0
    0.9059   -2.1730    0.0000 C   0  0  0  0  0  0  0  0  0  0  0  0
    1.3184   -2.8875    0.0000 N   0  0  0  0  0  0  0  0  0  0  0  0
    0.0809   -2.1730    0.0000 N   0  0  0  0  0  0  0  0  0  0  0  0
   -0.3316   -1.4586    0.0000 C   0  0  0  0  0  0  0  0  0  0  0  0
   -1.1566   -1.4586    0.0000 C   0  0  0  0  0  0  0  0  0  0  0  0
   -1.5691   -0.7441    0.0000 C   0  0  0  0  0  0  0  0  0  0  0  0
   -1.1566   -0.0296    0.0000 C   0  0  0  0  0  0  0  0  0  0  0  0
   -0.3316   -0.0296    0.0000 C   0  0  0  0  0  0  0  0  0  0  0  0
    0.0809   -0.7441    0.0000 C   0  0  0  0  0  0  0  0  0  0  0  0
    0.9059   -0.7441    0.0000 C   0  0  0  0  0  0  0  0  0  0  0  0
   -1.5691    0.6849    0.0000 C   0  0  0  0  0  0  0  0  0  0  0  0
   -2.3941    0.6849    0.0000 C   0  0  0  0  0  0  0  0  0  0  0  0
   -2.8066    1.3993    0.0000 C   0  0  0  0  0  0  0  0  0  0  0  0
   -2.3941    2.1138    0.0000 C   0  0  0  0  0  0  0  0  0  0  0  0
   -1.5691    2.1138    0.0000 C   0  0  0  0  0  0  0  0  0  0  0  0
   -1.1566    1.3993    0.0000 C   0  0  0  0  0  0  0  0  0  0  0  0
   -0.3316    1.3993    0.0000 C   0  0  0  0  0  0  0  0  0  0  0  0
    3.3809   -2.1730    0.0000 C   0  0  0  0  0  0  0  0  0  0  0  0
    3.7934   -1.4586    0.0000 O   0  0  0  0  0  0  0  0  0  0  0  0
    3.7934   -2.8875    0.0000 N   0  0  0  0  0  0  0  0  0  0  0  0
    4.6184   -2.8875    0.0000 C   0  0  0  0  0  0  0  0  0  0  0  0
    5.0309   -3.6020    0.0000 C   0  0  0  0  0  0  0  0  0  0  0  0
    5.8559   -3.6020    0.0000 C   0  0  0  0  0  0  0  0  0  0  0  0
    6.2684   -4.3164    0.0000 C   0  0  0  0  0  0  0  0  0  0  0  0
    5.8559   -5.0309    0.0000 C   0  0  0  0  0  0  0  0  0  0  0  0
    5.0309   -5.0309    0.0000 C   0  0  0  0  0  0  0  0  0  0  0  0
    4.6184   -4.3164    0.0000 C   0  0  0  0  0  0  0  0  0  0  0  0
  1  2  1  0  0  0  0
  2  3  1  0  0  0  0
  4  3  1  6  0  0  0
  4  5  1  0  0  0  0
  5  6  1  0  0  0  0
  6  7  2  0  0  0  0
  7  8  1  0  0  0  0
  7  9  1  0  0  0  0
  9 10  2  0  0  0  0
 10 11  1  0  0  0  0
 11 12  2  0  0  0  0
 12 13  1  0  0  0  0
 13 14  2  0  0  0  0
 14 15  1  0  0  0  0
 10 15  1  0  0  0  0
 15 16  2  0  0  0  0
  6 16  1  0  0  0  0
 13 17  1  0  0  0  0
 17 18  2  0  0  0  0
 18 19  1  0  0  0  0
 19 20  2  0  0  0  0
 20 21  1  0  0  0  0
 21 22  2  0  0  0  0
 17 22  1  0  0  0  0
 22 23  1  0  0  0  0
  4 24  1  0  0  0  0
 24 25  2  0  0  0  0
 24 26  1  0  0  0  0
 26 27  1  0  0  0  0
 27 28  1  0  0  0  0
 28 29  1  0  0  0  0
 29 30  1  0  0  0  0
 30 31  1  0  0  0  0
 31 32  1  0  0  0  0
 32 33  1  0  0  0  0
 28 33  1  0  0  0  0
M  END
>  <MOLECULEID>
M3740998

>  <CLASS>
Active

$$$$

  Mrv2120 12252112132D          

 39 42  0  0  1  0            999 V2000
    0.0000   -1.6500    0.0000 C   0  0  0  0  0  0  0  0  0  0  0  0
    0.7145   -1.2375    0.0000 C   0  0  1  0  0  0  0  0  0  0  0  0
    1.4289   -1.6500    0.0000 N   0  0  0  0  0  0  0  0  0  0  0  0
    1.4289   -2.4750    0.0000 C   0  0  0  0  0  0  0  0  0  0  0  0
    0.7145   -2.8875    0.0000 O   0  0  0  0  0  0  0  0  0  0  0  0
    2.1434   -2.8875    0.0000 C   0  0  0  0  0  0  0  0  0  0  0  0
    2.8579   -2.4750    0.0000 C   0  0  0  0  0  0  0  0  0  0  0  0
    3.5724   -2.8875    0.0000 C   0  0  0  0  0  0  0  0  0  0  0  0
    3.5724   -3.7125    0.0000 C   0  0  0  0  0  0  0  0  0  0  0  0
    2.8579   -4.1250    0.0000 C   0  0  0  0  0  0  0  0  0  0  0  0
    2.1434   -3.7125    0.0000 C   0  0  0  0  0  0  0  0  0  0  0  0
    2.8579   -4.9500    0.0000 C   0  0  0  0  0  0  0  0  0  0  0  0
    3.5253   -5.4349    0.0000 N   0  0  0  0  0  0  0  0  0  0  0  0
    3.2704   -6.2195    0.0000 N   0  0  0  0  0  0  0  0  0  0  0  0
    2.4454   -6.2195    0.0000 C   0  0  0  0  0  0  0  0  0  0  0  0
    2.1904   -5.4349    0.0000 O   0  0  0  0  0  0  0  0  0  0  0  0
    1.9605   -6.8870    0.0000 C   0  0  2  0  0  0  0  0  0  0  0  0
    2.6279   -7.3719    0.0000 C   0  0  0  0  0  0  0  0  0  0  0  0
    1.2930   -6.4021    0.0000 N   0  3  0  0  0  0  0  0  0  0  0  0
    1.4755   -7.5544    0.0000 C   0  0  0  0  0  0  0  0  0  0  0  0
    1.8111   -8.3081    0.0000 C   0  0  0  0  0  0  0  0  0  0  0  0
    2.6316   -8.3943    0.0000 C   0  0  0  0  0  0  0  0  0  0  0  0
    2.9671   -9.1480    0.0000 C   0  0  0  0  0  0  0  0  0  0  0  0
    2.4822   -9.8154    0.0000 C   0  0  0  0  0  0  0  0  0  0  0  0
    1.6617   -9.7292    0.0000 C   0  0  0  0  0  0  0  0  0  0  0  0
    1.3262   -8.9755    0.0000 C   0  0  0  0  0  0  0  0  0  0  0  0
    4.2868   -2.4750    0.0000 N   0  0  0  0  0  0  0  0  0  0  0  0
    4.2868   -1.6500    0.0000 C   0  0  0  0  0  0  0  0  0  0  0  0
    5.0013   -2.8875    0.0000 S   0  0  0  0  0  0  0  0  0  0  0  0
    4.5888   -3.6020    0.0000 C   0  0  0  0  0  0  0  0  0  0  0  0
    5.4138   -2.1730    0.0000 O   0  0  0  0  0  0  0  0  0  0  0  0
    5.7158   -3.3000    0.0000 O   0  0  0  0  0  0  0  0  0  0  0  0
    0.7145   -0.4125    0.0000 C   0  0  0  0  0  0  0  0  0  0  0  0
    0.0000    0.0000    0.0000 C   0  0  0  0  0  0  0  0  0  0  0  0
    0.0000    0.8250    0.0000 C   0  0  0  0  0  0  0  0  0  0  0  0
    0.7145    1.2375    0.0000 C   0  0  0  0  0  0  0  0  0  0  0  0
    0.7145    2.0625    0.0000 F   0  0  0  0  0  0  0  0  0  0  0  0
    1.4289    0.8250    0.0000 C   0  0  0  0  0  0  0  0  0  0  0  0
    1.4289    0.0000    0.0000 C   0  0  0  0  0  0  0  0  0  0  0  0
  2  1  1  6  0  0  0
  2  3  1  0  0  0  0
  3  4  1  0  0  0  0
  4  5  2  0  0  0  0
  4  6  1  0  0  0  0
  6  7  2  0  0  0  0
  7  8  1  0  0  0  0
  8  9  2  0  0  0  0
  9 10  1  0  0  0  0
 10 11  2  0  0  0  0
  6 11  1  0  0  0  0
 10 12  1  0  0  0  0
 12 13  2  0  0  0  0
 13 14  1  0  0  0  0
 14 15  2  0  0  0  0
 15 16  1  0  0  0  0
 12 16  1  0  0  0  0
 17 15  1  0  0  0  0
 17 18  1  0  0  0  0
 17 19  1  6  0  0  0
 17 20  1  1  0  0  0
 20 21  1  0  0  0  0
 21 22  2  0  0  0  0
 22 23  1  0  0  0  0
 23 24  2  0  0  0  0
 24 25  1  0  0  0  0
 25 26  2  0  0  0  0
 21 26  1  0  0  0  0
  8 27  1  0  0  0  0
 27 28  1  0  0  0  0
 27 29  1  0  0  0  0
 29 30  1  0  0  0  0
 29 31  2  0  0  0  0
 29 32  2  0  0  0  0
  2 33  1  0  0  0  0
 33 34  2  0  0  0  0
 34 35  1  0  0  0  0
 35 36  2  0  0  0  0
 36 37  1  0  0  0  0
 36 38  1  0  0  0  0
 38 39  2  0  0  0  0
 33 39  1  0  0  0  0
M  CHG  1  19   1
M  END
>  <MOLECULEID>
M357195

>  <CLASS>
Active

$$$$

  Mrv2120 12252112132D          

 29 32  0  0  1  0            999 V2000
   -3.9464   -0.5723    0.0000 C   0  0  0  0  0  0  0  0  0  0  0  0
   -3.1395   -0.4008    0.0000 O   0  0  0  0  0  0  0  0  0  0  0  0
   -2.5874   -1.0139    0.0000 C   0  0  0  0  0  0  0  0  0  0  0  0
   -1.7805   -0.8423    0.0000 C   0  0  0  0  0  0  0  0  0  0  0  0
   -1.5255   -0.0577    0.0000 C   0  0  0  0  0  0  0  0  0  0  0  0
   -1.2284   -1.4554    0.0000 C   0  0  0  0  0  0  0  0  0  0  0  0
   -1.4834   -2.2401    0.0000 C   0  0  0  0  0  0  0  0  0  0  0  0
   -2.2903   -2.4116    0.0000 C   0  0  0  0  0  0  0  0  0  0  0  0
   -2.8424   -1.7985    0.0000 C   0  0  0  0  0  0  0  0  0  0  0  0
   -3.6493   -1.9700    0.0000 C   0  0  0  0  0  0  0  0  0  0  0  0
   -0.9313   -2.8532    0.0000 C   0  0  1  0  0  0  0  0  0  0  0  0
   -0.2639   -3.3381    0.0000 N   0  0  0  0  0  0  0  0  0  0  0  0
   -0.5188   -4.1227    0.0000 C   0  0  0  0  0  0  0  0  0  0  0  0
   -0.0339   -4.7901    0.0000 C   0  0  0  0  0  0  0  0  0  0  0  0
   -1.3438   -4.1227    0.0000 C   0  0  0  0  0  0  0  0  0  0  0  0
   -1.8288   -4.7901    0.0000 N   0  0  0  0  0  0  0  0  0  0  0  0
   -1.5988   -3.3381    0.0000 N   0  3  0  0  0  0  0  0  0  0  0  0
   -0.3793   -2.2401    0.0000 C   0  0  0  0  0  0  0  0  0  0  0  0
   -0.6342   -1.4554    0.0000 C   0  0  0  0  0  0  0  0  0  0  0  0
   -0.0822   -0.8423    0.0000 C   0  0  0  0  0  0  0  0  0  0  0  0
    0.7248   -1.0139    0.0000 C   0  0  0  0  0  0  0  0  0  0  0  0
    0.9797   -1.7985    0.0000 C   0  0  0  0  0  0  0  0  0  0  0  0
    0.4277   -2.4116    0.0000 C   0  0  0  0  0  0  0  0  0  0  0  0
   -0.3371   -0.0577    0.0000 C   0  0  0  0  0  0  0  0  0  0  0  0
   -1.1441    0.1138    0.0000 C   0  0  0  0  0  0  0  0  0  0  0  0
   -1.3991    0.8984    0.0000 N   0  0  0  0  0  0  0  0  0  0  0  0
   -0.8470    1.5115    0.0000 C   0  0  0  0  0  0  0  0  0  0  0  0
   -0.0401    1.3400    0.0000 N   0  0  0  0  0  0  0  0  0  0  0  0
    0.2149    0.5554    0.0000 C   0  0  0  0  0  0  0  0  0  0  0  0
  1  2  1  0  0  0  0
  2  3  1  0  0  0  0
  3  4  2  0  0  0  0
  4  5  1  0  0  0  0
  4  6  1  0  0  0  0
  6  7  2  0  0  0  0
  7  8  1  0  0  0  0
  8  9  2  0  0  0  0
  3  9  1  0  0  0  0
  9 10  1  0  0  0  0
 11  7  1  1  0  0  0
 11 12  1  0  0  0  0
 12 13  2  0  0  0  0
 13 14  1  0  0  0  0
 13 15  1  0  0  0  0
 15 16  1  0  0  0  0
 15 17  2  0  0  0  0
 11 17  1  0  0  0  0
 11 18  1  6  0  0  0
 18 19  2  0  0  0  0
 19 20  1  0  0  0  0
 20 21  2  0  0  0  0
 21 22  1  0  0  0  0
 22 23  2  0  0  0  0
 18 23  1  0  0  0  0
 20 24  1  0  0  0  0
 24 25  2  0  0  0  0
 25 26  1  0  0  0  0
 26 27  2  0  0  0  0
 27 28  1  0  0  0  0
 28 29  2  0  0  0  0
 24 29  1  0  0  0  0
M  CHG  1  17   1
M  END
>  <MOLECULEID>
M3740164

>  <CLASS>
Active

$$$$

  Mrv2120 12252112132D          

 37 40  0  0  1  0            999 V2000
    4.9197   -1.3292    0.0000 C   0  0  0  0  0  0  0  0  0  0  0  0
    4.0947   -1.3292    0.0000 C   0  0  0  0  0  0  0  0  0  0  0  0
    3.6822   -2.0436    0.0000 O   0  0  0  0  0  0  0  0  0  0  0  0
    3.6822   -0.6147    0.0000 N   0  0  0  0  0  0  0  0  0  0  0  0
    4.0947    0.0998    0.0000 C   0  0  1  0  0  0  0  0  0  0  0  0
    3.6822    0.8142    0.0000 C   0  0  0  0  0  0  0  0  0  0  0  0
    2.8572    0.8142    0.0000 C   0  0  0  0  0  0  0  0  0  0  0  0
    2.4447    0.0998    0.0000 C   0  0  0  0  0  0  0  0  0  0  0  0
    1.6197    0.0998    0.0000 C   0  0  0  0  0  0  0  0  0  0  0  0
    1.2072   -0.6147    0.0000 F   0  0  0  0  0  0  0  0  0  0  0  0
    1.2072    0.8142    0.0000 C   0  0  0  0  0  0  0  0  0  0  0  0
    1.6197    1.5287    0.0000 C   0  0  0  0  0  0  0  0  0  0  0  0
    1.2072    2.2432    0.0000 F   0  0  0  0  0  0  0  0  0  0  0  0
    2.4447    1.5287    0.0000 C   0  0  0  0  0  0  0  0  0  0  0  0
    4.9197    0.0998    0.0000 C   0  0  2  0  0  0  0  0  0  0  0  0
    5.3322    0.8142    0.0000 O   0  0  0  0  0  0  0  0  0  0  0  0
    5.3322   -0.6147    0.0000 C   0  0  0  0  0  0  0  0  0  0  0  0
    6.1572   -0.6147    0.0000 N   0  3  0  0  0  0  0  0  0  0  0  0
    6.5697   -1.3292    0.0000 C   0  0  1  0  0  0  0  0  0  0  0  0
    7.2017   -1.8595    0.0000 C   0  0  0  0  0  0  0  0  0  0  0  0
    7.0584   -2.6719    0.0000 C   0  0  0  0  0  0  0  0  0  0  0  0
    6.2832   -2.9541    0.0000 C   0  0  0  0  0  0  0  0  0  0  0  0
    5.9741   -3.7190    0.0000 N   0  0  0  0  0  0  0  0  0  0  0  0
    5.1511   -3.6615    0.0000 N   0  0  0  0  0  0  0  0  0  0  0  0
    4.9515   -2.8610    0.0000 C   0  0  0  0  0  0  0  0  0  0  0  0
    5.6512   -2.4238    0.0000 C   0  0  0  0  0  0  0  0  0  0  0  0
    5.7944   -1.6113    0.0000 C   0  0  0  0  0  0  0  0  0  0  0  0
    7.2017   -0.7989    0.0000 C   0  0  0  0  0  0  0  0  0  0  0  0
    7.0584    0.0136    0.0000 C   0  0  0  0  0  0  0  0  0  0  0  0
    7.6904    0.5439    0.0000 C   0  0  0  0  0  0  0  0  0  0  0  0
    8.4656    0.2617    0.0000 C   0  0  0  0  0  0  0  0  0  0  0  0
    8.6089   -0.5507    0.0000 C   0  0  0  0  0  0  0  0  0  0  0  0
    7.9769   -1.0810    0.0000 C   0  0  0  0  0  0  0  0  0  0  0  0
    7.5471    1.3564    0.0000 C   0  0  0  0  0  0  0  0  0  0  0  0
    7.4039    2.1688    0.0000 C   0  0  0  0  0  0  0  0  0  0  0  0
    8.3596    1.4996    0.0000 C   0  0  0  0  0  0  0  0  0  0  0  0
    6.7347    1.2131    0.0000 C   0  0  0  0  0  0  0  0  0  0  0  0
  1  2  1  0  0  0  0
  2  3  2  0  0  0  0
  2  4  1  0  0  0  0
  5  4  1  1  0  0  0
  5  6  1  0  0  0  0
  6  7  1  0  0  0  0
  7  8  2  0  0  0  0
  8  9  1  0  0  0  0
  9 10  1  0  0  0  0
  9 11  2  0  0  0  0
 11 12  1  0  0  0  0
 12 13  1  0  0  0  0
 12 14  2  0  0  0  0
  7 14  1  0  0  0  0
  5 15  1  0  0  0  0
 15 16  1  6  0  0  0
 15 17  1  0  0  0  0
 17 18  1  0  0  0  0
 19 18  1  1  0  0  0
 19 20  1  0  0  0  0
 20 21  1  0  0  0  0
 21 22  1  0  0  0  0
 22 23  2  0  0  0  0
 23 24  1  0  0  0  0
 24 25  1  0  0  0  0
 25 26  2  0  0  0  0
 22 26  1  0  0  0  0
 26 27  1  0  0  0  0
 19 27  1  0  0  0  0
 19 28  1  6  0  0  0
 28 29  2  0  0  0  0
 29 30  1  0  0  0  0
 30 31  2  0  0  0  0
 31 32  1  0  0  0  0
 32 33  2  0  0  0  0
 28 33  1  0  0  0  0
 30 34  1  0  0  0  0
 34 35  1  0  0  0  0
 34 36  1  0  0  0  0
 34 37  1  0  0  0  0
M  CHG  1  18   1
M  END
>  <MOLECULEID>
M3736864

>  <CLASS>
Active

$$$$

  Mrv2120 12252112132D          

 30 32  0  0  1  0            999 V2000
   -0.8125   -3.4433    0.0000 C   0  0  0  0  0  0  0  0  0  0  0  0
   -0.2822   -4.0752    0.0000 C   0  0  1  0  0  0  0  0  0  0  0  0
    0.4323   -4.4877    0.0000 C   0  0  0  0  0  0  0  0  0  0  0  0
    0.4323   -5.3127    0.0000 C   0  0  2  0  0  0  0  0  0  0  0  0
   -0.2822   -5.7252    0.0000 O   0  0  0  0  0  0  0  0  0  0  0  0
   -0.9966   -5.3127    0.0000 C   0  0  0  0  0  0  0  0  0  0  0  0
   -1.7111   -5.7252    0.0000 N   0  0  0  0  0  0  0  0  0  0  0  0
   -0.9966   -4.4877    0.0000 N   0  0  0  0  0  0  0  0  0  0  0  0
    1.1468   -5.7252    0.0000 C   0  0  0  0  0  0  0  0  0  0  0  0
    1.8612   -6.1377    0.0000 F   0  0  0  0  0  0  0  0  0  0  0  0
    1.5593   -5.0108    0.0000 F   0  0  0  0  0  0  0  0  0  0  0  0
    0.7343   -6.4397    0.0000 F   0  0  0  0  0  0  0  0  0  0  0  0
    0.2481   -3.4433    0.0000 C   0  0  0  0  0  0  0  0  0  0  0  0
   -0.0340   -2.6680    0.0000 C   0  0  0  0  0  0  0  0  0  0  0  0
    0.4963   -2.0360    0.0000 C   0  0  0  0  0  0  0  0  0  0  0  0
    0.2141   -1.2608    0.0000 N   0  0  0  0  0  0  0  0  0  0  0  0
   -0.5984   -1.1175    0.0000 C   0  0  0  0  0  0  0  0  0  0  0  0
   -1.1287   -1.7495    0.0000 O   0  0  0  0  0  0  0  0  0  0  0  0
   -0.8805   -0.3423    0.0000 C   0  0  0  0  0  0  0  0  0  0  0  0
   -1.6930   -0.1990    0.0000 N   0  0  0  0  0  0  0  0  0  0  0  0
   -1.9752    0.5762    0.0000 C   0  0  0  0  0  0  0  0  0  0  0  0
   -1.4449    1.2082    0.0000 C   0  0  0  0  0  0  0  0  0  0  0  0
   -0.6324    1.0650    0.0000 C   0  0  0  0  0  0  0  0  0  0  0  0
   -0.3502    0.2897    0.0000 C   0  0  0  0  0  0  0  0  0  0  0  0
   -1.7270    1.9835    0.0000 C   0  0  0  0  0  0  0  0  0  0  0  0
   -2.0092    2.7587    0.0000 N   0  0  0  0  0  0  0  0  0  0  0  0
    1.3087   -2.1793    0.0000 C   0  0  0  0  0  0  0  0  0  0  0  0
    1.5909   -2.9545    0.0000 C   0  0  0  0  0  0  0  0  0  0  0  0
    1.0606   -3.5865    0.0000 C   0  0  0  0  0  0  0  0  0  0  0  0
    1.3428   -4.3618    0.0000 F   0  0  0  0  0  0  0  0  0  0  0  0
  2  1  1  1  0  0  0
  2  3  1  0  0  0  0
  4  3  1  0  0  0  0
  4  5  1  0  0  0  0
  5  6  1  0  0  0  0
  6  7  1  0  0  0  0
  6  8  2  0  0  0  0
  2  8  1  0  0  0  0
  4  9  1  1  0  0  0
  9 10  1  0  0  0  0
  9 11  1  0  0  0  0
  9 12  1  0  0  0  0
  2 13  1  6  0  0  0
 13 14  2  0  0  0  0
 14 15  1  0  0  0  0
 15 16  1  0  0  0  0
 16 17  1  0  0  0  0
 17 18  2  0  0  0  0
 17 19  1  0  0  0  0
 19 20  2  0  0  0  0
 20 21  1  0  0  0  0
 21 22  2  0  0  0  0
 22 23  1  0  0  0  0
 23 24  2  0  0  0  0
 19 24  1  0  0  0  0
 22 25  1  0  0  0  0
 25 26  3  0  0  0  0
 15 27  2  0  0  0  0
 27 28  1  0  0  0  0
 28 29  2  0  0  0  0
 13 29  1  0  0  0  0
 29 30  1  0  0  0  0
M  END
>  <MOLECULEID>
M3730932

>  <CLASS>
Active

$$$$

  Mrv2120 12252112132D          

 41 44  0  0  1  0            999 V2000
    4.2868   -2.4750    0.0000 C   0  0  0  0  0  0  0  0  0  0  0  0
    5.0013   -2.8875    0.0000 C   0  0  0  0  0  0  0  0  0  0  0  0
    5.0013   -3.7125    0.0000 N   0  0  0  0  0  0  0  0  0  0  0  0
    4.2868   -4.1250    0.0000 C   0  0  0  0  0  0  0  0  0  0  0  0
    3.5724   -3.7125    0.0000 C   0  0  0  0  0  0  0  0  0  0  0  0
    2.8579   -4.1250    0.0000 C   0  0  0  0  0  0  0  0  0  0  0  0
    2.8579   -4.9500    0.0000 C   0  0  0  0  0  0  0  0  0  0  0  0
    3.5724   -5.3625    0.0000 C   0  0  0  0  0  0  0  0  0  0  0  0
    4.2868   -4.9500    0.0000 C   0  0  0  0  0  0  0  0  0  0  0  0
    3.5724   -6.1875    0.0000 C   0  0  0  0  0  0  0  0  0  0  0  0
    2.8579   -6.6000    0.0000 O   0  0  0  0  0  0  0  0  0  0  0  0
    4.2868   -6.6000    0.0000 N   0  0  0  0  0  0  0  0  0  0  0  0
    5.0013   -6.1875    0.0000 C   0  0  1  0  0  0  0  0  0  0  0  0
    5.0013   -5.3625    0.0000 C   0  0  0  0  0  0  0  0  0  0  0  0
    5.7158   -4.9500    0.0000 C   0  0  0  0  0  0  0  0  0  0  0  0
    5.7158   -4.1250    0.0000 C   0  0  0  0  0  0  0  0  0  0  0  0
    6.4302   -3.7125    0.0000 C   0  0  0  0  0  0  0  0  0  0  0  0
    7.1447   -4.1250    0.0000 C   0  0  0  0  0  0  0  0  0  0  0  0
    7.1447   -4.9500    0.0000 C   0  0  0  0  0  0  0  0  0  0  0  0
    6.4302   -5.3625    0.0000 C   0  0  0  0  0  0  0  0  0  0  0  0
    5.7158   -6.6000    0.0000 C   0  0  2  0  0  0  0  0  0  0  0  0
    5.7158   -7.4250    0.0000 O   0  0  0  0  0  0  0  0  0  0  0  0
    6.4302   -6.1875    0.0000 C   0  0  0  0  0  0  0  0  0  0  0  0
    7.1447   -6.6000    0.0000 N   0  3  0  0  0  0  0  0  0  0  0  0
    7.8592   -6.1875    0.0000 C   0  0  1  0  0  0  0  0  0  0  0  0
    7.8592   -5.3625    0.0000 C   0  0  0  0  0  0  0  0  0  0  0  0
    8.5737   -6.6000    0.0000 C   0  0  0  0  0  0  0  0  0  0  0  0
    8.5737   -7.4250    0.0000 O   0  0  0  0  0  0  0  0  0  0  0  0
    9.2881   -6.1875    0.0000 N   0  0  0  0  0  0  0  0  0  0  0  0
   10.0026   -6.6000    0.0000 C   0  0  0  0  0  0  0  0  0  0  0  0
   10.7171   -6.1875    0.0000 C   0  0  0  0  0  0  0  0  0  0  0  0
   11.4315   -6.6000    0.0000 C   0  0  0  0  0  0  0  0  0  0  0  0
   11.4315   -7.4250    0.0000 C   0  0  0  0  0  0  0  0  0  0  0  0
   10.7171   -7.8375    0.0000 C   0  0  0  0  0  0  0  0  0  0  0  0
   10.0026   -7.4250    0.0000 C   0  0  0  0  0  0  0  0  0  0  0  0
    2.1434   -3.7125    0.0000 N   0  0  0  0  0  0  0  0  0  0  0  0
    2.0572   -2.8920    0.0000 C   0  0  0  0  0  0  0  0  0  0  0  0
    1.2502   -2.7205    0.0000 C   0  0  0  0  0  0  0  0  0  0  0  0
    0.8377   -3.4350    0.0000 C   0  0  0  0  0  0  0  0  0  0  0  0
    1.3897   -4.0481    0.0000 C   0  0  0  0  0  0  0  0  0  0  0  0
    1.2182   -4.8550    0.0000 O   0  0  0  0  0  0  0  0  0  0  0  0
  1  2  1  0  0  0  0
  2  3  1  0  0  0  0
  3  4  1  0  0  0  0
  4  5  2  0  0  0  0
  5  6  1  0  0  0  0
  6  7  2  0  0  0  0
  7  8  1  0  0  0  0
  8  9  2  0  0  0  0
  4  9  1  0  0  0  0
  8 10  1  0  0  0  0
 10 11  2  0  0  0  0
 10 12  1  0  0  0  0
 13 12  1  1  0  0  0
 13 14  1  0  0  0  0
 14 15  1  0  0  0  0
 15 16  2  0  0  0  0
 16 17  1  0  0  0  0
 17 18  2  0  0  0  0
 18 19  1  0  0  0  0
 19 20  2  0  0  0  0
 15 20  1  0  0  0  0
 13 21  1  0  0  0  0
 21 22  1  1  0  0  0
 21 23  1  0  0  0  0
 23 24  1  0  0  0  0
 25 24  1  0  0  0  0
 25 26  1  1  0  0  0
 25 27  1  0  0  0  0
 27 28  2  0  0  0  0
 27 29  1  0  0  0  0
 29 30  1  0  0  0  0
 30 31  1  0  0  0  0
 31 32  1  0  0  0  0
 32 33  1  0  0  0  0
 33 34  1  0  0  0  0
 34 35  1  0  0  0  0
 30 35  1  0  0  0  0
  6 36  1  0  0  0  0
 36 37  1  0  0  0  0
 37 38  1  0  0  0  0
 38 39  1  0  0  0  0
 39 40  1  0  0  0  0
 36 40  1  0  0  0  0
 40 41  2  0  0  0  0
M  CHG  1  24   1
M  END
>  <MOLECULEID>
M408196

>  <CLASS>
Active

$$$$

  Mrv2120 12252112132D          

 31 33  0  0  1  0            999 V2000
   -0.8125   -3.4433    0.0000 C   0  0  0  0  0  0  0  0  0  0  0  0
   -0.2822   -4.0752    0.0000 C   0  0  2  0  0  0  0  0  0  0  0  0
    0.4323   -4.4877    0.0000 N   0  0  0  0  0  0  0  0  0  0  0  0
    0.4323   -5.3127    0.0000 C   0  0  0  0  0  0  0  0  0  0  0  0
    1.1468   -5.7252    0.0000 N   0  0  0  0  0  0  0  0  0  0  0  0
   -0.2822   -5.7252    0.0000 O   0  0  0  0  0  0  0  0  0  0  0  0
   -0.9966   -5.3127    0.0000 C   0  0  1  0  0  0  0  0  0  0  0  0
   -0.9966   -4.4877    0.0000 C   0  0  2  0  0  0  0  0  0  0  0  0
   -1.7111   -4.0752    0.0000 F   0  0  0  0  0  0  0  0  0  0  0  0
   -1.7111   -5.7252    0.0000 C   0  0  0  0  0  0  0  0  0  0  0  0
   -2.4256   -6.1377    0.0000 F   0  0  0  0  0  0  0  0  0  0  0  0
   -1.2986   -6.4397    0.0000 F   0  0  0  0  0  0  0  0  0  0  0  0
   -2.1236   -5.0108    0.0000 F   0  0  0  0  0  0  0  0  0  0  0  0
    0.2481   -3.4433    0.0000 C   0  0  0  0  0  0  0  0  0  0  0  0
   -0.0340   -2.6680    0.0000 C   0  0  0  0  0  0  0  0  0  0  0  0
    0.4963   -2.0360    0.0000 C   0  0  0  0  0  0  0  0  0  0  0  0
    0.2141   -1.2608    0.0000 N   0  0  0  0  0  0  0  0  0  0  0  0
   -0.5984   -1.1175    0.0000 C   0  0  0  0  0  0  0  0  0  0  0  0
   -1.1287   -1.7495    0.0000 O   0  0  0  0  0  0  0  0  0  0  0  0
   -0.8805   -0.3423    0.0000 C   0  0  0  0  0  0  0  0  0  0  0  0
   -1.6930   -0.1990    0.0000 N   0  0  0  0  0  0  0  0  0  0  0  0
   -1.9752    0.5762    0.0000 C   0  0  0  0  0  0  0  0  0  0  0  0
   -1.4449    1.2082    0.0000 C   0  0  0  0  0  0  0  0  0  0  0  0
   -0.6324    1.0650    0.0000 C   0  0  0  0  0  0  0  0  0  0  0  0
   -0.3502    0.2897    0.0000 C   0  0  0  0  0  0  0  0  0  0  0  0
   -1.7270    1.9835    0.0000 C   0  0  0  0  0  0  0  0  0  0  0  0
   -2.0092    2.7587    0.0000 N   0  0  0  0  0  0  0  0  0  0  0  0
    1.3087   -2.1793    0.0000 C   0  0  0  0  0  0  0  0  0  0  0  0
    1.5909   -2.9545    0.0000 C   0  0  0  0  0  0  0  0  0  0  0  0
    1.0606   -3.5865    0.0000 C   0  0  0  0  0  0  0  0  0  0  0  0
    1.3428   -4.3618    0.0000 F   0  0  0  0  0  0  0  0  0  0  0  0
  2  1  1  6  0  0  0
  2  3  1  0  0  0  0
  3  4  2  0  0  0  0
  4  5  1  0  0  0  0
  4  6  1  0  0  0  0
  7  6  1  0  0  0  0
  8  7  1  0  0  0  0
  8  2  1  0  0  0  0
  8  9  1  6  0  0  0
  7 10  1  6  0  0  0
 10 11  1  0  0  0  0
 10 12  1  0  0  0  0
 10 13  1  0  0  0  0
  2 14  1  1  0  0  0
 14 15  2  0  0  0  0
 15 16  1  0  0  0  0
 16 17  1  0  0  0  0
 17 18  1  0  0  0  0
 18 19  2  0  0  0  0
 18 20  1  0  0  0  0
 20 21  2  0  0  0  0
 21 22  1  0  0  0  0
 22 23  2  0  0  0  0
 23 24  1  0  0  0  0
 24 25  2  0  0  0  0
 20 25  1  0  0  0  0
 23 26  1  0  0  0  0
 26 27  3  0  0  0  0
 16 28  2  0  0  0  0
 28 29  1  0  0  0  0
 29 30  2  0  0  0  0
 14 30  1  0  0  0  0
 30 31  1  0  0  0  0
M  END
>  <MOLECULEID>
M3730385

>  <CLASS>
Active

$$$$

  Mrv2120 12252112132D          

 43 45  0  0  1  0            999 V2000
   -7.1447   -0.8250    0.0000 C   0  0  0  0  0  0  0  0  0  0  0  0
   -6.4302   -1.2375    0.0000 C   0  0  0  0  0  0  0  0  0  0  0  0
   -6.4302   -2.0625    0.0000 C   0  0  0  0  0  0  0  0  0  0  0  0
   -5.7158   -2.4750    0.0000 N   0  0  0  0  0  0  0  0  0  0  0  0
   -5.0013   -2.0625    0.0000 C   0  0  0  0  0  0  0  0  0  0  0  0
   -5.0013   -1.2375    0.0000 C   0  0  0  0  0  0  0  0  0  0  0  0
   -4.2868   -0.8250    0.0000 C   0  0  0  0  0  0  0  0  0  0  0  0
   -5.7158   -3.3000    0.0000 C   0  0  0  0  0  0  0  0  0  0  0  0
   -6.4302   -3.7125    0.0000 O   0  0  0  0  0  0  0  0  0  0  0  0
   -5.0013   -3.7125    0.0000 C   0  0  0  0  0  0  0  0  0  0  0  0
   -4.2868   -3.3000    0.0000 C   0  0  0  0  0  0  0  0  0  0  0  0
   -3.5724   -3.7125    0.0000 C   0  0  0  0  0  0  0  0  0  0  0  0
   -2.8579   -3.3000    0.0000 C   0  0  0  0  0  0  0  0  0  0  0  0
   -3.5724   -4.5375    0.0000 C   0  0  0  0  0  0  0  0  0  0  0  0
   -4.2868   -4.9500    0.0000 C   0  0  0  0  0  0  0  0  0  0  0  0
   -5.0013   -4.5375    0.0000 C   0  0  0  0  0  0  0  0  0  0  0  0
   -4.2868   -5.7750    0.0000 C   0  0  0  0  0  0  0  0  0  0  0  0
   -5.0013   -6.1875    0.0000 O   0  0  0  0  0  0  0  0  0  0  0  0
   -3.5724   -6.1875    0.0000 N   0  0  0  0  0  0  0  0  0  0  0  0
   -3.5724   -7.0125    0.0000 C   0  0  1  0  0  0  0  0  0  0  0  0
   -4.2868   -7.4250    0.0000 C   0  0  0  0  0  0  0  0  0  0  0  0
   -4.2868   -8.2500    0.0000 C   0  0  0  0  0  0  0  0  0  0  0  0
   -3.5724   -8.6625    0.0000 C   0  0  0  0  0  0  0  0  0  0  0  0
   -3.5724   -9.4875    0.0000 C   0  0  0  0  0  0  0  0  0  0  0  0
   -2.8579   -9.9000    0.0000 F   0  0  0  0  0  0  0  0  0  0  0  0
   -4.2868   -9.9000    0.0000 C   0  0  0  0  0  0  0  0  0  0  0  0
   -5.0013   -9.4875    0.0000 C   0  0  0  0  0  0  0  0  0  0  0  0
   -5.7158   -9.9000    0.0000 F   0  0  0  0  0  0  0  0  0  0  0  0
   -5.0013   -8.6625    0.0000 C   0  0  0  0  0  0  0  0  0  0  0  0
   -2.8579   -7.4250    0.0000 C   0  0  2  0  0  0  0  0  0  0  0  0
   -2.8579   -8.2500    0.0000 O   0  0  0  0  0  0  0  0  0  0  0  0
   -2.1434   -7.0125    0.0000 C   0  0  1  0  0  0  0  0  0  0  0  0
   -2.1434   -6.1875    0.0000 C   0  0  0  0  0  0  0  0  0  0  0  0
   -1.4289   -5.7750    0.0000 C   0  0  1  0  0  0  0  0  0  0  0  0
   -1.4289   -4.9500    0.0000 C   0  0  0  0  0  0  0  0  0  0  0  0
   -0.7145   -4.5375    0.0000 C   0  0  0  0  0  0  0  0  0  0  0  0
   -0.0000   -4.9500    0.0000 C   0  0  0  0  0  0  0  0  0  0  0  0
    0.7145   -4.5375    0.0000 C   0  0  0  0  0  0  0  0  0  0  0  0
    0.7145   -3.7125    0.0000 C   0  0  0  0  0  0  0  0  0  0  0  0
    0.0000   -3.3000    0.0000 C   0  0  0  0  0  0  0  0  0  0  0  0
   -0.7145   -6.1875    0.0000 C   0  0  0  0  0  0  0  0  0  0  0  0
   -0.7145   -7.0125    0.0000 C   0  0  0  0  0  0  0  0  0  0  0  0
   -1.4289   -7.4250    0.0000 N   0  3  0  0  0  0  0  0  0  0  0  0
  1  2  1  0  0  0  0
  2  3  1  0  0  0  0
  3  4  1  0  0  0  0
  4  5  1  0  0  0  0
  5  6  1  0  0  0  0
  6  7  1  0  0  0  0
  4  8  1  0  0  0  0
  8  9  2  0  0  0  0
  8 10  1  0  0  0  0
 10 11  2  0  0  0  0
 11 12  1  0  0  0  0
 12 13  1  0  0  0  0
 12 14  2  0  0  0  0
 14 15  1  0  0  0  0
 15 16  2  0  0  0  0
 10 16  1  0  0  0  0
 15 17  1  0  0  0  0
 17 18  2  0  0  0  0
 17 19  1  0  0  0  0
 20 19  1  6  0  0  0
 20 21  1  0  0  0  0
 21 22  1  0  0  0  0
 22 23  2  0  0  0  0
 23 24  1  0  0  0  0
 24 25  1  0  0  0  0
 24 26  2  0  0  0  0
 26 27  1  0  0  0  0
 27 28  1  0  0  0  0
 27 29  2  0  0  0  0
 22 29  1  0  0  0  0
 30 20  1  0  0  0  0
 30 31  1  1  0  0  0
 30 32  1  0  0  0  0
 32 33  1  0  0  0  0
 34 33  1  0  0  0  0
 34 35  1  1  0  0  0
 35 36  1  0  0  0  0
 36 37  2  0  0  0  0
 37 38  1  0  0  0  0
 38 39  2  0  0  0  0
 39 40  1  0  0  0  0
 34 41  1  0  0  0  0
 41 42  1  0  0  0  0
 42 43  1  0  0  0  0
 32 43  1  1  0  0  0
M  CHG  1  43   1
M  END
>  <MOLECULEID>
M96818476

>  <CLASS>
Active

$$$$

  Mrv2120 12252112132D          

 31 33  0  0  1  0            999 V2000
    1.9564   -3.0841    0.0000 C   0  0  0  0  0  0  0  0  0  0  0  0
    1.4715   -2.4167    0.0000 N   0  0  0  0  0  0  0  0  0  0  0  0
    0.6465   -2.4167    0.0000 C   0  0  0  0  0  0  0  0  0  0  0  0
    0.1616   -3.0841    0.0000 N   0  0  0  0  0  0  0  0  0  0  0  0
    0.3915   -1.6320    0.0000 N   0  0  0  0  0  0  0  0  0  0  0  0
    1.0590   -1.1471    0.0000 C   0  0  2  0  0  0  0  0  0  0  0  0
    1.7264   -1.6320    0.0000 C   0  0  0  0  0  0  0  0  0  0  0  0
    2.5110   -1.3771    0.0000 O   0  0  0  0  0  0  0  0  0  0  0  0
    0.4517   -0.5887    0.0000 C   0  0  0  0  0  0  0  0  0  0  0  0
   -0.3355   -0.8354    0.0000 C   0  0  0  0  0  0  0  0  0  0  0  0
   -0.9428   -0.2770    0.0000 C   0  0  0  0  0  0  0  0  0  0  0  0
   -0.7629    0.5281    0.0000 C   0  0  0  0  0  0  0  0  0  0  0  0
   -1.3701    1.0866    0.0000 O   0  0  0  0  0  0  0  0  0  0  0  0
   -1.1902    1.8917    0.0000 C   0  0  0  0  0  0  0  0  0  0  0  0
   -1.7975    2.4501    0.0000 F   0  0  0  0  0  0  0  0  0  0  0  0
   -0.4029    2.1384    0.0000 F   0  0  0  0  0  0  0  0  0  0  0  0
    0.0244    0.7749    0.0000 C   0  0  0  0  0  0  0  0  0  0  0  0
    0.6317    0.2164    0.0000 C   0  0  0  0  0  0  0  0  0  0  0  0
    1.4640   -0.4284    0.0000 C   0  0  0  0  0  0  0  0  0  0  0  0
    1.0440    0.2817    0.0000 C   0  0  0  0  0  0  0  0  0  0  0  0
    1.4490    1.0005    0.0000 C   0  0  0  0  0  0  0  0  0  0  0  0
    2.2740    1.0091    0.0000 C   0  0  0  0  0  0  0  0  0  0  0  0
    2.6790    1.7279    0.0000 F   0  0  0  0  0  0  0  0  0  0  0  0
    2.6939    0.2990    0.0000 C   0  0  0  0  0  0  0  0  0  0  0  0
    2.2889   -0.4197    0.0000 C   0  0  0  0  0  0  0  0  0  0  0  0
    3.5189    0.3077    0.0000 C   0  0  0  0  0  0  0  0  0  0  0  0
    4.3438    0.3163    0.0000 C   0  0  0  0  0  0  0  0  0  0  0  0
    5.1688    0.3249    0.0000 C   0  0  0  0  0  0  0  0  0  0  0  0
    5.5738    1.0437    0.0000 C   0  0  0  0  0  0  0  0  0  0  0  0
    6.3987    1.0523    0.0000 C   0  0  0  0  0  0  0  0  0  0  0  0
    6.8037    1.7711    0.0000 F   0  0  0  0  0  0  0  0  0  0  0  0
  1  2  1  0  0  0  0
  2  3  1  0  0  0  0
  3  4  1  0  0  0  0
  3  5  2  0  0  0  0
  6  5  1  0  0  0  0
  6  7  1  0  0  0  0
  2  7  1  0  0  0  0
  7  8  2  0  0  0  0
  6  9  1  1  0  0  0
  9 10  2  0  0  0  0
 10 11  1  0  0  0  0
 11 12  2  0  0  0  0
 12 13  1  0  0  0  0
 13 14  1  0  0  0  0
 14 15  1  0  0  0  0
 14 16  1  0  0  0  0
 12 17  1  0  0  0  0
 17 18  2  0  0  0  0
  9 18  1  0  0  0  0
  6 19  1  6  0  0  0
 19 20  2  0  0  0  0
 20 21  1  0  0  0  0
 21 22  2  0  0  0  0
 22 23  1  0  0  0  0
 22 24  1  0  0  0  0
 24 25  2  0  0  0  0
 19 25  1  0  0  0  0
 24 26  1  0  0  0  0
 26 27  3  0  0  0  0
 27 28  1  0  0  0  0
 28 29  1  0  0  0  0
 29 30  1  0  0  0  0
 30 31  1  0  0  0  0
M  END
>  <MOLECULEID>
M1237040

>  <CLASS>
Active

$$$$

  Mrv2120 12252112132D          

 41 44  0  0  1  0            999 V2000
   -2.8579    0.8250    0.0000 C   0  0  0  0  0  0  0  0  0  0  0  0
   -3.5724    0.4125    0.0000 C   0  0  1  0  0  0  0  0  0  0  0  0
   -3.5724   -0.4125    0.0000 N   0  0  0  0  0  0  0  0  0  0  0  0
   -4.2868   -0.8250    0.0000 C   0  0  0  0  0  0  0  0  0  0  0  0
   -5.0013   -0.4125    0.0000 O   0  0  0  0  0  0  0  0  0  0  0  0
   -4.2868   -1.6500    0.0000 C   0  0  0  0  0  0  0  0  0  0  0  0
   -3.5724   -2.0625    0.0000 C   0  0  0  0  0  0  0  0  0  0  0  0
   -3.5724   -2.8875    0.0000 C   0  0  0  0  0  0  0  0  0  0  0  0
   -4.2868   -3.3000    0.0000 C   0  0  0  0  0  0  0  0  0  0  0  0
   -5.0013   -2.8875    0.0000 C   0  0  0  0  0  0  0  0  0  0  0  0
   -5.0013   -2.0625    0.0000 C   0  0  0  0  0  0  0  0  0  0  0  0
   -5.7158   -3.3000    0.0000 N   0  0  0  0  0  0  0  0  0  0  0  0
   -5.7158   -4.1250    0.0000 C   0  0  0  0  0  0  0  0  0  0  0  0
   -6.4302   -2.8875    0.0000 S   0  0  0  0  0  0  0  0  0  0  0  0
   -6.0177   -2.1730    0.0000 C   0  0  0  0  0  0  0  0  0  0  0  0
   -6.8427   -3.6020    0.0000 O   0  0  0  0  0  0  0  0  0  0  0  0
   -7.1447   -2.4750    0.0000 O   0  0  0  0  0  0  0  0  0  0  0  0
   -2.8579   -3.3000    0.0000 C   0  0  0  0  0  0  0  0  0  0  0  0
   -2.1434   -2.8875    0.0000 O   0  0  0  0  0  0  0  0  0  0  0  0
   -2.8579   -4.1250    0.0000 N   0  0  0  0  0  0  0  0  0  0  0  0
   -2.1434   -4.5375    0.0000 C   0  0  1  0  0  0  0  0  0  0  0  0
   -2.1434   -5.3625    0.0000 C   0  0  0  0  0  0  0  0  0  0  0  0
   -1.4289   -5.7750    0.0000 C   0  0  0  0  0  0  0  0  0  0  0  0
   -0.7145   -5.3625    0.0000 C   0  0  0  0  0  0  0  0  0  0  0  0
    0.0000   -5.7750    0.0000 C   0  0  0  0  0  0  0  0  0  0  0  0
    0.0000   -6.6000    0.0000 C   0  0  0  0  0  0  0  0  0  0  0  0
   -0.7145   -7.0125    0.0000 C   0  0  0  0  0  0  0  0  0  0  0  0
   -1.4289   -6.6000    0.0000 C   0  0  0  0  0  0  0  0  0  0  0  0
   -1.4289   -4.1250    0.0000 C   0  0  2  0  0  0  0  0  0  0  0  0
   -1.4289   -3.3000    0.0000 O   0  0  0  0  0  0  0  0  0  0  0  0
   -0.7145   -4.5375    0.0000 C   0  0  0  0  0  0  0  0  0  0  0  0
    0.0000   -4.1250    0.0000 N   0  3  0  0  0  0  0  0  0  0  0  0
    0.7145   -4.5375    0.0000 C   0  0  0  0  0  0  0  0  0  0  0  0
    1.5395   -4.5375    0.0000 C   0  0  0  0  0  0  0  0  0  0  0  0
    1.1270   -5.2520    0.0000 C   0  0  0  0  0  0  0  0  0  0  0  0
   -4.2868    0.8250    0.0000 C   0  0  0  0  0  0  0  0  0  0  0  0
   -5.0013    0.4125    0.0000 C   0  0  0  0  0  0  0  0  0  0  0  0
   -5.7158    0.8250    0.0000 C   0  0  0  0  0  0  0  0  0  0  0  0
   -5.7158    1.6500    0.0000 C   0  0  0  0  0  0  0  0  0  0  0  0
   -5.0013    2.0625    0.0000 C   0  0  0  0  0  0  0  0  0  0  0  0
   -4.2868    1.6500    0.0000 C   0  0  0  0  0  0  0  0  0  0  0  0
  2  1  1  1  0  0  0
  2  3  1  0  0  0  0
  3  4  1  0  0  0  0
  4  5  2  0  0  0  0
  4  6  1  0  0  0  0
  6  7  2  0  0  0  0
  7  8  1  0  0  0  0
  8  9  2  0  0  0  0
  9 10  1  0  0  0  0
 10 11  2  0  0  0  0
  6 11  1  0  0  0  0
 10 12  1  0  0  0  0
 12 13  1  0  0  0  0
 12 14  1  0  0  0  0
 14 15  1  0  0  0  0
 14 16  2  0  0  0  0
 14 17  2  0  0  0  0
  8 18  1  0  0  0  0
 18 19  2  0  0  0  0
 18 20  1  0  0  0  0
 21 20  1  6  0  0  0
 21 22  1  0  0  0  0
 22 23  1  0  0  0  0
 23 24  2  0  0  0  0
 24 25  1  0  0  0  0
 25 26  2  0  0  0  0
 26 27  1  0  0  0  0
 27 28  2  0  0  0  0
 23 28  1  0  0  0  0
 21 29  1  0  0  0  0
 29 30  1  6  0  0  0
 29 31  1  0  0  0  0
 31 32  1  0  0  0  0
 32 33  1  0  0  0  0
 33 34  1  0  0  0  0
 34 35  1  0  0  0  0
 33 35  1  0  0  0  0
  2 36  1  0  0  0  0
 36 37  2  0  0  0  0
 37 38  1  0  0  0  0
 38 39  2  0  0  0  0
 39 40  1  0  0  0  0
 40 41  2  0  0  0  0
 36 41  1  0  0  0  0
M  CHG  1  32   1
M  END
>  <MOLECULEID>
M503443

>  <CLASS>
Active

$$$$

  Mrv2120 12252112132D          

 43 46  0  0  1  0            999 V2000
    7.8592   -5.3625    0.0000 C   0  0  0  0  0  0  0  0  0  0  0  0
    7.8592   -6.1875    0.0000 C   0  0  2  0  0  0  0  0  0  0  0  0
    7.1447   -6.6000    0.0000 N   0  3  0  0  0  0  0  0  0  0  0  0
    6.4302   -6.1875    0.0000 C   0  0  0  0  0  0  0  0  0  0  0  0
    5.7158   -6.6000    0.0000 C   0  0  1  0  0  0  0  0  0  0  0  0
    5.7158   -7.4250    0.0000 O   0  0  0  0  0  0  0  0  0  0  0  0
    5.0013   -6.1875    0.0000 C   0  0  2  0  0  0  0  0  0  0  0  0
    5.0013   -5.3625    0.0000 C   0  0  0  0  0  0  0  0  0  0  0  0
    5.7158   -4.9500    0.0000 C   0  0  0  0  0  0  0  0  0  0  0  0
    5.7158   -4.1250    0.0000 C   0  0  0  0  0  0  0  0  0  0  0  0
    6.4302   -3.7125    0.0000 C   0  0  0  0  0  0  0  0  0  0  0  0
    7.1447   -4.1250    0.0000 C   0  0  0  0  0  0  0  0  0  0  0  0
    7.1447   -4.9500    0.0000 C   0  0  0  0  0  0  0  0  0  0  0  0
    6.4302   -5.3625    0.0000 C   0  0  0  0  0  0  0  0  0  0  0  0
    4.2868   -6.6000    0.0000 N   0  0  0  0  0  0  0  0  0  0  0  0
    3.5724   -6.1875    0.0000 C   0  0  0  0  0  0  0  0  0  0  0  0
    3.5724   -5.3625    0.0000 O   0  0  0  0  0  0  0  0  0  0  0  0
    2.8579   -6.6000    0.0000 C   0  0  0  0  0  0  0  0  0  0  0  0
    2.8579   -7.4250    0.0000 C   0  0  0  0  0  0  0  0  0  0  0  0
    2.1434   -7.8375    0.0000 C   0  0  0  0  0  0  0  0  0  0  0  0
    1.4289   -7.4250    0.0000 C   0  0  0  0  0  0  0  0  0  0  0  0
    1.4289   -6.6000    0.0000 C   0  0  0  0  0  0  0  0  0  0  0  0
    2.1434   -6.1875    0.0000 C   0  0  0  0  0  0  0  0  0  0  0  0
    0.7145   -6.1875    0.0000 N   0  0  0  0  0  0  0  0  0  0  0  0
    0.7145   -5.3625    0.0000 C   0  0  0  0  0  0  0  0  0  0  0  0
    0.0000   -4.9500    0.0000 C   0  0  0  0  0  0  0  0  0  0  0  0
    0.0000   -4.1250    0.0000 C   0  0  0  0  0  0  0  0  0  0  0  0
    0.7145   -3.7125    0.0000 C   0  0  0  0  0  0  0  0  0  0  0  0
    1.4289   -4.1250    0.0000 C   0  0  0  0  0  0  0  0  0  0  0  0
    1.4289   -4.9500    0.0000 C   0  0  0  0  0  0  0  0  0  0  0  0
    0.0000   -6.6000    0.0000 S   0  0  0  0  0  0  0  0  0  0  0  0
   -0.7145   -7.0125    0.0000 C   0  0  0  0  0  0  0  0  0  0  0  0
    0.4125   -7.3145    0.0000 O   0  0  0  0  0  0  0  0  0  0  0  0
   -0.4125   -5.8855    0.0000 O   0  0  0  0  0  0  0  0  0  0  0  0
    8.5737   -6.6000    0.0000 C   0  0  0  0  0  0  0  0  0  0  0  0
    8.5737   -7.4250    0.0000 O   0  0  0  0  0  0  0  0  0  0  0  0
    9.2881   -6.1875    0.0000 N   0  0  0  0  0  0  0  0  0  0  0  0
   10.0026   -6.6000    0.0000 C   0  0  0  0  0  0  0  0  0  0  0  0
   10.7171   -6.1875    0.0000 C   0  0  0  0  0  0  0  0  0  0  0  0
   11.4315   -6.6000    0.0000 C   0  0  0  0  0  0  0  0  0  0  0  0
   11.4315   -7.4250    0.0000 C   0  0  0  0  0  0  0  0  0  0  0  0
   10.7171   -7.8375    0.0000 C   0  0  0  0  0  0  0  0  0  0  0  0
   10.0026   -7.4250    0.0000 C   0  0  0  0  0  0  0  0  0  0  0  0
  2  1  1  1  0  0  0
  2  3  1  0  0  0  0
  3  4  1  0  0  0  0
  5  4  1  0  0  0  0
  5  6  1  1  0  0  0
  5  7  1  0  0  0  0
  7  8  1  0  0  0  0
  8  9  1  0  0  0  0
  9 10  2  0  0  0  0
 10 11  1  0  0  0  0
 11 12  2  0  0  0  0
 12 13  1  0  0  0  0
 13 14  2  0  0  0  0
  9 14  1  0  0  0  0
  7 15  1  1  0  0  0
 15 16  1  0  0  0  0
 16 17  2  0  0  0  0
 16 18  1  0  0  0  0
 18 19  2  0  0  0  0
 19 20  1  0  0  0  0
 20 21  2  0  0  0  0
 21 22  1  0  0  0  0
 22 23  2  0  0  0  0
 18 23  1  0  0  0  0
 22 24  1  0  0  0  0
 24 25  1  0  0  0  0
 25 26  2  0  0  0  0
 26 27  1  0  0  0  0
 27 28  2  0  0  0  0
 28 29  1  0  0  0  0
 29 30  2  0  0  0  0
 25 30  1  0  0  0  0
 24 31  1  0  0  0  0
 31 32  1  0  0  0  0
 31 33  2  0  0  0  0
 31 34  2  0  0  0  0
  2 35  1  0  0  0  0
 35 36  2  0  0  0  0
 35 37  1  0  0  0  0
 37 38  1  0  0  0  0
 38 39  1  0  0  0  0
 39 40  1  0  0  0  0
 40 41  1  0  0  0  0
 41 42  1  0  0  0  0
 42 43  1  0  0  0  0
 38 43  1  0  0  0  0
M  CHG  1   3   1
M  END
>  <MOLECULEID>
M3730469

>  <CLASS>
Active

$$$$

  Mrv2120 12252112132D          

 40 44  0  0  1  0            999 V2000
    4.6356   -3.4105    0.0000 C   0  0  0  0  0  0  0  0  0  0  0  0
    4.9056   -2.6309    0.0000 O   0  0  0  0  0  0  0  0  0  0  0  0
    5.7158   -2.4750    0.0000 C   0  0  2  0  0  0  0  0  0  0  0  0
    5.9858   -1.6954    0.0000 C   0  0  0  0  0  0  0  0  0  0  0  0
    6.2559   -3.0986    0.0000 C   0  0  0  0  0  0  0  0  0  0  0  0
    5.9858   -3.8782    0.0000 O   0  0  0  0  0  0  0  0  0  0  0  0
    7.0660   -2.9427    0.0000 N   0  0  0  0  0  0  0  0  0  0  0  0
    7.6061   -3.5664    0.0000 C   0  0  1  0  0  0  0  0  0  0  0  0
    7.3360   -4.3459    0.0000 C   0  0  0  0  0  0  0  0  0  0  0  0
    7.8761   -4.9696    0.0000 C   0  0  0  0  0  0  0  0  0  0  0  0
    8.6863   -4.8137    0.0000 C   0  0  0  0  0  0  0  0  0  0  0  0
    9.2263   -5.4373    0.0000 C   0  0  0  0  0  0  0  0  0  0  0  0
    8.9563   -6.2168    0.0000 C   0  0  0  0  0  0  0  0  0  0  0  0
    9.6143   -6.7146    0.0000 O   0  0  0  0  0  0  0  0  0  0  0  0
   10.2909   -6.2426    0.0000 C   0  0  0  0  0  0  0  0  0  0  0  0
   10.0512   -5.4532    0.0000 O   0  0  0  0  0  0  0  0  0  0  0  0
    8.1462   -6.3728    0.0000 C   0  0  0  0  0  0  0  0  0  0  0  0
    7.6061   -5.7491    0.0000 C   0  0  0  0  0  0  0  0  0  0  0  0
    8.4162   -3.4105    0.0000 C   0  0  2  0  0  0  0  0  0  0  0  0
    8.9563   -4.0341    0.0000 O   0  0  0  0  0  0  0  0  0  0  0  0
    8.6863   -2.6309    0.0000 C   0  0  0  0  0  0  0  0  0  0  0  0
    9.4964   -2.4750    0.0000 N   0  3  0  0  0  0  0  0  0  0  0  0
    9.7664   -1.6954    0.0000 C   0  0  1  0  0  0  0  0  0  0  0  0
    9.2263   -1.0718    0.0000 C   0  0  0  0  0  0  0  0  0  0  0  0
    9.4964   -0.2923    0.0000 C   0  0  0  0  0  0  0  0  0  0  0  0
    8.6735   -0.2332    0.0000 C   0  0  0  0  0  0  0  0  0  0  0  0
    8.7326    0.5897    0.0000 C   0  0  0  0  0  0  0  0  0  0  0  0
    9.5555    0.5306    0.0000 C   0  0  0  0  0  0  0  0  0  0  0  0
   10.3065   -0.1363    0.0000 O   0  0  0  0  0  0  0  0  0  0  0  0
   10.8466   -0.7600    0.0000 C   0  0  0  0  0  0  0  0  0  0  0  0
   11.6567   -0.6041    0.0000 N   0  0  0  0  0  0  0  0  0  0  0  0
   12.1968   -1.2277    0.0000 C   0  0  0  0  0  0  0  0  0  0  0  0
   11.9268   -2.0073    0.0000 C   0  0  0  0  0  0  0  0  0  0  0  0
   12.4669   -2.6309    0.0000 C   0  0  0  0  0  0  0  0  0  0  0  0
   13.2770   -2.4750    0.0000 C   0  0  0  0  0  0  0  0  0  0  0  0
   14.0872   -2.3191    0.0000 C   0  0  0  0  0  0  0  0  0  0  0  0
   13.4329   -3.2851    0.0000 C   0  0  0  0  0  0  0  0  0  0  0  0
   13.1211   -1.6649    0.0000 C   0  0  0  0  0  0  0  0  0  0  0  0
   11.1167   -2.1632    0.0000 C   0  0  0  0  0  0  0  0  0  0  0  0
   10.5766   -1.5395    0.0000 C   0  0  0  0  0  0  0  0  0  0  0  0
  1  2  1  0  0  0  0
  3  2  1  0  0  0  0
  3  4  1  6  0  0  0
  3  5  1  0  0  0  0
  5  6  2  0  0  0  0
  5  7  1  0  0  0  0
  8  7  1  6  0  0  0
  8  9  1  0  0  0  0
  9 10  1  0  0  0  0
 10 11  2  0  0  0  0
 11 12  1  0  0  0  0
 12 13  2  0  0  0  0
 13 14  1  0  0  0  0
 14 15  1  0  0  0  0
 15 16  1  0  0  0  0
 12 16  1  0  0  0  0
 13 17  1  0  0  0  0
 17 18  2  0  0  0  0
 10 18  1  0  0  0  0
  8 19  1  0  0  0  0
 19 20  1  1  0  0  0
 19 21  1  0  0  0  0
 21 22  1  0  0  0  0
 23 22  1  1  0  0  0
 23 24  1  0  0  0  0
 24 25  1  0  0  0  0
 25 26  1  0  0  0  0
 26 27  1  0  0  0  0
 27 28  1  0  0  0  0
 25 28  1  0  0  0  0
 25 29  1  0  0  0  0
 29 30  1  0  0  0  0
 30 31  2  0  0  0  0
 31 32  1  0  0  0  0
 32 33  2  0  0  0  0
 33 34  1  0  0  0  0
 34 35  1  0  0  0  0
 35 36  1  0  0  0  0
 35 37  1  0  0  0  0
 35 38  1  0  0  0  0
 33 39  1  0  0  0  0
 39 40  2  0  0  0  0
 23 40  1  0  0  0  0
 30 40  1  0  0  0  0
M  CHG  1  22   1
M  END
>  <MOLECULEID>
M3730984

>  <CLASS>
Active

$$$$

  Mrv2120 12252112132D          

 42 46  0  0  1  0            999 V2000
    9.6090    1.4941    0.0000 C   0  0  0  0  0  0  0  0  0  0  0  0
    8.7989    1.3382    0.0000 O   0  0  0  0  0  0  0  0  0  0  0  0
    8.2588    1.9618    0.0000 C   0  0  0  0  0  0  0  0  0  0  0  0
    7.4486    1.8059    0.0000 C   0  0  0  0  0  0  0  0  0  0  0  0
    6.9086    2.4296    0.0000 C   0  0  0  0  0  0  0  0  0  0  0  0
    6.0984    2.2736    0.0000 C   0  0  0  0  0  0  0  0  0  0  0  0
    5.8284    1.4941    0.0000 C   0  0  0  0  0  0  0  0  0  0  0  0
    6.3685    0.8704    0.0000 C   0  0  0  0  0  0  0  0  0  0  0  0
    6.0984    0.0909    0.0000 N   0  0  0  0  0  0  0  0  0  0  0  0
    5.2883   -0.0650    0.0000 C   0  0  0  0  0  0  0  0  0  0  0  0
    5.0182   -0.8446    0.0000 C   0  0  0  0  0  0  0  0  0  0  0  0
    4.2081   -1.0005    0.0000 C   0  0  0  0  0  0  0  0  0  0  0  0
    3.6680   -0.3768    0.0000 C   0  0  0  0  0  0  0  0  0  0  0  0
    3.9381    0.4027    0.0000 O   0  0  0  0  0  0  0  0  0  0  0  0
    3.3980    1.0264    0.0000 C   0  0  0  0  0  0  0  0  0  0  0  0
    2.5878    0.8704    0.0000 C   0  0  0  0  0  0  0  0  0  0  0  0
    2.0477    1.4941    0.0000 C   0  0  0  0  0  0  0  0  0  0  0  0
    2.3178    2.2736    0.0000 C   0  0  0  0  0  0  0  0  0  0  0  0
    3.1279    2.4296    0.0000 C   0  0  0  0  0  0  0  0  0  0  0  0
    3.3980    3.2091    0.0000 C   0  0  0  0  0  0  0  0  0  0  0  0
    4.2081    3.3650    0.0000 C   0  0  2  0  0  0  0  0  0  0  0  0
    4.7482    2.7414    0.0000 N   0  0  0  0  0  0  0  0  0  0  0  0
    5.5583    2.8973    0.0000 C   0  0  0  0  0  0  0  0  0  0  0  0
    5.8284    3.6768    0.0000 O   0  0  0  0  0  0  0  0  0  0  0  0
    4.4782    4.1446    0.0000 C   0  0  2  0  0  0  0  0  0  0  0  0
    3.9381    4.7682    0.0000 O   0  0  0  0  0  0  0  0  0  0  0  0
    5.2883    4.3005    0.0000 C   0  0  0  0  0  0  0  0  0  0  0  0
    5.5583    5.0800    0.0000 N   0  3  0  0  0  0  0  0  0  0  0  0
    6.3685    5.2359    0.0000 C   0  0  0  0  0  0  0  0  0  0  0  0
    7.1831    5.1054    0.0000 C   0  0  0  0  0  0  0  0  0  0  0  0
    6.6627    4.4652    0.0000 C   0  0  0  0  0  0  0  0  0  0  0  0
    6.3556    6.0608    0.0000 C   0  0  0  0  0  0  0  0  0  0  0  0
    5.6348    6.4621    0.0000 C   0  0  0  0  0  0  0  0  0  0  0  0
    5.6219    7.2870    0.0000 C   0  0  0  0  0  0  0  0  0  0  0  0
    6.3299    7.7106    0.0000 C   0  0  0  0  0  0  0  0  0  0  0  0
    7.0507    7.3093    0.0000 C   0  0  0  0  0  0  0  0  0  0  0  0
    7.0636    6.4844    0.0000 C   0  0  0  0  0  0  0  0  0  0  0  0
    4.9011    7.6884    0.0000 C   0  0  0  0  0  0  0  0  0  0  0  0
    4.8882    8.5133    0.0000 C   0  0  0  0  0  0  0  0  0  0  0  0
    4.1932    7.2648    0.0000 C   0  0  0  0  0  0  0  0  0  0  0  0
    3.6680    1.8059    0.0000 C   0  0  0  0  0  0  0  0  0  0  0  0
    7.1786    1.0264    0.0000 C   0  0  0  0  0  0  0  0  0  0  0  0
  1  2  1  0  0  0  0
  2  3  1  0  0  0  0
  3  4  1  0  0  0  0
  4  5  2  0  0  0  0
  5  6  1  0  0  0  0
  6  7  2  0  0  0  0
  7  8  1  0  0  0  0
  8  9  1  0  0  0  0
  9 10  1  0  0  0  0
 10 11  1  0  0  0  0
 11 12  1  0  0  0  0
 12 13  1  0  0  0  0
 13 14  1  0  0  0  0
 14 15  1  0  0  0  0
 15 16  2  0  0  0  0
 16 17  1  0  0  0  0
 17 18  2  0  0  0  0
 18 19  1  0  0  0  0
 19 20  1  0  0  0  0
 21 20  1  0  0  0  0
 21 22  1  0  0  0  0
 22 23  1  0  0  0  0
  6 23  1  0  0  0  0
 23 24  2  0  0  0  0
 21 25  1  1  0  0  0
 25 26  1  6  0  0  0
 25 27  1  0  0  0  0
 27 28  1  0  0  0  0
 28 29  1  0  0  0  0
 29 30  1  0  0  0  0
 30 31  1  0  0  0  0
 29 31  1  0  0  0  0
 29 32  1  0  0  0  0
 32 33  2  0  0  0  0
 33 34  1  0  0  0  0
 34 35  2  0  0  0  0
 35 36  1  0  0  0  0
 36 37  2  0  0  0  0
 32 37  1  0  0  0  0
 34 38  1  0  0  0  0
 38 39  1  0  0  0  0
 38 40  1  0  0  0  0
 19 41  2  0  0  0  0
 15 41  1  0  0  0  0
  8 42  2  0  0  0  0
  4 42  1  0  0  0  0
M  CHG  1  28   1
M  END
>  <MOLECULEID>
M3738240

>  <CLASS>
Active

$$$$

  Mrv2120 12252112132D          

 36 40  0  0  1  0            999 V2000
    4.9048    0.8235    0.0000 C   0  0  0  0  0  0  0  0  0  0  0  0
    5.6289    0.4281    0.0000 C   0  0  0  0  0  0  0  0  0  0  0  0
    5.6485   -0.3966    0.0000 C   0  0  0  0  0  0  0  0  0  0  0  0
    4.9441   -0.8261    0.0000 C   0  0  0  0  0  0  0  0  0  0  0  0
    4.9638   -1.6508    0.0000 C   0  0  0  0  0  0  0  0  0  0  0  0
    5.6879   -2.0462    0.0000 C   0  0  0  0  0  0  0  0  0  0  0  0
    5.7075   -2.8709    0.0000 O   0  0  0  0  0  0  0  0  0  0  0  0
    5.0031   -3.3004    0.0000 C   0  0  0  0  0  0  0  0  0  0  0  0
    5.6002   -3.8697    0.0000 C   0  0  0  0  0  0  0  0  0  0  0  0
    5.0309   -4.4668    0.0000 C   0  0  0  0  0  0  0  0  0  0  0  0
    4.4338   -3.8975    0.0000 C   0  0  0  0  0  0  0  0  0  0  0  0
    4.2790   -2.9050    0.0000 C   0  0  0  0  0  0  0  0  0  0  0  0
    4.2593   -2.0802    0.0000 C   0  0  2  0  0  0  0  0  0  0  0  0
    3.5352   -1.6849    0.0000 N   0  3  0  0  0  0  0  0  0  0  0  0
    3.5156   -0.8601    0.0000 C   0  0  0  0  0  0  0  0  0  0  0  0
    2.7915   -0.4648    0.0000 C   0  0  1  0  0  0  0  0  0  0  0  0
    2.0870   -0.8942    0.0000 O   0  0  0  0  0  0  0  0  0  0  0  0
    2.7718    0.3600    0.0000 C   0  0  2  0  0  0  0  0  0  0  0  0
    2.0022    0.0627    0.0000 C   0  0  0  0  0  0  0  0  0  0  0  0
    1.4817    0.7027    0.0000 C   0  0  0  0  0  0  0  0  0  0  0  0
    0.6753    0.8770    0.0000 C   0  0  0  0  0  0  0  0  0  0  0  0
    0.4231    1.6625    0.0000 C   0  0  0  0  0  0  0  0  0  0  0  0
    0.9772    2.2737    0.0000 C   0  0  0  0  0  0  0  0  0  0  0  0
    1.8253    2.2923    0.0000 C   0  0  0  0  0  0  0  0  0  0  0  0
    2.4653    2.8129    0.0000 C   0  0  0  0  0  0  0  0  0  0  0  0
    3.2361    2.5189    0.0000 C   0  0  0  0  0  0  0  0  0  0  0  0
    3.8762    3.0394    0.0000 C   0  0  0  0  0  0  0  0  0  0  0  0
    4.6470    2.7454    0.0000 C   0  0  0  0  0  0  0  0  0  0  0  0
    4.7778    1.9308    0.0000 C   0  0  0  0  0  0  0  0  0  0  0  0
    4.1378    1.4103    0.0000 C   0  0  0  0  0  0  0  0  0  0  0  0
    4.2685    0.5957    0.0000 C   0  0  0  0  0  0  0  0  0  0  0  0
    5.0394    0.3017    0.0000 O   0  0  0  0  0  0  0  0  0  0  0  0
    3.6285    0.0752    0.0000 N   0  0  0  0  0  0  0  0  0  0  0  0
    1.9296    1.3956    0.0000 C   0  0  0  0  0  0  0  0  0  0  0  0
    6.3923   -1.6168    0.0000 C   0  0  0  0  0  0  0  0  0  0  0  0
    6.3726   -0.7920    0.0000 C   0  0  0  0  0  0  0  0  0  0  0  0
  1  2  1  0  0  0  0
  2  3  1  0  0  0  0
  3  4  2  0  0  0  0
  4  5  1  0  0  0  0
  5  6  2  0  0  0  0
  6  7  1  0  0  0  0
  7  8  1  0  0  0  0
  8  9  1  0  0  0  0
  9 10  1  0  0  0  0
 10 11  1  0  0  0  0
  8 11  1  0  0  0  0
  8 12  1  0  0  0  0
 13 12  1  0  0  0  0
 13  5  1  0  0  0  0
 13 14  1  6  0  0  0
 14 15  1  0  0  0  0
 16 15  1  0  0  0  0
 16 17  1  1  0  0  0
 16 18  1  0  0  0  0
 18 19  1  6  0  0  0
 19 20  1  0  0  0  0
 20 21  2  0  0  0  0
 21 22  1  0  0  0  0
 22 23  2  0  0  0  0
 23 24  1  0  0  0  0
 24 25  1  0  0  0  0
 25 26  1  0  0  0  0
 26 27  1  0  0  0  0
 27 28  1  0  0  0  0
 28 29  1  0  0  0  0
 29 30  1  0  0  0  0
 30 31  1  0  0  0  0
 31 32  2  0  0  0  0
 31 33  1  0  0  0  0
 18 33  1  6  0  0  0
 24 34  2  0  0  0  0
 20 34  1  0  0  0  0
  6 35  1  0  0  0  0
 35 36  2  0  0  0  0
  3 36  1  0  0  0  0
M  CHG  1  14   1
M  END
>  <MOLECULEID>
M3741198

>  <CLASS>
Active

$$$$

  Mrv2120 12252112132D          

 45 48  0  0  1  0            999 V2000
   -5.6024   -4.2662    0.0000 C   0  0  0  0  0  0  0  0  0  0  0  0
   -5.1175   -3.5988    0.0000 C   0  0  0  0  0  0  0  0  0  0  0  0
   -4.2970   -3.6850    0.0000 C   0  0  0  0  0  0  0  0  0  0  0  0
   -3.8121   -3.0176    0.0000 C   0  0  0  0  0  0  0  0  0  0  0  0
   -2.9916   -3.1038    0.0000 N   0  0  0  0  0  0  0  0  0  0  0  0
   -2.6561   -3.8575    0.0000 C   0  0  0  0  0  0  0  0  0  0  0  0
   -2.5067   -2.4364    0.0000 C   0  0  0  0  0  0  0  0  0  0  0  0
   -2.8423   -1.6827    0.0000 O   0  0  0  0  0  0  0  0  0  0  0  0
   -1.6862   -2.5226    0.0000 N   0  0  0  0  0  0  0  0  0  0  0  0
   -1.1342   -1.9095    0.0000 C   0  0  0  0  0  0  0  0  0  0  0  0
   -0.3805   -2.2451    0.0000 C   0  0  0  0  0  0  0  0  0  0  0  0
    0.3340   -1.8326    0.0000 C   0  0  0  0  0  0  0  0  0  0  0  0
    0.3340   -1.0076    0.0000 O   0  0  0  0  0  0  0  0  0  0  0  0
    1.0484   -2.2451    0.0000 N   0  0  0  0  0  0  0  0  0  0  0  0
    1.7629   -1.8326    0.0000 C   0  0  1  0  0  0  0  0  0  0  0  0
    1.7629   -1.0076    0.0000 C   0  0  0  0  0  0  0  0  0  0  0  0
    2.4774   -0.5951    0.0000 C   0  0  0  0  0  0  0  0  0  0  0  0
    2.4774    0.2299    0.0000 C   0  0  0  0  0  0  0  0  0  0  0  0
    3.1918    0.6424    0.0000 C   0  0  0  0  0  0  0  0  0  0  0  0
    3.1918    1.4674    0.0000 F   0  0  0  0  0  0  0  0  0  0  0  0
    3.9063    0.2299    0.0000 C   0  0  0  0  0  0  0  0  0  0  0  0
    3.9063   -0.5951    0.0000 C   0  0  0  0  0  0  0  0  0  0  0  0
    4.6208   -1.0076    0.0000 F   0  0  0  0  0  0  0  0  0  0  0  0
    3.1918   -1.0076    0.0000 C   0  0  0  0  0  0  0  0  0  0  0  0
    2.4774   -2.2451    0.0000 C   0  0  2  0  0  0  0  0  0  0  0  0
    2.4774   -3.0701    0.0000 O   0  0  0  0  0  0  0  0  0  0  0  0
    3.1918   -1.8326    0.0000 C   0  0  0  0  0  0  0  0  0  0  0  0
    3.9063   -2.2451    0.0000 N   0  3  0  0  0  0  0  0  0  0  0  0
    4.6208   -1.8326    0.0000 C   0  0  0  0  0  0  0  0  0  0  0  0
    5.3353   -2.2451    0.0000 C   0  0  0  0  0  0  0  0  0  0  0  0
    6.0497   -1.8326    0.0000 C   0  0  0  0  0  0  0  0  0  0  0  0
    6.7642   -2.2451    0.0000 C   0  0  0  0  0  0  0  0  0  0  0  0
    7.4787   -1.8326    0.0000 O   0  0  0  0  0  0  0  0  0  0  0  0
    7.4787   -1.0076    0.0000 C   0  0  0  0  0  0  0  0  0  0  0  0
    6.7642   -3.0701    0.0000 C   0  0  0  0  0  0  0  0  0  0  0  0
    6.0497   -3.4826    0.0000 C   0  0  0  0  0  0  0  0  0  0  0  0
    5.3353   -3.0701    0.0000 C   0  0  0  0  0  0  0  0  0  0  0  0
   -0.4667   -3.0655    0.0000 C   0  0  0  0  0  0  0  0  0  0  0  0
    0.0853   -3.6786    0.0000 C   0  0  0  0  0  0  0  0  0  0  0  0
   -0.1696   -4.4633    0.0000 C   0  0  0  0  0  0  0  0  0  0  0  0
   -0.9766   -4.6348    0.0000 C   0  0  0  0  0  0  0  0  0  0  0  0
   -1.5287   -4.0217    0.0000 C   0  0  0  0  0  0  0  0  0  0  0  0
   -1.2737   -3.2371    0.0000 C   0  0  0  0  0  0  0  0  0  0  0  0
    0.3824   -5.0764    0.0000 C   0  0  0  0  0  0  0  0  0  0  0  0
    0.9344   -5.6895    0.0000 N   0  0  0  0  0  0  0  0  0  0  0  0
  1  2  1  0  0  0  0
  2  3  1  0  0  0  0
  3  4  1  0  0  0  0
  4  5  1  0  0  0  0
  5  6  1  0  0  0  0
  5  7  1  0  0  0  0
  7  8  2  0  0  0  0
  7  9  1  0  0  0  0
  9 10  1  0  0  0  0
 10 11  2  0  0  0  0
 11 12  1  0  0  0  0
 12 13  2  0  0  0  0
 12 14  1  0  0  0  0
 15 14  1  1  0  0  0
 15 16  1  0  0  0  0
 16 17  1  0  0  0  0
 17 18  2  0  0  0  0
 18 19  1  0  0  0  0
 19 20  1  0  0  0  0
 19 21  2  0  0  0  0
 21 22  1  0  0  0  0
 22 23  1  0  0  0  0
 22 24  2  0  0  0  0
 17 24  1  0  0  0  0
 15 25  1  0  0  0  0
 25 26  1  1  0  0  0
 25 27  1  0  0  0  0
 27 28  1  0  0  0  0
 28 29  1  0  0  0  0
 29 30  1  0  0  0  0
 30 31  2  0  0  0  0
 31 32  1  0  0  0  0
 32 33  1  0  0  0  0
 33 34  1  0  0  0  0
 32 35  2  0  0  0  0
 35 36  1  0  0  0  0
 36 37  2  0  0  0  0
 30 37  1  0  0  0  0
 11 38  1  0  0  0  0
 38 39  2  0  0  0  0
 39 40  1  0  0  0  0
 40 41  2  0  0  0  0
 41 42  1  0  0  0  0
 42 43  2  0  0  0  0
  9 43  1  0  0  0  0
 38 43  1  0  0  0  0
 40 44  1  0  0  0  0
 44 45  3  0  0  0  0
M  CHG  1  28   1
M  END
>  <MOLECULEID>
M3742133

>  <CLASS>
Active

$$$$

  Mrv2120 12252112132D          

 31 33  0  0  1  0            999 V2000
   -1.7111   -5.7252    0.0000 N   0  0  0  0  0  0  0  0  0  0  0  0
   -0.9966   -5.3127    0.0000 C   0  0  0  0  0  0  0  0  0  0  0  0
   -0.9966   -4.4877    0.0000 N   0  0  0  0  0  0  0  0  0  0  0  0
   -0.2822   -4.0752    0.0000 C   0  0  1  0  0  0  0  0  0  0  0  0
   -0.8125   -3.4433    0.0000 C   0  0  0  0  0  0  0  0  0  0  0  0
   -1.6249   -3.5865    0.0000 F   0  0  0  0  0  0  0  0  0  0  0  0
    0.4323   -4.4877    0.0000 C   0  0  0  0  0  0  0  0  0  0  0  0
    0.4323   -5.3127    0.0000 C   0  0  2  0  0  0  0  0  0  0  0  0
   -0.2822   -5.7252    0.0000 O   0  0  0  0  0  0  0  0  0  0  0  0
    1.1468   -5.7252    0.0000 C   0  0  0  0  0  0  0  0  0  0  0  0
    1.8612   -6.1377    0.0000 F   0  0  0  0  0  0  0  0  0  0  0  0
    1.5593   -5.0108    0.0000 F   0  0  0  0  0  0  0  0  0  0  0  0
    0.7343   -6.4397    0.0000 F   0  0  0  0  0  0  0  0  0  0  0  0
    0.2481   -3.4433    0.0000 C   0  0  0  0  0  0  0  0  0  0  0  0
   -0.0340   -2.6680    0.0000 C   0  0  0  0  0  0  0  0  0  0  0  0
    0.4963   -2.0360    0.0000 C   0  0  0  0  0  0  0  0  0  0  0  0
    0.2141   -1.2608    0.0000 N   0  0  0  0  0  0  0  0  0  0  0  0
   -0.5984   -1.1175    0.0000 C   0  0  0  0  0  0  0  0  0  0  0  0
   -1.1287   -1.7495    0.0000 O   0  0  0  0  0  0  0  0  0  0  0  0
   -0.8805   -0.3423    0.0000 C   0  0  0  0  0  0  0  0  0  0  0  0
   -1.6930   -0.1990    0.0000 N   0  0  0  0  0  0  0  0  0  0  0  0
   -1.9752    0.5762    0.0000 C   0  0  0  0  0  0  0  0  0  0  0  0
   -1.4449    1.2082    0.0000 C   0  0  0  0  0  0  0  0  0  0  0  0
   -0.6324    1.0650    0.0000 C   0  0  0  0  0  0  0  0  0  0  0  0
   -0.3502    0.2897    0.0000 C   0  0  0  0  0  0  0  0  0  0  0  0
   -1.7270    1.9835    0.0000 C   0  0  0  0  0  0  0  0  0  0  0  0
   -2.0092    2.7587    0.0000 N   0  0  0  0  0  0  0  0  0  0  0  0
    1.3087   -2.1793    0.0000 C   0  0  0  0  0  0  0  0  0  0  0  0
    1.5909   -2.9545    0.0000 C   0  0  0  0  0  0  0  0  0  0  0  0
    1.0606   -3.5865    0.0000 C   0  0  0  0  0  0  0  0  0  0  0  0
    1.3428   -4.3618    0.0000 F   0  0  0  0  0  0  0  0  0  0  0  0
  1  2  1  0  0  0  0
  2  3  2  0  0  0  0
  4  3  1  0  0  0  0
  4  5  1  1  0  0  0
  5  6  1  0  0  0  0
  4  7  1  0  0  0  0
  8  7  1  0  0  0  0
  8  9  1  0  0  0  0
  2  9  1  0  0  0  0
  8 10  1  1  0  0  0
 10 11  1  0  0  0  0
 10 12  1  0  0  0  0
 10 13  1  0  0  0  0
  4 14  1  6  0  0  0
 14 15  2  0  0  0  0
 15 16  1  0  0  0  0
 16 17  1  0  0  0  0
 17 18  1  0  0  0  0
 18 19  2  0  0  0  0
 18 20  1  0  0  0  0
 20 21  2  0  0  0  0
 21 22  1  0  0  0  0
 22 23  2  0  0  0  0
 23 24  1  0  0  0  0
 24 25  2  0  0  0  0
 20 25  1  0  0  0  0
 23 26  1  0  0  0  0
 26 27  3  0  0  0  0
 16 28  2  0  0  0  0
 28 29  1  0  0  0  0
 29 30  2  0  0  0  0
 14 30  1  0  0  0  0
 30 31  1  0  0  0  0
M  END
>  <MOLECULEID>
M3733402

>  <CLASS>
Active

$$$$

  Mrv2120 12252112132D          

 41 44  0  0  1  0            999 V2000
   -2.5123   -6.1599    0.0000 C   0  0  0  0  0  0  0  0  0  0  0  0
   -2.5123   -5.3349    0.0000 C   0  0  0  0  0  0  0  0  0  0  0  0
   -1.7978   -4.9224    0.0000 N   0  0  0  0  0  0  0  0  0  0  0  0
   -1.7978   -4.0974    0.0000 C   0  0  0  0  0  0  0  0  0  0  0  0
   -1.0834   -3.6849    0.0000 C   0  0  0  0  0  0  0  0  0  0  0  0
   -1.0834   -2.8599    0.0000 C   0  0  0  0  0  0  0  0  0  0  0  0
   -1.7978   -2.4474    0.0000 C   0  0  0  0  0  0  0  0  0  0  0  0
   -2.5123   -2.8599    0.0000 C   0  0  0  0  0  0  0  0  0  0  0  0
   -2.5123   -3.6849    0.0000 C   0  0  0  0  0  0  0  0  0  0  0  0
   -3.1573   -4.1992    0.0000 C   0  0  0  0  0  0  0  0  0  0  0  0
   -3.9616   -4.0157    0.0000 C   0  0  0  0  0  0  0  0  0  0  0  0
   -4.3196   -3.2724    0.0000 C   0  0  0  0  0  0  0  0  0  0  0  0
   -3.9616   -2.5291    0.0000 S   0  0  0  0  0  0  0  0  0  0  0  0
   -4.7659   -2.3455    0.0000 O   0  0  0  0  0  0  0  0  0  0  0  0
   -3.9616   -1.7041    0.0000 O   0  0  0  0  0  0  0  0  0  0  0  0
   -3.1573   -2.3455    0.0000 N   0  0  0  0  0  0  0  0  0  0  0  0
   -2.9737   -1.5412    0.0000 C   0  0  0  0  0  0  0  0  0  0  0  0
   -0.3689   -2.4474    0.0000 C   0  0  0  0  0  0  0  0  0  0  0  0
   -0.3689   -1.6224    0.0000 O   0  0  0  0  0  0  0  0  0  0  0  0
    0.3456   -2.8599    0.0000 N   0  0  0  0  0  0  0  0  0  0  0  0
    1.0601   -2.4474    0.0000 C   0  0  1  0  0  0  0  0  0  0  0  0
    1.0601   -1.6224    0.0000 C   0  0  0  0  0  0  0  0  0  0  0  0
    1.7745   -1.2099    0.0000 C   0  0  0  0  0  0  0  0  0  0  0  0
    1.7745   -0.3849    0.0000 C   0  0  0  0  0  0  0  0  0  0  0  0
    2.4890    0.0276    0.0000 C   0  0  0  0  0  0  0  0  0  0  0  0
    3.2035   -0.3849    0.0000 C   0  0  0  0  0  0  0  0  0  0  0  0
    3.2035   -1.2099    0.0000 C   0  0  0  0  0  0  0  0  0  0  0  0
    2.4890   -1.6224    0.0000 C   0  0  0  0  0  0  0  0  0  0  0  0
    1.7745   -2.8599    0.0000 C   0  0  2  0  0  0  0  0  0  0  0  0
    1.7745   -3.6849    0.0000 O   0  0  0  0  0  0  0  0  0  0  0  0
    2.4890   -2.4474    0.0000 C   0  0  0  0  0  0  0  0  0  0  0  0
    3.2035   -2.8599    0.0000 N   0  3  0  0  0  0  0  0  0  0  0  0
    3.9179   -2.4474    0.0000 C   0  0  0  0  0  0  0  0  0  0  0  0
    4.6324   -2.8599    0.0000 C   0  0  0  0  0  0  0  0  0  0  0  0
    5.3469   -2.4474    0.0000 C   0  0  0  0  0  0  0  0  0  0  0  0
    6.0614   -2.8599    0.0000 C   0  0  0  0  0  0  0  0  0  0  0  0
    6.7758   -2.4474    0.0000 O   0  0  0  0  0  0  0  0  0  0  0  0
    6.7758   -1.6224    0.0000 C   0  0  0  0  0  0  0  0  0  0  0  0
    6.0614   -3.6849    0.0000 C   0  0  0  0  0  0  0  0  0  0  0  0
    5.3469   -4.0974    0.0000 C   0  0  0  0  0  0  0  0  0  0  0  0
    4.6324   -3.6849    0.0000 C   0  0  0  0  0  0  0  0  0  0  0  0
  1  2  1  0  0  0  0
  2  3  1  0  0  0  0
  3  4  1  0  0  0  0
  4  5  2  0  0  0  0
  5  6  1  0  0  0  0
  6  7  2  0  0  0  0
  7  8  1  0  0  0  0
  8  9  2  0  0  0  0
  4  9  1  0  0  0  0
  9 10  1  0  0  0  0
 10 11  1  0  0  0  0
 11 12  1  0  0  0  0
 12 13  1  0  0  0  0
 13 14  2  0  0  0  0
 13 15  2  0  0  0  0
 13 16  1  0  0  0  0
  8 16  1  0  0  0  0
 16 17  1  0  0  0  0
  6 18  1  0  0  0  0
 18 19  2  0  0  0  0
 18 20  1  0  0  0  0
 21 20  1  1  0  0  0
 21 22  1  0  0  0  0
 22 23  1  0  0  0  0
 23 24  2  0  0  0  0
 24 25  1  0  0  0  0
 25 26  2  0  0  0  0
 26 27  1  0  0  0  0
 27 28  2  0  0  0  0
 23 28  1  0  0  0  0
 21 29  1  0  0  0  0
 29 30  1  1  0  0  0
 29 31  1  0  0  0  0
 31 32  1  0  0  0  0
 32 33  1  0  0  0  0
 33 34  1  0  0  0  0
 34 35  2  0  0  0  0
 35 36  1  0  0  0  0
 36 37  1  0  0  0  0
 37 38  1  0  0  0  0
 36 39  2  0  0  0  0
 39 40  1  0  0  0  0
 40 41  2  0  0  0  0
 34 41  1  0  0  0  0
M  CHG  1  32   1
M  END
>  <MOLECULEID>
M3742499

>  <CLASS>
Active

$$$$

  Mrv2120 12252112132D          

 32 35  0  0  1  0            999 V2000
    1.6032   -4.7268    0.0000 C   0  0  0  0  0  0  0  0  0  0  0  0
    2.0882   -4.0593    0.0000 N   0  0  0  0  0  0  0  0  0  0  0  0
    2.9132   -4.0593    0.0000 C   0  0  0  0  0  0  0  0  0  0  0  0
    3.3981   -4.7268    0.0000 N   0  0  0  0  0  0  0  0  0  0  0  0
    3.1681   -3.2747    0.0000 N   0  0  0  0  0  0  0  0  0  0  0  0
    2.5007   -2.7898    0.0000 C   0  0  2  0  0  0  0  0  0  0  0  0
    1.8332   -3.2747    0.0000 C   0  0  0  0  0  0  0  0  0  0  0  0
    1.0486   -3.0198    0.0000 O   0  0  0  0  0  0  0  0  0  0  0  0
    3.1079   -2.2313    0.0000 C   0  0  0  0  0  0  0  0  0  0  0  0
    2.9280   -1.4262    0.0000 C   0  0  0  0  0  0  0  0  0  0  0  0
    3.5352   -0.8678    0.0000 C   0  0  0  0  0  0  0  0  0  0  0  0
    4.3225   -1.1145    0.0000 C   0  0  0  0  0  0  0  0  0  0  0  0
    4.9298   -0.5561    0.0000 O   0  0  0  0  0  0  0  0  0  0  0  0
    5.7170   -0.8028    0.0000 C   0  0  0  0  0  0  0  0  0  0  0  0
    6.5043   -1.0495    0.0000 F   0  0  0  0  0  0  0  0  0  0  0  0
    5.9637   -0.0155    0.0000 F   0  0  0  0  0  0  0  0  0  0  0  0
    5.4703   -1.5900    0.0000 F   0  0  0  0  0  0  0  0  0  0  0  0
    4.5025   -1.9196    0.0000 C   0  0  0  0  0  0  0  0  0  0  0  0
    3.8952   -2.4781    0.0000 C   0  0  0  0  0  0  0  0  0  0  0  0
    2.0957   -2.0710    0.0000 C   0  0  0  0  0  0  0  0  0  0  0  0
    1.2707   -2.0624    0.0000 C   0  0  0  0  0  0  0  0  0  0  0  0
    0.8657   -1.3436    0.0000 C   0  0  0  0  0  0  0  0  0  0  0  0
    1.2857   -0.6335    0.0000 C   0  0  0  0  0  0  0  0  0  0  0  0
    0.8807    0.0852    0.0000 F   0  0  0  0  0  0  0  0  0  0  0  0
    2.1106   -0.6422    0.0000 C   0  0  0  0  0  0  0  0  0  0  0  0
    2.5156   -1.3609    0.0000 C   0  0  0  0  0  0  0  0  0  0  0  0
    2.5306    0.0680    0.0000 C   0  0  0  0  0  0  0  0  0  0  0  0
    2.1256    0.7867    0.0000 C   0  0  0  0  0  0  0  0  0  0  0  0
    2.5455    1.4968    0.0000 N   0  0  0  0  0  0  0  0  0  0  0  0
    3.3705    1.4882    0.0000 C   0  0  0  0  0  0  0  0  0  0  0  0
    3.7755    0.7694    0.0000 N   0  0  0  0  0  0  0  0  0  0  0  0
    3.3555    0.0593    0.0000 C   0  0  0  0  0  0  0  0  0  0  0  0
  1  2  1  0  0  0  0
  2  3  1  0  0  0  0
  3  4  1  0  0  0  0
  3  5  2  0  0  0  0
  6  5  1  0  0  0  0
  6  7  1  0  0  0  0
  2  7  1  0  0  0  0
  7  8  2  0  0  0  0
  6  9  1  6  0  0  0
  9 10  2  0  0  0  0
 10 11  1  0  0  0  0
 11 12  2  0  0  0  0
 12 13  1  0  0  0  0
 13 14  1  0  0  0  0
 14 15  1  0  0  0  0
 14 16  1  0  0  0  0
 14 17  1  0  0  0  0
 12 18  1  0  0  0  0
 18 19  2  0  0  0  0
  9 19  1  0  0  0  0
  6 20  1  1  0  0  0
 20 21  2  0  0  0  0
 21 22  1  0  0  0  0
 22 23  2  0  0  0  0
 23 24  1  0  0  0  0
 23 25  1  0  0  0  0
 25 26  2  0  0  0  0
 20 26  1  0  0  0  0
 25 27  1  0  0  0  0
 27 28  2  0  0  0  0
 28 29  1  0  0  0  0
 29 30  2  0  0  0  0
 30 31  1  0  0  0  0
 31 32  2  0  0  0  0
 27 32  1  0  0  0  0
M  END
>  <MOLECULEID>
M1192474

>  <CLASS>
Active

$$$$

  Mrv2120 12252112132D          

 28 31  0  0  1  0            999 V2000
   -0.1743   -4.7268    0.0000 C   0  0  0  0  0  0  0  0  0  0  0  0
   -0.6592   -4.0593    0.0000 N   0  0  0  0  0  0  0  0  0  0  0  0
   -1.4842   -4.0593    0.0000 C   0  0  0  0  0  0  0  0  0  0  0  0
   -1.9691   -4.7268    0.0000 N   0  0  0  0  0  0  0  0  0  0  0  0
   -1.7391   -3.2747    0.0000 N   0  0  0  0  0  0  0  0  0  0  0  0
   -1.0717   -2.7898    0.0000 C   0  0  2  0  0  0  0  0  0  0  0  0
   -0.4043   -3.2747    0.0000 C   0  0  0  0  0  0  0  0  0  0  0  0
    0.3804   -3.0198    0.0000 O   0  0  0  0  0  0  0  0  0  0  0  0
   -1.6790   -2.2313    0.0000 C   0  0  0  0  0  0  0  0  0  0  0  0
   -2.4662   -2.4781    0.0000 C   0  0  0  0  0  0  0  0  0  0  0  0
   -3.0735   -1.9196    0.0000 C   0  0  0  0  0  0  0  0  0  0  0  0
   -2.8935   -1.1145    0.0000 N   0  0  0  0  0  0  0  0  0  0  0  0
   -2.1063   -0.8678    0.0000 C   0  0  0  0  0  0  0  0  0  0  0  0
   -1.4990   -1.4262    0.0000 C   0  0  0  0  0  0  0  0  0  0  0  0
   -0.6667   -2.0710    0.0000 C   0  0  0  0  0  0  0  0  0  0  0  0
    0.1582   -2.0624    0.0000 C   0  0  0  0  0  0  0  0  0  0  0  0
    0.5632   -1.3436    0.0000 C   0  0  0  0  0  0  0  0  0  0  0  0
    0.1433   -0.6335    0.0000 C   0  0  0  0  0  0  0  0  0  0  0  0
   -0.6817   -0.6422    0.0000 C   0  0  0  0  0  0  0  0  0  0  0  0
   -1.0867   -1.3609    0.0000 C   0  0  0  0  0  0  0  0  0  0  0  0
   -1.1016    0.0680    0.0000 C   0  0  0  0  0  0  0  0  0  0  0  0
   -1.9266    0.0593    0.0000 C   0  0  0  0  0  0  0  0  0  0  0  0
   -2.3466    0.7694    0.0000 C   0  0  0  0  0  0  0  0  0  0  0  0
   -3.1715    0.7608    0.0000 F   0  0  0  0  0  0  0  0  0  0  0  0
   -1.9416    1.4882    0.0000 C   0  0  0  0  0  0  0  0  0  0  0  0
   -1.1166    1.4968    0.0000 C   0  0  0  0  0  0  0  0  0  0  0  0
   -0.6966    0.7867    0.0000 C   0  0  0  0  0  0  0  0  0  0  0  0
    0.1283    0.7953    0.0000 F   0  0  0  0  0  0  0  0  0  0  0  0
  1  2  1  0  0  0  0
  2  3  1  0  0  0  0
  3  4  1  0  0  0  0
  3  5  2  0  0  0  0
  6  5  1  0  0  0  0
  6  7  1  0  0  0  0
  2  7  1  0  0  0  0
  7  8  2  0  0  0  0
  6  9  1  1  0  0  0
  9 10  2  0  0  0  0
 10 11  1  0  0  0  0
 11 12  2  0  0  0  0
 12 13  1  0  0  0  0
 13 14  2  0  0  0  0
  9 14  1  0  0  0  0
  6 15  1  6  0  0  0
 15 16  2  0  0  0  0
 16 17  1  0  0  0  0
 17 18  2  0  0  0  0
 18 19  1  0  0  0  0
 19 20  2  0  0  0  0
 15 20  1  0  0  0  0
 19 21  1  0  0  0  0
 21 22  2  0  0  0  0
 22 23  1  0  0  0  0
 23 24  1  0  0  0  0
 23 25  2  0  0  0  0
 25 26  1  0  0  0  0
 26 27  2  0  0  0  0
 21 27  1  0  0  0  0
 27 28  1  0  0  0  0
M  END
>  <MOLECULEID>
M3743167

>  <CLASS>
Active

$$$$

  Mrv2120 12252112132D          

 41 45  0  0  1  0            999 V2000
   -3.2755    1.2639    0.0000 C   0  0  0  0  0  0  0  0  0  0  0  0
   -2.4685    1.4354    0.0000 C   0  0  0  0  0  0  0  0  0  0  0  0
   -2.2136    2.2201    0.0000 N   0  0  0  0  0  0  0  0  0  0  0  0
   -2.6985    2.8875    0.0000 C   0  0  0  0  0  0  0  0  0  0  0  0
   -2.2136    3.5549    0.0000 C   0  0  0  0  0  0  0  0  0  0  0  0
   -1.4289    3.3000    0.0000 C   0  0  0  0  0  0  0  0  0  0  0  0
   -0.7145    3.7125    0.0000 C   0  0  0  0  0  0  0  0  0  0  0  0
    0.0000    3.3000    0.0000 C   0  0  0  0  0  0  0  0  0  0  0  0
    0.0000    2.4750    0.0000 C   0  0  0  0  0  0  0  0  0  0  0  0
   -0.7145    2.0625    0.0000 C   0  0  0  0  0  0  0  0  0  0  0  0
   -1.4289    2.4750    0.0000 C   0  0  0  0  0  0  0  0  0  0  0  0
    0.7145    2.0625    0.0000 C   0  0  0  0  0  0  0  0  0  0  0  0
    0.7145    1.2375    0.0000 O   0  0  0  0  0  0  0  0  0  0  0  0
    1.4289    2.4750    0.0000 N   0  0  0  0  0  0  0  0  0  0  0  0
    2.1434    2.0625    0.0000 C   0  0  1  0  0  0  0  0  0  0  0  0
    2.1434    1.2375    0.0000 C   0  0  0  0  0  0  0  0  0  0  0  0
    2.8579    0.8250    0.0000 C   0  0  0  0  0  0  0  0  0  0  0  0
    3.5724    1.2375    0.0000 C   0  0  0  0  0  0  0  0  0  0  0  0
    4.2868    0.8250    0.0000 C   0  0  0  0  0  0  0  0  0  0  0  0
    4.2868   -0.0000    0.0000 C   0  0  0  0  0  0  0  0  0  0  0  0
    3.5724   -0.4125    0.0000 C   0  0  0  0  0  0  0  0  0  0  0  0
    2.8579    0.0000    0.0000 C   0  0  0  0  0  0  0  0  0  0  0  0
    2.8579    2.4750    0.0000 C   0  0  2  0  0  0  0  0  0  0  0  0
    2.8579    3.3000    0.0000 O   0  0  0  0  0  0  0  0  0  0  0  0
    3.5724    2.0625    0.0000 C   0  0  0  0  0  0  0  0  0  0  0  0
    4.2868    2.4750    0.0000 N   0  3  0  0  0  0  0  0  0  0  0  0
    5.0013    2.0625    0.0000 C   0  0  0  0  0  0  0  0  0  0  0  0
    5.7158    2.4750    0.0000 C   0  0  0  0  0  0  0  0  0  0  0  0
    5.7158    3.3000    0.0000 C   0  0  0  0  0  0  0  0  0  0  0  0
    6.4302    3.7125    0.0000 C   0  0  0  0  0  0  0  0  0  0  0  0
    7.1447    3.3000    0.0000 C   0  0  0  0  0  0  0  0  0  0  0  0
    7.1447    2.4750    0.0000 C   0  0  0  0  0  0  0  0  0  0  0  0
    7.8592    2.0625    0.0000 O   0  0  0  0  0  0  0  0  0  0  0  0
    8.5737    2.4750    0.0000 C   0  0  0  0  0  0  0  0  0  0  0  0
    6.4302    2.0625    0.0000 C   0  0  0  0  0  0  0  0  0  0  0  0
   -0.7145    4.5375    0.0000 N   0  0  0  0  0  0  0  0  0  0  0  0
   -1.3819    5.0224    0.0000 C   0  0  0  0  0  0  0  0  0  0  0  0
   -1.1270    5.8070    0.0000 C   0  0  0  0  0  0  0  0  0  0  0  0
   -0.3020    5.8070    0.0000 C   0  0  0  0  0  0  0  0  0  0  0  0
   -0.0470    5.0224    0.0000 C   0  0  0  0  0  0  0  0  0  0  0  0
    0.7376    4.7675    0.0000 O   0  0  0  0  0  0  0  0  0  0  0  0
  1  2  1  0  0  0  0
  2  3  1  0  0  0  0
  3  4  1  0  0  0  0
  4  5  2  0  0  0  0
  5  6  1  0  0  0  0
  6  7  2  0  0  0  0
  7  8  1  0  0  0  0
  8  9  2  0  0  0  0
  9 10  1  0  0  0  0
 10 11  2  0  0  0  0
  3 11  1  0  0  0  0
  6 11  1  0  0  0  0
  9 12  1  0  0  0  0
 12 13  2  0  0  0  0
 12 14  1  0  0  0  0
 15 14  1  6  0  0  0
 15 16  1  0  0  0  0
 16 17  1  0  0  0  0
 17 18  2  0  0  0  0
 18 19  1  0  0  0  0
 19 20  2  0  0  0  0
 20 21  1  0  0  0  0
 21 22  1  0  0  0  0
 17 22  1  0  0  0  0
 15 23  1  0  0  0  0
 23 24  1  6  0  0  0
 23 25  1  0  0  0  0
 25 26  1  0  0  0  0
 26 27  1  0  0  0  0
 27 28  1  0  0  0  0
 28 29  2  0  0  0  0
 29 30  1  0  0  0  0
 30 31  2  0  0  0  0
 31 32  1  0  0  0  0
 32 33  1  0  0  0  0
 33 34  1  0  0  0  0
 32 35  2  0  0  0  0
 28 35  1  0  0  0  0
  7 36  1  0  0  0  0
 36 37  1  0  0  0  0
 37 38  1  0  0  0  0
 38 39  1  0  0  0  0
 39 40  1  0  0  0  0
 36 40  1  0  0  0  0
 40 41  2  0  0  0  0
M  CHG  1  26   1
M  END
>  <MOLECULEID>
M96818477

>  <CLASS>
Active

$$$$

  Mrv2120 12252112132D          

 28 30  0  0  1  0            999 V2000
   -0.8125   -3.4433    0.0000 C   0  0  0  0  0  0  0  0  0  0  0  0
   -0.2822   -4.0752    0.0000 C   0  0  2  0  0  0  0  0  0  0  0  0
    0.4323   -4.4877    0.0000 N   0  0  0  0  0  0  0  0  0  0  0  0
    0.4323   -5.3127    0.0000 C   0  0  0  0  0  0  0  0  0  0  0  0
    1.1468   -5.7252    0.0000 N   0  0  0  0  0  0  0  0  0  0  0  0
   -0.2822   -5.7252    0.0000 O   0  0  0  0  0  0  0  0  0  0  0  0
   -0.9966   -5.3127    0.0000 C   0  0  0  0  0  0  0  0  0  0  0  0
   -0.9966   -4.4877    0.0000 C   0  0  0  0  0  0  0  0  0  0  0  0
   -1.8211   -4.4590    0.0000 F   0  0  0  0  0  0  0  0  0  0  0  0
   -1.4338   -3.7881    0.0000 F   0  0  0  0  0  0  0  0  0  0  0  0
    0.2481   -3.4433    0.0000 C   0  0  0  0  0  0  0  0  0  0  0  0
   -0.0340   -2.6680    0.0000 C   0  0  0  0  0  0  0  0  0  0  0  0
    0.4963   -2.0360    0.0000 C   0  0  0  0  0  0  0  0  0  0  0  0
    0.2141   -1.2608    0.0000 N   0  0  0  0  0  0  0  0  0  0  0  0
   -0.5984   -1.1175    0.0000 C   0  0  0  0  0  0  0  0  0  0  0  0
   -1.1287   -1.7495    0.0000 O   0  0  0  0  0  0  0  0  0  0  0  0
   -0.8805   -0.3423    0.0000 C   0  0  0  0  0  0  0  0  0  0  0  0
   -1.6930   -0.1990    0.0000 N   0  0  0  0  0  0  0  0  0  0  0  0
   -1.9752    0.5762    0.0000 C   0  0  0  0  0  0  0  0  0  0  0  0
   -1.4449    1.2082    0.0000 C   0  0  0  0  0  0  0  0  0  0  0  0
   -0.6324    1.0650    0.0000 C   0  0  0  0  0  0  0  0  0  0  0  0
   -0.3502    0.2897    0.0000 C   0  0  0  0  0  0  0  0  0  0  0  0
   -1.7270    1.9835    0.0000 C   0  0  0  0  0  0  0  0  0  0  0  0
   -2.0092    2.7587    0.0000 N   0  0  0  0  0  0  0  0  0  0  0  0
    1.3087   -2.1793    0.0000 C   0  0  0  0  0  0  0  0  0  0  0  0
    1.5909   -2.9545    0.0000 C   0  0  0  0  0  0  0  0  0  0  0  0
    1.0606   -3.5865    0.0000 C   0  0  0  0  0  0  0  0  0  0  0  0
    1.3428   -4.3618    0.0000 F   0  0  0  0  0  0  0  0  0  0  0  0
  2  1  1  6  0  0  0
  2  3  1  0  0  0  0
  3  4  2  0  0  0  0
  4  5  1  0  0  0  0
  4  6  1  0  0  0  0
  6  7  1  0  0  0  0
  7  8  1  0  0  0  0
  2  8  1  0  0  0  0
  8  9  1  0  0  0  0
  8 10  1  0  0  0  0
  2 11  1  1  0  0  0
 11 12  2  0  0  0  0
 12 13  1  0  0  0  0
 13 14  1  0  0  0  0
 14 15  1  0  0  0  0
 15 16  2  0  0  0  0
 15 17  1  0  0  0  0
 17 18  2  0  0  0  0
 18 19  1  0  0  0  0
 19 20  2  0  0  0  0
 20 21  1  0  0  0  0
 21 22  2  0  0  0  0
 17 22  1  0  0  0  0
 20 23  1  0  0  0  0
 23 24  3  0  0  0  0
 13 25  2  0  0  0  0
 25 26  1  0  0  0  0
 26 27  2  0  0  0  0
 11 27  1  0  0  0  0
 27 28  1  0  0  0  0
M  END
>  <MOLECULEID>
M3730390

>  <CLASS>
Active

$$$$

  Mrv2120 12252112132D          

 26 29  0  0  1  0            999 V2000
    4.3207    0.2237    0.0000 C   0  0  0  0  0  0  0  0  0  0  0  0
    3.5020    0.3257    0.0000 N   0  0  0  0  0  0  0  0  0  0  0  0
    2.9383   -0.2766    0.0000 C   0  0  0  0  0  0  0  0  0  0  0  0
    3.0942   -1.0868    0.0000 N   0  0  0  0  0  0  0  0  0  0  0  0
    2.1912    0.0734    0.0000 N   0  0  0  0  0  0  0  0  0  0  0  0
    2.2932    0.8920    0.0000 C   0  0  2  0  0  0  0  0  0  0  0  0
    2.4803    1.6956    0.0000 C   0  0  0  0  0  0  0  0  0  0  0  0
    1.8779    2.2593    0.0000 C   0  0  0  0  0  0  0  0  0  0  0  0
    2.5377    2.7546    0.0000 C   0  0  0  0  0  0  0  0  0  0  0  0
    1.5047    2.9951    0.0000 C   0  0  0  0  0  0  0  0  0  0  0  0
    1.0886    2.0195    0.0000 O   0  0  0  0  0  0  0  0  0  0  0  0
    0.9015    1.2160    0.0000 C   0  0  0  0  0  0  0  0  0  0  0  0
    1.5039    0.6523    0.0000 C   0  0  0  0  0  0  0  0  0  0  0  0
    1.3168   -0.1512    0.0000 C   0  0  0  0  0  0  0  0  0  0  0  0
    0.5274   -0.3910    0.0000 C   0  0  0  0  0  0  0  0  0  0  0  0
   -0.0749    0.1727    0.0000 C   0  0  0  0  0  0  0  0  0  0  0  0
    0.1121    0.9762    0.0000 C   0  0  0  0  0  0  0  0  0  0  0  0
    0.3404   -1.1945    0.0000 C   0  0  0  0  0  0  0  0  0  0  0  0
    0.9427   -1.7583    0.0000 C   0  0  0  0  0  0  0  0  0  0  0  0
    0.7557   -2.5618    0.0000 C   0  0  0  0  0  0  0  0  0  0  0  0
   -0.0337   -2.8016    0.0000 C   0  0  0  0  0  0  0  0  0  0  0  0
   -0.6360   -2.2378    0.0000 C   0  0  0  0  0  0  0  0  0  0  0  0
   -1.4254   -2.4776    0.0000 Cl  0  0  0  0  0  0  0  0  0  0  0  0
   -0.4490   -1.4343    0.0000 C   0  0  0  0  0  0  0  0  0  0  0  0
    3.1034    1.0480    0.0000 C   0  0  0  0  0  0  0  0  0  0  0  0
    3.4534    1.7951    0.0000 O   0  0  0  0  0  0  0  0  0  0  0  0
  1  2  1  0  0  0  0
  2  3  1  0  0  0  0
  3  4  1  0  0  0  0
  3  5  2  0  0  0  0
  6  5  1  1  0  0  0
  6  7  1  0  0  0  0
  7  8  1  0  0  0  0
  8  9  1  0  0  0  0
  8 10  1  0  0  0  0
  8 11  1  0  0  0  0
 11 12  1  0  0  0  0
 12 13  2  0  0  0  0
  6 13  1  0  0  0  0
 13 14  1  0  0  0  0
 14 15  2  0  0  0  0
 15 16  1  0  0  0  0
 16 17  2  0  0  0  0
 12 17  1  0  0  0  0
 15 18  1  0  0  0  0
 18 19  2  0  0  0  0
 19 20  1  0  0  0  0
 20 21  2  0  0  0  0
 21 22  1  0  0  0  0
 22 23  1  0  0  0  0
 22 24  2  0  0  0  0
 18 24  1  0  0  0  0
  6 25  1  0  0  0  0
  2 25  1  0  0  0  0
 25 26  2  0  0  0  0
M  END
>  <MOLECULEID>
M3739235

>  <CLASS>
Active

$$$$

  Mrv2120 12252112132D          

 43 47  0  0  1  0            999 V2000
   -1.4289   -2.4750    0.0000 C   0  0  0  0  0  0  0  0  0  0  0  0
   -1.4289   -1.6500    0.0000 C   0  0  0  0  0  0  0  0  0  0  0  0
   -2.1434   -1.2375    0.0000 N   0  0  0  0  0  0  0  0  0  0  0  0
   -2.8579   -1.6500    0.0000 C   0  0  0  0  0  0  0  0  0  0  0  0
   -3.5724   -1.2375    0.0000 C   0  0  0  0  0  0  0  0  0  0  0  0
   -3.5029   -0.5144    0.0000 N   0  0  0  0  0  0  0  0  0  0  0  0
   -4.3072   -0.3308    0.0000 C   0  0  0  0  0  0  0  0  0  0  0  0
   -4.6652    0.4125    0.0000 C   0  0  0  0  0  0  0  0  0  0  0  0
   -4.3072    1.1558    0.0000 S   0  0  0  0  0  0  0  0  0  0  0  0
   -5.1115    1.3394    0.0000 O   0  0  0  0  0  0  0  0  0  0  0  0
   -4.3072    1.9808    0.0000 O   0  0  0  0  0  0  0  0  0  0  0  0
   -3.5029    1.3394    0.0000 N   0  0  0  0  0  0  0  0  0  0  0  0
   -3.3193    2.1437    0.0000 C   0  0  0  0  0  0  0  0  0  0  0  0
   -2.8579    0.8250    0.0000 C   0  0  0  0  0  0  0  0  0  0  0  0
   -2.1434    1.2375    0.0000 C   0  0  0  0  0  0  0  0  0  0  0  0
   -1.4289    0.8250    0.0000 C   0  0  0  0  0  0  0  0  0  0  0  0
   -1.4289   -0.0000    0.0000 C   0  0  0  0  0  0  0  0  0  0  0  0
   -2.1434   -0.4125    0.0000 C   0  0  0  0  0  0  0  0  0  0  0  0
   -2.8579   -0.0000    0.0000 C   0  0  0  0  0  0  0  0  0  0  0  0
   -0.7145    1.2375    0.0000 C   0  0  0  0  0  0  0  0  0  0  0  0
   -0.7145    2.0625    0.0000 O   0  0  0  0  0  0  0  0  0  0  0  0
    0.0000    0.8250    0.0000 N   0  0  0  0  0  0  0  0  0  0  0  0
    0.7145    1.2375    0.0000 C   0  0  1  0  0  0  0  0  0  0  0  0
    0.7145    2.0625    0.0000 C   0  0  0  0  0  0  0  0  0  0  0  0
    1.4289    2.4750    0.0000 C   0  0  0  0  0  0  0  0  0  0  0  0
    1.4289    3.3000    0.0000 C   0  0  0  0  0  0  0  0  0  0  0  0
    2.1434    3.7125    0.0000 C   0  0  0  0  0  0  0  0  0  0  0  0
    2.8579    3.3000    0.0000 C   0  0  0  0  0  0  0  0  0  0  0  0
    2.8579    2.4750    0.0000 C   0  0  0  0  0  0  0  0  0  0  0  0
    2.1434    2.0625    0.0000 C   0  0  0  0  0  0  0  0  0  0  0  0
    1.4289    0.8250    0.0000 C   0  0  2  0  0  0  0  0  0  0  0  0
    1.4289    0.0000    0.0000 O   0  0  0  0  0  0  0  0  0  0  0  0
    2.1434    1.2375    0.0000 C   0  0  0  0  0  0  0  0  0  0  0  0
    2.8579    0.8250    0.0000 N   0  3  0  0  0  0  0  0  0  0  0  0
    3.5724    1.2375    0.0000 C   0  0  0  0  0  0  0  0  0  0  0  0
    4.2868    0.8250    0.0000 C   0  0  0  0  0  0  0  0  0  0  0  0
    5.0013    1.2375    0.0000 C   0  0  0  0  0  0  0  0  0  0  0  0
    5.7158    0.8250    0.0000 C   0  0  0  0  0  0  0  0  0  0  0  0
    6.4302    1.2375    0.0000 O   0  0  0  0  0  0  0  0  0  0  0  0
    6.4302    2.0625    0.0000 C   0  0  0  0  0  0  0  0  0  0  0  0
    5.7158    0.0000    0.0000 C   0  0  0  0  0  0  0  0  0  0  0  0
    5.0013   -0.4125    0.0000 C   0  0  0  0  0  0  0  0  0  0  0  0
    4.2868    0.0000    0.0000 C   0  0  0  0  0  0  0  0  0  0  0  0
  1  2  1  0  0  0  0
  2  3  1  0  0  0  0
  3  4  1  0  0  0  0
  4  5  1  0  0  0  0
  5  6  1  0  0  0  0
  6  7  1  0  0  0  0
  7  8  1  0  0  0  0
  8  9  1  0  0  0  0
  9 10  2  0  0  0  0
  9 11  2  0  0  0  0
  9 12  1  0  0  0  0
 12 13  1  0  0  0  0
 12 14  1  0  0  0  0
 14 15  2  0  0  0  0
 15 16  1  0  0  0  0
 16 17  2  0  0  0  0
 17 18  1  0  0  0  0
  3 18  1  0  0  0  0
 18 19  2  0  0  0  0
  6 19  1  0  0  0  0
 14 19  1  0  0  0  0
 16 20  1  0  0  0  0
 20 21  2  0  0  0  0
 20 22  1  0  0  0  0
 23 22  1  1  0  0  0
 23 24  1  0  0  0  0
 24 25  1  0  0  0  0
 25 26  2  0  0  0  0
 26 27  1  0  0  0  0
 27 28  2  0  0  0  0
 28 29  1  0  0  0  0
 29 30  2  0  0  0  0
 25 30  1  0  0  0  0
 23 31  1  0  0  0  0
 31 32  1  1  0  0  0
 31 33  1  0  0  0  0
 33 34  1  0  0  0  0
 34 35  1  0  0  0  0
 35 36  1  0  0  0  0
 36 37  2  0  0  0  0
 37 38  1  0  0  0  0
 38 39  1  0  0  0  0
 39 40  1  0  0  0  0
 38 41  2  0  0  0  0
 41 42  1  0  0  0  0
 42 43  2  0  0  0  0
 36 43  1  0  0  0  0
M  CHG  1  34   1
M  END
>  <MOLECULEID>
M3742444

>  <CLASS>
Active

$$$$

  Mrv2120 12252112132D          

 39 43  0  0  1  0            999 V2000
   -3.2402   -3.1434    0.0000 C   0  0  0  0  0  0  0  0  0  0  0  0
   -3.2402   -3.9684    0.0000 C   0  0  0  0  0  0  0  0  0  0  0  0
   -2.5257   -4.3809    0.0000 C   0  0  0  0  0  0  0  0  0  0  0  0
   -2.5257   -5.2059    0.0000 C   0  0  1  0  0  0  0  0  0  0  0  0
   -1.8582   -5.6908    0.0000 C   0  0  0  0  0  0  0  0  0  0  0  0
   -2.1132   -6.4754    0.0000 N   0  0  0  0  0  0  0  0  0  0  0  0
   -1.6283   -7.1429    0.0000 C   0  0  0  0  0  0  0  0  0  0  0  0
   -1.9638   -7.8965    0.0000 C   0  0  0  0  0  0  0  0  0  0  0  0
   -1.4789   -8.5640    0.0000 C   0  0  0  0  0  0  0  0  0  0  0  0
   -1.8145   -9.3177    0.0000 C   0  0  0  0  0  0  0  0  0  0  0  0
   -2.6349   -9.4039    0.0000 C   0  0  0  0  0  0  0  0  0  0  0  0
   -2.9705  -10.1576    0.0000 C   0  0  0  0  0  0  0  0  0  0  0  0
   -2.4856  -10.8250    0.0000 N   0  0  0  0  0  0  0  0  0  0  0  0
   -2.7405  -11.6096    0.0000 C   0  0  0  0  0  0  0  0  0  0  0  0
   -3.5251  -11.8646    0.0000 N   0  0  0  0  0  0  0  0  0  0  0  0
   -2.0731  -12.0945    0.0000 N   0  0  0  0  0  0  0  0  0  0  0  0
   -1.4056  -11.6096    0.0000 C   0  0  2  0  0  0  0  0  0  0  0  0
   -0.9931  -12.3241    0.0000 C   0  0  0  0  0  0  0  0  0  0  0  0
   -1.4056  -13.0386    0.0000 C   0  0  0  0  0  0  0  0  0  0  0  0
   -2.2306  -13.0386    0.0000 C   0  0  0  0  0  0  0  0  0  0  0  0
   -2.6431  -13.7530    0.0000 C   0  0  0  0  0  0  0  0  0  0  0  0
   -3.4681  -13.7530    0.0000 C   0  0  0  0  0  0  0  0  0  0  0  0
   -3.8806  -13.0386    0.0000 C   0  0  0  0  0  0  0  0  0  0  0  0
   -3.4681  -12.3241    0.0000 C   0  0  0  0  0  0  0  0  0  0  0  0
   -2.6431  -12.3241    0.0000 C   0  0  0  0  0  0  0  0  0  0  0  0
   -0.6520  -11.2741    0.0000 C   0  0  0  0  0  0  0  0  0  0  0  0
    0.0155  -11.7590    0.0000 C   0  0  0  0  0  0  0  0  0  0  0  0
    0.7692  -11.4234    0.0000 C   0  0  0  0  0  0  0  0  0  0  0  0
    1.4366  -11.9084    0.0000 C   0  0  0  0  0  0  0  0  0  0  0  0
    1.3504  -12.7288    0.0000 C   0  0  0  0  0  0  0  0  0  0  0  0
    0.5967  -13.0644    0.0000 C   0  0  0  0  0  0  0  0  0  0  0  0
   -0.0708  -12.5795    0.0000 C   0  0  0  0  0  0  0  0  0  0  0  0
   -1.6606  -10.8250    0.0000 C   0  0  0  0  0  0  0  0  0  0  0  0
   -1.1756  -10.1576    0.0000 O   0  0  0  0  0  0  0  0  0  0  0  0
   -3.1199   -8.7365    0.0000 C   0  0  0  0  0  0  0  0  0  0  0  0
   -2.7843   -7.9828    0.0000 C   0  0  0  0  0  0  0  0  0  0  0  0
   -2.9382   -6.4754    0.0000 C   0  0  0  0  0  0  0  0  0  0  0  0
   -3.4231   -7.1429    0.0000 O   0  0  0  0  0  0  0  0  0  0  0  0
   -3.1931   -5.6908    0.0000 N   0  0  0  0  0  0  0  0  0  0  0  0
  1  2  1  0  0  0  0
  2  3  1  0  0  0  0
  4  3  1  1  0  0  0
  4  5  1  0  0  0  0
  5  6  1  0  0  0  0
  6  7  1  0  0  0  0
  7  8  1  0  0  0  0
  8  9  2  0  0  0  0
  9 10  1  0  0  0  0
 10 11  2  0  0  0  0
 11 12  1  0  0  0  0
 12 13  1  0  0  0  0
 13 14  1  0  0  0  0
 14 15  2  0  0  0  0
 14 16  1  0  0  0  0
 17 16  1  0  0  0  0
 17 18  1  6  0  0  0
 18 19  1  0  0  0  0
 19 20  1  0  0  0  0
 20 21  1  0  0  0  0
 21 22  1  0  0  0  0
 22 23  1  0  0  0  0
 23 24  1  0  0  0  0
 24 25  1  0  0  0  0
 20 25  1  0  0  0  0
 17 26  1  1  0  0  0
 26 27  1  0  0  0  0
 27 28  1  0  0  0  0
 28 29  1  0  0  0  0
 29 30  1  0  0  0  0
 30 31  1  0  0  0  0
 31 32  1  0  0  0  0
 27 32  1  0  0  0  0
 17 33  1  0  0  0  0
 13 33  1  0  0  0  0
 33 34  2  0  0  0  0
 11 35  1  0  0  0  0
 35 36  2  0  0  0  0
  8 36  1  0  0  0  0
  6 37  1  0  0  0  0
 37 38  2  0  0  0  0
 37 39  1  0  0  0  0
  4 39  1  0  0  0  0
M  END
>  <MOLECULEID>
M3728783

>  <CLASS>
Active

$$$$

  Mrv2120 12252112132D          

 40 44  0  0  1  0            999 V2000
    0.6735   -1.1267    0.0000 C   0  0  0  0  0  0  0  0  0  0  0  0
    1.3809   -0.7021    0.0000 C   0  0  1  0  0  0  0  0  0  0  0  0
    1.5025   -1.5181    0.0000 N   0  3  0  0  0  0  0  0  0  0  0  0
    0.7179   -0.2111    0.0000 C   0  0  0  0  0  0  0  0  0  0  0  0
    0.2933    0.4962    0.0000 C   0  0  0  0  0  0  0  0  0  0  0  0
    1.1173    0.4563    0.0000 C   0  0  0  0  0  0  0  0  0  0  0  0
    1.5640    1.1500    0.0000 C   0  0  0  0  0  0  0  0  0  0  0  0
    1.1865    1.8836    0.0000 C   0  0  0  0  0  0  0  0  0  0  0  0
    0.3625    1.9235    0.0000 C   0  0  0  0  0  0  0  0  0  0  0  0
    0.8627    2.7756    0.0000 C   0  0  0  0  0  0  0  0  0  0  0  0
    1.5700    3.2002    0.0000 C   0  0  0  0  0  0  0  0  0  0  0  0
    2.3860    3.3218    0.0000 C   0  0  1  0  0  0  0  0  0  0  0  0
    3.1864    3.1219    0.0000 N   0  0  0  0  0  0  0  0  0  0  0  0
    3.8494    2.6308    0.0000 C   0  0  0  0  0  0  0  0  0  0  0  0
    4.4603    3.1853    0.0000 O   0  0  0  0  0  0  0  0  0  0  0  0
    4.2740    1.9235    0.0000 C   0  0  0  0  0  0  0  0  0  0  0  0
    3.8274    1.2298    0.0000 C   0  0  0  0  0  0  0  0  0  0  0  0
    4.2048    0.4962    0.0000 C   0  0  0  0  0  0  0  0  0  0  0  0
    3.7046   -0.3559    0.0000 C   0  0  0  0  0  0  0  0  0  0  0  0
    2.9973   -0.7805    0.0000 O   0  0  0  0  0  0  0  0  0  0  0  0
    2.1813   -0.9021    0.0000 C   0  0  0  0  0  0  0  0  0  0  0  0
    2.1414   -1.7261    0.0000 O   0  0  0  0  0  0  0  0  0  0  0  0
    5.0288    0.4563    0.0000 C   0  0  0  0  0  0  0  0  0  0  0  0
    5.4755    1.1500    0.0000 C   0  0  0  0  0  0  0  0  0  0  0  0
    5.0980    1.8836    0.0000 C   0  0  0  0  0  0  0  0  0  0  0  0
    6.2995    1.1100    0.0000 C   0  0  0  0  0  0  0  0  0  0  0  0
    6.7461    1.8037    0.0000 C   0  0  0  0  0  0  0  0  0  0  0  0
    7.5701    1.7637    0.0000 C   0  0  0  0  0  0  0  0  0  0  0  0
    7.9475    1.0301    0.0000 C   0  0  0  0  0  0  0  0  0  0  0  0
    7.5009    0.3365    0.0000 C   0  0  0  0  0  0  0  0  0  0  0  0
    6.6769    0.3764    0.0000 C   0  0  0  0  0  0  0  0  0  0  0  0
    6.2303   -0.3173    0.0000 C   0  0  0  0  0  0  0  0  0  0  0  0
    5.7837   -1.0109    0.0000 N   0  0  0  0  0  0  0  0  0  0  0  0
    2.4259    4.1458    0.0000 C   0  0  0  0  0  0  0  0  0  0  0  0
    1.7323    4.5924    0.0000 C   0  0  0  0  0  0  0  0  0  0  0  0
    1.7722    5.4165    0.0000 C   0  0  0  0  0  0  0  0  0  0  0  0
    2.5058    5.7939    0.0000 C   0  0  0  0  0  0  0  0  0  0  0  0
    3.1995    5.3473    0.0000 C   0  0  0  0  0  0  0  0  0  0  0  0
    3.1595    4.5232    0.0000 C   0  0  0  0  0  0  0  0  0  0  0  0
   -0.0841    1.2298    0.0000 C   0  0  0  0  0  0  0  0  0  0  0  0
  2  1  1  1  0  0  0
  2  3  1  6  0  0  0
  2  4  1  0  0  0  0
  4  5  1  0  0  0  0
  5  6  2  0  0  0  0
  6  7  1  0  0  0  0
  7  8  2  0  0  0  0
  8  9  1  0  0  0  0
  9 10  1  0  0  0  0
 10 11  1  0  0  0  0
 12 11  1  0  0  0  0
 12 13  1  0  0  0  0
 13 14  1  0  0  0  0
 14 15  2  0  0  0  0
 14 16  1  0  0  0  0
 16 17  2  0  0  0  0
 17 18  1  0  0  0  0
 18 19  1  0  0  0  0
 19 20  1  0  0  0  0
 20 21  1  0  0  0  0
  2 21  1  0  0  0  0
 21 22  2  0  0  0  0
 18 23  2  0  0  0  0
 23 24  1  0  0  0  0
 24 25  2  0  0  0  0
 16 25  1  0  0  0  0
 24 26  1  0  0  0  0
 26 27  2  0  0  0  0
 27 28  1  0  0  0  0
 28 29  2  0  0  0  0
 29 30  1  0  0  0  0
 30 31  2  0  0  0  0
 26 31  1  0  0  0  0
 31 32  1  0  0  0  0
 32 33  3  0  0  0  0
 12 34  1  6  0  0  0
 34 35  2  0  0  0  0
 35 36  1  0  0  0  0
 36 37  2  0  0  0  0
 37 38  1  0  0  0  0
 38 39  2  0  0  0  0
 34 39  1  0  0  0  0
  9 40  2  0  0  0  0
  5 40  1  0  0  0  0
M  CHG  1   3   1
M  END
>  <MOLECULEID>
M517692

>  <CLASS>
Active

$$$$

  Mrv2120 12252112132D          

 38 40  0  0  1  0            999 V2000
   -0.7145    1.2375    0.0000 C   0  0  0  0  0  0  0  0  0  0  0  0
   -1.4289    0.8250    0.0000 C   0  0  1  0  0  0  0  0  0  0  0  0
   -1.4289   -0.0000    0.0000 N   0  0  0  0  0  0  0  0  0  0  0  0
   -2.1434   -0.4125    0.0000 C   0  0  0  0  0  0  0  0  0  0  0  0
   -2.8579   -0.0000    0.0000 O   0  0  0  0  0  0  0  0  0  0  0  0
   -2.1434   -1.2375    0.0000 C   0  0  0  0  0  0  0  0  0  0  0  0
   -1.4289   -1.6500    0.0000 C   0  0  0  0  0  0  0  0  0  0  0  0
   -1.4289   -2.4750    0.0000 C   0  0  0  0  0  0  0  0  0  0  0  0
   -0.7145   -2.8875    0.0000 C   0  0  0  0  0  0  0  0  0  0  0  0
   -0.7145   -3.7125    0.0000 O   0  0  0  0  0  0  0  0  0  0  0  0
   -0.0000   -4.1250    0.0000 C   0  0  0  0  0  0  0  0  0  0  0  0
    0.7145   -3.7125    0.0000 O   0  0  0  0  0  0  0  0  0  0  0  0
   -0.0000   -4.9500    0.0000 C   0  0  2  0  0  0  0  0  0  0  0  0
    0.8250   -4.9500    0.0000 C   0  0  0  0  0  0  0  0  0  0  0  0
   -0.8250   -4.9500    0.0000 N   0  3  0  0  0  0  0  0  0  0  0  0
   -0.0000   -5.7750    0.0000 C   0  0  0  0  0  0  0  0  0  0  0  0
    0.7145   -6.1875    0.0000 C   0  0  0  0  0  0  0  0  0  0  0  0
    1.4289   -5.7750    0.0000 C   0  0  0  0  0  0  0  0  0  0  0  0
    2.1434   -6.1875    0.0000 C   0  0  0  0  0  0  0  0  0  0  0  0
    2.1434   -7.0125    0.0000 C   0  0  0  0  0  0  0  0  0  0  0  0
    1.4289   -7.4250    0.0000 C   0  0  0  0  0  0  0  0  0  0  0  0
    0.7145   -7.0125    0.0000 C   0  0  0  0  0  0  0  0  0  0  0  0
   -2.1434   -2.8875    0.0000 C   0  0  0  0  0  0  0  0  0  0  0  0
   -2.8579   -2.4750    0.0000 C   0  0  0  0  0  0  0  0  0  0  0  0
   -2.8579   -1.6500    0.0000 C   0  0  0  0  0  0  0  0  0  0  0  0
   -3.5724   -2.8875    0.0000 N   0  0  0  0  0  0  0  0  0  0  0  0
   -3.5724   -3.7125    0.0000 C   0  0  0  0  0  0  0  0  0  0  0  0
   -4.2868   -2.4750    0.0000 S   0  0  0  0  0  0  0  0  0  0  0  0
   -3.8743   -1.7605    0.0000 C   0  0  0  0  0  0  0  0  0  0  0  0
   -4.6993   -3.1895    0.0000 O   0  0  0  0  0  0  0  0  0  0  0  0
   -5.0013   -2.0625    0.0000 O   0  0  0  0  0  0  0  0  0  0  0  0
   -2.1434    1.2375    0.0000 C   0  0  0  0  0  0  0  0  0  0  0  0
   -2.8579    0.8250    0.0000 C   0  0  0  0  0  0  0  0  0  0  0  0
   -3.5724    1.2375    0.0000 C   0  0  0  0  0  0  0  0  0  0  0  0
   -3.5724    2.0625    0.0000 C   0  0  0  0  0  0  0  0  0  0  0  0
   -4.2868    2.4750    0.0000 F   0  0  0  0  0  0  0  0  0  0  0  0
   -2.8579    2.4750    0.0000 C   0  0  0  0  0  0  0  0  0  0  0  0
   -2.1434    2.0625    0.0000 C   0  0  0  0  0  0  0  0  0  0  0  0
  2  1  1  1  0  0  0
  2  3  1  0  0  0  0
  3  4  1  0  0  0  0
  4  5  2  0  0  0  0
  4  6  1  0  0  0  0
  6  7  2  0  0  0  0
  7  8  1  0  0  0  0
  8  9  1  0  0  0  0
  9 10  1  0  0  0  0
 10 11  1  0  0  0  0
 11 12  2  0  0  0  0
 13 11  1  1  0  0  0
 13 14  1  0  0  0  0
 13 15  1  6  0  0  0
 13 16  1  0  0  0  0
 16 17  1  0  0  0  0
 17 18  2  0  0  0  0
 18 19  1  0  0  0  0
 19 20  2  0  0  0  0
 20 21  1  0  0  0  0
 21 22  2  0  0  0  0
 17 22  1  0  0  0  0
  8 23  2  0  0  0  0
 23 24  1  0  0  0  0
 24 25  2  0  0  0  0
  6 25  1  0  0  0  0
 24 26  1  0  0  0  0
 26 27  1  0  0  0  0
 26 28  1  0  0  0  0
 28 29  1  0  0  0  0
 28 30  2  0  0  0  0
 28 31  2  0  0  0  0
  2 32  1  0  0  0  0
 32 33  2  0  0  0  0
 33 34  1  0  0  0  0
 34 35  2  0  0  0  0
 35 36  1  0  0  0  0
 35 37  1  0  0  0  0
 37 38  2  0  0  0  0
 32 38  1  0  0  0  0
M  CHG  1  15   1
M  END
>  <MOLECULEID>
M355942

>  <CLASS>
Active

$$$$

  Mrv2120 12252112132D          

 35 36  0  0  1  0            999 V2000
   -5.0013   -2.0625    0.0000 C   0  0  0  0  0  0  0  0  0  0  0  0
   -4.2868   -2.4750    0.0000 C   0  0  0  0  0  0  0  0  0  0  0  0
   -4.2868   -3.3000    0.0000 C   0  0  0  0  0  0  0  0  0  0  0  0
   -3.5724   -2.0625    0.0000 C   0  0  0  0  0  0  0  0  0  0  0  0
   -3.5724   -1.2375    0.0000 C   0  0  0  0  0  0  0  0  0  0  0  0
   -2.8579   -0.8250    0.0000 C   0  0  0  0  0  0  0  0  0  0  0  0
   -2.1434   -1.2375    0.0000 C   0  0  0  0  0  0  0  0  0  0  0  0
   -2.1434   -2.0625    0.0000 C   0  0  0  0  0  0  0  0  0  0  0  0
   -1.4289   -2.4750    0.0000 C   0  0  0  0  0  0  0  0  0  0  0  0
   -0.7145   -2.0625    0.0000 N   0  3  0  0  0  0  0  0  0  0  0  0
   -0.0000   -2.4750    0.0000 C   0  0  0  0  0  0  0  0  0  0  0  0
    0.7145   -2.0625    0.0000 C   0  0  1  0  0  0  0  0  0  0  0  0
    0.7145   -1.2375    0.0000 O   0  0  0  0  0  0  0  0  0  0  0  0
    1.4289   -2.4750    0.0000 C   0  0  2  0  0  0  0  0  0  0  0  0
    1.4289   -1.6500    0.0000 C   0  0  0  0  0  0  0  0  0  0  0  0
    2.1434   -1.2375    0.0000 C   0  0  2  0  0  0  0  0  0  0  0  0
    2.1434   -0.4125    0.0000 C   0  0  0  0  0  0  0  0  0  0  0  0
    2.8579   -1.6500    0.0000 C   0  0  0  0  0  0  0  0  0  0  0  0
    2.8579   -2.4750    0.0000 C   0  0  0  0  0  0  0  0  0  0  0  0
    3.5724   -2.8875    0.0000 C   0  0  0  0  0  0  0  0  0  0  0  0
    3.5724   -3.7125    0.0000 C   0  0  0  0  0  0  0  0  0  0  0  0
    4.2868   -4.1250    0.0000 C   0  0  0  0  0  0  0  0  0  0  0  0
    4.2868   -4.9500    0.0000 C   0  0  0  0  0  0  0  0  0  0  0  0
    3.5724   -5.3625    0.0000 C   0  0  0  0  0  0  0  0  0  0  0  0
    2.8579   -4.9500    0.0000 C   0  0  0  0  0  0  0  0  0  0  0  0
    2.1434   -5.3625    0.0000 C   0  0  0  0  0  0  0  0  0  0  0  0
    2.1434   -6.1875    0.0000 O   0  0  0  0  0  0  0  0  0  0  0  0
    1.4289   -4.9500    0.0000 N   0  0  0  0  0  0  0  0  0  0  0  0
    0.7145   -5.3625    0.0000 C   0  0  0  0  0  0  0  0  0  0  0  0
    1.4289   -4.1250    0.0000 C   0  0  1  0  0  0  0  0  0  0  0  0
    2.1434   -3.7125    0.0000 C   0  0  0  0  0  0  0  0  0  0  0  0
    0.7145   -3.7125    0.0000 C   0  0  0  0  0  0  0  0  0  0  0  0
   -0.0000   -4.1250    0.0000 O   0  0  0  0  0  0  0  0  0  0  0  0
    0.7145   -2.8875    0.0000 N   0  0  0  0  0  0  0  0  0  0  0  0
   -2.8579   -2.4750    0.0000 C   0  0  0  0  0  0  0  0  0  0  0  0
  1  2  1  0  0  0  0
  2  3  1  0  0  0  0
  2  4  1  0  0  0  0
  4  5  2  0  0  0  0
  5  6  1  0  0  0  0
  6  7  2  0  0  0  0
  7  8  1  0  0  0  0
  8  9  1  0  0  0  0
  9 10  1  0  0  0  0
 10 11  1  0  0  0  0
 12 11  1  0  0  0  0
 12 13  1  1  0  0  0
 12 14  1  0  0  0  0
 14 15  1  6  0  0  0
 16 15  1  0  0  0  0
 16 17  1  6  0  0  0
 16 18  1  0  0  0  0
 18 19  1  0  0  0  0
 19 20  1  0  0  0  0
 20 21  1  0  0  0  0
 21 22  1  0  0  0  0
 22 23  1  0  0  0  0
 23 24  1  0  0  0  0
 24 25  1  0  0  0  0
 25 26  1  0  0  0  0
 26 27  2  0  0  0  0
 26 28  1  0  0  0  0
 28 29  1  0  0  0  0
 30 28  1  0  0  0  0
 30 31  1  6  0  0  0
 30 32  1  0  0  0  0
 32 33  2  0  0  0  0
 32 34  1  0  0  0  0
 14 34  1  6  0  0  0
  8 35  2  0  0  0  0
  4 35  1  0  0  0  0
M  CHG  1  10   1
M  END
>  <MOLECULEID>
M3730840

>  <CLASS>
Active

$$$$

  Mrv2120 12252112132D          

 27 29  0  0  1  0            999 V2000
   -0.8125   -3.4433    0.0000 C   0  0  0  0  0  0  0  0  0  0  0  0
   -0.2822   -4.0752    0.0000 C   0  0  2  0  0  0  0  0  0  0  0  0
    0.4323   -4.4877    0.0000 N   0  0  0  0  0  0  0  0  0  0  0  0
    0.4323   -5.3127    0.0000 C   0  0  0  0  0  0  0  0  0  0  0  0
    1.1468   -5.7252    0.0000 N   0  0  0  0  0  0  0  0  0  0  0  0
   -0.2822   -5.7252    0.0000 O   0  0  0  0  0  0  0  0  0  0  0  0
   -0.9966   -5.3127    0.0000 C   0  0  0  0  0  0  0  0  0  0  0  0
   -0.9966   -4.4877    0.0000 C   0  0  2  0  0  0  0  0  0  0  0  0
   -1.7111   -4.0752    0.0000 F   0  0  0  0  0  0  0  0  0  0  0  0
    0.2481   -3.4433    0.0000 C   0  0  0  0  0  0  0  0  0  0  0  0
   -0.0340   -2.6680    0.0000 C   0  0  0  0  0  0  0  0  0  0  0  0
    0.4963   -2.0360    0.0000 C   0  0  0  0  0  0  0  0  0  0  0  0
    0.2141   -1.2608    0.0000 N   0  0  0  0  0  0  0  0  0  0  0  0
   -0.5984   -1.1175    0.0000 C   0  0  0  0  0  0  0  0  0  0  0  0
   -1.1287   -1.7495    0.0000 O   0  0  0  0  0  0  0  0  0  0  0  0
   -0.8805   -0.3423    0.0000 C   0  0  0  0  0  0  0  0  0  0  0  0
   -1.6930   -0.1990    0.0000 N   0  0  0  0  0  0  0  0  0  0  0  0
   -1.9752    0.5762    0.0000 C   0  0  0  0  0  0  0  0  0  0  0  0
   -1.4449    1.2082    0.0000 C   0  0  0  0  0  0  0  0  0  0  0  0
   -0.6324    1.0650    0.0000 C   0  0  0  0  0  0  0  0  0  0  0  0
   -0.3502    0.2897    0.0000 C   0  0  0  0  0  0  0  0  0  0  0  0
   -1.7270    1.9835    0.0000 C   0  0  0  0  0  0  0  0  0  0  0  0
   -2.0092    2.7587    0.0000 N   0  0  0  0  0  0  0  0  0  0  0  0
    1.3087   -2.1793    0.0000 C   0  0  0  0  0  0  0  0  0  0  0  0
    1.5909   -2.9545    0.0000 C   0  0  0  0  0  0  0  0  0  0  0  0
    1.0606   -3.5865    0.0000 C   0  0  0  0  0  0  0  0  0  0  0  0
    1.3428   -4.3618    0.0000 F   0  0  0  0  0  0  0  0  0  0  0  0
  2  1  1  6  0  0  0
  2  3  1  0  0  0  0
  3  4  2  0  0  0  0
  4  5  1  0  0  0  0
  4  6  1  0  0  0  0
  6  7  1  0  0  0  0
  8  7  1  0  0  0  0
  2  8  1  0  0  0  0
  8  9  1  6  0  0  0
  2 10  1  1  0  0  0
 10 11  2  0  0  0  0
 11 12  1  0  0  0  0
 12 13  1  0  0  0  0
 13 14  1  0  0  0  0
 14 15  2  0  0  0  0
 14 16  1  0  0  0  0
 16 17  2  0  0  0  0
 17 18  1  0  0  0  0
 18 19  2  0  0  0  0
 19 20  1  0  0  0  0
 20 21  2  0  0  0  0
 16 21  1  0  0  0  0
 19 22  1  0  0  0  0
 22 23  3  0  0  0  0
 12 24  2  0  0  0  0
 24 25  1  0  0  0  0
 25 26  2  0  0  0  0
 10 26  1  0  0  0  0
 26 27  1  0  0  0  0
M  END
>  <MOLECULEID>
M3730387

>  <CLASS>
Active

$$$$

  Mrv2120 12252112132D          

 30 33  0  0  1  0            999 V2000
   -2.0776    0.5554    0.0000 C   0  0  0  0  0  0  0  0  0  0  0  0
   -1.5255   -0.0577    0.0000 C   0  0  0  0  0  0  0  0  0  0  0  0
   -1.7805   -0.8423    0.0000 C   0  0  0  0  0  0  0  0  0  0  0  0
   -1.2284   -1.4554    0.0000 C   0  0  0  0  0  0  0  0  0  0  0  0
   -1.4834   -2.2401    0.0000 C   0  0  0  0  0  0  0  0  0  0  0  0
   -2.2903   -2.4116    0.0000 C   0  0  0  0  0  0  0  0  0  0  0  0
   -2.8424   -1.7985    0.0000 C   0  0  0  0  0  0  0  0  0  0  0  0
   -3.6493   -1.9700    0.0000 C   0  0  0  0  0  0  0  0  0  0  0  0
   -3.9043   -2.7546    0.0000 C   0  0  0  0  0  0  0  0  0  0  0  0
   -2.5874   -1.0139    0.0000 N   0  0  0  0  0  0  0  0  0  0  0  0
   -0.9313   -2.8532    0.0000 C   0  0  2  0  0  0  0  0  0  0  0  0
   -0.2639   -3.3381    0.0000 N   0  0  0  0  0  0  0  0  0  0  0  0
   -0.5188   -4.1227    0.0000 C   0  0  0  0  0  0  0  0  0  0  0  0
   -0.0339   -4.7901    0.0000 N   0  0  0  0  0  0  0  0  0  0  0  0
   -1.3438   -4.1227    0.0000 N   0  0  0  0  0  0  0  0  0  0  0  0
   -1.8288   -4.7901    0.0000 C   0  0  0  0  0  0  0  0  0  0  0  0
   -1.5988   -3.3381    0.0000 C   0  0  0  0  0  0  0  0  0  0  0  0
   -2.3834   -3.0831    0.0000 O   0  0  0  0  0  0  0  0  0  0  0  0
   -0.3793   -2.2401    0.0000 C   0  0  0  0  0  0  0  0  0  0  0  0
   -0.6342   -1.4554    0.0000 C   0  0  0  0  0  0  0  0  0  0  0  0
   -0.0822   -0.8423    0.0000 C   0  0  0  0  0  0  0  0  0  0  0  0
    0.7248   -1.0139    0.0000 C   0  0  0  0  0  0  0  0  0  0  0  0
    0.9797   -1.7985    0.0000 C   0  0  0  0  0  0  0  0  0  0  0  0
    0.4277   -2.4116    0.0000 C   0  0  0  0  0  0  0  0  0  0  0  0
   -0.3371   -0.0577    0.0000 C   0  0  0  0  0  0  0  0  0  0  0  0
   -1.1441    0.1138    0.0000 C   0  0  0  0  0  0  0  0  0  0  0  0
   -1.3991    0.8984    0.0000 N   0  0  0  0  0  0  0  0  0  0  0  0
   -0.8470    1.5115    0.0000 C   0  0  0  0  0  0  0  0  0  0  0  0
   -0.0401    1.3400    0.0000 N   0  0  0  0  0  0  0  0  0  0  0  0
    0.2149    0.5554    0.0000 C   0  0  0  0  0  0  0  0  0  0  0  0
  1  2  1  0  0  0  0
  2  3  1  0  0  0  0
  3  4  2  0  0  0  0
  4  5  1  0  0  0  0
  5  6  2  0  0  0  0
  6  7  1  0  0  0  0
  7  8  1  0  0  0  0
  8  9  1  0  0  0  0
  7 10  2  0  0  0  0
  3 10  1  0  0  0  0
 11  5  1  6  0  0  0
 11 12  1  0  0  0  0
 12 13  2  0  0  0  0
 13 14  1  0  0  0  0
 13 15  1  0  0  0  0
 15 16  1  0  0  0  0
 15 17  1  0  0  0  0
 11 17  1  0  0  0  0
 17 18  2  0  0  0  0
 11 19  1  1  0  0  0
 19 20  2  0  0  0  0
 20 21  1  0  0  0  0
 21 22  2  0  0  0  0
 22 23  1  0  0  0  0
 23 24  2  0  0  0  0
 19 24  1  0  0  0  0
 21 25  1  0  0  0  0
 25 26  2  0  0  0  0
 26 27  1  0  0  0  0
 27 28  2  0  0  0  0
 28 29  1  0  0  0  0
 29 30  2  0  0  0  0
 25 30  1  0  0  0  0
M  END
>  <MOLECULEID>
M3741170

>  <CLASS>
Active

$$$$

  Mrv2120 12252112132D          

 39 41  0  0  1  0            999 V2000
   -1.4289   -5.7750    0.0000 C   0  0  0  0  0  0  0  0  0  0  0  0
   -1.4289   -4.9500    0.0000 C   0  0  0  0  0  0  0  0  0  0  0  0
   -0.7145   -4.5375    0.0000 N   0  0  0  0  0  0  0  0  0  0  0  0
   -0.7145   -3.7125    0.0000 C   0  0  0  0  0  0  0  0  0  0  0  0
   -1.4289   -3.3000    0.0000 C   0  0  0  0  0  0  0  0  0  0  0  0
   -1.4289   -2.4750    0.0000 C   0  0  0  0  0  0  0  0  0  0  0  0
   -0.7145   -2.0625    0.0000 C   0  0  0  0  0  0  0  0  0  0  0  0
    0.0000   -2.4750    0.0000 C   0  0  0  0  0  0  0  0  0  0  0  0
    0.0000   -3.3000    0.0000 C   0  0  0  0  0  0  0  0  0  0  0  0
    0.7145   -2.0625    0.0000 C   0  0  0  0  0  0  0  0  0  0  0  0
    0.7145   -1.2375    0.0000 O   0  0  0  0  0  0  0  0  0  0  0  0
    1.4289   -2.4750    0.0000 N   0  0  0  0  0  0  0  0  0  0  0  0
    2.1434   -2.0625    0.0000 C   0  0  1  0  0  0  0  0  0  0  0  0
    2.1434   -1.2375    0.0000 C   0  0  0  0  0  0  0  0  0  0  0  0
    2.8579   -0.8250    0.0000 C   0  0  0  0  0  0  0  0  0  0  0  0
    2.8579    0.0000    0.0000 C   0  0  0  0  0  0  0  0  0  0  0  0
    3.5724    0.4125    0.0000 C   0  0  0  0  0  0  0  0  0  0  0  0
    4.2868    0.0000    0.0000 C   0  0  0  0  0  0  0  0  0  0  0  0
    4.2868   -0.8250    0.0000 C   0  0  0  0  0  0  0  0  0  0  0  0
    3.5724   -1.2375    0.0000 C   0  0  0  0  0  0  0  0  0  0  0  0
    2.8579   -2.4750    0.0000 C   0  0  2  0  0  0  0  0  0  0  0  0
    2.8579   -3.3000    0.0000 O   0  0  0  0  0  0  0  0  0  0  0  0
    3.5724   -2.0625    0.0000 C   0  0  0  0  0  0  0  0  0  0  0  0
    4.2868   -2.4750    0.0000 N   0  3  0  0  0  0  0  0  0  0  0  0
    5.0013   -2.0625    0.0000 C   0  0  0  0  0  0  0  0  0  0  0  0
    5.4138   -2.7770    0.0000 C   0  0  0  0  0  0  0  0  0  0  0  0
    4.5888   -1.3480    0.0000 C   0  0  0  0  0  0  0  0  0  0  0  0
    5.7158   -1.6500    0.0000 C   0  0  0  0  0  0  0  0  0  0  0  0
    6.4302   -2.0625    0.0000 C   0  0  0  0  0  0  0  0  0  0  0  0
    7.1447   -1.6500    0.0000 C   0  0  0  0  0  0  0  0  0  0  0  0
    7.8592   -2.0625    0.0000 C   0  0  0  0  0  0  0  0  0  0  0  0
    8.5737   -1.6500    0.0000 C   0  0  0  0  0  0  0  0  0  0  0  0
    7.8592   -2.8875    0.0000 C   0  0  0  0  0  0  0  0  0  0  0  0
   -2.1434   -2.0625    0.0000 N   0  0  0  0  0  0  0  0  0  0  0  0
   -2.8971   -2.3981    0.0000 C   0  0  0  0  0  0  0  0  0  0  0  0
   -3.4491   -1.7850    0.0000 C   0  0  0  0  0  0  0  0  0  0  0  0
   -3.0366   -1.0705    0.0000 C   0  0  0  0  0  0  0  0  0  0  0  0
   -2.2296   -1.2420    0.0000 C   0  0  0  0  0  0  0  0  0  0  0  0
   -1.6166   -0.6900    0.0000 O   0  0  0  0  0  0  0  0  0  0  0  0
  1  2  1  0  0  0  0
  2  3  1  0  0  0  0
  3  4  1  0  0  0  0
  4  5  2  0  0  0  0
  5  6  1  0  0  0  0
  6  7  2  0  0  0  0
  7  8  1  0  0  0  0
  8  9  2  0  0  0  0
  4  9  1  0  0  0  0
  8 10  1  0  0  0  0
 10 11  2  0  0  0  0
 10 12  1  0  0  0  0
 13 12  1  1  0  0  0
 13 14  1  0  0  0  0
 14 15  1  0  0  0  0
 15 16  2  0  0  0  0
 16 17  1  0  0  0  0
 17 18  2  0  0  0  0
 18 19  1  0  0  0  0
 19 20  2  0  0  0  0
 15 20  1  0  0  0  0
 13 21  1  0  0  0  0
 21 22  1  1  0  0  0
 21 23  1  0  0  0  0
 23 24  1  0  0  0  0
 24 25  1  0  0  0  0
 25 26  1  0  0  0  0
 25 27  1  0  0  0  0
 25 28  1  0  0  0  0
 28 29  1  0  0  0  0
 29 30  1  0  0  0  0
 30 31  1  0  0  0  0
 31 32  1  0  0  0  0
 31 33  1  0  0  0  0
  6 34  1  0  0  0  0
 34 35  1  0  0  0  0
 35 36  1  0  0  0  0
 36 37  1  0  0  0  0
 37 38  1  0  0  0  0
 34 38  1  0  0  0  0
 38 39  2  0  0  0  0
M  CHG  1  24   1
M  END
>  <MOLECULEID>
M407641

>  <CLASS>
Active

$$$$

  Mrv2120 12252112132D          

 37 41  0  0  1  0            999 V2000
    5.4009   -2.6959    0.0000 C   0  0  0  0  0  0  0  0  0  0  0  0
    4.5908   -2.8518    0.0000 C   0  0  0  0  0  0  0  0  0  0  0  0
    4.3207   -3.6314    0.0000 C   0  0  0  0  0  0  0  0  0  0  0  0
    3.5106   -3.7873    0.0000 C   0  0  0  0  0  0  0  0  0  0  0  0
    3.2405   -4.5668    0.0000 C   0  0  0  0  0  0  0  0  0  0  0  0
    3.7806   -5.1905    0.0000 C   0  0  0  0  0  0  0  0  0  0  0  0
    3.5106   -5.9700    0.0000 O   0  0  0  0  0  0  0  0  0  0  0  0
    2.7004   -6.1260    0.0000 C   0  0  0  0  0  0  0  0  0  0  0  0
    3.0607   -6.8681    0.0000 C   0  0  0  0  0  0  0  0  0  0  0  0
    2.3185   -7.2284    0.0000 C   0  0  0  0  0  0  0  0  0  0  0  0
    1.9583   -6.4862    0.0000 C   0  0  0  0  0  0  0  0  0  0  0  0
    2.1604   -5.5023    0.0000 C   0  0  0  0  0  0  0  0  0  0  0  0
    2.4304   -4.7228    0.0000 C   0  0  2  0  0  0  0  0  0  0  0  0
    1.8903   -4.0991    0.0000 N   0  3  0  0  0  0  0  0  0  0  0  0
    2.1604   -3.3196    0.0000 C   0  0  0  0  0  0  0  0  0  0  0  0
    1.6203   -2.6959    0.0000 C   0  0  1  0  0  0  0  0  0  0  0  0
    0.8101   -2.8518    0.0000 O   0  0  0  0  0  0  0  0  0  0  0  0
    1.8903   -1.9164    0.0000 C   0  0  2  0  0  0  0  0  0  0  0  0
    1.0802   -2.0723    0.0000 C   0  0  0  0  0  0  0  0  0  0  0  0
    0.5401   -1.4486    0.0000 C   0  0  0  0  0  0  0  0  0  0  0  0
   -0.2700   -1.6046    0.0000 C   0  0  0  0  0  0  0  0  0  0  0  0
   -0.8101   -0.9809    0.0000 C   0  0  0  0  0  0  0  0  0  0  0  0
   -0.5401   -0.2014    0.0000 C   0  0  0  0  0  0  0  0  0  0  0  0
    0.2700   -0.0454    0.0000 C   0  0  0  0  0  0  0  0  0  0  0  0
    0.5401    0.7341    0.0000 C   0  0  0  0  0  0  0  0  0  0  0  0
    1.3502    0.8900    0.0000 C   0  0  0  0  0  0  0  0  0  0  0  0
    1.8903    0.2664    0.0000 C   0  0  0  0  0  0  0  0  0  0  0  0
    2.7004    0.4223    0.0000 C   0  0  0  0  0  0  0  0  0  0  0  0
    3.2405   -0.2014    0.0000 C   0  0  0  0  0  0  0  0  0  0  0  0
    2.9705   -0.9809    0.0000 C   0  0  0  0  0  0  0  0  0  0  0  0
    3.5106   -1.6046    0.0000 C   0  0  0  0  0  0  0  0  0  0  0  0
    3.2405   -2.3841    0.0000 C   0  0  0  0  0  0  0  0  0  0  0  0
    3.7806   -3.0077    0.0000 O   0  0  0  0  0  0  0  0  0  0  0  0
    2.4304   -2.5400    0.0000 N   0  0  0  0  0  0  0  0  0  0  0  0
    0.8101   -0.6691    0.0000 C   0  0  0  0  0  0  0  0  0  0  0  0
    4.5908   -5.0346    0.0000 C   0  0  0  0  0  0  0  0  0  0  0  0
    4.8608   -4.2550    0.0000 C   0  0  0  0  0  0  0  0  0  0  0  0
  1  2  1  0  0  0  0
  2  3  1  0  0  0  0
  3  4  2  0  0  0  0
  4  5  1  0  0  0  0
  5  6  2  0  0  0  0
  6  7  1  0  0  0  0
  7  8  1  0  0  0  0
  8  9  1  0  0  0  0
  9 10  1  0  0  0  0
 10 11  1  0  0  0  0
  8 11  1  0  0  0  0
  8 12  1  0  0  0  0
 13 12  1  0  0  0  0
 13  5  1  0  0  0  0
 13 14  1  6  0  0  0
 14 15  1  0  0  0  0
 16 15  1  0  0  0  0
 16 17  1  1  0  0  0
 16 18  1  0  0  0  0
 18 19  1  6  0  0  0
 19 20  1  0  0  0  0
 20 21  2  0  0  0  0
 21 22  1  0  0  0  0
 22 23  2  0  0  0  0
 23 24  1  0  0  0  0
 24 25  1  0  0  0  0
 25 26  1  0  0  0  0
 26 27  1  0  0  0  0
 27 28  1  0  0  0  0
 28 29  1  0  0  0  0
 29 30  1  0  0  0  0
 30 31  1  0  0  0  0
 31 32  1  0  0  0  0
 32 33  2  0  0  0  0
 32 34  1  0  0  0  0
 18 34  1  6  0  0  0
 24 35  2  0  0  0  0
 20 35  1  0  0  0  0
  6 36  1  0  0  0  0
 36 37  2  0  0  0  0
  3 37  1  0  0  0  0
M  CHG  1  14   1
M  END
>  <MOLECULEID>
M3741199

>  <CLASS>
Active

$$$$

  Mrv2120 12252112132D          

 62 65  0  0  1  0            999 V2000
    2.8579   -7.4250    0.0000 C   0  0  0  0  0  0  0  0  0  0  0  0
    2.1434   -7.0125    0.0000 C   0  0  0  0  0  0  0  0  0  0  0  0
    1.4289   -7.4250    0.0000 C   0  0  0  0  0  0  0  0  0  0  0  0
    2.1434   -6.1875    0.0000 C   0  0  2  0  0  0  0  0  0  0  0  0
    1.4289   -5.7750    0.0000 N   0  0  0  0  0  0  0  0  0  0  0  0
    0.7145   -6.1875    0.0000 C   0  0  0  0  0  0  0  0  0  0  0  0
    0.7145   -7.0125    0.0000 O   0  0  0  0  0  0  0  0  0  0  0  0
    0.0000   -5.7750    0.0000 C   0  0  0  0  0  0  0  0  0  0  0  0
   -0.7145   -6.1875    0.0000 C   0  0  2  0  0  0  0  0  0  0  0  0
   -0.7145   -7.0125    0.0000 O   0  0  0  0  0  0  0  0  0  0  0  0
   -1.4289   -5.7750    0.0000 C   0  0  2  0  0  0  0  0  0  0  0  0
   -1.4289   -4.9500    0.0000 C   0  0  0  0  0  0  0  0  0  0  0  0
   -2.1434   -4.5375    0.0000 O   0  0  0  0  0  0  0  0  0  0  0  0
   -2.1434   -3.7125    0.0000 C   0  0  0  0  0  0  0  0  0  0  0  0
   -2.8579   -3.3000    0.0000 C   0  0  0  0  0  0  0  0  0  0  0  0
   -2.8579   -2.4750    0.0000 C   0  0  0  0  0  0  0  0  0  0  0  0
   -3.5724   -2.0625    0.0000 F   0  0  0  0  0  0  0  0  0  0  0  0
   -2.1434   -2.0625    0.0000 C   0  0  0  0  0  0  0  0  0  0  0  0
   -1.4289   -2.4750    0.0000 C   0  0  0  0  0  0  0  0  0  0  0  0
   -0.7145   -2.0625    0.0000 F   0  0  0  0  0  0  0  0  0  0  0  0
   -1.4289   -3.3000    0.0000 C   0  0  0  0  0  0  0  0  0  0  0  0
   -2.1434   -6.1875    0.0000 N   0  0  0  0  0  0  0  0  0  0  0  0
   -2.8579   -5.7750    0.0000 C   0  0  0  0  0  0  0  0  0  0  0  0
   -2.8579   -4.9500    0.0000 O   0  0  0  0  0  0  0  0  0  0  0  0
   -3.5724   -6.1875    0.0000 C   0  0  0  0  0  0  0  0  0  0  0  0
   -3.5724   -7.0125    0.0000 C   0  0  0  0  0  0  0  0  0  0  0  0
   -4.2868   -7.4250    0.0000 C   0  0  0  0  0  0  0  0  0  0  0  0
   -5.0013   -7.0125    0.0000 C   0  0  0  0  0  0  0  0  0  0  0  0
   -5.0013   -6.1875    0.0000 C   0  0  0  0  0  0  0  0  0  0  0  0
   -4.2868   -5.7750    0.0000 C   0  0  0  0  0  0  0  0  0  0  0  0
   -5.7158   -5.7750    0.0000 C   0  0  0  0  0  0  0  0  0  0  0  0
   -5.7158   -4.9500    0.0000 O   0  0  0  0  0  0  0  0  0  0  0  0
   -6.4302   -6.1875    0.0000 N   0  0  0  0  0  0  0  0  0  0  0  0
   -7.1447   -5.7750    0.0000 C   0  0  2  0  0  0  0  0  0  0  0  0
   -7.1447   -4.9500    0.0000 C   0  0  0  0  0  0  0  0  0  0  0  0
   -7.8592   -6.1875    0.0000 C   0  0  0  0  0  0  0  0  0  0  0  0
   -7.8592   -7.0125    0.0000 C   0  0  0  0  0  0  0  0  0  0  0  0
   -8.5737   -7.4250    0.0000 C   0  0  0  0  0  0  0  0  0  0  0  0
   -9.2881   -7.0125    0.0000 C   0  0  0  0  0  0  0  0  0  0  0  0
   -9.2881   -6.1875    0.0000 C   0  0  0  0  0  0  0  0  0  0  0  0
   -8.5737   -5.7750    0.0000 C   0  0  0  0  0  0  0  0  0  0  0  0
   -4.2868   -8.2500    0.0000 N   0  0  0  0  0  0  0  0  0  0  0  0
   -3.5724   -8.6625    0.0000 C   0  0  0  0  0  0  0  0  0  0  0  0
   -5.0013   -8.6625    0.0000 S   0  0  0  0  0  0  0  0  0  0  0  0
   -5.4138   -7.9480    0.0000 C   0  0  0  0  0  0  0  0  0  0  0  0
   -4.5888   -9.3770    0.0000 O   0  0  0  0  0  0  0  0  0  0  0  0
   -5.7158   -9.0750    0.0000 O   0  0  0  0  0  0  0  0  0  0  0  0
    2.8579   -5.7750    0.0000 C   0  0  0  0  0  0  0  0  0  0  0  0
    2.8579   -4.9500    0.0000 O   0  0  0  0  0  0  0  0  0  0  0  0
    3.5724   -6.1875    0.0000 N   0  0  0  0  0  0  0  0  0  0  0  0
    4.2868   -5.7750    0.0000 C   0  0  0  0  0  0  0  0  0  0  0  0
    4.2868   -4.9500    0.0000 C   0  0  0  0  0  0  0  0  0  0  0  0
    5.0013   -4.5375    0.0000 C   0  0  0  0  0  0  0  0  0  0  0  0
    5.7158   -4.9500    0.0000 C   0  0  0  0  0  0  0  0  0  0  0  0
    5.7158   -5.7750    0.0000 C   0  0  0  0  0  0  0  0  0  0  0  0
    5.0013   -6.1875    0.0000 C   0  0  0  0  0  0  0  0  0  0  0  0
    6.4302   -6.1875    0.0000 C   0  0  0  0  0  0  0  0  0  0  0  0
    7.1447   -5.7750    0.0000 O   0  5  0  0  0  0  0  0  0  0  0  0
    6.4302   -7.0125    0.0000 O   0  0  0  0  0  0  0  0  0  0  0  0
    5.0013   -3.7125    0.0000 C   0  0  0  0  0  0  0  0  0  0  0  0
    5.7158   -3.3000    0.0000 O   0  5  0  0  0  0  0  0  0  0  0  0
    4.2868   -3.3000    0.0000 O   0  0  0  0  0  0  0  0  0  0  0  0
  1  2  1  0  0  0  0
  2  3  1  0  0  0  0
  4  2  1  0  0  0  0
  4  5  1  6  0  0  0
  5  6  1  0  0  0  0
  6  7  2  0  0  0  0
  6  8  1  0  0  0  0
  9  8  1  0  0  0  0
  9 10  1  6  0  0  0
  9 11  1  0  0  0  0
 11 12  1  0  0  0  0
 12 13  1  0  0  0  0
 13 14  1  0  0  0  0
 14 15  2  0  0  0  0
 15 16  1  0  0  0  0
 16 17  1  0  0  0  0
 16 18  2  0  0  0  0
 18 19  1  0  0  0  0
 19 20  1  0  0  0  0
 19 21  2  0  0  0  0
 14 21  1  0  0  0  0
 11 22  1  1  0  0  0
 22 23  1  0  0  0  0
 23 24  2  0  0  0  0
 23 25  1  0  0  0  0
 25 26  2  0  0  0  0
 26 27  1  0  0  0  0
 27 28  2  0  0  0  0
 28 29  1  0  0  0  0
 29 30  2  0  0  0  0
 25 30  1  0  0  0  0
 29 31  1  0  0  0  0
 31 32  2  0  0  0  0
 31 33  1  0  0  0  0
 34 33  1  0  0  0  0
 34 35  1  1  0  0  0
 34 36  1  0  0  0  0
 36 37  2  0  0  0  0
 37 38  1  0  0  0  0
 38 39  2  0  0  0  0
 39 40  1  0  0  0  0
 40 41  2  0  0  0  0
 36 41  1  0  0  0  0
 27 42  1  0  0  0  0
 42 43  1  0  0  0  0
 42 44  1  0  0  0  0
 44 45  1  0  0  0  0
 44 46  2  0  0  0  0
 44 47  2  0  0  0  0
  4 48  1  0  0  0  0
 48 49  2  0  0  0  0
 48 50  1  0  0  0  0
 50 51  1  0  0  0  0
 51 52  2  0  0  0  0
 52 53  1  0  0  0  0
 53 54  2  0  0  0  0
 54 55  1  0  0  0  0
 55 56  2  0  0  0  0
 51 56  1  0  0  0  0
 55 57  1  0  0  0  0
 57 58  1  0  0  0  0
 57 59  2  0  0  0  0
 53 60  1  0  0  0  0
 60 61  1  0  0  0  0
 60 62  2  0  0  0  0
M  CHG  2  58  -1  61  -1
M  END
>  <MOLECULEID>
M583923

>  <CLASS>
Active

$$$$

  Mrv2120 12252112132D          

 45 45  0  0  1  0            999 V2000
   -0.1015   -1.7979    0.0000 C   0  0  0  0  0  0  0  0  0  0  0  0
   -0.8715   -2.0942    0.0000 C   0  0  0  0  0  0  0  0  0  0  0  0
   -0.9998   -2.9092    0.0000 C   0  0  0  0  0  0  0  0  0  0  0  0
   -1.5131   -1.5756    0.0000 C   0  0  0  0  0  0  0  0  0  0  0  0
   -1.3848   -0.7607    0.0000 C   0  0  2  0  0  0  0  0  0  0  0  0
   -0.6148   -0.4643    0.0000 N   0  0  0  0  0  0  0  0  0  0  0  0
    0.0268   -0.9829    0.0000 C   0  0  0  0  0  0  0  0  0  0  0  0
    0.4020   -1.7177    0.0000 O   0  0  0  0  0  0  0  0  0  0  0  0
    0.7967   -0.6866    0.0000 C   0  0  2  0  0  0  0  0  0  0  0  0
    0.9250    0.1284    0.0000 C   0  0  0  0  0  0  0  0  0  0  0  0
    0.2834    0.6470    0.0000 C   0  0  0  0  0  0  0  0  0  0  0  0
   -0.4865    0.3507    0.0000 N   0  0  0  0  0  0  0  0  0  0  0  0
    0.4118    1.4620    0.0000 O   0  0  0  0  0  0  0  0  0  0  0  0
    1.4383   -1.2052    0.0000 N   0  0  0  0  0  0  0  0  0  0  0  0
    2.2083   -0.9088    0.0000 C   0  0  0  0  0  0  0  0  0  0  0  0
    2.3366   -0.0939    0.0000 O   0  0  0  0  0  0  0  0  0  0  0  0
    2.8499   -1.4274    0.0000 C   0  0  1  0  0  0  0  0  0  0  0  0
    3.6198   -1.1311    0.0000 N   0  0  0  0  0  0  0  0  0  0  0  0
    4.2614   -1.6497    0.0000 C   0  0  0  0  0  0  0  0  0  0  0  0
    4.1331   -2.4647    0.0000 O   0  0  0  0  0  0  0  0  0  0  0  0
    5.0314   -1.3534    0.0000 C   0  0  1  0  0  0  0  0  0  0  0  0
    5.1597   -0.5384    0.0000 N   0  3  0  0  0  0  0  0  0  0  0  0
    5.6730   -1.8720    0.0000 C   0  0  0  0  0  0  0  0  0  0  0  0
    6.4429   -1.5756    0.0000 C   0  0  0  0  0  0  0  0  0  0  0  0
    7.0845   -2.0942    0.0000 C   0  0  0  0  0  0  0  0  0  0  0  0
    7.8545   -1.7979    0.0000 O   0  5  0  0  0  0  0  0  0  0  0  0
    6.9562   -2.9092    0.0000 O   0  0  0  0  0  0  0  0  0  0  0  0
    2.7216   -2.2424    0.0000 C   0  0  0  0  0  0  0  0  0  0  0  0
    3.3632   -2.7610    0.0000 C   0  0  0  0  0  0  0  0  0  0  0  0
    1.9516   -2.5387    0.0000 C   0  0  0  0  0  0  0  0  0  0  0  0
   -2.0264   -0.2420    0.0000 C   0  0  1  0  0  0  0  0  0  0  0  0
   -1.8981    0.5729    0.0000 O   0  0  0  0  0  0  0  0  0  0  0  0
   -2.7963   -0.5384    0.0000 C   0  0  2  0  0  0  0  0  0  0  0  0
   -3.0091   -1.3355    0.0000 C   0  0  0  0  0  0  0  0  0  0  0  0
   -3.8330   -1.3794    0.0000 C   0  0  0  0  0  0  0  0  0  0  0  0
   -4.1293   -0.6095    0.0000 C   0  0  0  0  0  0  0  0  0  0  0  0
   -3.4886   -0.0897    0.0000 C   0  0  1  0  0  0  0  0  0  0  0  0
   -3.5325    0.7341    0.0000 C   0  0  0  0  0  0  0  0  0  0  0  0
   -4.2680    1.1080    0.0000 O   0  0  0  0  0  0  0  0  0  0  0  0
   -2.8411    1.1841    0.0000 N   0  0  0  0  0  0  0  0  0  0  0  0
   -2.8850    2.0079    0.0000 C   0  0  1  0  0  0  0  0  0  0  0  0
   -3.6204    2.3818    0.0000 C   0  0  0  0  0  0  0  0  0  0  0  0
   -2.1935    2.4579    0.0000 C   0  0  0  0  0  0  0  0  0  0  0  0
   -1.4581    2.0840    0.0000 O   0  5  0  0  0  0  0  0  0  0  0  0
   -2.2374    3.2817    0.0000 O   0  0  0  0  0  0  0  0  0  0  0  0
  1  2  1  0  0  0  0
  2  3  1  0  0  0  0
  2  4  1  0  0  0  0
  5  4  1  0  0  0  0
  5  6  1  1  0  0  0
  6  7  1  0  0  0  0
  7  8  2  0  0  0  0
  9  7  1  0  0  0  0
  9 10  1  0  0  0  0
 10 11  1  0  0  0  0
 11 12  1  0  0  0  0
 11 13  2  0  0  0  0
  9 14  1  6  0  0  0
 14 15  1  0  0  0  0
 15 16  2  0  0  0  0
 17 15  1  0  0  0  0
 17 18  1  1  0  0  0
 18 19  1  0  0  0  0
 19 20  2  0  0  0  0
 21 19  1  0  0  0  0
 21 22  1  1  0  0  0
 21 23  1  0  0  0  0
 23 24  1  0  0  0  0
 24 25  1  0  0  0  0
 25 26  1  0  0  0  0
 25 27  2  0  0  0  0
 17 28  1  0  0  0  0
 28 29  1  0  0  0  0
 28 30  1  0  0  0  0
 31  5  1  0  0  0  0
 31 32  1  6  0  0  0
 31 33  1  0  0  0  0
 33 34  1  6  0  0  0
 34 35  1  0  0  0  0
 35 36  1  0  0  0  0
 37 36  1  0  0  0  0
 33 37  1  0  0  0  0
 37 38  1  1  0  0  0
 38 39  2  0  0  0  0
 38 40  1  0  0  0  0
 41 40  1  0  0  0  0
 41 42  1  1  0  0  0
 41 43  1  0  0  0  0
 43 44  1  0  0  0  0
 43 45  2  0  0  0  0
M  CHG  3  22   1  26  -1  44  -1
M  END
>  <MOLECULEID>
M285340

>  <CLASS>
Active

$$$$

  Mrv2120 12252112132D          

 41 44  0  0  1  0            999 V2000
   -3.5724   -1.2375    0.0000 C   0  0  0  0  0  0  0  0  0  0  0  0
   -3.5724   -2.0625    0.0000 C   0  0  0  0  0  0  0  0  0  0  0  0
   -2.8579   -2.4750    0.0000 N   0  0  0  0  0  0  0  0  0  0  0  0
   -2.8579   -3.3000    0.0000 C   0  0  0  0  0  0  0  0  0  0  0  0
   -2.1434   -3.7125    0.0000 C   0  0  0  0  0  0  0  0  0  0  0  0
   -2.1434   -4.5375    0.0000 C   0  0  0  0  0  0  0  0  0  0  0  0
   -2.8579   -4.9500    0.0000 C   0  0  0  0  0  0  0  0  0  0  0  0
   -3.5724   -4.5375    0.0000 C   0  0  0  0  0  0  0  0  0  0  0  0
   -3.5724   -3.7125    0.0000 C   0  0  0  0  0  0  0  0  0  0  0  0
   -4.2868   -4.9500    0.0000 N   0  0  0  0  0  0  0  0  0  0  0  0
   -4.3731   -5.7705    0.0000 C   0  0  0  0  0  0  0  0  0  0  0  0
   -5.1800   -5.9420    0.0000 C   0  0  0  0  0  0  0  0  0  0  0  0
   -5.5925   -5.2275    0.0000 C   0  0  0  0  0  0  0  0  0  0  0  0
   -5.0405   -4.6144    0.0000 C   0  0  0  0  0  0  0  0  0  0  0  0
   -5.2120   -3.8075    0.0000 O   0  0  0  0  0  0  0  0  0  0  0  0
   -1.4289   -4.9500    0.0000 C   0  0  0  0  0  0  0  0  0  0  0  0
   -1.4289   -5.7750    0.0000 O   0  0  0  0  0  0  0  0  0  0  0  0
   -0.7145   -4.5375    0.0000 N   0  0  0  0  0  0  0  0  0  0  0  0
    0.0000   -4.9500    0.0000 C   0  0  1  0  0  0  0  0  0  0  0  0
    0.0000   -5.7750    0.0000 C   0  0  0  0  0  0  0  0  0  0  0  0
    0.7145   -6.1875    0.0000 C   0  0  0  0  0  0  0  0  0  0  0  0
    1.4289   -5.7750    0.0000 C   0  0  0  0  0  0  0  0  0  0  0  0
    2.1434   -6.1875    0.0000 C   0  0  0  0  0  0  0  0  0  0  0  0
    2.1434   -7.0125    0.0000 C   0  0  0  0  0  0  0  0  0  0  0  0
    1.4289   -7.4250    0.0000 C   0  0  0  0  0  0  0  0  0  0  0  0
    0.7145   -7.0125    0.0000 C   0  0  0  0  0  0  0  0  0  0  0  0
    0.7145   -4.5375    0.0000 C   0  0  2  0  0  0  0  0  0  0  0  0
    0.7145   -3.7125    0.0000 O   0  0  0  0  0  0  0  0  0  0  0  0
    1.4289   -4.9500    0.0000 C   0  0  0  0  0  0  0  0  0  0  0  0
    2.1434   -4.5375    0.0000 N   0  3  0  0  0  0  0  0  0  0  0  0
    2.8579   -4.9500    0.0000 C   0  0  0  0  0  0  0  0  0  0  0  0
    3.5724   -4.5375    0.0000 C   0  0  0  0  0  0  0  0  0  0  0  0
    3.5724   -3.7125    0.0000 C   0  0  0  0  0  0  0  0  0  0  0  0
    4.2868   -3.3000    0.0000 C   0  0  0  0  0  0  0  0  0  0  0  0
    5.0013   -3.7125    0.0000 C   0  0  0  0  0  0  0  0  0  0  0  0
    5.0013   -4.5375    0.0000 C   0  0  0  0  0  0  0  0  0  0  0  0
    4.2868   -4.9500    0.0000 C   0  0  0  0  0  0  0  0  0  0  0  0
    5.7158   -4.9500    0.0000 C   0  0  0  0  0  0  0  0  0  0  0  0
    6.4302   -5.3625    0.0000 F   0  0  0  0  0  0  0  0  0  0  0  0
    5.3033   -5.6645    0.0000 F   0  0  0  0  0  0  0  0  0  0  0  0
    6.1283   -4.2355    0.0000 F   0  0  0  0  0  0  0  0  0  0  0  0
  1  2  1  0  0  0  0
  2  3  1  0  0  0  0
  3  4  1  0  0  0  0
  4  5  2  0  0  0  0
  5  6  1  0  0  0  0
  6  7  2  0  0  0  0
  7  8  1  0  0  0  0
  8  9  2  0  0  0  0
  4  9  1  0  0  0  0
  8 10  1  0  0  0  0
 10 11  1  0  0  0  0
 11 12  1  0  0  0  0
 12 13  1  0  0  0  0
 13 14  1  0  0  0  0
 10 14  1  0  0  0  0
 14 15  2  0  0  0  0
  6 16  1  0  0  0  0
 16 17  2  0  0  0  0
 16 18  1  0  0  0  0
 19 18  1  6  0  0  0
 19 20  1  0  0  0  0
 20 21  1  0  0  0  0
 21 22  2  0  0  0  0
 22 23  1  0  0  0  0
 23 24  2  0  0  0  0
 24 25  1  0  0  0  0
 25 26  2  0  0  0  0
 21 26  1  0  0  0  0
 19 27  1  0  0  0  0
 27 28  1  6  0  0  0
 27 29  1  0  0  0  0
 29 30  1  0  0  0  0
 30 31  1  0  0  0  0
 31 32  1  0  0  0  0
 32 33  2  0  0  0  0
 33 34  1  0  0  0  0
 34 35  2  0  0  0  0
 35 36  1  0  0  0  0
 36 37  2  0  0  0  0
 32 37  1  0  0  0  0
 36 38  1  0  0  0  0
 38 39  1  0  0  0  0
 38 40  1  0  0  0  0
 38 41  1  0  0  0  0
M  CHG  1  30   1
M  END
>  <MOLECULEID>
M626882

>  <CLASS>
Active

$$$$

  Mrv2120 12252112132D          

 29 32  0  0  1  0            999 V2000
   -3.9464   -0.5723    0.0000 C   0  0  0  0  0  0  0  0  0  0  0  0
   -3.1395   -0.4008    0.0000 O   0  0  0  0  0  0  0  0  0  0  0  0
   -2.5874   -1.0139    0.0000 C   0  0  0  0  0  0  0  0  0  0  0  0
   -1.7805   -0.8423    0.0000 C   0  0  0  0  0  0  0  0  0  0  0  0
   -1.2284   -1.4554    0.0000 C   0  0  0  0  0  0  0  0  0  0  0  0
   -1.4834   -2.2401    0.0000 C   0  0  0  0  0  0  0  0  0  0  0  0
   -2.2903   -2.4116    0.0000 C   0  0  0  0  0  0  0  0  0  0  0  0
   -2.8424   -1.7985    0.0000 C   0  0  0  0  0  0  0  0  0  0  0  0
   -3.6493   -1.9700    0.0000 C   0  0  0  0  0  0  0  0  0  0  0  0
   -0.9313   -2.8532    0.0000 C   0  0  2  0  0  0  0  0  0  0  0  0
   -0.2639   -3.3381    0.0000 N   0  0  0  0  0  0  0  0  0  0  0  0
   -0.5188   -4.1227    0.0000 C   0  0  0  0  0  0  0  0  0  0  0  0
   -0.0339   -4.7901    0.0000 N   0  0  0  0  0  0  0  0  0  0  0  0
   -1.3438   -4.1227    0.0000 N   0  0  0  0  0  0  0  0  0  0  0  0
   -1.8288   -4.7901    0.0000 C   0  0  0  0  0  0  0  0  0  0  0  0
   -1.5988   -3.3381    0.0000 C   0  0  0  0  0  0  0  0  0  0  0  0
   -2.3834   -3.0831    0.0000 O   0  0  0  0  0  0  0  0  0  0  0  0
   -0.3793   -2.2401    0.0000 C   0  0  0  0  0  0  0  0  0  0  0  0
   -0.6342   -1.4554    0.0000 C   0  0  0  0  0  0  0  0  0  0  0  0
   -0.0822   -0.8423    0.0000 C   0  0  0  0  0  0  0  0  0  0  0  0
    0.7248   -1.0139    0.0000 C   0  0  0  0  0  0  0  0  0  0  0  0
    0.9797   -1.7985    0.0000 C   0  0  0  0  0  0  0  0  0  0  0  0
    0.4277   -2.4116    0.0000 C   0  0  0  0  0  0  0  0  0  0  0  0
   -0.3371   -0.0577    0.0000 C   0  0  0  0  0  0  0  0  0  0  0  0
   -1.1441    0.1138    0.0000 C   0  0  0  0  0  0  0  0  0  0  0  0
   -1.3991    0.8984    0.0000 C   0  0  0  0  0  0  0  0  0  0  0  0
   -0.8470    1.5115    0.0000 C   0  0  0  0  0  0  0  0  0  0  0  0
   -0.0401    1.3400    0.0000 N   0  0  0  0  0  0  0  0  0  0  0  0
    0.2149    0.5554    0.0000 C   0  0  0  0  0  0  0  0  0  0  0  0
  1  2  1  0  0  0  0
  2  3  1  0  0  0  0
  3  4  2  0  0  0  0
  4  5  1  0  0  0  0
  5  6  2  0  0  0  0
  6  7  1  0  0  0  0
  7  8  2  0  0  0  0
  3  8  1  0  0  0  0
  8  9  1  0  0  0  0
 10  6  1  6  0  0  0
 10 11  1  0  0  0  0
 11 12  2  0  0  0  0
 12 13  1  0  0  0  0
 12 14  1  0  0  0  0
 14 15  1  0  0  0  0
 14 16  1  0  0  0  0
 10 16  1  0  0  0  0
 16 17  2  0  0  0  0
 10 18  1  1  0  0  0
 18 19  2  0  0  0  0
 19 20  1  0  0  0  0
 20 21  2  0  0  0  0
 21 22  1  0  0  0  0
 22 23  2  0  0  0  0
 18 23  1  0  0  0  0
 20 24  1  0  0  0  0
 24 25  2  0  0  0  0
 25 26  1  0  0  0  0
 26 27  2  0  0  0  0
 27 28  1  0  0  0  0
 28 29  2  0  0  0  0
 24 29  1  0  0  0  0
M  END
>  <MOLECULEID>
M3740196

>  <CLASS>
Active

$$$$

  Mrv2120 12252112132D          

 31 33  0  0  1  0            999 V2000
   -0.8125   -3.4433    0.0000 C   0  0  0  0  0  0  0  0  0  0  0  0
   -0.2822   -4.0752    0.0000 C   0  0  2  0  0  0  0  0  0  0  0  0
    0.4323   -4.4877    0.0000 N   0  0  0  0  0  0  0  0  0  0  0  0
    0.4323   -5.3127    0.0000 C   0  0  0  0  0  0  0  0  0  0  0  0
    1.1468   -5.7252    0.0000 N   0  0  0  0  0  0  0  0  0  0  0  0
   -0.2822   -5.7252    0.0000 O   0  0  0  0  0  0  0  0  0  0  0  0
   -0.9966   -5.3127    0.0000 C   0  0  2  0  0  0  0  0  0  0  0  0
   -0.9966   -4.4877    0.0000 C   0  0  2  0  0  0  0  0  0  0  0  0
   -1.7111   -4.0752    0.0000 F   0  0  0  0  0  0  0  0  0  0  0  0
   -1.7111   -5.7252    0.0000 C   0  0  0  0  0  0  0  0  0  0  0  0
   -2.4256   -6.1377    0.0000 F   0  0  0  0  0  0  0  0  0  0  0  0
   -1.2986   -6.4397    0.0000 F   0  0  0  0  0  0  0  0  0  0  0  0
   -2.1236   -5.0108    0.0000 F   0  0  0  0  0  0  0  0  0  0  0  0
    0.2481   -3.4433    0.0000 C   0  0  0  0  0  0  0  0  0  0  0  0
   -0.0340   -2.6680    0.0000 C   0  0  0  0  0  0  0  0  0  0  0  0
    0.4963   -2.0360    0.0000 C   0  0  0  0  0  0  0  0  0  0  0  0
    0.2141   -1.2608    0.0000 N   0  0  0  0  0  0  0  0  0  0  0  0
   -0.5984   -1.1175    0.0000 C   0  0  0  0  0  0  0  0  0  0  0  0
   -1.1287   -1.7495    0.0000 O   0  0  0  0  0  0  0  0  0  0  0  0
   -0.8805   -0.3423    0.0000 C   0  0  0  0  0  0  0  0  0  0  0  0
   -1.6930   -0.1990    0.0000 N   0  0  0  0  0  0  0  0  0  0  0  0
   -1.9752    0.5762    0.0000 C   0  0  0  0  0  0  0  0  0  0  0  0
   -1.4449    1.2082    0.0000 C   0  0  0  0  0  0  0  0  0  0  0  0
   -0.6324    1.0650    0.0000 C   0  0  0  0  0  0  0  0  0  0  0  0
   -0.3502    0.2897    0.0000 C   0  0  0  0  0  0  0  0  0  0  0  0
   -1.7270    1.9835    0.0000 C   0  0  0  0  0  0  0  0  0  0  0  0
   -2.0092    2.7587    0.0000 N   0  0  0  0  0  0  0  0  0  0  0  0
    1.3087   -2.1793    0.0000 C   0  0  0  0  0  0  0  0  0  0  0  0
    1.5909   -2.9545    0.0000 C   0  0  0  0  0  0  0  0  0  0  0  0
    1.0606   -3.5865    0.0000 C   0  0  0  0  0  0  0  0  0  0  0  0
    1.3428   -4.3618    0.0000 F   0  0  0  0  0  0  0  0  0  0  0  0
  2  1  1  6  0  0  0
  2  3  1  0  0  0  0
  3  4  2  0  0  0  0
  4  5  1  0  0  0  0
  4  6  1  0  0  0  0
  7  6  1  0  0  0  0
  8  7  1  0  0  0  0
  8  2  1  0  0  0  0
  8  9  1  6  0  0  0
  7 10  1  1  0  0  0
 10 11  1  0  0  0  0
 10 12  1  0  0  0  0
 10 13  1  0  0  0  0
  2 14  1  1  0  0  0
 14 15  2  0  0  0  0
 15 16  1  0  0  0  0
 16 17  1  0  0  0  0
 17 18  1  0  0  0  0
 18 19  2  0  0  0  0
 18 20  1  0  0  0  0
 20 21  2  0  0  0  0
 21 22  1  0  0  0  0
 22 23  2  0  0  0  0
 23 24  1  0  0  0  0
 24 25  2  0  0  0  0
 20 25  1  0  0  0  0
 23 26  1  0  0  0  0
 26 27  3  0  0  0  0
 16 28  2  0  0  0  0
 28 29  1  0  0  0  0
 29 30  2  0  0  0  0
 14 30  1  0  0  0  0
 30 31  1  0  0  0  0
M  END
>  <MOLECULEID>
M3730386

>  <CLASS>
Active

$$$$

  Mrv2120 12252112132D          

 33 37  0  0  1  0            999 V2000
    0.5413   -7.0498    0.0000 C   0  0  0  0  0  0  0  0  0  0  0  0
    1.0262   -6.3824    0.0000 O   0  0  0  0  0  0  0  0  0  0  0  0
    0.6906   -5.6287    0.0000 C   0  0  0  0  0  0  0  0  0  0  0  0
   -0.1299   -5.5425    0.0000 C   0  0  0  0  0  0  0  0  0  0  0  0
   -0.4654   -4.7888    0.0000 C   0  0  0  0  0  0  0  0  0  0  0  0
    0.0195   -4.1214    0.0000 C   0  0  0  0  0  0  0  0  0  0  0  0
    0.8400   -4.2076    0.0000 C   0  0  0  0  0  0  0  0  0  0  0  0
    1.3249   -3.5402    0.0000 C   0  0  0  0  0  0  0  0  0  0  0  0
    0.9894   -2.7865    0.0000 C   0  0  0  0  0  0  0  0  0  0  0  0
    1.4743   -2.1191    0.0000 C   0  0  0  0  0  0  0  0  0  0  0  0
    2.2948   -2.2053    0.0000 C   0  0  0  0  0  0  0  0  0  0  0  0
    2.6303   -2.9590    0.0000 C   0  0  0  0  0  0  0  0  0  0  0  0
    2.1454   -3.6264    0.0000 C   0  0  0  0  0  0  0  0  0  0  0  0
    1.1387   -1.3654    0.0000 C   0  0  1  0  0  0  0  0  0  0  0  0
    0.6538   -0.6979    0.0000 N   0  3  0  0  0  0  0  0  0  0  0  0
    1.1387   -0.0305    0.0000 C   0  0  0  0  0  0  0  0  0  0  0  0
    0.8838    0.7541    0.0000 N   0  0  0  0  0  0  0  0  0  0  0  0
    1.9233   -0.2854    0.0000 N   0  0  0  0  0  0  0  0  0  0  0  0
    2.6378    0.1271    0.0000 C   0  0  0  0  0  0  0  0  0  0  0  0
    3.3523   -0.2854    0.0000 C   0  0  0  0  0  0  0  0  0  0  0  0
    3.6345    0.4898    0.0000 F   0  0  0  0  0  0  0  0  0  0  0  0
    4.1648   -0.4287    0.0000 F   0  0  0  0  0  0  0  0  0  0  0  0
    3.3523   -1.1104    0.0000 C   0  0  0  0  0  0  0  0  0  0  0  0
    2.6378   -1.5229    0.0000 N   0  0  0  0  0  0  0  0  0  0  0  0
    1.9233   -1.1104    0.0000 C   0  0  0  0  0  0  0  0  0  0  0  0
    0.4243   -1.7779    0.0000 C   0  0  0  0  0  0  0  0  0  0  0  0
    0.4243   -2.6029    0.0000 C   0  0  0  0  0  0  0  0  0  0  0  0
   -0.2902   -3.0154    0.0000 C   0  0  0  0  0  0  0  0  0  0  0  0
   -1.0047   -2.6029    0.0000 N   0  0  0  0  0  0  0  0  0  0  0  0
   -1.0047   -1.7779    0.0000 C   0  0  0  0  0  0  0  0  0  0  0  0
   -0.2902   -1.3654    0.0000 C   0  0  0  0  0  0  0  0  0  0  0  0
    1.1755   -4.9613    0.0000 C   0  0  0  0  0  0  0  0  0  0  0  0
    1.9960   -5.0475    0.0000 F   0  0  0  0  0  0  0  0  0  0  0  0
  1  2  1  0  0  0  0
  2  3  1  0  0  0  0
  3  4  2  0  0  0  0
  4  5  1  0  0  0  0
  5  6  2  0  0  0  0
  6  7  1  0  0  0  0
  7  8  1  0  0  0  0
  8  9  2  0  0  0  0
  9 10  1  0  0  0  0
 10 11  2  0  0  0  0
 11 12  1  0  0  0  0
 12 13  2  0  0  0  0
  8 13  1  0  0  0  0
 14 10  1  1  0  0  0
 14 15  1  0  0  0  0
 15 16  2  0  0  0  0
 16 17  1  0  0  0  0
 16 18  1  0  0  0  0
 18 19  1  0  0  0  0
 19 20  1  0  0  0  0
 20 21  1  0  0  0  0
 20 22  1  0  0  0  0
 20 23  1  0  0  0  0
 23 24  1  0  0  0  0
 24 25  2  0  0  0  0
 14 25  1  0  0  0  0
 18 25  1  0  0  0  0
 14 26  1  6  0  0  0
 26 27  2  0  0  0  0
 27 28  1  0  0  0  0
 28 29  2  0  0  0  0
 29 30  1  0  0  0  0
 30 31  2  0  0  0  0
 26 31  1  0  0  0  0
  7 32  2  0  0  0  0
  3 32  1  0  0  0  0
 32 33  1  0  0  0  0
M  CHG  1  15   1
M  END
>  <MOLECULEID>
M3744079

>  <CLASS>
Active

$$$$

  Mrv2120 12252112132D          

 32 34  0  0  1  0            999 V2000
   -2.6664   -1.7605    0.0000 C   0  0  0  0  0  0  0  0  0  0  0  0
   -2.2539   -2.4750    0.0000 C   0  0  0  0  0  0  0  0  0  0  0  0
   -2.6664   -3.1895    0.0000 O   0  0  0  0  0  0  0  0  0  0  0  0
   -1.4289   -2.4750    0.0000 N   0  0  0  0  0  0  0  0  0  0  0  0
   -1.0164   -3.1895    0.0000 C   0  0  1  0  0  0  0  0  0  0  0  0
   -1.4289   -3.9039    0.0000 C   0  0  0  0  0  0  0  0  0  0  0  0
   -1.0164   -4.6184    0.0000 C   0  0  0  0  0  0  0  0  0  0  0  0
   -0.1914   -4.6184    0.0000 C   0  0  0  0  0  0  0  0  0  0  0  0
    0.2211   -5.3329    0.0000 C   0  0  0  0  0  0  0  0  0  0  0  0
   -0.1914   -6.0474    0.0000 C   0  0  0  0  0  0  0  0  0  0  0  0
   -1.0164   -6.0474    0.0000 C   0  0  0  0  0  0  0  0  0  0  0  0
   -1.4289   -5.3329    0.0000 C   0  0  0  0  0  0  0  0  0  0  0  0
   -0.1914   -3.1895    0.0000 C   0  0  2  0  0  0  0  0  0  0  0  0
    0.2211   -3.9039    0.0000 O   0  0  0  0  0  0  0  0  0  0  0  0
    0.2211   -2.4750    0.0000 C   0  0  0  0  0  0  0  0  0  0  0  0
    1.0461   -2.4750    0.0000 N   0  3  0  0  0  0  0  0  0  0  0  0
    1.4586   -1.7605    0.0000 C   0  0  1  0  0  0  0  0  0  0  0  0
    1.0461   -1.0461    0.0000 C   0  0  0  0  0  0  0  0  0  0  0  0
    1.4586   -0.3316    0.0000 C   0  0  0  0  0  0  0  0  0  0  0  0
    0.6833   -0.0494    0.0000 C   0  0  0  0  0  0  0  0  0  0  0  0
    1.6018    0.4809    0.0000 C   0  0  0  0  0  0  0  0  0  0  0  0
    2.2836   -0.3316    0.0000 C   0  0  0  0  0  0  0  0  0  0  0  0
    2.6961   -1.0461    0.0000 C   0  0  0  0  0  0  0  0  0  0  0  0
    3.5030   -1.2176    0.0000 N   0  0  0  0  0  0  0  0  0  0  0  0
    3.5893   -2.0381    0.0000 N   0  0  0  0  0  0  0  0  0  0  0  0
    4.3037   -2.4506    0.0000 C   0  0  0  0  0  0  0  0  0  0  0  0
    5.0182   -2.0381    0.0000 C   0  0  0  0  0  0  0  0  0  0  0  0
    5.7327   -1.6256    0.0000 C   0  0  0  0  0  0  0  0  0  0  0  0
    5.4307   -2.7525    0.0000 C   0  0  0  0  0  0  0  0  0  0  0  0
    4.6057   -1.3236    0.0000 C   0  0  0  0  0  0  0  0  0  0  0  0
    2.8356   -2.3736    0.0000 C   0  0  0  0  0  0  0  0  0  0  0  0
    2.2836   -1.7605    0.0000 C   0  0  0  0  0  0  0  0  0  0  0  0
  1  2  1  0  0  0  0
  2  3  2  0  0  0  0
  2  4  1  0  0  0  0
  5  4  1  6  0  0  0
  5  6  1  0  0  0  0
  6  7  1  0  0  0  0
  7  8  2  0  0  0  0
  8  9  1  0  0  0  0
  9 10  2  0  0  0  0
 10 11  1  0  0  0  0
 11 12  2  0  0  0  0
  7 12  1  0  0  0  0
  5 13  1  0  0  0  0
 13 14  1  1  0  0  0
 13 15  1  0  0  0  0
 15 16  1  0  0  0  0
 17 16  1  1  0  0  0
 17 18  1  0  0  0  0
 18 19  1  0  0  0  0
 19 20  1  0  0  0  0
 19 21  1  0  0  0  0
 19 22  1  0  0  0  0
 22 23  1  0  0  0  0
 23 24  2  0  0  0  0
 24 25  1  0  0  0  0
 25 26  1  0  0  0  0
 26 27  1  0  0  0  0
 27 28  1  0  0  0  0
 27 29  1  0  0  0  0
 27 30  1  0  0  0  0
 25 31  1  0  0  0  0
 31 32  2  0  0  0  0
 17 32  1  0  0  0  0
 23 32  1  0  0  0  0
M  CHG  1  16   1
M  END
>  <MOLECULEID>
M3736870

>  <CLASS>
Active

$$$$

  Mrv2120 12252112132D          

 31 33  0  0  0  0            999 V2000
    1.2802   -3.7386    0.0000 C   0  0  0  0  0  0  0  0  0  0  0  0
    1.9947   -3.3261    0.0000 C   0  0  0  0  0  0  0  0  0  0  0  0
    2.7091   -3.7386    0.0000 O   0  0  0  0  0  0  0  0  0  0  0  0
    1.9947   -2.5011    0.0000 N   0  0  0  0  0  0  0  0  0  0  0  0
    2.7091   -2.0886    0.0000 C   0  0  0  0  0  0  0  0  0  0  0  0
    2.7091   -1.2636    0.0000 C   0  0  0  0  0  0  0  0  0  0  0  0
    1.9947   -0.8511    0.0000 Cl  0  0  0  0  0  0  0  0  0  0  0  0
    3.4236   -0.8511    0.0000 C   0  0  0  0  0  0  0  0  0  0  0  0
    4.1381   -1.2636    0.0000 C   0  0  0  0  0  0  0  0  0  0  0  0
    4.8525   -0.8511    0.0000 C   0  0  0  0  0  0  0  0  0  0  0  0
    5.5670   -1.2636    0.0000 N   0  0  0  0  0  0  0  0  0  0  0  0
    6.2815   -0.8511    0.0000 C   0  0  0  0  0  0  0  0  0  0  0  0
    6.2815   -0.0261    0.0000 N   0  0  0  0  0  0  0  0  0  0  0  0
    6.9960   -1.2636    0.0000 N   0  0  0  0  0  0  0  0  0  0  0  0
    7.7104   -0.8511    0.0000 C   0  0  0  0  0  0  0  0  0  0  0  0
    7.7104   -0.0261    0.0000 O   0  0  0  0  0  0  0  0  0  0  0  0
    8.4249   -1.2636    0.0000 C   0  0  0  0  0  0  0  0  0  0  0  0
    9.1394   -0.8511    0.0000 N   0  0  0  0  0  0  0  0  0  0  0  0
    9.2256   -0.0307    0.0000 C   0  0  0  0  0  0  0  0  0  0  0  0
   10.0326    0.1409    0.0000 C   0  0  0  0  0  0  0  0  0  0  0  0
   10.4451   -0.5736    0.0000 C   0  0  0  0  0  0  0  0  0  0  0  0
   11.2521   -0.7451    0.0000 C   0  0  0  0  0  0  0  0  0  0  0  0
   11.5070   -1.5298    0.0000 C   0  0  0  0  0  0  0  0  0  0  0  0
   10.9550   -2.1428    0.0000 C   0  0  0  0  0  0  0  0  0  0  0  0
   10.1480   -1.9713    0.0000 C   0  0  0  0  0  0  0  0  0  0  0  0
    9.8930   -1.1867    0.0000 C   0  0  0  0  0  0  0  0  0  0  0  0
   11.2099   -2.9275    0.0000 C   0  0  0  0  0  0  0  0  0  0  0  0
   11.4648   -3.7121    0.0000 N   0  0  0  0  0  0  0  0  0  0  0  0
    4.1381   -2.0886    0.0000 C   0  0  0  0  0  0  0  0  0  0  0  0
    3.4236   -2.5011    0.0000 C   0  0  0  0  0  0  0  0  0  0  0  0
    3.4236   -3.3261    0.0000 Cl  0  0  0  0  0  0  0  0  0  0  0  0
  1  2  1  0  0  0  0
  2  3  2  0  0  0  0
  2  4  1  0  0  0  0
  4  5  1  0  0  0  0
  5  6  2  0  0  0  0
  6  7  1  0  0  0  0
  6  8  1  0  0  0  0
  8  9  2  0  0  0  0
  9 10  1  0  0  0  0
 10 11  1  0  0  0  0
 11 12  1  0  0  0  0
 12 13  2  0  0  0  0
 12 14  1  0  0  0  0
 14 15  1  0  0  0  0
 15 16  2  0  0  0  0
 15 17  1  0  0  0  0
 17 18  1  0  0  0  0
 18 19  1  0  0  0  0
 19 20  2  0  0  0  0
 20 21  1  0  0  0  0
 21 22  2  0  0  0  0
 22 23  1  0  0  0  0
 23 24  2  0  0  0  0
 24 25  1  0  0  0  0
 25 26  2  0  0  0  0
 18 26  1  0  0  0  0
 21 26  1  0  0  0  0
 24 27  1  0  0  0  0
 27 28  3  0  0  0  0
  9 29  1  0  0  0  0
 29 30  2  0  0  0  0
  5 30  1  0  0  0  0
 30 31  1  0  0  0  0
M  END
>  <MOLECULEID>
M96818478

>  <CLASS>
Active

$$$$

  Mrv2120 12252112132D          

 34 36  0  0  1  0            999 V2000
   -0.4514   -3.7047    0.0000 C   0  0  0  0  0  0  0  0  0  0  0  0
   -1.2764   -3.7047    0.0000 C   0  0  0  0  0  0  0  0  0  0  0  0
   -1.6889   -4.4191    0.0000 O   0  0  0  0  0  0  0  0  0  0  0  0
   -1.6889   -2.9902    0.0000 N   0  0  0  0  0  0  0  0  0  0  0  0
   -1.2764   -2.2757    0.0000 C   0  0  1  0  0  0  0  0  0  0  0  0
   -1.6889   -1.5613    0.0000 C   0  0  0  0  0  0  0  0  0  0  0  0
   -2.5139   -1.5613    0.0000 C   0  0  0  0  0  0  0  0  0  0  0  0
   -2.9264   -2.2757    0.0000 C   0  0  0  0  0  0  0  0  0  0  0  0
   -3.7514   -2.2757    0.0000 C   0  0  0  0  0  0  0  0  0  0  0  0
   -4.1639   -2.9902    0.0000 F   0  0  0  0  0  0  0  0  0  0  0  0
   -4.1639   -1.5613    0.0000 C   0  0  0  0  0  0  0  0  0  0  0  0
   -3.7514   -0.8468    0.0000 C   0  0  0  0  0  0  0  0  0  0  0  0
   -4.1639   -0.1323    0.0000 F   0  0  0  0  0  0  0  0  0  0  0  0
   -2.9264   -0.8468    0.0000 C   0  0  0  0  0  0  0  0  0  0  0  0
   -0.4514   -2.2757    0.0000 C   0  0  2  0  0  0  0  0  0  0  0  0
   -0.0389   -1.5613    0.0000 O   0  0  0  0  0  0  0  0  0  0  0  0
   -0.0389   -2.9902    0.0000 C   0  0  0  0  0  0  0  0  0  0  0  0
    0.7861   -2.9902    0.0000 N   0  3  0  0  0  0  0  0  0  0  0  0
    1.1986   -3.7047    0.0000 C   0  0  0  0  0  0  0  0  0  0  0  0
    1.8306   -4.2350    0.0000 C   0  0  0  0  0  0  0  0  0  0  0  0
    1.6873   -5.0474    0.0000 C   0  0  0  0  0  0  0  0  0  0  0  0
    0.9121   -5.3296    0.0000 C   0  0  0  0  0  0  0  0  0  0  0  0
    0.2801   -4.7993    0.0000 C   0  0  0  0  0  0  0  0  0  0  0  0
    0.4234   -3.9868    0.0000 C   0  0  0  0  0  0  0  0  0  0  0  0
    1.8306   -3.1744    0.0000 C   0  0  0  0  0  0  0  0  0  0  0  0
    1.6873   -2.3619    0.0000 C   0  0  0  0  0  0  0  0  0  0  0  0
    2.3193   -1.8316    0.0000 C   0  0  0  0  0  0  0  0  0  0  0  0
    3.0946   -2.1138    0.0000 C   0  0  0  0  0  0  0  0  0  0  0  0
    3.2378   -2.9262    0.0000 C   0  0  0  0  0  0  0  0  0  0  0  0
    2.6058   -3.4565    0.0000 C   0  0  0  0  0  0  0  0  0  0  0  0
    2.1761   -1.0191    0.0000 C   0  0  0  0  0  0  0  0  0  0  0  0
    2.0328   -0.2067    0.0000 C   0  0  0  0  0  0  0  0  0  0  0  0
    2.9885   -0.8759    0.0000 C   0  0  0  0  0  0  0  0  0  0  0  0
    1.3636   -1.1624    0.0000 C   0  0  0  0  0  0  0  0  0  0  0  0
  1  2  1  0  0  0  0
  2  3  2  0  0  0  0
  2  4  1  0  0  0  0
  5  4  1  1  0  0  0
  5  6  1  0  0  0  0
  6  7  1  0  0  0  0
  7  8  2  0  0  0  0
  8  9  1  0  0  0  0
  9 10  1  0  0  0  0
  9 11  2  0  0  0  0
 11 12  1  0  0  0  0
 12 13  1  0  0  0  0
 12 14  2  0  0  0  0
  7 14  1  0  0  0  0
  5 15  1  0  0  0  0
 15 16  1  6  0  0  0
 15 17  1  0  0  0  0
 17 18  1  0  0  0  0
 18 19  1  0  0  0  0
 19 20  1  0  0  0  0
 20 21  1  0  0  0  0
 21 22  1  0  0  0  0
 22 23  1  0  0  0  0
 23 24  1  0  0  0  0
 19 24  1  0  0  0  0
 19 25  1  0  0  0  0
 25 26  2  0  0  0  0
 26 27  1  0  0  0  0
 27 28  2  0  0  0  0
 28 29  1  0  0  0  0
 29 30  2  0  0  0  0
 25 30  1  0  0  0  0
 27 31  1  0  0  0  0
 31 32  1  0  0  0  0
 31 33  1  0  0  0  0
 31 34  1  0  0  0  0
M  CHG  1  18   1
M  END
>  <MOLECULEID>
M1239869

>  <CLASS>
Active

$$$$

  Mrv2120 12252112132D          

 25 28  0  0  1  0            999 V2000
    4.3207    0.2237    0.0000 C   0  0  0  0  0  0  0  0  0  0  0  0
    3.5020    0.3257    0.0000 N   0  0  0  0  0  0  0  0  0  0  0  0
    2.9383   -0.2766    0.0000 C   0  0  0  0  0  0  0  0  0  0  0  0
    3.0942   -1.0868    0.0000 N   0  0  0  0  0  0  0  0  0  0  0  0
    2.1912    0.0734    0.0000 N   0  0  0  0  0  0  0  0  0  0  0  0
    2.2932    0.8920    0.0000 C   0  0  2  0  0  0  0  0  0  0  0  0
    2.4803    1.6956    0.0000 C   0  0  0  0  0  0  0  0  0  0  0  0
    1.8779    2.2593    0.0000 C   0  0  0  0  0  0  0  0  0  0  0  0
    2.5377    2.7546    0.0000 C   0  0  0  0  0  0  0  0  0  0  0  0
    1.5047    2.9951    0.0000 C   0  0  0  0  0  0  0  0  0  0  0  0
    1.0886    2.0195    0.0000 C   0  0  0  0  0  0  0  0  0  0  0  0
    0.9015    1.2160    0.0000 C   0  0  0  0  0  0  0  0  0  0  0  0
    1.5039    0.6523    0.0000 C   0  0  0  0  0  0  0  0  0  0  0  0
    1.3168   -0.1512    0.0000 C   0  0  0  0  0  0  0  0  0  0  0  0
    0.5274   -0.3910    0.0000 C   0  0  0  0  0  0  0  0  0  0  0  0
   -0.0749    0.1727    0.0000 C   0  0  0  0  0  0  0  0  0  0  0  0
    0.1121    0.9762    0.0000 C   0  0  0  0  0  0  0  0  0  0  0  0
    0.3404   -1.1945    0.0000 C   0  0  0  0  0  0  0  0  0  0  0  0
    0.9427   -1.7583    0.0000 C   0  0  0  0  0  0  0  0  0  0  0  0
    0.7557   -2.5618    0.0000 N   0  0  0  0  0  0  0  0  0  0  0  0
   -0.0337   -2.8016    0.0000 C   0  0  0  0  0  0  0  0  0  0  0  0
   -0.6360   -2.2378    0.0000 N   0  0  0  0  0  0  0  0  0  0  0  0
   -0.4490   -1.4343    0.0000 C   0  0  0  0  0  0  0  0  0  0  0  0
    3.1034    1.0480    0.0000 C   0  0  0  0  0  0  0  0  0  0  0  0
    3.4534    1.7951    0.0000 O   0  0  0  0  0  0  0  0  0  0  0  0
  1  2  1  0  0  0  0
  2  3  1  0  0  0  0
  3  4  1  0  0  0  0
  3  5  2  0  0  0  0
  6  5  1  1  0  0  0
  6  7  1  0  0  0  0
  7  8  1  0  0  0  0
  8  9  1  0  0  0  0
  8 10  1  0  0  0  0
  8 11  1  0  0  0  0
 11 12  1  0  0  0  0
 12 13  2  0  0  0  0
  6 13  1  0  0  0  0
 13 14  1  0  0  0  0
 14 15  2  0  0  0  0
 15 16  1  0  0  0  0
 16 17  2  0  0  0  0
 12 17  1  0  0  0  0
 15 18  1  0  0  0  0
 18 19  2  0  0  0  0
 19 20  1  0  0  0  0
 20 21  2  0  0  0  0
 21 22  1  0  0  0  0
 22 23  2  0  0  0  0
 18 23  1  0  0  0  0
  6 24  1  0  0  0  0
  2 24  1  0  0  0  0
 24 25  2  0  0  0  0
M  END
>  <MOLECULEID>
M3739257

>  <CLASS>
Active

$$$$

  Mrv2120 12252112132D          

 72 74  0  0  1  0            999 V2000
   -7.6539    7.0668    0.0000 C   0  0  0  0  0  0  0  0  0  0  0  0
   -6.8474    7.2409    0.0000 O   0  0  0  0  0  0  0  0  0  0  0  0
   -6.2935    6.6295    0.0000 C   0  0  0  0  0  0  0  0  0  0  0  0
   -6.5459    5.8441    0.0000 O   0  0  0  0  0  0  0  0  0  0  0  0
   -5.4870    6.8036    0.0000 C   0  0  1  0  0  0  0  0  0  0  0  0
   -5.1539    7.5584    0.0000 C   0  0  0  0  0  0  0  0  0  0  0  0
   -4.3331    7.4747    0.0000 C   0  0  0  0  0  0  0  0  0  0  0  0
   -4.1590    6.6683    0.0000 C   0  0  0  0  0  0  0  0  0  0  0  0
   -4.8722    6.2535    0.0000 N   0  0  0  0  0  0  0  0  0  0  0  0
   -4.9558    5.4328    0.0000 C   0  0  0  0  0  0  0  0  0  0  0  0
   -5.7084    5.0948    0.0000 O   0  0  0  0  0  0  0  0  0  0  0  0
   -4.2868    4.9500    0.0000 C   0  0  1  0  0  0  0  0  0  0  0  0
   -4.3704    4.1292    0.0000 C   0  0  0  0  0  0  0  0  0  0  0  0
   -5.1231    3.7913    0.0000 C   0  0  0  0  0  0  0  0  0  0  0  0
   -5.2067    2.9705    0.0000 C   0  0  0  0  0  0  0  0  0  0  0  0
   -5.9593    2.6326    0.0000 C   0  0  0  0  0  0  0  0  0  0  0  0
   -6.6283    3.1154    0.0000 C   0  0  0  0  0  0  0  0  0  0  0  0
   -6.5446    3.9361    0.0000 C   0  0  0  0  0  0  0  0  0  0  0  0
   -5.7920    4.2741    0.0000 C   0  0  0  0  0  0  0  0  0  0  0  0
   -3.5342    5.2880    0.0000 N   0  0  0  0  0  0  0  0  0  0  0  0
   -3.4506    6.1087    0.0000 C   0  0  0  0  0  0  0  0  0  0  0  0
   -2.8652    4.8052    0.0000 C   0  0  0  0  0  0  0  0  0  0  0  0
   -2.9489    3.9844    0.0000 O   0  0  0  0  0  0  0  0  0  0  0  0
   -2.1126    5.1431    0.0000 C   0  0  2  0  0  0  0  0  0  0  0  0
   -2.0290    5.9639    0.0000 C   0  0  0  0  0  0  0  0  0  0  0  0
   -1.4437    4.6603    0.0000 N   0  0  0  0  0  0  0  0  0  0  0  0
   -0.6911    4.9983    0.0000 C   0  0  0  0  0  0  0  0  0  0  0  0
   -0.6074    5.8190    0.0000 O   0  0  0  0  0  0  0  0  0  0  0  0
   -0.0221    4.5155    0.0000 C   0  0  2  0  0  0  0  0  0  0  0  0
   -0.1057    3.6947    0.0000 C   0  0  0  0  0  0  0  0  0  0  0  0
   -0.8583    3.3568    0.0000 C   0  0  0  0  0  0  0  0  0  0  0  0
   -0.9419    2.5360    0.0000 C   0  0  0  0  0  0  0  0  0  0  0  0
   -1.5273    3.8396    0.0000 C   0  0  0  0  0  0  0  0  0  0  0  0
    0.7305    4.8534    0.0000 N   0  0  0  0  0  0  0  0  0  0  0  0
    1.3995    4.3706    0.0000 C   0  0  0  0  0  0  0  0  0  0  0  0
    1.3159    3.5499    0.0000 O   0  0  0  0  0  0  0  0  0  0  0  0
    2.1521    4.7086    0.0000 C   0  0  0  0  0  0  0  0  0  0  0  0
    2.8211    4.2258    0.0000 C   0  0  2  0  0  0  0  0  0  0  0  0
    2.7375    3.4051    0.0000 O   0  0  0  0  0  0  0  0  0  0  0  0
    3.5737    4.5638    0.0000 C   0  0  2  0  0  0  0  0  0  0  0  0
    3.6573    5.3845    0.0000 C   0  0  0  0  0  0  0  0  0  0  0  0
    2.9883    5.8673    0.0000 C   0  0  0  0  0  0  0  0  0  0  0  0
    2.2357    5.5294    0.0000 C   0  0  0  0  0  0  0  0  0  0  0  0
    1.5667    6.0121    0.0000 C   0  0  0  0  0  0  0  0  0  0  0  0
    1.6504    6.8329    0.0000 C   0  0  0  0  0  0  0  0  0  0  0  0
    2.4030    7.1709    0.0000 C   0  0  0  0  0  0  0  0  0  0  0  0
    3.0720    6.6881    0.0000 C   0  0  0  0  0  0  0  0  0  0  0  0
    4.2427    4.0810    0.0000 N   0  0  0  0  0  0  0  0  0  0  0  0
    4.9953    4.4189    0.0000 C   0  0  0  0  0  0  0  0  0  0  0  0
    5.0789    5.2397    0.0000 O   0  0  0  0  0  0  0  0  0  0  0  0
    5.6643    3.9361    0.0000 C   0  0  2  0  0  0  0  0  0  0  0  0
    5.5806    3.1154    0.0000 C   0  0  0  0  0  0  0  0  0  0  0  0
    4.8280    2.7774    0.0000 C   0  0  0  0  0  0  0  0  0  0  0  0
    4.7444    1.9567    0.0000 C   0  0  0  0  0  0  0  0  0  0  0  0
    5.4134    1.4739    0.0000 N   0  0  0  0  0  0  0  0  0  0  0  0
    3.9918    1.6187    0.0000 O   0  0  0  0  0  0  0  0  0  0  0  0
    6.4169    4.2741    0.0000 N   0  0  0  0  0  0  0  0  0  0  0  0
    6.5005    5.0948    0.0000 C   0  0  0  0  0  0  0  0  0  0  0  0
    7.0858    3.7913    0.0000 C   0  0  0  0  0  0  0  0  0  0  0  0
    7.0022    2.9705    0.0000 O   0  0  0  0  0  0  0  0  0  0  0  0
    7.8384    4.1292    0.0000 C   0  0  1  0  0  0  0  0  0  0  0  0
    8.5074    3.6465    0.0000 N   0  0  0  0  0  0  0  0  0  0  0  0
    9.2600    3.9844    0.0000 C   0  0  0  0  0  0  0  0  0  0  0  0
    9.3436    4.8052    0.0000 O   0  0  0  0  0  0  0  0  0  0  0  0
    9.9290    3.5016    0.0000 O   0  0  0  0  0  0  0  0  0  0  0  0
   10.6816    3.8396    0.0000 C   0  0  0  0  0  0  0  0  0  0  0  0
   11.4342    4.1775    0.0000 C   0  0  0  0  0  0  0  0  0  0  0  0
   11.0196    3.0870    0.0000 C   0  0  0  0  0  0  0  0  0  0  0  0
   10.3436    4.5922    0.0000 C   0  0  0  0  0  0  0  0  0  0  0  0
    7.9221    4.9500    0.0000 C   0  0  0  0  0  0  0  0  0  0  0  0
    7.2531    5.4328    0.0000 C   0  0  0  0  0  0  0  0  0  0  0  0
    8.6747    5.2880    0.0000 C   0  0  0  0  0  0  0  0  0  0  0  0
  1  2  1  0  0  0  0
  2  3  1  0  0  0  0
  3  4  2  0  0  0  0
  5  3  1  1  0  0  0
  5  6  1  0  0  0  0
  6  7  1  0  0  0  0
  7  8  1  0  0  0  0
  8  9  1  0  0  0  0
  5  9  1  0  0  0  0
  9 10  1  0  0  0  0
 10 11  2  0  0  0  0
 12 10  1  0  0  0  0
 12 13  1  0  0  0  0
 13 14  1  0  0  0  0
 14 15  2  0  0  0  0
 15 16  1  0  0  0  0
 16 17  2  0  0  0  0
 17 18  1  0  0  0  0
 18 19  2  0  0  0  0
 14 19  1  0  0  0  0
 12 20  1  6  0  0  0
 20 21  1  0  0  0  0
 20 22  1  0  0  0  0
 22 23  2  0  0  0  0
 24 22  1  0  0  0  0
 24 25  1  6  0  0  0
 24 26  1  0  0  0  0
 26 27  1  0  0  0  0
 27 28  2  0  0  0  0
 29 27  1  0  0  0  0
 29 30  1  0  0  0  0
 30 31  1  0  0  0  0
 31 32  1  0  0  0  0
 31 33  1  0  0  0  0
 29 34  1  1  0  0  0
 34 35  1  0  0  0  0
 35 36  2  0  0  0  0
 35 37  1  0  0  0  0
 38 37  1  0  0  0  0
 38 39  1  1  0  0  0
 38 40  1  0  0  0  0
 40 41  1  0  0  0  0
 41 42  1  0  0  0  0
 42 43  2  0  0  0  0
 43 44  1  0  0  0  0
 44 45  2  0  0  0  0
 45 46  1  0  0  0  0
 46 47  2  0  0  0  0
 42 47  1  0  0  0  0
 40 48  1  6  0  0  0
 48 49  1  0  0  0  0
 49 50  2  0  0  0  0
 51 49  1  0  0  0  0
 51 52  1  0  0  0  0
 52 53  1  0  0  0  0
 53 54  1  0  0  0  0
 54 55  1  0  0  0  0
 54 56  2  0  0  0  0
 51 57  1  1  0  0  0
 57 58  1  0  0  0  0
 57 59  1  0  0  0  0
 59 60  2  0  0  0  0
 61 59  1  0  0  0  0
 61 62  1  6  0  0  0
 62 63  1  0  0  0  0
 63 64  2  0  0  0  0
 63 65  1  0  0  0  0
 65 66  1  0  0  0  0
 66 67  1  0  0  0  0
 66 68  1  0  0  0  0
 66 69  1  0  0  0  0
 61 70  1  0  0  0  0
 70 71  1  0  0  0  0
 70 72  1  0  0  0  0
M  END
>  <MOLECULEID>
M96818479

>  <CLASS>
Active

$$$$

  Mrv2120 12252112132D          

 37 39  0  0  1  0            999 V2000
    5.7158    1.6500    0.0000 C   0  0  0  0  0  0  0  0  0  0  0  0
    5.7158    0.8250    0.0000 C   0  0  0  0  0  0  0  0  0  0  0  0
    4.8908    0.8250    0.0000 C   0  0  0  0  0  0  0  0  0  0  0  0
    6.5408    0.8250    0.0000 C   0  0  0  0  0  0  0  0  0  0  0  0
    5.7158    0.0000    0.0000 C   0  0  0  0  0  0  0  0  0  0  0  0
    6.4302   -0.4125    0.0000 C   0  0  0  0  0  0  0  0  0  0  0  0
    6.4302   -1.2375    0.0000 C   0  0  0  0  0  0  0  0  0  0  0  0
    5.7158   -1.6500    0.0000 C   0  0  0  0  0  0  0  0  0  0  0  0
    5.0013   -1.2375    0.0000 C   0  0  0  0  0  0  0  0  0  0  0  0
    4.2868   -1.6500    0.0000 C   0  0  0  0  0  0  0  0  0  0  0  0
    3.5724   -1.2375    0.0000 N   0  3  0  0  0  0  0  0  0  0  0  0
    2.8579   -1.6500    0.0000 C   0  0  1  0  0  0  0  0  0  0  0  0
    2.8579   -2.4750    0.0000 C   0  0  0  0  0  0  0  0  0  0  0  0
    2.1434   -2.8875    0.0000 S   0  0  0  0  0  0  0  0  0  0  0  0
    2.6737   -3.5195    0.0000 O   0  0  0  0  0  0  0  0  0  0  0  0
    1.6131   -3.5195    0.0000 O   0  0  0  0  0  0  0  0  0  0  0  0
    1.4289   -2.4750    0.0000 C   0  0  0  0  0  0  0  0  0  0  0  0
    1.4289   -1.6500    0.0000 C   0  0  1  0  0  0  0  0  0  0  0  0
    0.7145   -1.2375    0.0000 C   0  0  0  0  0  0  0  0  0  0  0  0
    0.7145   -0.4125    0.0000 C   0  0  0  0  0  0  0  0  0  0  0  0
    0.0000    0.0000    0.0000 C   0  0  0  0  0  0  0  0  0  0  0  0
    0.0000    0.8250    0.0000 C   0  0  0  0  0  0  0  0  0  0  0  0
   -0.7145    1.2375    0.0000 C   0  0  0  0  0  0  0  0  0  0  0  0
   -0.7145    2.0625    0.0000 C   0  0  2  0  0  0  0  0  0  0  0  0
    0.0000    2.4750    0.0000 O   0  0  0  0  0  0  0  0  0  0  0  0
   -1.4289    2.4750    0.0000 C   0  0  0  0  0  0  0  0  0  0  0  0
   -2.1434    2.8875    0.0000 F   0  0  0  0  0  0  0  0  0  0  0  0
   -1.0164    3.1895    0.0000 F   0  0  0  0  0  0  0  0  0  0  0  0
   -1.8414    1.7605    0.0000 F   0  0  0  0  0  0  0  0  0  0  0  0
    0.7145    1.2375    0.0000 C   0  0  0  0  0  0  0  0  0  0  0  0
    0.7145    2.0625    0.0000 N   0  0  0  0  0  0  0  0  0  0  0  0
    1.4289    0.8250    0.0000 C   0  0  0  0  0  0  0  0  0  0  0  0
    2.1434    1.2375    0.0000 F   0  0  0  0  0  0  0  0  0  0  0  0
    1.4289    0.0000    0.0000 C   0  0  0  0  0  0  0  0  0  0  0  0
    2.1434   -1.2375    0.0000 C   0  0  2  0  0  0  0  0  0  0  0  0
    2.1434   -0.4125    0.0000 O   0  0  0  0  0  0  0  0  0  0  0  0
    5.0013   -0.4125    0.0000 C   0  0  0  0  0  0  0  0  0  0  0  0
  1  2  1  0  0  0  0
  2  3  1  0  0  0  0
  2  4  1  0  0  0  0
  2  5  1  0  0  0  0
  5  6  2  0  0  0  0
  6  7  1  0  0  0  0
  7  8  2  0  0  0  0
  8  9  1  0  0  0  0
  9 10  1  0  0  0  0
 10 11  1  0  0  0  0
 12 11  1  1  0  0  0
 12 13  1  0  0  0  0
 13 14  1  0  0  0  0
 14 15  2  0  0  0  0
 14 16  2  0  0  0  0
 14 17  1  0  0  0  0
 18 17  1  0  0  0  0
 18 19  1  1  0  0  0
 19 20  1  0  0  0  0
 20 21  2  0  0  0  0
 21 22  1  0  0  0  0
 22 23  1  0  0  0  0
 24 23  1  0  0  0  0
 24 25  1  1  0  0  0
 24 26  1  0  0  0  0
 26 27  1  0  0  0  0
 26 28  1  0  0  0  0
 26 29  1  0  0  0  0
 22 30  2  0  0  0  0
 30 31  1  0  0  0  0
 30 32  1  0  0  0  0
 32 33  1  0  0  0  0
 32 34  2  0  0  0  0
 20 34  1  0  0  0  0
 35 18  1  0  0  0  0
 35 12  1  0  0  0  0
 35 36  1  6  0  0  0
  9 37  2  0  0  0  0
  5 37  1  0  0  0  0
M  CHG  1  11   1
M  END
>  <MOLECULEID>
M3737454

>  <CLASS>
Active

$$$$

  Mrv2120 12252112132D          

 29 31  0  0  1  0            999 V2000
    3.6704   -5.6317    0.0000 N   0  0  0  0  0  0  0  0  0  0  0  0
    3.6704   -4.8067    0.0000 C   0  0  0  0  0  0  0  0  0  0  0  0
    2.9559   -4.3942    0.0000 N   0  0  0  0  0  0  0  0  0  0  0  0
    2.9559   -3.5692    0.0000 C   0  0  2  0  0  0  0  0  0  0  0  0
    2.1434   -3.7125    0.0000 C   0  0  0  0  0  0  0  0  0  0  0  0
    1.8612   -4.4877    0.0000 F   0  0  0  0  0  0  0  0  0  0  0  0
    2.6737   -2.7940    0.0000 C   0  0  0  0  0  0  0  0  0  0  0  0
    3.2040   -2.1620    0.0000 C   0  0  0  0  0  0  0  0  0  0  0  0
    2.9218   -1.3868    0.0000 C   0  0  0  0  0  0  0  0  0  0  0  0
    3.4521   -0.7548    0.0000 N   0  0  0  0  0  0  0  0  0  0  0  0
    3.1700    0.0205    0.0000 C   0  0  0  0  0  0  0  0  0  0  0  0
    2.3575    0.1637    0.0000 O   0  0  0  0  0  0  0  0  0  0  0  0
    3.7003    0.6525    0.0000 C   0  0  0  0  0  0  0  0  0  0  0  0
    3.4181    1.4277    0.0000 N   0  0  0  0  0  0  0  0  0  0  0  0
    3.9484    2.0597    0.0000 C   0  0  0  0  0  0  0  0  0  0  0  0
    4.7609    1.9164    0.0000 C   0  0  0  0  0  0  0  0  0  0  0  0
    5.0430    1.1412    0.0000 C   0  0  0  0  0  0  0  0  0  0  0  0
    4.5127    0.5092    0.0000 C   0  0  0  0  0  0  0  0  0  0  0  0
    5.2912    2.5484    0.0000 C   0  0  0  0  0  0  0  0  0  0  0  0
    5.8215    3.1804    0.0000 N   0  0  0  0  0  0  0  0  0  0  0  0
    2.1094   -1.2435    0.0000 C   0  0  0  0  0  0  0  0  0  0  0  0
    1.5791   -1.8755    0.0000 C   0  0  0  0  0  0  0  0  0  0  0  0
    1.8612   -2.6507    0.0000 C   0  0  0  0  0  0  0  0  0  0  0  0
    1.3309   -3.2827    0.0000 F   0  0  0  0  0  0  0  0  0  0  0  0
    3.6704   -3.1567    0.0000 C   0  0  0  0  0  0  0  0  0  0  0  0
    3.1401   -2.5248    0.0000 F   0  0  0  0  0  0  0  0  0  0  0  0
    4.2007   -2.5248    0.0000 F   0  0  0  0  0  0  0  0  0  0  0  0
    4.3848   -3.5692    0.0000 C   0  0  0  0  0  0  0  0  0  0  0  0
    4.3848   -4.3942    0.0000 O   0  0  0  0  0  0  0  0  0  0  0  0
  1  2  1  0  0  0  0
  2  3  2  0  0  0  0
  4  3  1  0  0  0  0
  4  5  1  1  0  0  0
  5  6  1  0  0  0  0
  4  7  1  6  0  0  0
  7  8  2  0  0  0  0
  8  9  1  0  0  0  0
  9 10  1  0  0  0  0
 10 11  1  0  0  0  0
 11 12  2  0  0  0  0
 11 13  1  0  0  0  0
 13 14  2  0  0  0  0
 14 15  1  0  0  0  0
 15 16  2  0  0  0  0
 16 17  1  0  0  0  0
 17 18  2  0  0  0  0
 13 18  1  0  0  0  0
 16 19  1  0  0  0  0
 19 20  3  0  0  0  0
  9 21  2  0  0  0  0
 21 22  1  0  0  0  0
 22 23  2  0  0  0  0
  7 23  1  0  0  0  0
 23 24  1  0  0  0  0
  4 25  1  0  0  0  0
 25 26  1  0  0  0  0
 25 27  1  0  0  0  0
 25 28  1  0  0  0  0
 28 29  1  0  0  0  0
  2 29  1  0  0  0  0
M  END
>  <MOLECULEID>
M3733401

>  <CLASS>
Active

$$$$

  Mrv2120 12252112132D          

 26 28  0  0  1  0            999 V2000
   -0.8125   -3.4433    0.0000 C   0  0  0  0  0  0  0  0  0  0  0  0
   -0.2822   -4.0752    0.0000 C   0  0  1  0  0  0  0  0  0  0  0  0
    0.4323   -4.4877    0.0000 C   0  0  0  0  0  0  0  0  0  0  0  0
    0.4323   -5.3127    0.0000 C   0  0  0  0  0  0  0  0  0  0  0  0
   -0.2822   -5.7252    0.0000 O   0  0  0  0  0  0  0  0  0  0  0  0
   -0.9966   -5.3127    0.0000 C   0  0  0  0  0  0  0  0  0  0  0  0
   -1.7111   -5.7252    0.0000 N   0  0  0  0  0  0  0  0  0  0  0  0
   -0.9966   -4.4877    0.0000 N   0  0  0  0  0  0  0  0  0  0  0  0
    0.2481   -3.4433    0.0000 C   0  0  0  0  0  0  0  0  0  0  0  0
   -0.0340   -2.6680    0.0000 C   0  0  0  0  0  0  0  0  0  0  0  0
    0.4963   -2.0360    0.0000 C   0  0  0  0  0  0  0  0  0  0  0  0
    0.2141   -1.2608    0.0000 N   0  0  0  0  0  0  0  0  0  0  0  0
   -0.5984   -1.1175    0.0000 C   0  0  0  0  0  0  0  0  0  0  0  0
   -1.1287   -1.7495    0.0000 O   0  0  0  0  0  0  0  0  0  0  0  0
   -0.8805   -0.3423    0.0000 C   0  0  0  0  0  0  0  0  0  0  0  0
   -1.6930   -0.1990    0.0000 N   0  0  0  0  0  0  0  0  0  0  0  0
   -1.9752    0.5762    0.0000 C   0  0  0  0  0  0  0  0  0  0  0  0
   -1.4449    1.2082    0.0000 C   0  0  0  0  0  0  0  0  0  0  0  0
   -0.6324    1.0650    0.0000 C   0  0  0  0  0  0  0  0  0  0  0  0
   -0.3502    0.2897    0.0000 C   0  0  0  0  0  0  0  0  0  0  0  0
   -1.7270    1.9835    0.0000 C   0  0  0  0  0  0  0  0  0  0  0  0
   -2.0092    2.7587    0.0000 N   0  0  0  0  0  0  0  0  0  0  0  0
    1.3087   -2.1793    0.0000 C   0  0  0  0  0  0  0  0  0  0  0  0
    1.5909   -2.9545    0.0000 C   0  0  0  0  0  0  0  0  0  0  0  0
    1.0606   -3.5865    0.0000 C   0  0  0  0  0  0  0  0  0  0  0  0
    1.3428   -4.3618    0.0000 F   0  0  0  0  0  0  0  0  0  0  0  0
  2  1  1  1  0  0  0
  2  3  1  0  0  0  0
  3  4  1  0  0  0  0
  4  5  1  0  0  0  0
  5  6  1  0  0  0  0
  6  7  1  0  0  0  0
  6  8  2  0  0  0  0
  2  8  1  0  0  0  0
  2  9  1  6  0  0  0
  9 10  2  0  0  0  0
 10 11  1  0  0  0  0
 11 12  1  0  0  0  0
 12 13  1  0  0  0  0
 13 14  2  0  0  0  0
 13 15  1  0  0  0  0
 15 16  2  0  0  0  0
 16 17  1  0  0  0  0
 17 18  2  0  0  0  0
 18 19  1  0  0  0  0
 19 20  2  0  0  0  0
 15 20  1  0  0  0  0
 18 21  1  0  0  0  0
 21 22  3  0  0  0  0
 11 23  2  0  0  0  0
 23 24  1  0  0  0  0
 24 25  2  0  0  0  0
  9 25  1  0  0  0  0
 25 26  1  0  0  0  0
M  END
>  <MOLECULEID>
M96813317

>  <CLASS>
Active

$$$$

  Mrv2120 12252112132D          

 37 36  0  0  1  0            999 V2000
    9.9946    3.4673    0.0000 C   0  0  0  0  0  0  0  0  0  0  0  0
    9.9000    4.2868    0.0000 C   0  0  0  0  0  0  0  0  0  0  0  0
   10.5624    4.7786    0.0000 C   0  0  0  0  0  0  0  0  0  0  0  0
   11.3195    4.4507    0.0000 C   0  0  0  0  0  0  0  0  0  0  0  0
   11.9819    4.9425    0.0000 N   0  0  0  0  0  0  0  0  0  0  0  0
   12.7390    4.6146    0.0000 C   0  0  0  0  0  0  0  0  0  0  0  0
   12.8337    3.7951    0.0000 O   0  0  0  0  0  0  0  0  0  0  0  0
   13.4015    5.1064    0.0000 C   0  0  2  0  0  0  0  0  0  0  0  0
   13.3068    5.9259    0.0000 C   0  0  0  0  0  0  0  0  0  0  0  0
   14.1585    4.7786    0.0000 C   0  0  0  0  0  0  0  0  0  0  0  0
   14.8210    5.2703    0.0000 C   0  0  2  0  0  0  0  0  0  0  0  0
   14.7263    6.0898    0.0000 O   0  0  0  0  0  0  0  0  0  0  0  0
   15.5780    4.9425    0.0000 C   0  0  2  0  0  0  0  0  0  0  0  0
   15.6727    4.1229    0.0000 C   0  0  0  0  0  0  0  0  0  0  0  0
   15.0102    3.6312    0.0000 C   0  0  0  0  0  0  0  0  0  0  0  0
   15.1049    2.8116    0.0000 C   0  0  0  0  0  0  0  0  0  0  0  0
   14.2532    3.9590    0.0000 C   0  0  0  0  0  0  0  0  0  0  0  0
   16.2405    5.4342    0.0000 N   0  0  0  0  0  0  0  0  0  0  0  0
   16.9975    5.1064    0.0000 C   0  0  0  0  0  0  0  0  0  0  0  0
   17.0922    4.2868    0.0000 O   0  0  0  0  0  0  0  0  0  0  0  0
   17.6600    5.5981    0.0000 C   0  0  2  0  0  0  0  0  0  0  0  0
   17.5654    6.4177    0.0000 C   0  0  0  0  0  0  0  0  0  0  0  0
   16.8083    6.7455    0.0000 C   0  0  0  0  0  0  0  0  0  0  0  0
   16.1458    6.2538    0.0000 S   0  0  0  0  0  0  0  0  0  0  0  0
   15.3888    6.5816    0.0000 C   0  0  0  0  0  0  0  0  0  0  0  0
   18.4171    5.2703    0.0000 N   0  0  0  0  0  0  0  0  0  0  0  0
   19.0795    5.7620    0.0000 C   0  0  0  0  0  0  0  0  0  0  0  0
   18.9849    6.5816    0.0000 O   0  0  0  0  0  0  0  0  0  0  0  0
   19.8366    5.4342    0.0000 C   0  0  2  0  0  0  0  0  0  0  0  0
   20.4990    5.9259    0.0000 C   0  0  0  0  0  0  0  0  0  0  0  0
   20.4044    6.7455    0.0000 C   0  0  0  0  0  0  0  0  0  0  0  0
   19.6473    7.0733    0.0000 C   0  0  0  0  0  0  0  0  0  0  0  0
   21.0668    7.2372    0.0000 C   0  0  0  0  0  0  0  0  0  0  0  0
   19.9312    4.6146    0.0000 N   0  0  0  0  0  0  0  0  0  0  0  0
   20.6883    4.2868    0.0000 C   0  0  0  0  0  0  0  0  0  0  0  0
   21.3507    4.7786    0.0000 C   0  0  0  0  0  0  0  0  0  0  0  0
   20.7829    3.4673    0.0000 O   0  0  0  0  0  0  0  0  0  0  0  0
  1  2  1  0  0  0  0
  2  3  1  0  0  0  0
  3  4  1  0  0  0  0
  4  5  1  0  0  0  0
  5  6  1  0  0  0  0
  6  7  2  0  0  0  0
  8  6  1  0  0  0  0
  8  9  1  6  0  0  0
  8 10  1  0  0  0  0
 11 10  1  0  0  0  0
 11 12  1  6  0  0  0
 11 13  1  0  0  0  0
 13 14  1  0  0  0  0
 14 15  1  0  0  0  0
 15 16  1  0  0  0  0
 15 17  1  0  0  0  0
 13 18  1  1  0  0  0
 18 19  1  0  0  0  0
 19 20  2  0  0  0  0
 21 19  1  0  0  0  0
 21 22  1  0  0  0  0
 22 23  1  0  0  0  0
 23 24  1  0  0  0  0
 24 25  1  0  0  0  0
 21 26  1  6  0  0  0
 26 27  1  0  0  0  0
 27 28  2  0  0  0  0
 29 27  1  0  0  0  0
 29 30  1  0  0  0  0
 30 31  1  0  0  0  0
 31 32  1  0  0  0  0
 31 33  1  0  0  0  0
 29 34  1  6  0  0  0
 34 35  1  0  0  0  0
 35 36  1  0  0  0  0
 35 37  2  0  0  0  0
M  END
>  <MOLECULEID>
M3742150

>  <CLASS>
Active

$$$$

  Mrv2120 12252112132D          

 28 30  0  0  1  0            999 V2000
   -3.2951   -5.6496    0.0000 N   0  0  0  0  0  0  0  0  0  0  0  0
   -2.5806   -5.2371    0.0000 C   0  0  0  0  0  0  0  0  0  0  0  0
   -2.5806   -4.4121    0.0000 N   0  0  0  0  0  0  0  0  0  0  0  0
   -1.8661   -3.9996    0.0000 C   0  0  2  0  0  0  0  0  0  0  0  0
   -1.1517   -4.4121    0.0000 C   0  0  0  0  0  0  0  0  0  0  0  0
   -1.1517   -5.2371    0.0000 C   0  0  0  0  0  0  0  0  0  0  0  0
   -1.8661   -5.6496    0.0000 O   0  0  0  0  0  0  0  0  0  0  0  0
   -2.2534   -3.2712    0.0000 C   0  0  0  0  0  0  0  0  0  0  0  0
   -2.3110   -2.4482    0.0000 F   0  0  0  0  0  0  0  0  0  0  0  0
   -3.0779   -3.2424    0.0000 F   0  0  0  0  0  0  0  0  0  0  0  0
   -1.4788   -3.2712    0.0000 C   0  0  0  0  0  0  0  0  0  0  0  0
   -1.9160   -2.5716    0.0000 C   0  0  0  0  0  0  0  0  0  0  0  0
   -1.5287   -1.8431    0.0000 C   0  0  0  0  0  0  0  0  0  0  0  0
   -1.9659   -1.1435    0.0000 N   0  0  0  0  0  0  0  0  0  0  0  0
   -1.5785   -0.4151    0.0000 C   0  0  0  0  0  0  0  0  0  0  0  0
   -0.7541   -0.3863    0.0000 O   0  0  0  0  0  0  0  0  0  0  0  0
   -2.0157    0.2846    0.0000 C   0  0  0  0  0  0  0  0  0  0  0  0
   -2.8402    0.2558    0.0000 N   0  0  0  0  0  0  0  0  0  0  0  0
   -3.2774    0.9554    0.0000 C   0  0  0  0  0  0  0  0  0  0  0  0
   -2.8901    1.6839    0.0000 C   0  0  0  0  0  0  0  0  0  0  0  0
   -2.0656    1.7126    0.0000 C   0  0  0  0  0  0  0  0  0  0  0  0
   -1.6284    1.0130    0.0000 C   0  0  0  0  0  0  0  0  0  0  0  0
   -3.3273    2.3835    0.0000 C   0  0  0  0  0  0  0  0  0  0  0  0
   -3.7645    3.0831    0.0000 N   0  0  0  0  0  0  0  0  0  0  0  0
   -0.7042   -1.8143    0.0000 C   0  0  0  0  0  0  0  0  0  0  0  0
   -0.2670   -2.5140    0.0000 C   0  0  0  0  0  0  0  0  0  0  0  0
   -0.6543   -3.2424    0.0000 C   0  0  0  0  0  0  0  0  0  0  0  0
   -0.2171   -3.9421    0.0000 F   0  0  0  0  0  0  0  0  0  0  0  0
  1  2  1  0  0  0  0
  2  3  2  0  0  0  0
  4  3  1  0  0  0  0
  4  5  1  0  0  0  0
  5  6  1  0  0  0  0
  6  7  1  0  0  0  0
  2  7  1  0  0  0  0
  4  8  1  1  0  0  0
  8  9  1  0  0  0  0
  8 10  1  0  0  0  0
  4 11  1  6  0  0  0
 11 12  2  0  0  0  0
 12 13  1  0  0  0  0
 13 14  1  0  0  0  0
 14 15  1  0  0  0  0
 15 16  2  0  0  0  0
 15 17  1  0  0  0  0
 17 18  2  0  0  0  0
 18 19  1  0  0  0  0
 19 20  2  0  0  0  0
 20 21  1  0  0  0  0
 21 22  2  0  0  0  0
 17 22  1  0  0  0  0
 20 23  1  0  0  0  0
 23 24  3  0  0  0  0
 13 25  2  0  0  0  0
 25 26  1  0  0  0  0
 26 27  2  0  0  0  0
 11 27  1  0  0  0  0
 27 28  1  0  0  0  0
M  END
>  <MOLECULEID>
M3733403

>  <CLASS>
Active

$$$$

  Mrv2120 12252112132D          

 40 43  0  0  1  0            999 V2000
    0.9992   -2.7611    0.0000 C   0  0  0  0  0  0  0  0  0  0  0  0
    0.6637   -2.0074    0.0000 C   0  0  0  0  0  0  0  0  0  0  0  0
    1.1486   -1.3400    0.0000 C   0  0  0  0  0  0  0  0  0  0  0  0
    0.8131   -0.5863    0.0000 N   0  3  1  0  0  0  0  0  0  0  0  0
    0.0061   -0.4148    0.0000 C   0  0  0  0  0  0  0  0  0  0  0  0
   -0.0802    0.4057    0.0000 C   0  0  0  0  0  0  0  0  0  0  0  0
    0.6735    0.7413    0.0000 C   0  0  0  0  0  0  0  0  0  0  0  0
    1.2256    0.1282    0.0000 C   0  0  1  0  0  0  0  0  0  0  0  0
    1.6381    0.8426    0.0000 C   0  0  0  0  0  0  0  0  0  0  0  0
    2.4450    0.6711    0.0000 C   0  0  0  0  0  0  0  0  0  0  0  0
    2.5313   -0.1494    0.0000 N   0  0  0  0  0  0  0  0  0  0  0  0
    3.2457   -0.5619    0.0000 C   0  0  1  0  0  0  0  0  0  0  0  0
    3.2457   -1.3869    0.0000 C   0  0  0  0  0  0  0  0  0  0  0  0
    3.9602   -0.1494    0.0000 C   0  0  0  0  0  0  0  0  0  0  0  0
    3.9602    0.6756    0.0000 O   0  0  0  0  0  0  0  0  0  0  0  0
    4.6747   -0.5619    0.0000 N   0  0  0  0  0  0  0  0  0  0  0  0
    5.3891   -0.1494    0.0000 C   0  0  1  0  0  0  0  0  0  0  0  0
    5.3891    0.6756    0.0000 C   0  0  0  0  0  0  0  0  0  0  0  0
    6.1036    1.0881    0.0000 C   0  0  0  0  0  0  0  0  0  0  0  0
    6.1036    1.9131    0.0000 C   0  0  0  0  0  0  0  0  0  0  0  0
    6.8181    2.3256    0.0000 C   0  0  0  0  0  0  0  0  0  0  0  0
    7.5326    1.9131    0.0000 C   0  0  0  0  0  0  0  0  0  0  0  0
    7.5326    1.0881    0.0000 C   0  0  0  0  0  0  0  0  0  0  0  0
    6.8181    0.6756    0.0000 C   0  0  0  0  0  0  0  0  0  0  0  0
    6.1036   -0.5619    0.0000 C   0  0  2  0  0  0  0  0  0  0  0  0
    6.1036   -1.3869    0.0000 O   0  0  0  0  0  0  0  0  0  0  0  0
    6.8181   -0.1494    0.0000 C   0  0  0  0  0  0  0  0  0  0  0  0
    7.5326   -0.5619    0.0000 N   0  3  0  0  0  0  0  0  0  0  0  0
    8.2470   -0.1494    0.0000 C   0  0  0  0  0  0  0  0  0  0  0  0
    8.9615   -0.5619    0.0000 C   0  0  0  0  0  0  0  0  0  0  0  0
    9.6760   -0.1494    0.0000 C   0  0  0  0  0  0  0  0  0  0  0  0
   10.3904   -0.5619    0.0000 C   0  0  0  0  0  0  0  0  0  0  0  0
   10.3904   -1.3869    0.0000 C   0  0  0  0  0  0  0  0  0  0  0  0
    9.6760   -1.7994    0.0000 C   0  0  0  0  0  0  0  0  0  0  0  0
    8.9615   -1.3869    0.0000 C   0  0  0  0  0  0  0  0  0  0  0  0
   11.1049   -0.1494    0.0000 C   0  0  0  0  0  0  0  0  0  0  0  0
   11.1049    0.6756    0.0000 C   0  0  0  0  0  0  0  0  0  0  0  0
   11.8194   -0.5619    0.0000 C   0  0  0  0  0  0  0  0  0  0  0  0
    1.7776   -0.4849    0.0000 C   0  0  0  0  0  0  0  0  0  0  0  0
    1.6061   -1.2919    0.0000 O   0  0  0  0  0  0  0  0  0  0  0  0
  1  2  1  0  0  0  0
  2  3  1  0  0  0  0
  4  3  1  1  0  0  0
  4  5  1  0  0  0  0
  5  6  1  0  0  0  0
  6  7  1  0  0  0  0
  8  7  1  6  0  0  0
  4  8  1  0  0  0  0
  8  9  1  0  0  0  0
  9 10  1  0  0  0  0
 10 11  1  0  0  0  0
 12 11  1  0  0  0  0
 12 13  1  6  0  0  0
 12 14  1  0  0  0  0
 14 15  2  0  0  0  0
 14 16  1  0  0  0  0
 17 16  1  1  0  0  0
 17 18  1  0  0  0  0
 18 19  1  0  0  0  0
 19 20  2  0  0  0  0
 20 21  1  0  0  0  0
 21 22  2  0  0  0  0
 22 23  1  0  0  0  0
 23 24  2  0  0  0  0
 19 24  1  0  0  0  0
 17 25  1  0  0  0  0
 25 26  1  1  0  0  0
 25 27  1  0  0  0  0
 27 28  1  0  0  0  0
 28 29  1  0  0  0  0
 29 30  1  0  0  0  0
 30 31  2  0  0  0  0
 31 32  1  0  0  0  0
 32 33  2  0  0  0  0
 33 34  1  0  0  0  0
 34 35  2  0  0  0  0
 30 35  1  0  0  0  0
 32 36  1  0  0  0  0
 36 37  1  0  0  0  0
 36 38  1  0  0  0  0
 11 39  1  0  0  0  0
  8 39  1  0  0  0  0
 39 40  2  0  0  0  0
M  CHG  2   4   1  28   1
M  END
>  <MOLECULEID>
M3742236

>  <CLASS>
Active

$$$$

  Mrv2120 12252112132D          

 35 38  0  0  1  0            999 V2000
    9.0681    5.2354    0.0000 C   0  0  0  0  0  0  0  0  0  0  0  0
    9.0681    4.4104    0.0000 C   0  0  0  0  0  0  0  0  0  0  0  0
    8.2431    4.4104    0.0000 C   0  0  0  0  0  0  0  0  0  0  0  0
    9.8931    4.4104    0.0000 C   0  0  0  0  0  0  0  0  0  0  0  0
    9.0681    3.5854    0.0000 C   0  0  0  0  0  0  0  0  0  0  0  0
    9.7825    3.1729    0.0000 C   0  0  0  0  0  0  0  0  0  0  0  0
    9.7825    2.3479    0.0000 C   0  0  0  0  0  0  0  0  0  0  0  0
    9.0681    1.9354    0.0000 C   0  0  0  0  0  0  0  0  0  0  0  0
    8.3536    2.3479    0.0000 C   0  0  0  0  0  0  0  0  0  0  0  0
    7.6391    1.9354    0.0000 C   0  0  0  0  0  0  0  0  0  0  0  0
    6.9246    2.3479    0.0000 N   0  3  0  0  0  0  0  0  0  0  0  0
    6.2102    1.9354    0.0000 C   0  0  1  0  0  0  0  0  0  0  0  0
    6.2102    1.1104    0.0000 C   0  0  0  0  0  0  0  0  0  0  0  0
    5.4957    0.6979    0.0000 S   0  0  0  0  0  0  0  0  0  0  0  0
    6.0260    0.0660    0.0000 O   0  0  0  0  0  0  0  0  0  0  0  0
    4.9654    0.0660    0.0000 O   0  0  0  0  0  0  0  0  0  0  0  0
    4.7812    1.1104    0.0000 C   0  0  0  0  0  0  0  0  0  0  0  0
    4.7812    1.9354    0.0000 C   0  0  1  0  0  0  0  0  0  0  0  0
    4.0668    2.3479    0.0000 C   0  0  0  0  0  0  0  0  0  0  0  0
    3.3523    1.9354    0.0000 C   0  0  0  0  0  0  0  0  0  0  0  0
    3.3523    1.1104    0.0000 C   0  0  0  0  0  0  0  0  0  0  0  0
    2.6378    0.6979    0.0000 C   0  0  0  0  0  0  0  0  0  0  0  0
    1.9233    1.1104    0.0000 C   0  0  0  0  0  0  0  0  0  0  0  0
    1.1387    0.8555    0.0000 N   0  0  0  0  0  0  0  0  0  0  0  0
    0.6538    1.5229    0.0000 C   0  0  0  0  0  0  0  0  0  0  0  0
    1.1387    2.1904    0.0000 C   0  0  0  0  0  0  0  0  0  0  0  0
    0.8838    2.9750    0.0000 C   0  0  0  0  0  0  0  0  0  0  0  0
    0.0768    3.1465    0.0000 C   0  0  0  0  0  0  0  0  0  0  0  0
   -0.4752    2.5334    0.0000 F   0  0  0  0  0  0  0  0  0  0  0  0
   -0.1781    3.9312    0.0000 F   0  0  0  0  0  0  0  0  0  0  0  0
    1.9233    1.9354    0.0000 C   0  0  0  0  0  0  0  0  0  0  0  0
    2.6378    2.3479    0.0000 C   0  0  0  0  0  0  0  0  0  0  0  0
    5.4957    2.3479    0.0000 C   0  0  2  0  0  0  0  0  0  0  0  0
    5.4957    3.1729    0.0000 O   0  0  0  0  0  0  0  0  0  0  0  0
    8.3536    3.1729    0.0000 C   0  0  0  0  0  0  0  0  0  0  0  0
  1  2  1  0  0  0  0
  2  3  1  0  0  0  0
  2  4  1  0  0  0  0
  2  5  1  0  0  0  0
  5  6  2  0  0  0  0
  6  7  1  0  0  0  0
  7  8  2  0  0  0  0
  8  9  1  0  0  0  0
  9 10  1  0  0  0  0
 10 11  1  0  0  0  0
 12 11  1  1  0  0  0
 12 13  1  0  0  0  0
 13 14  1  0  0  0  0
 14 15  2  0  0  0  0
 14 16  2  0  0  0  0
 14 17  1  0  0  0  0
 18 17  1  0  0  0  0
 18 19  1  1  0  0  0
 19 20  1  0  0  0  0
 20 21  2  0  0  0  0
 21 22  1  0  0  0  0
 22 23  2  0  0  0  0
 23 24  1  0  0  0  0
 24 25  1  0  0  0  0
 25 26  2  0  0  0  0
 26 27  1  0  0  0  0
 27 28  1  0  0  0  0
 28 29  1  0  0  0  0
 28 30  1  0  0  0  0
 26 31  1  0  0  0  0
 23 31  1  0  0  0  0
 31 32  2  0  0  0  0
 20 32  1  0  0  0  0
 33 18  1  0  0  0  0
 33 12  1  0  0  0  0
 33 34  1  6  0  0  0
  9 35  2  0  0  0  0
  5 35  1  0  0  0  0
M  CHG  1  11   1
M  END
>  <MOLECULEID>
M3737456

>  <CLASS>
Active

$$$$

  Mrv2120 12252112132D          

 73 77  0  0  1  0            999 V2000
  -10.0775  -14.0072    0.0000 C   0  0  0  0  0  0  0  0  0  0  0  0
   -9.2661  -14.1563    0.0000 O   0  0  0  0  0  0  0  0  0  0  0  0
   -8.9895  -14.9335    0.0000 C   0  0  0  0  0  0  0  0  0  0  0  0
   -9.5243  -15.5617    0.0000 O   0  0  0  0  0  0  0  0  0  0  0  0
   -8.1781  -15.0826    0.0000 C   0  0  2  0  0  0  0  0  0  0  0  0
   -7.8218  -15.8267    0.0000 C   0  0  0  0  0  0  0  0  0  0  0  0
   -7.0040  -15.7177    0.0000 C   0  0  0  0  0  0  0  0  0  0  0  0
   -6.8549  -14.9063    0.0000 C   0  0  0  0  0  0  0  0  0  0  0  0
   -7.5805  -14.5138    0.0000 N   0  0  0  0  0  0  0  0  0  0  0  0
   -7.6895  -13.6960    0.0000 C   0  0  0  0  0  0  0  0  0  0  0  0
   -8.4522  -13.3815    0.0000 O   0  0  0  0  0  0  0  0  0  0  0  0
   -7.0358  -13.1928    0.0000 C   0  0  1  0  0  0  0  0  0  0  0  0
   -7.1447  -12.3750    0.0000 C   0  0  0  0  0  0  0  0  0  0  0  0
   -7.9074  -12.0605    0.0000 C   0  0  0  0  0  0  0  0  0  0  0  0
   -8.5611  -12.5637    0.0000 C   0  0  0  0  0  0  0  0  0  0  0  0
   -9.3238  -12.2492    0.0000 C   0  0  0  0  0  0  0  0  0  0  0  0
   -9.4328  -11.4314    0.0000 C   0  0  0  0  0  0  0  0  0  0  0  0
   -8.7790  -10.9282    0.0000 C   0  0  0  0  0  0  0  0  0  0  0  0
   -8.0164  -11.2427    0.0000 C   0  0  0  0  0  0  0  0  0  0  0  0
   -6.2731  -13.5073    0.0000 N   0  0  0  0  0  0  0  0  0  0  0  0
   -6.1641  -14.3251    0.0000 C   0  0  0  0  0  0  0  0  0  0  0  0
   -5.6193  -13.0041    0.0000 C   0  0  0  0  0  0  0  0  0  0  0  0
   -5.7283  -12.1863    0.0000 O   0  0  0  0  0  0  0  0  0  0  0  0
   -4.8566  -13.3186    0.0000 C   0  0  2  0  0  0  0  0  0  0  0  0
   -4.7477  -14.1364    0.0000 C   0  0  0  0  0  0  0  0  0  0  0  0
   -4.2029  -12.8153    0.0000 N   0  0  0  0  0  0  0  0  0  0  0  0
   -3.4402  -13.1299    0.0000 C   0  0  0  0  0  0  0  0  0  0  0  0
   -3.3313  -13.9476    0.0000 O   0  0  0  0  0  0  0  0  0  0  0  0
   -2.7865  -12.6266    0.0000 C   0  0  2  0  0  0  0  0  0  0  0  0
   -2.8954  -11.8088    0.0000 C   0  0  0  0  0  0  0  0  0  0  0  0
   -3.6581  -11.4943    0.0000 C   0  0  0  0  0  0  0  0  0  0  0  0
   -4.3119  -11.9976    0.0000 C   0  0  0  0  0  0  0  0  0  0  0  0
   -3.7671  -10.6765    0.0000 C   0  0  0  0  0  0  0  0  0  0  0  0
   -2.0238  -12.9412    0.0000 N   0  0  0  0  0  0  0  0  0  0  0  0
   -1.3701  -12.4379    0.0000 C   0  0  0  0  0  0  0  0  0  0  0  0
   -1.4790  -11.6201    0.0000 O   0  0  0  0  0  0  0  0  0  0  0  0
   -0.6074  -12.7524    0.0000 C   0  0  0  0  0  0  0  0  0  0  0  0
    0.0464  -12.2492    0.0000 C   0  0  2  0  0  0  0  0  0  0  0  0
   -0.0626  -11.4314    0.0000 O   0  0  0  0  0  0  0  0  0  0  0  0
    0.8091  -12.5637    0.0000 C   0  0  2  0  0  0  0  0  0  0  0  0
    0.9180  -13.3815    0.0000 C   0  0  0  0  0  0  0  0  0  0  0  0
    0.2643  -13.8847    0.0000 C   0  0  0  0  0  0  0  0  0  0  0  0
    0.3732  -14.7025    0.0000 C   0  0  0  0  0  0  0  0  0  0  0  0
   -0.2805  -15.2058    0.0000 C   0  0  0  0  0  0  0  0  0  0  0  0
   -1.0432  -14.8912    0.0000 C   0  0  0  0  0  0  0  0  0  0  0  0
   -1.1521  -14.0735    0.0000 C   0  0  0  0  0  0  0  0  0  0  0  0
   -0.4984  -13.5702    0.0000 C   0  0  0  0  0  0  0  0  0  0  0  0
    1.4628  -12.0605    0.0000 N   0  0  0  0  0  0  0  0  0  0  0  0
    2.2255  -12.3750    0.0000 C   0  0  0  0  0  0  0  0  0  0  0  0
    2.3344  -13.1928    0.0000 O   0  0  0  0  0  0  0  0  0  0  0  0
    2.8792  -11.8718    0.0000 C   0  0  0  0  0  0  0  0  0  0  0  0
    2.7703  -11.0540    0.0000 C   0  0  0  0  0  0  0  0  0  0  0  0
    3.4240  -10.5507    0.0000 C   0  0  0  0  0  0  0  0  0  0  0  0
    4.1867  -10.8653    0.0000 C   0  0  0  0  0  0  0  0  0  0  0  0
    4.2956  -11.6830    0.0000 C   0  0  0  0  0  0  0  0  0  0  0  0
    3.6419  -12.1863    0.0000 C   0  0  0  0  0  0  0  0  0  0  0  0
    5.0583  -11.9976    0.0000 C   0  0  0  0  0  0  0  0  0  0  0  0
    5.1673  -12.8153    0.0000 O   0  0  0  0  0  0  0  0  0  0  0  0
    5.7121  -11.4943    0.0000 N   0  0  0  0  0  0  0  0  0  0  0  0
    6.4748  -11.8088    0.0000 C   0  0  2  0  0  0  0  0  0  0  0  0
    6.5837  -12.6266    0.0000 C   0  0  0  0  0  0  0  0  0  0  0  0
    7.1285  -11.3056    0.0000 C   0  0  0  0  0  0  0  0  0  0  0  0
    7.0195  -10.4878    0.0000 C   0  0  0  0  0  0  0  0  0  0  0  0
    7.6733   -9.9846    0.0000 C   0  0  0  0  0  0  0  0  0  0  0  0
    8.4360  -10.2991    0.0000 C   0  0  0  0  0  0  0  0  0  0  0  0
    8.5449  -11.1169    0.0000 C   0  0  0  0  0  0  0  0  0  0  0  0
    7.8912  -11.6201    0.0000 C   0  0  0  0  0  0  0  0  0  0  0  0
    3.3150   -9.7330    0.0000 N   0  0  0  0  0  0  0  0  0  0  0  0
    3.9688   -9.2297    0.0000 C   0  0  0  0  0  0  0  0  0  0  0  0
    2.5524   -9.4184    0.0000 S   0  0  0  0  0  0  0  0  0  0  0  0
    2.8669   -8.6557    0.0000 C   0  0  0  0  0  0  0  0  0  0  0  0
    2.2378  -10.1811    0.0000 O   0  0  0  0  0  0  0  0  0  0  0  0
    1.7897   -9.1039    0.0000 O   0  0  0  0  0  0  0  0  0  0  0  0
  1  2  1  0  0  0  0
  2  3  1  0  0  0  0
  3  4  2  0  0  0  0
  5  3  1  1  0  0  0
  5  6  1  0  0  0  0
  6  7  1  0  0  0  0
  7  8  1  0  0  0  0
  8  9  1  0  0  0  0
  5  9  1  0  0  0  0
  9 10  1  0  0  0  0
 10 11  2  0  0  0  0
 12 10  1  0  0  0  0
 12 13  1  0  0  0  0
 13 14  1  0  0  0  0
 14 15  2  0  0  0  0
 15 16  1  0  0  0  0
 16 17  2  0  0  0  0
 17 18  1  0  0  0  0
 18 19  2  0  0  0  0
 14 19  1  0  0  0  0
 12 20  1  1  0  0  0
 20 21  1  0  0  0  0
 20 22  1  0  0  0  0
 22 23  2  0  0  0  0
 24 22  1  0  0  0  0
 24 25  1  1  0  0  0
 24 26  1  0  0  0  0
 26 27  1  0  0  0  0
 27 28  2  0  0  0  0
 29 27  1  0  0  0  0
 29 30  1  0  0  0  0
 30 31  1  0  0  0  0
 31 32  1  0  0  0  0
 31 33  1  0  0  0  0
 29 34  1  6  0  0  0
 34 35  1  0  0  0  0
 35 36  2  0  0  0  0
 35 37  1  0  0  0  0
 38 37  1  0  0  0  0
 38 39  1  6  0  0  0
 38 40  1  0  0  0  0
 40 41  1  0  0  0  0
 41 42  1  0  0  0  0
 42 43  2  0  0  0  0
 43 44  1  0  0  0  0
 44 45  2  0  0  0  0
 45 46  1  0  0  0  0
 46 47  2  0  0  0  0
 42 47  1  0  0  0  0
 40 48  1  1  0  0  0
 48 49  1  0  0  0  0
 49 50  2  0  0  0  0
 49 51  1  0  0  0  0
 51 52  2  0  0  0  0
 52 53  1  0  0  0  0
 53 54  2  0  0  0  0
 54 55  1  0  0  0  0
 55 56  2  0  0  0  0
 51 56  1  0  0  0  0
 55 57  1  0  0  0  0
 57 58  2  0  0  0  0
 57 59  1  0  0  0  0
 60 59  1  0  0  0  0
 60 61  1  1  0  0  0
 60 62  1  0  0  0  0
 62 63  2  0  0  0  0
 63 64  1  0  0  0  0
 64 65  2  0  0  0  0
 65 66  1  0  0  0  0
 66 67  2  0  0  0  0
 62 67  1  0  0  0  0
 53 68  1  0  0  0  0
 68 69  1  0  0  0  0
 68 70  1  0  0  0  0
 70 71  1  0  0  0  0
 70 72  2  0  0  0  0
 70 73  2  0  0  0  0
M  END
>  <MOLECULEID>
M96813091

>  <CLASS>
Active

$$$$

  Mrv2120 12252112132D          

 35 38  0  0  1  0            999 V2000
    4.0457   -0.2930    0.0000 C   0  0  0  0  0  0  0  0  0  0  0  0
    3.2998   -0.6455    0.0000 C   0  0  0  0  0  0  0  0  0  0  0  0
    3.2321   -1.4677    0.0000 O   0  0  0  0  0  0  0  0  0  0  0  0
    2.6216   -0.1757    0.0000 N   0  0  0  0  0  0  0  0  0  0  0  0
    2.6893    0.6465    0.0000 C   0  0  1  0  0  0  0  0  0  0  0  0
    2.0110    1.1162    0.0000 C   0  0  0  0  0  0  0  0  0  0  0  0
    1.2651    0.7637    0.0000 C   0  0  0  0  0  0  0  0  0  0  0  0
    1.1974   -0.0585    0.0000 C   0  0  0  0  0  0  0  0  0  0  0  0
    0.4515   -0.4110    0.0000 C   0  0  0  0  0  0  0  0  0  0  0  0
    0.3838   -1.2332    0.0000 F   0  0  0  0  0  0  0  0  0  0  0  0
   -0.2267    0.0588    0.0000 C   0  0  0  0  0  0  0  0  0  0  0  0
   -0.1590    0.8810    0.0000 C   0  0  0  0  0  0  0  0  0  0  0  0
   -0.8372    1.3507    0.0000 F   0  0  0  0  0  0  0  0  0  0  0  0
    0.5869    1.2335    0.0000 C   0  0  0  0  0  0  0  0  0  0  0  0
    3.4352    0.9990    0.0000 C   0  0  2  0  0  0  0  0  0  0  0  0
    3.5029    1.8212    0.0000 O   0  0  0  0  0  0  0  0  0  0  0  0
    4.1134    0.5292    0.0000 C   0  0  0  0  0  0  0  0  0  0  0  0
    4.5419   -0.1757    0.0000 N   0  3  0  0  0  0  0  0  0  0  0  0
    5.3667   -0.1571    0.0000 C   0  0  0  0  0  0  0  0  0  0  0  0
    6.1481   -0.4217    0.0000 C   0  0  0  0  0  0  0  0  0  0  0  0
    6.7680    0.1227    0.0000 C   0  0  0  0  0  0  0  0  0  0  0  0
    6.6064    0.9318    0.0000 C   0  0  0  0  0  0  0  0  0  0  0  0
    5.8250    1.1963    0.0000 C   0  0  0  0  0  0  0  0  0  0  0  0
    5.2051    0.6519    0.0000 C   0  0  0  0  0  0  0  0  0  0  0  0
    5.2418   -0.9726    0.0000 C   0  0  0  0  0  0  0  0  0  0  0  0
    5.8856   -1.4885    0.0000 C   0  0  0  0  0  0  0  0  0  0  0  0
    5.7607   -2.3040    0.0000 C   0  0  0  0  0  0  0  0  0  0  0  0
    4.9921   -2.6036    0.0000 C   0  0  0  0  0  0  0  0  0  0  0  0
    4.3483   -2.0877    0.0000 C   0  0  0  0  0  0  0  0  0  0  0  0
    4.4731   -1.2722    0.0000 C   0  0  0  0  0  0  0  0  0  0  0  0
    6.4045   -2.8199    0.0000 N   0  0  0  0  0  0  0  0  0  0  0  0
    7.2003   -2.6023    0.0000 C   0  0  0  0  0  0  0  0  0  0  0  0
    7.6532   -3.2919    0.0000 C   0  0  0  0  0  0  0  0  0  0  0  0
    7.1373   -3.9357    0.0000 C   0  0  0  0  0  0  0  0  0  0  0  0
    6.3656   -3.6440    0.0000 N   0  0  0  0  0  0  0  0  0  0  0  0
  1  2  1  0  0  0  0
  2  3  2  0  0  0  0
  2  4  1  0  0  0  0
  5  4  1  1  0  0  0
  5  6  1  0  0  0  0
  6  7  1  0  0  0  0
  7  8  2  0  0  0  0
  8  9  1  0  0  0  0
  9 10  1  0  0  0  0
  9 11  2  0  0  0  0
 11 12  1  0  0  0  0
 12 13  1  0  0  0  0
 12 14  2  0  0  0  0
  7 14  1  0  0  0  0
  5 15  1  0  0  0  0
 15 16  1  6  0  0  0
 15 17  1  0  0  0  0
 17 18  1  0  0  0  0
 18 19  1  0  0  0  0
 19 20  1  0  0  0  0
 20 21  1  0  0  0  0
 21 22  1  0  0  0  0
 22 23  1  0  0  0  0
 23 24  1  0  0  0  0
 19 24  1  0  0  0  0
 19 25  1  0  0  0  0
 25 26  2  0  0  0  0
 26 27  1  0  0  0  0
 27 28  2  0  0  0  0
 28 29  1  0  0  0  0
 29 30  2  0  0  0  0
 25 30  1  0  0  0  0
 27 31  1  0  0  0  0
 31 32  1  0  0  0  0
 32 33  2  0  0  0  0
 33 34  1  0  0  0  0
 34 35  2  0  0  0  0
 31 35  1  0  0  0  0
M  CHG  1  18   1
M  END
>  <MOLECULEID>
M3736866

>  <CLASS>
Active

$$$$

  Mrv2120 12252112132D          

 26 29  0  0  1  0            999 V2000
   -0.1743   -4.7268    0.0000 C   0  0  0  0  0  0  0  0  0  0  0  0
   -0.6592   -4.0593    0.0000 N   0  0  0  0  0  0  0  0  0  0  0  0
   -1.4842   -4.0593    0.0000 C   0  0  0  0  0  0  0  0  0  0  0  0
   -1.9691   -4.7268    0.0000 N   0  0  0  0  0  0  0  0  0  0  0  0
   -1.7391   -3.2747    0.0000 N   0  0  0  0  0  0  0  0  0  0  0  0
   -1.0717   -2.7898    0.0000 C   0  0  2  0  0  0  0  0  0  0  0  0
   -0.4043   -3.2747    0.0000 C   0  0  0  0  0  0  0  0  0  0  0  0
    0.3804   -3.0198    0.0000 O   0  0  0  0  0  0  0  0  0  0  0  0
   -1.6790   -2.2313    0.0000 C   0  0  0  0  0  0  0  0  0  0  0  0
   -2.4662   -2.4781    0.0000 C   0  0  0  0  0  0  0  0  0  0  0  0
   -3.0735   -1.9196    0.0000 C   0  0  0  0  0  0  0  0  0  0  0  0
   -2.8935   -1.1145    0.0000 N   0  0  0  0  0  0  0  0  0  0  0  0
   -2.1063   -0.8678    0.0000 C   0  0  0  0  0  0  0  0  0  0  0  0
   -1.4990   -1.4262    0.0000 C   0  0  0  0  0  0  0  0  0  0  0  0
   -0.6667   -2.0710    0.0000 C   0  0  0  0  0  0  0  0  0  0  0  0
   -1.0867   -1.3609    0.0000 C   0  0  0  0  0  0  0  0  0  0  0  0
   -0.6817   -0.6422    0.0000 C   0  0  0  0  0  0  0  0  0  0  0  0
    0.1433   -0.6335    0.0000 C   0  0  0  0  0  0  0  0  0  0  0  0
    0.5632   -1.3436    0.0000 C   0  0  0  0  0  0  0  0  0  0  0  0
    0.1582   -2.0624    0.0000 C   0  0  0  0  0  0  0  0  0  0  0  0
   -1.1016    0.0680    0.0000 C   0  0  0  0  0  0  0  0  0  0  0  0
   -1.9266    0.0593    0.0000 C   0  0  0  0  0  0  0  0  0  0  0  0
   -2.3466    0.7694    0.0000 C   0  0  0  0  0  0  0  0  0  0  0  0
   -1.9416    1.4882    0.0000 C   0  0  0  0  0  0  0  0  0  0  0  0
   -1.1166    1.4968    0.0000 N   0  0  0  0  0  0  0  0  0  0  0  0
   -0.6966    0.7867    0.0000 C   0  0  0  0  0  0  0  0  0  0  0  0
  1  2  1  0  0  0  0
  2  3  1  0  0  0  0
  3  4  1  0  0  0  0
  3  5  2  0  0  0  0
  6  5  1  0  0  0  0
  6  7  1  0  0  0  0
  2  7  1  0  0  0  0
  7  8  2  0  0  0  0
  6  9  1  1  0  0  0
  9 10  2  0  0  0  0
 10 11  1  0  0  0  0
 11 12  2  0  0  0  0
 12 13  1  0  0  0  0
 13 14  2  0  0  0  0
  9 14  1  0  0  0  0
  6 15  1  6  0  0  0
 15 16  2  0  0  0  0
 16 17  1  0  0  0  0
 17 18  2  0  0  0  0
 18 19  1  0  0  0  0
 19 20  2  0  0  0  0
 15 20  1  0  0  0  0
 17 21  1  0  0  0  0
 21 22  2  0  0  0  0
 22 23  1  0  0  0  0
 23 24  2  0  0  0  0
 24 25  1  0  0  0  0
 25 26  2  0  0  0  0
 21 26  1  0  0  0  0
M  END
>  <MOLECULEID>
M3743169

>  <CLASS>
Active

$$$$

  Mrv2120 12252112132D          

 25 28  0  0  1  0            999 V2000
   -0.0339   -4.7901    0.0000 C   0  0  0  0  0  0  0  0  0  0  0  0
   -0.5188   -4.1227    0.0000 N   0  0  0  0  0  0  0  0  0  0  0  0
   -1.3438   -4.1227    0.0000 C   0  0  0  0  0  0  0  0  0  0  0  0
   -1.8288   -4.7901    0.0000 N   0  0  0  0  0  0  0  0  0  0  0  0
   -1.5988   -3.3381    0.0000 N   0  0  0  0  0  0  0  0  0  0  0  0
   -0.9313   -2.8532    0.0000 C   0  0  1  0  0  0  0  0  0  0  0  0
   -1.4834   -2.2401    0.0000 C   0  0  0  0  0  0  0  0  0  0  0  0
   -2.3038   -2.3263    0.0000 C   0  0  0  0  0  0  0  0  0  0  0  0
   -2.6394   -1.5726    0.0000 S   0  0  0  0  0  0  0  0  0  0  0  0
   -2.0263   -1.0206    0.0000 C   0  0  0  0  0  0  0  0  0  0  0  0
   -1.3118   -1.4331    0.0000 C   0  0  0  0  0  0  0  0  0  0  0  0
   -0.2639   -3.3381    0.0000 C   0  0  0  0  0  0  0  0  0  0  0  0
    0.5207   -3.0831    0.0000 O   0  0  0  0  0  0  0  0  0  0  0  0
   -0.3793   -2.2401    0.0000 C   0  0  0  0  0  0  0  0  0  0  0  0
   -0.6342   -1.4554    0.0000 C   0  0  0  0  0  0  0  0  0  0  0  0
   -0.0822   -0.8423    0.0000 C   0  0  0  0  0  0  0  0  0  0  0  0
    0.7248   -1.0139    0.0000 C   0  0  0  0  0  0  0  0  0  0  0  0
    0.9797   -1.7985    0.0000 C   0  0  0  0  0  0  0  0  0  0  0  0
    0.4277   -2.4116    0.0000 C   0  0  0  0  0  0  0  0  0  0  0  0
   -0.3371   -0.0577    0.0000 C   0  0  0  0  0  0  0  0  0  0  0  0
   -1.1441    0.1138    0.0000 C   0  0  0  0  0  0  0  0  0  0  0  0
   -1.3991    0.8984    0.0000 C   0  0  0  0  0  0  0  0  0  0  0  0
   -0.8470    1.5115    0.0000 C   0  0  0  0  0  0  0  0  0  0  0  0
   -0.0401    1.3400    0.0000 N   0  0  0  0  0  0  0  0  0  0  0  0
    0.2149    0.5554    0.0000 C   0  0  0  0  0  0  0  0  0  0  0  0
  1  2  1  0  0  0  0
  2  3  1  0  0  0  0
  3  4  1  0  0  0  0
  3  5  2  0  0  0  0
  6  5  1  0  0  0  0
  6  7  1  1  0  0  0
  7  8  2  0  0  0  0
  8  9  1  0  0  0  0
  9 10  1  0  0  0  0
 10 11  2  0  0  0  0
  7 11  1  0  0  0  0
  6 12  1  0  0  0  0
  2 12  1  0  0  0  0
 12 13  2  0  0  0  0
  6 14  1  6  0  0  0
 14 15  2  0  0  0  0
 15 16  1  0  0  0  0
 16 17  2  0  0  0  0
 17 18  1  0  0  0  0
 18 19  2  0  0  0  0
 14 19  1  0  0  0  0
 16 20  1  0  0  0  0
 20 21  2  0  0  0  0
 21 22  1  0  0  0  0
 22 23  2  0  0  0  0
 23 24  1  0  0  0  0
 24 25  2  0  0  0  0
 20 25  1  0  0  0  0
M  END
>  <MOLECULEID>
M3743168

>  <CLASS>
Active

$$$$

  Mrv2120 12252112132D          

 46 49  0  0  1  0            999 V2000
   -8.1131   -9.0282    0.0000 C   0  0  0  0  0  0  0  0  0  0  0  0
   -7.7775   -9.7819    0.0000 C   0  0  1  0  0  0  0  0  0  0  0  0
   -6.9570   -9.8681    0.0000 N   0  0  0  0  0  0  0  0  0  0  0  0
   -6.6215  -10.6218    0.0000 C   0  0  0  0  0  0  0  0  0  0  0  0
   -7.1064  -11.2892    0.0000 O   0  0  0  0  0  0  0  0  0  0  0  0
   -5.8010  -10.7080    0.0000 C   0  0  0  0  0  0  0  0  0  0  0  0
   -5.3161  -10.0406    0.0000 C   0  0  0  0  0  0  0  0  0  0  0  0
   -4.4956  -10.1268    0.0000 C   0  0  0  0  0  0  0  0  0  0  0  0
   -4.1600  -10.8805    0.0000 C   0  0  0  0  0  0  0  0  0  0  0  0
   -4.6450  -11.5479    0.0000 C   0  0  0  0  0  0  0  0  0  0  0  0
   -5.4654  -11.4617    0.0000 C   0  0  0  0  0  0  0  0  0  0  0  0
   -4.3094  -12.3016    0.0000 N   0  0  0  0  0  0  0  0  0  0  0  0
   -3.4889  -12.3878    0.0000 C   0  0  0  0  0  0  0  0  0  0  0  0
   -4.7943  -12.9690    0.0000 S   0  0  0  0  0  0  0  0  0  0  0  0
   -4.1269  -13.4540    0.0000 C   0  0  0  0  0  0  0  0  0  0  0  0
   -5.2793  -13.6365    0.0000 O   0  0  0  0  0  0  0  0  0  0  0  0
   -5.4618  -12.4841    0.0000 O   0  0  0  0  0  0  0  0  0  0  0  0
   -4.0107   -9.4594    0.0000 C   0  0  0  0  0  0  0  0  0  0  0  0
   -4.3462   -8.7057    0.0000 O   0  0  0  0  0  0  0  0  0  0  0  0
   -3.1902   -9.5456    0.0000 N   0  0  0  0  0  0  0  0  0  0  0  0
   -2.7053   -8.8782    0.0000 C   0  0  1  0  0  0  0  0  0  0  0  0
   -1.8848   -8.9644    0.0000 C   0  0  0  0  0  0  0  0  0  0  0  0
   -1.5492   -9.7181    0.0000 C   0  0  0  0  0  0  0  0  0  0  0  0
   -0.7288   -9.8043    0.0000 C   0  0  0  0  0  0  0  0  0  0  0  0
   -0.3932  -10.5580    0.0000 C   0  0  0  0  0  0  0  0  0  0  0  0
   -0.8781  -11.2254    0.0000 C   0  0  0  0  0  0  0  0  0  0  0  0
   -1.6986  -11.1392    0.0000 C   0  0  0  0  0  0  0  0  0  0  0  0
   -2.0342  -10.3855    0.0000 C   0  0  0  0  0  0  0  0  0  0  0  0
   -3.0408   -8.1245    0.0000 C   0  0  2  0  0  0  0  0  0  0  0  0
   -3.8613   -8.0382    0.0000 O   0  0  0  0  0  0  0  0  0  0  0  0
   -2.5559   -7.4570    0.0000 C   0  0  2  0  0  0  0  0  0  0  0  0
   -2.8109   -6.6724    0.0000 N   0  3  0  0  0  0  0  0  0  0  0  0
   -2.1434   -6.1875    0.0000 C   0  0  0  0  0  0  0  0  0  0  0  0
   -2.6954   -5.5744    0.0000 C   0  0  0  0  0  0  0  0  0  0  0  0
   -1.5914   -5.5744    0.0000 C   0  0  0  0  0  0  0  0  0  0  0  0
   -1.4760   -6.6724    0.0000 N   0  0  0  0  0  0  0  0  0  0  0  0
   -0.6914   -6.4175    0.0000 C   0  0  0  0  0  0  0  0  0  0  0  0
   -1.7309   -7.4570    0.0000 C   0  0  0  0  0  0  0  0  0  0  0  0
   -1.2460   -8.1245    0.0000 O   0  0  0  0  0  0  0  0  0  0  0  0
   -8.2624  -10.4493    0.0000 C   0  0  0  0  0  0  0  0  0  0  0  0
   -7.9269  -11.2030    0.0000 C   0  0  0  0  0  0  0  0  0  0  0  0
   -8.4118  -11.8704    0.0000 C   0  0  0  0  0  0  0  0  0  0  0  0
   -9.2323  -11.7842    0.0000 C   0  0  0  0  0  0  0  0  0  0  0  0
   -9.7172  -12.4516    0.0000 F   0  0  0  0  0  0  0  0  0  0  0  0
   -9.5679  -11.0305    0.0000 C   0  0  0  0  0  0  0  0  0  0  0  0
   -9.0829  -10.3631    0.0000 C   0  0  0  0  0  0  0  0  0  0  0  0
  2  1  1  1  0  0  0
  2  3  1  0  0  0  0
  3  4  1  0  0  0  0
  4  5  2  0  0  0  0
  4  6  1  0  0  0  0
  6  7  2  0  0  0  0
  7  8  1  0  0  0  0
  8  9  2  0  0  0  0
  9 10  1  0  0  0  0
 10 11  2  0  0  0  0
  6 11  1  0  0  0  0
 10 12  1  0  0  0  0
 12 13  1  0  0  0  0
 12 14  1  0  0  0  0
 14 15  1  0  0  0  0
 14 16  2  0  0  0  0
 14 17  2  0  0  0  0
  8 18  1  0  0  0  0
 18 19  2  0  0  0  0
 18 20  1  0  0  0  0
 21 20  1  6  0  0  0
 21 22  1  0  0  0  0
 22 23  1  0  0  0  0
 23 24  2  0  0  0  0
 24 25  1  0  0  0  0
 25 26  2  0  0  0  0
 26 27  1  0  0  0  0
 27 28  2  0  0  0  0
 23 28  1  0  0  0  0
 29 21  1  0  0  0  0
 29 30  1  6  0  0  0
 29 31  1  0  0  0  0
 31 32  1  6  0  0  0
 32 33  1  0  0  0  0
 33 34  1  0  0  0  0
 33 35  1  0  0  0  0
 33 36  1  0  0  0  0
 36 37  1  0  0  0  0
 36 38  1  0  0  0  0
 31 38  1  0  0  0  0
 38 39  2  0  0  0  0
  2 40  1  0  0  0  0
 40 41  2  0  0  0  0
 41 42  1  0  0  0  0
 42 43  2  0  0  0  0
 43 44  1  0  0  0  0
 43 45  1  0  0  0  0
 45 46  2  0  0  0  0
 40 46  1  0  0  0  0
M  CHG  1  32   1
M  END
>  <MOLECULEID>
M3731010

>  <CLASS>
Active

$$$$

  Mrv2120 12252112132D          

 62 63  0  0  1  0            999 V2000
   18.0452  -15.1692    0.0000 C   0  0  0  0  0  0  0  0  0  0  0  0
   17.9703  -14.3476    0.0000 C   0  0  0  0  0  0  0  0  0  0  0  0
   18.6443  -13.8720    0.0000 C   0  0  0  0  0  0  0  0  0  0  0  0
   17.2213  -14.0017    0.0000 C   0  0  0  0  0  0  0  0  0  0  0  0
   17.1464  -13.1801    0.0000 C   0  0  2  0  0  0  0  0  0  0  0  0
   16.3974  -12.8341    0.0000 N   0  0  0  0  0  0  0  0  0  0  0  0
   15.7234  -13.3098    0.0000 C   0  0  0  0  0  0  0  0  0  0  0  0
   15.7983  -14.1314    0.0000 O   0  0  0  0  0  0  0  0  0  0  0  0
   14.9744  -12.9639    0.0000 C   0  0  0  0  0  0  0  0  0  0  0  0
   14.3003  -13.4395    0.0000 C   0  0  2  0  0  0  0  0  0  0  0  0
   14.3752  -14.2611    0.0000 O   0  0  0  0  0  0  0  0  0  0  0  0
   13.5513  -13.0936    0.0000 C   0  0  2  0  0  0  0  0  0  0  0  0
   13.4764  -12.2720    0.0000 C   0  0  0  0  0  0  0  0  0  0  0  0
   14.1505  -11.7963    0.0000 C   0  0  0  0  0  0  0  0  0  0  0  0
   14.0756  -10.9748    0.0000 C   0  0  0  0  0  0  0  0  0  0  0  0
   14.7497  -10.4991    0.0000 C   0  0  0  0  0  0  0  0  0  0  0  0
   15.4987  -10.8450    0.0000 C   0  0  0  0  0  0  0  0  0  0  0  0
   15.5736  -11.6666    0.0000 C   0  0  0  0  0  0  0  0  0  0  0  0
   14.8995  -12.1423    0.0000 C   0  0  0  0  0  0  0  0  0  0  0  0
   12.8773  -13.5693    0.0000 N   0  0  0  0  0  0  0  0  0  0  0  0
   12.1283  -13.2233    0.0000 C   0  0  0  0  0  0  0  0  0  0  0  0
   12.0534  -12.4017    0.0000 O   0  0  0  0  0  0  0  0  0  0  0  0
   11.4542  -13.6990    0.0000 C   0  0  2  0  0  0  0  0  0  0  0  0
   11.5291  -14.5206    0.0000 C   0  0  0  0  0  0  0  0  0  0  0  0
   10.8551  -14.9962    0.0000 C   0  0  0  0  0  0  0  0  0  0  0  0
   10.9300  -15.8178    0.0000 C   0  0  0  0  0  0  0  0  0  0  0  0
   10.2559  -16.2935    0.0000 N   0  0  0  0  0  0  0  0  0  0  0  0
   11.6789  -16.1638    0.0000 O   0  0  0  0  0  0  0  0  0  0  0  0
   10.7053  -13.3530    0.0000 N   0  0  0  0  0  0  0  0  0  0  0  0
   10.6304  -12.5315    0.0000 C   0  0  0  0  0  0  0  0  0  0  0  0
   10.0312  -13.8287    0.0000 C   0  0  0  0  0  0  0  0  0  0  0  0
   10.1061  -14.6503    0.0000 O   0  0  0  0  0  0  0  0  0  0  0  0
    9.2822  -13.4828    0.0000 C   0  0  1  0  0  0  0  0  0  0  0  0
    8.6081  -13.9584    0.0000 N   0  0  0  0  0  0  0  0  0  0  0  0
    7.8592  -13.6125    0.0000 C   0  0  0  0  0  0  0  0  0  0  0  0
    7.7843  -12.7909    0.0000 O   0  0  0  0  0  0  0  0  0  0  0  0
    7.1851  -14.0882    0.0000 C   0  0  2  0  0  0  0  0  0  0  0  0
    6.4361  -13.7422    0.0000 C   0  0  0  0  0  0  0  0  0  0  0  0
    7.2600  -14.9098    0.0000 O   0  0  0  0  0  0  0  0  0  0  0  0
    9.2073  -12.6612    0.0000 C   0  0  0  0  0  0  0  0  0  0  0  0
    8.4584  -12.3152    0.0000 C   0  0  0  0  0  0  0  0  0  0  0  0
    9.8814  -12.1855    0.0000 C   0  0  0  0  0  0  0  0  0  0  0  0
   17.8205  -12.7044    0.0000 C   0  0  0  0  0  0  0  0  0  0  0  0
   17.7456  -11.8828    0.0000 O   0  0  0  0  0  0  0  0  0  0  0  0
   18.5694  -13.0504    0.0000 N   0  0  0  0  0  0  0  0  0  0  0  0
   19.2435  -12.5747    0.0000 C   0  0  1  0  0  0  0  0  0  0  0  0
   19.1686  -11.7531    0.0000 C   0  0  0  0  0  0  0  0  0  0  0  0
   19.9925  -12.9206    0.0000 C   0  0  0  0  0  0  0  0  0  0  0  0
   20.0674  -13.7422    0.0000 O   0  0  0  0  0  0  0  0  0  0  0  0
   20.6666  -12.4450    0.0000 N   0  0  0  0  0  0  0  0  0  0  0  0
   20.5917  -11.6234    0.0000 C   0  0  0  0  0  0  0  0  0  0  0  0
   21.4155  -12.7909    0.0000 C   0  0  2  0  0  0  0  0  0  0  0  0
   22.0896  -12.3152    0.0000 C   0  0  0  0  0  0  0  0  0  0  0  0
   22.8386  -12.6612    0.0000 C   0  0  0  0  0  0  0  0  0  0  0  0
   23.5126  -12.1855    0.0000 C   0  0  0  0  0  0  0  0  0  0  0  0
   24.2616  -12.5315    0.0000 C   0  0  0  0  0  0  0  0  0  0  0  0
   24.3365  -13.3530    0.0000 C   0  0  0  0  0  0  0  0  0  0  0  0
   23.6624  -13.8287    0.0000 C   0  0  0  0  0  0  0  0  0  0  0  0
   22.9135  -13.4828    0.0000 C   0  0  0  0  0  0  0  0  0  0  0  0
   21.4904  -13.6125    0.0000 C   0  0  0  0  0  0  0  0  0  0  0  0
   22.2394  -13.9584    0.0000 O   0  5  0  0  0  0  0  0  0  0  0  0
   20.8163  -14.0882    0.0000 O   0  0  0  0  0  0  0  0  0  0  0  0
  1  2  1  0  0  0  0
  2  3  1  0  0  0  0
  2  4  1  0  0  0  0
  5  4  1  0  0  0  0
  5  6  1  6  0  0  0
  6  7  1  0  0  0  0
  7  8  2  0  0  0  0
  7  9  1  0  0  0  0
 10  9  1  0  0  0  0
 10 11  1  6  0  0  0
 10 12  1  0  0  0  0
 12 13  1  0  0  0  0
 13 14  1  0  0  0  0
 14 15  1  0  0  0  0
 15 16  1  0  0  0  0
 16 17  1  0  0  0  0
 17 18  1  0  0  0  0
 18 19  1  0  0  0  0
 14 19  1  0  0  0  0
 12 20  1  1  0  0  0
 20 21  1  0  0  0  0
 21 22  2  0  0  0  0
 23 21  1  0  0  0  0
 23 24  1  0  0  0  0
 24 25  1  0  0  0  0
 25 26  1  0  0  0  0
 26 27  1  0  0  0  0
 26 28  2  0  0  0  0
 23 29  1  6  0  0  0
 29 30  1  0  0  0  0
 29 31  1  0  0  0  0
 31 32  2  0  0  0  0
 33 31  1  0  0  0  0
 33 34  1  1  0  0  0
 34 35  1  0  0  0  0
 35 36  2  0  0  0  0
 37 35  1  0  0  0  0
 37 38  1  0  0  0  0
 37 39  1  1  0  0  0
 33 40  1  0  0  0  0
 40 41  1  0  0  0  0
 40 42  1  0  0  0  0
  5 43  1  0  0  0  0
 43 44  2  0  0  0  0
 43 45  1  0  0  0  0
 46 45  1  0  0  0  0
 46 47  1  1  0  0  0
 46 48  1  0  0  0  0
 48 49  2  0  0  0  0
 48 50  1  0  0  0  0
 50 51  1  0  0  0  0
 52 50  1  6  0  0  0
 52 53  1  0  0  0  0
 53 54  1  0  0  0  0
 54 55  1  0  0  0  0
 55 56  1  0  0  0  0
 56 57  1  0  0  0  0
 57 58  1  0  0  0  0
 58 59  1  0  0  0  0
 54 59  1  0  0  0  0
 52 60  1  0  0  0  0
 60 61  1  0  0  0  0
 60 62  2  0  0  0  0
M  CHG  1  61  -1
M  END
>  <MOLECULEID>
M96818480

>  <CLASS>
Active

$$$$

  Mrv2120 12252112132D          

 29 32  0  0  0  0            999 V2000
   -0.7145   -1.2375    0.0000 C   0  0  0  0  0  0  0  0  0  0  0  0
   -0.7145   -0.4125    0.0000 C   0  0  0  0  0  0  0  0  0  0  0  0
   -1.4289   -0.0000    0.0000 C   0  0  0  0  0  0  0  0  0  0  0  0
   -1.4289    0.8250    0.0000 C   0  0  0  0  0  0  0  0  0  0  0  0
   -0.7145    1.2375    0.0000 C   0  0  0  0  0  0  0  0  0  0  0  0
    0.0000    0.8250    0.0000 C   0  0  0  0  0  0  0  0  0  0  0  0
    0.0000   -0.0000    0.0000 C   0  0  0  0  0  0  0  0  0  0  0  0
    0.7145   -0.4125    0.0000 C   0  0  0  0  0  0  0  0  0  0  0  0
    1.4289    0.0000    0.0000 C   0  0  0  0  0  0  0  0  0  0  0  0
    2.1434   -0.4125    0.0000 C   0  0  0  0  0  0  0  0  0  0  0  0
    2.8579    0.0000    0.0000 C   0  0  0  0  0  0  0  0  0  0  0  0
    3.5724   -0.4125    0.0000 C   0  0  0  0  0  0  0  0  0  0  0  0
    4.2868   -0.0000    0.0000 C   0  0  0  0  0  0  0  0  0  0  0  0
    4.2868    0.8250    0.0000 C   0  0  0  0  0  0  0  0  0  0  0  0
    5.0013    1.2375    0.0000 C   0  0  0  0  0  0  0  0  0  0  0  0
    5.7158    0.8250    0.0000 O   0  0  0  0  0  0  0  0  0  0  0  0
    5.0013    2.0625    0.0000 N   0  0  0  0  0  0  0  0  0  0  0  0
    5.7158    2.4750    0.0000 C   0  0  0  0  0  0  0  0  0  0  0  0
    5.7158    3.3000    0.0000 C   0  0  0  0  0  0  0  0  0  0  0  0
    6.4302    3.7125    0.0000 C   0  0  0  0  0  0  0  0  0  0  0  0
    7.1447    3.3000    0.0000 C   0  0  0  0  0  0  0  0  0  0  0  0
    7.1447    2.4750    0.0000 C   0  0  0  0  0  0  0  0  0  0  0  0
    6.4302    2.0625    0.0000 C   0  0  0  0  0  0  0  0  0  0  0  0
    3.5724   -1.2375    0.0000 C   0  0  0  0  0  0  0  0  0  0  0  0
    4.2868   -1.6500    0.0000 N   0  0  0  0  0  0  0  0  0  0  0  0
    2.8579   -1.6500    0.0000 N   0  0  0  0  0  0  0  0  0  0  0  0
    2.1434   -1.2375    0.0000 C   0  0  0  0  0  0  0  0  0  0  0  0
    1.4289   -1.6500    0.0000 C   0  0  0  0  0  0  0  0  0  0  0  0
    0.7145   -1.2375    0.0000 C   0  0  0  0  0  0  0  0  0  0  0  0
  1  2  1  0  0  0  0
  2  3  2  0  0  0  0
  3  4  1  0  0  0  0
  4  5  2  0  0  0  0
  5  6  1  0  0  0  0
  6  7  2  0  0  0  0
  2  7  1  0  0  0  0
  7  8  1  0  0  0  0
  8  9  2  0  0  0  0
  9 10  1  0  0  0  0
 10 11  2  0  0  0  0
 11 12  1  0  0  0  0
 12 13  1  0  0  0  0
 13 14  1  0  0  0  0
 14 15  1  0  0  0  0
 15 16  2  0  0  0  0
 15 17  1  0  0  0  0
 17 18  1  0  0  0  0
 18 19  1  0  0  0  0
 19 20  1  0  0  0  0
 20 21  1  0  0  0  0
 21 22  1  0  0  0  0
 22 23  1  0  0  0  0
 18 23  1  0  0  0  0
 12 24  2  0  0  0  0
 24 25  1  0  0  0  0
 24 26  1  0  0  0  0
 26 27  2  0  0  0  0
 10 27  1  0  0  0  0
 27 28  1  0  0  0  0
 28 29  2  0  0  0  0
  8 29  1  0  0  0  0
M  END
>  <MOLECULEID>
M3740689

>  <CLASS>
Active

$$$$

  Mrv2120 12252112132D          

 44 48  0  0  1  0            999 V2000
    5.0013   -6.1875    0.0000 O   0  0  0  0  0  0  0  0  0  0  0  0
    5.0013   -5.3625    0.0000 C   0  0  2  0  0  0  0  0  0  0  0  0
    4.2868   -4.9500    0.0000 C   0  0  0  0  0  0  0  0  0  0  0  0
    3.5724   -5.3625    0.0000 N   0  3  0  0  0  0  0  0  0  0  0  0
    2.8579   -4.9500    0.0000 C   0  0  0  0  0  0  0  0  0  0  0  0
    2.1434   -5.3625    0.0000 C   0  0  0  0  0  0  0  0  0  0  0  0
    1.4289   -4.9500    0.0000 C   0  0  0  0  0  0  0  0  0  0  0  0
    0.7145   -5.3625    0.0000 C   0  0  0  0  0  0  0  0  0  0  0  0
    0.7145   -6.1875    0.0000 C   0  0  0  0  0  0  0  0  0  0  0  0
    1.4289   -6.6000    0.0000 C   0  0  0  0  0  0  0  0  0  0  0  0
    2.1434   -6.1875    0.0000 C   0  0  0  0  0  0  0  0  0  0  0  0
    1.4289   -7.4250    0.0000 C   0  0  0  0  0  0  0  0  0  0  0  0
    1.4289   -8.2500    0.0000 F   0  0  0  0  0  0  0  0  0  0  0  0
    2.2539   -7.4250    0.0000 F   0  0  0  0  0  0  0  0  0  0  0  0
    0.6039   -7.4250    0.0000 F   0  0  0  0  0  0  0  0  0  0  0  0
    5.7158   -4.9500    0.0000 C   0  0  2  0  0  0  0  0  0  0  0  0
    5.7158   -4.1250    0.0000 C   0  0  0  0  0  0  0  0  0  0  0  0
    5.0013   -3.7125    0.0000 C   0  0  0  0  0  0  0  0  0  0  0  0
    4.2868   -4.1250    0.0000 C   0  0  0  0  0  0  0  0  0  0  0  0
    3.5724   -3.7125    0.0000 C   0  0  0  0  0  0  0  0  0  0  0  0
    3.5724   -2.8875    0.0000 C   0  0  0  0  0  0  0  0  0  0  0  0
    4.2868   -2.4750    0.0000 C   0  0  0  0  0  0  0  0  0  0  0  0
    5.0013   -2.8875    0.0000 C   0  0  0  0  0  0  0  0  0  0  0  0
    6.4302   -5.3625    0.0000 N   0  0  0  0  0  0  0  0  0  0  0  0
    7.1447   -4.9500    0.0000 C   0  0  0  0  0  0  0  0  0  0  0  0
    7.1447   -4.1250    0.0000 O   0  0  0  0  0  0  0  0  0  0  0  0
    7.8592   -5.3625    0.0000 C   0  0  0  0  0  0  0  0  0  0  0  0
    8.5737   -4.9500    0.0000 C   0  0  0  0  0  0  0  0  0  0  0  0
    9.2881   -5.3625    0.0000 N   0  0  0  0  0  0  0  0  0  0  0  0
   10.0026   -4.9500    0.0000 C   0  0  0  0  0  0  0  0  0  0  0  0
   10.0888   -4.1295    0.0000 C   0  0  0  0  0  0  0  0  0  0  0  0
   10.8958   -3.9580    0.0000 C   0  0  0  0  0  0  0  0  0  0  0  0
   11.3083   -4.6725    0.0000 C   0  0  0  0  0  0  0  0  0  0  0  0
   10.7563   -5.2856    0.0000 C   0  0  0  0  0  0  0  0  0  0  0  0
    9.2881   -6.1875    0.0000 C   0  0  0  0  0  0  0  0  0  0  0  0
   10.0026   -6.6000    0.0000 O   0  0  0  0  0  0  0  0  0  0  0  0
    8.5737   -6.6000    0.0000 C   0  0  0  0  0  0  0  0  0  0  0  0
    7.8592   -6.1875    0.0000 C   0  0  0  0  0  0  0  0  0  0  0  0
    8.5737   -7.4250    0.0000 N   0  0  0  0  0  0  0  0  0  0  0  0
    9.2411   -7.9099    0.0000 C   0  0  0  0  0  0  0  0  0  0  0  0
    8.9862   -8.6945    0.0000 C   0  0  0  0  0  0  0  0  0  0  0  0
    8.1612   -8.6945    0.0000 C   0  0  0  0  0  0  0  0  0  0  0  0
    7.9062   -7.9099    0.0000 C   0  0  0  0  0  0  0  0  0  0  0  0
    7.1216   -7.6550    0.0000 O   0  0  0  0  0  0  0  0  0  0  0  0
  2  1  1  6  0  0  0
  2  3  1  0  0  0  0
  3  4  1  0  0  0  0
  4  5  1  0  0  0  0
  5  6  1  0  0  0  0
  6  7  2  0  0  0  0
  7  8  1  0  0  0  0
  8  9  2  0  0  0  0
  9 10  1  0  0  0  0
 10 11  2  0  0  0  0
  6 11  1  0  0  0  0
 10 12  1  0  0  0  0
 12 13  1  0  0  0  0
 12 14  1  0  0  0  0
 12 15  1  0  0  0  0
  2 16  1  0  0  0  0
 16 17  1  0  0  0  0
 17 18  1  0  0  0  0
 18 19  2  0  0  0  0
 19 20  1  0  0  0  0
 20 21  2  0  0  0  0
 21 22  1  0  0  0  0
 22 23  2  0  0  0  0
 18 23  1  0  0  0  0
 16 24  1  6  0  0  0
 24 25  1  0  0  0  0
 25 26  2  0  0  0  0
 25 27  1  0  0  0  0
 27 28  2  0  0  0  0
 28 29  1  0  0  0  0
 29 30  1  0  0  0  0
 30 31  1  0  0  0  0
 31 32  1  0  0  0  0
 32 33  1  0  0  0  0
 33 34  1  0  0  0  0
 30 34  1  0  0  0  0
 29 35  1  0  0  0  0
 35 36  2  0  0  0  0
 35 37  1  0  0  0  0
 37 38  2  0  0  0  0
 27 38  1  0  0  0  0
 37 39  1  0  0  0  0
 39 40  1  0  0  0  0
 40 41  1  0  0  0  0
 41 42  1  0  0  0  0
 42 43  1  0  0  0  0
 39 43  1  0  0  0  0
 43 44  2  0  0  0  0
M  CHG  1   4   1
M  END
>  <MOLECULEID>
M3734842

>  <CLASS>
Active

$$$$

  Mrv2120 12252112132D          

 28 30  0  0  1  0            999 V2000
    0.6165   -4.8067    0.0000 N   0  0  0  0  0  0  0  0  0  0  0  0
   -0.0980   -4.3942    0.0000 C   0  0  0  0  0  0  0  0  0  0  0  0
   -0.0980   -3.5692    0.0000 N   0  0  0  0  0  0  0  0  0  0  0  0
   -0.8125   -3.1567    0.0000 C   0  0  1  0  0  0  0  0  0  0  0  0
   -0.2822   -2.5248    0.0000 C   0  0  0  0  0  0  0  0  0  0  0  0
    0.5303   -2.6680    0.0000 F   0  0  0  0  0  0  0  0  0  0  0  0
   -1.5269   -3.5692    0.0000 C   0  0  1  0  0  0  0  0  0  0  0  0
   -2.2414   -3.1567    0.0000 F   0  0  0  0  0  0  0  0  0  0  0  0
   -1.5269   -4.3942    0.0000 C   0  0  0  0  0  0  0  0  0  0  0  0
   -0.8125   -4.8067    0.0000 O   0  0  0  0  0  0  0  0  0  0  0  0
   -1.3428   -2.5248    0.0000 C   0  0  0  0  0  0  0  0  0  0  0  0
   -2.1552   -2.6680    0.0000 C   0  0  0  0  0  0  0  0  0  0  0  0
   -2.6855   -2.0360    0.0000 C   0  0  0  0  0  0  0  0  0  0  0  0
   -3.4980   -2.1793    0.0000 N   0  0  0  0  0  0  0  0  0  0  0  0
   -3.7802   -2.9545    0.0000 C   0  0  0  0  0  0  0  0  0  0  0  0
   -3.2499   -3.5865    0.0000 O   0  0  0  0  0  0  0  0  0  0  0  0
   -4.5926   -3.0978    0.0000 C   0  0  0  0  0  0  0  0  0  0  0  0
   -4.8748   -3.8730    0.0000 N   0  0  0  0  0  0  0  0  0  0  0  0
   -5.6873   -4.0163    0.0000 C   0  0  0  0  0  0  0  0  0  0  0  0
   -6.2176   -3.3843    0.0000 C   0  0  0  0  0  0  0  0  0  0  0  0
   -5.9354   -2.6091    0.0000 C   0  0  0  0  0  0  0  0  0  0  0  0
   -5.1229   -2.4658    0.0000 C   0  0  0  0  0  0  0  0  0  0  0  0
   -7.0300   -3.5276    0.0000 C   0  0  0  0  0  0  0  0  0  0  0  0
   -7.8425   -3.6708    0.0000 N   0  0  0  0  0  0  0  0  0  0  0  0
   -2.4034   -1.2608    0.0000 C   0  0  0  0  0  0  0  0  0  0  0  0
   -1.5909   -1.1175    0.0000 C   0  0  0  0  0  0  0  0  0  0  0  0
   -1.0606   -1.7495    0.0000 C   0  0  0  0  0  0  0  0  0  0  0  0
   -0.2481   -1.6062    0.0000 F   0  0  0  0  0  0  0  0  0  0  0  0
  1  2  1  0  0  0  0
  2  3  2  0  0  0  0
  4  3  1  0  0  0  0
  4  5  1  6  0  0  0
  5  6  1  0  0  0  0
  4  7  1  0  0  0  0
  7  8  1  6  0  0  0
  7  9  1  0  0  0  0
  9 10  1  0  0  0  0
  2 10  1  0  0  0  0
  4 11  1  1  0  0  0
 11 12  2  0  0  0  0
 12 13  1  0  0  0  0
 13 14  1  0  0  0  0
 14 15  1  0  0  0  0
 15 16  2  0  0  0  0
 15 17  1  0  0  0  0
 17 18  2  0  0  0  0
 18 19  1  0  0  0  0
 19 20  2  0  0  0  0
 20 21  1  0  0  0  0
 21 22  2  0  0  0  0
 17 22  1  0  0  0  0
 20 23  1  0  0  0  0
 23 24  3  0  0  0  0
 13 25  2  0  0  0  0
 25 26  1  0  0  0  0
 26 27  2  0  0  0  0
 11 27  1  0  0  0  0
 27 28  1  0  0  0  0
M  END
>  <MOLECULEID>
M3733400

>  <CLASS>
Active

$$$$

  Mrv2120 12252112132D          

 33 36  0  0  1  0            999 V2000
    6.2478   -4.0576    0.0000 C   0  0  0  0  0  0  0  0  0  0  0  0
    5.4273   -3.9714    0.0000 O   0  0  0  0  0  0  0  0  0  0  0  0
    5.0918   -3.2177    0.0000 C   0  0  0  0  0  0  0  0  0  0  0  0
    4.2713   -3.1314    0.0000 C   0  0  0  0  0  0  0  0  0  0  0  0
    3.4508   -3.0452    0.0000 C   0  0  0  0  0  0  0  0  0  0  0  0
    2.6303   -2.9590    0.0000 C   0  0  0  0  0  0  0  0  0  0  0  0
    2.1454   -3.6264    0.0000 C   0  0  0  0  0  0  0  0  0  0  0  0
    1.3249   -3.5402    0.0000 C   0  0  0  0  0  0  0  0  0  0  0  0
    0.9894   -2.7865    0.0000 C   0  0  0  0  0  0  0  0  0  0  0  0
    1.4743   -2.1191    0.0000 C   0  0  0  0  0  0  0  0  0  0  0  0
    2.2948   -2.2053    0.0000 C   0  0  0  0  0  0  0  0  0  0  0  0
    1.1387   -1.3654    0.0000 C   0  0  1  0  0  0  0  0  0  0  0  0
    0.6538   -0.6979    0.0000 N   0  3  0  0  0  0  0  0  0  0  0  0
    1.1387   -0.0305    0.0000 C   0  0  0  0  0  0  0  0  0  0  0  0
    0.8838    0.7541    0.0000 N   0  0  0  0  0  0  0  0  0  0  0  0
    1.9233   -0.2854    0.0000 N   0  0  0  0  0  0  0  0  0  0  0  0
    2.6378    0.1271    0.0000 C   0  0  0  0  0  0  0  0  0  0  0  0
    3.3523   -0.2854    0.0000 C   0  0  0  0  0  0  0  0  0  0  0  0
    3.6345    0.4898    0.0000 F   0  0  0  0  0  0  0  0  0  0  0  0
    4.1648   -0.4287    0.0000 F   0  0  0  0  0  0  0  0  0  0  0  0
    3.3523   -1.1104    0.0000 C   0  0  0  0  0  0  0  0  0  0  0  0
    2.6378   -1.5229    0.0000 N   0  0  0  0  0  0  0  0  0  0  0  0
    1.9233   -1.1104    0.0000 C   0  0  0  0  0  0  0  0  0  0  0  0
    0.4243   -1.7779    0.0000 C   0  0  0  0  0  0  0  0  0  0  0  0
    0.4243   -2.6029    0.0000 C   0  0  0  0  0  0  0  0  0  0  0  0
   -0.2902   -3.0154    0.0000 C   0  0  0  0  0  0  0  0  0  0  0  0
   -1.0047   -2.6029    0.0000 C   0  0  0  0  0  0  0  0  0  0  0  0
   -1.7192   -3.0154    0.0000 O   0  0  0  0  0  0  0  0  0  0  0  0
   -2.4336   -2.6029    0.0000 C   0  0  0  0  0  0  0  0  0  0  0  0
   -3.1481   -3.0154    0.0000 F   0  0  0  0  0  0  0  0  0  0  0  0
   -2.4336   -1.7779    0.0000 F   0  0  0  0  0  0  0  0  0  0  0  0
   -1.0047   -1.7779    0.0000 C   0  0  0  0  0  0  0  0  0  0  0  0
   -0.2902   -1.3654    0.0000 C   0  0  0  0  0  0  0  0  0  0  0  0
  1  2  1  0  0  0  0
  2  3  1  0  0  0  0
  3  4  1  0  0  0  0
  4  5  3  0  0  0  0
  5  6  1  0  0  0  0
  6  7  2  0  0  0  0
  7  8  1  0  0  0  0
  8  9  2  0  0  0  0
  9 10  1  0  0  0  0
 10 11  2  0  0  0  0
  6 11  1  0  0  0  0
 12 10  1  1  0  0  0
 12 13  1  0  0  0  0
 13 14  2  0  0  0  0
 14 15  1  0  0  0  0
 14 16  1  0  0  0  0
 16 17  1  0  0  0  0
 17 18  1  0  0  0  0
 18 19  1  0  0  0  0
 18 20  1  0  0  0  0
 18 21  1  0  0  0  0
 21 22  1  0  0  0  0
 22 23  2  0  0  0  0
 12 23  1  0  0  0  0
 16 23  1  0  0  0  0
 12 24  1  6  0  0  0
 24 25  2  0  0  0  0
 25 26  1  0  0  0  0
 26 27  2  0  0  0  0
 27 28  1  0  0  0  0
 28 29  1  0  0  0  0
 29 30  1  0  0  0  0
 29 31  1  0  0  0  0
 27 32  1  0  0  0  0
 32 33  2  0  0  0  0
 24 33  1  0  0  0  0
M  CHG  1  13   1
M  END
>  <MOLECULEID>
M3744108

>  <CLASS>
Active

$$$$

  Mrv2120 12252112132D          

 41 44  0  0  1  0            999 V2000
    2.0583    5.3874    0.0000 C   0  0  0  0  0  0  0  0  0  0  0  0
    2.3369    4.6108    0.0000 C   0  0  0  0  0  0  0  0  0  0  0  0
    1.8036    3.9813    0.0000 C   0  0  0  0  0  0  0  0  0  0  0  0
    3.1486    4.4638    0.0000 C   0  0  0  0  0  0  0  0  0  0  0  0
    3.6819    5.0933    0.0000 C   0  0  0  0  0  0  0  0  0  0  0  0
    4.4937    4.9463    0.0000 C   0  0  0  0  0  0  0  0  0  0  0  0
    4.7722    4.1697    0.0000 C   0  0  0  0  0  0  0  0  0  0  0  0
    4.2390    3.5402    0.0000 C   0  0  0  0  0  0  0  0  0  0  0  0
    4.5176    2.7637    0.0000 C   0  0  0  0  0  0  0  0  0  0  0  0
    5.3294    2.6167    0.0000 N   0  3  0  0  0  0  0  0  0  0  0  0
    5.6079    1.8401    0.0000 C   0  0  0  0  0  0  0  0  0  0  0  0
    6.4197    1.6931    0.0000 C   0  0  1  0  0  0  0  0  0  0  0  0
    6.9530    2.3226    0.0000 O   0  0  0  0  0  0  0  0  0  0  0  0
    6.6983    0.9165    0.0000 C   0  0  2  0  0  0  0  0  0  0  0  0
    7.5101    0.7695    0.0000 C   0  0  0  0  0  0  0  0  0  0  0  0
    7.8515   -0.0662    0.0000 O   0  0  0  0  0  0  0  0  0  0  0  0
    8.5782   -0.4569    0.0000 C   0  0  0  0  0  0  0  0  0  0  0  0
    8.4311   -1.2687    0.0000 C   0  0  0  0  0  0  0  0  0  0  0  0
    7.6136   -1.3797    0.0000 C   0  0  0  0  0  0  0  0  0  0  0  0
    7.0008   -2.0426    0.0000 C   0  0  0  0  0  0  0  0  0  0  0  0
    6.1890   -1.8956    0.0000 C   0  0  1  0  0  0  0  0  0  0  0  0
    5.6558   -2.5251    0.0000 N   0  3  0  0  0  0  0  0  0  0  0  0
    4.8440   -2.3781    0.0000 C   0  0  2  0  0  0  0  0  0  0  0  0
    4.3107   -3.0076    0.0000 O   0  0  0  0  0  0  0  0  0  0  0  0
    4.5654   -1.6015    0.0000 C   0  0  0  0  0  0  0  0  0  0  0  0
    5.0986   -0.9720    0.0000 C   0  0  0  0  0  0  0  0  0  0  0  0
    4.8201   -0.1955    0.0000 C   0  0  0  0  0  0  0  0  0  0  0  0
    4.0083   -0.0485    0.0000 C   0  0  0  0  0  0  0  0  0  0  0  0
    3.4750   -0.6780    0.0000 C   0  0  0  0  0  0  0  0  0  0  0  0
    2.6632   -0.5309    0.0000 C   0  0  0  0  0  0  0  0  0  0  0  0
    3.7536   -1.4545    0.0000 C   0  0  0  0  0  0  0  0  0  0  0  0
    5.3533    0.4340    0.0000 C   0  0  0  0  0  0  0  0  0  0  0  0
    5.0747    1.2106    0.0000 O   0  0  0  0  0  0  0  0  0  0  0  0
    6.1651    0.2870    0.0000 N   0  0  0  0  0  0  0  0  0  0  0  0
    6.4675   -2.6721    0.0000 C   0  0  0  0  0  0  0  0  0  0  0  0
    7.2793   -2.8192    0.0000 C   0  0  0  0  0  0  0  0  0  0  0  0
    7.5579   -3.5957    0.0000 C   0  0  0  0  0  0  0  0  0  0  0  0
    7.0247   -4.2252    0.0000 C   0  0  0  0  0  0  0  0  0  0  0  0
    6.2129   -4.0782    0.0000 C   0  0  0  0  0  0  0  0  0  0  0  0
    5.9343   -3.3017    0.0000 C   0  0  0  0  0  0  0  0  0  0  0  0
    3.4272    3.6873    0.0000 C   0  0  0  0  0  0  0  0  0  0  0  0
  1  2  1  0  0  0  0
  2  3  1  0  0  0  0
  2  4  1  0  0  0  0
  4  5  2  0  0  0  0
  5  6  1  0  0  0  0
  6  7  2  0  0  0  0
  7  8  1  0  0  0  0
  8  9  1  0  0  0  0
  9 10  1  0  0  0  0
 10 11  1  0  0  0  0
 12 11  1  0  0  0  0
 12 13  1  1  0  0  0
 12 14  1  0  0  0  0
 14 15  1  0  0  0  0
 15 16  1  0  0  0  0
 16 17  1  0  0  0  0
 17 18  1  0  0  0  0
 18 19  2  0  0  0  0
 19 20  1  0  0  0  0
 21 20  1  0  0  0  0
 21 22  1  6  0  0  0
 23 22  1  0  0  0  0
 23 24  1  6  0  0  0
 23 25  1  0  0  0  0
 25 26  2  0  0  0  0
 26 27  1  0  0  0  0
 27 28  2  0  0  0  0
 28 29  1  0  0  0  0
 29 30  1  0  0  0  0
 29 31  2  0  0  0  0
 25 31  1  0  0  0  0
 27 32  1  0  0  0  0
 32 33  2  0  0  0  0
 32 34  1  0  0  0  0
 14 34  1  6  0  0  0
 21 35  1  1  0  0  0
 35 36  2  0  0  0  0
 36 37  1  0  0  0  0
 37 38  2  0  0  0  0
 38 39  1  0  0  0  0
 39 40  2  0  0  0  0
 35 40  1  0  0  0  0
  8 41  2  0  0  0  0
  4 41  1  0  0  0  0
M  CHG  2  10   1  22   1
M  END
>  <MOLECULEID>
M96818481

>  <CLASS>
Active

$$$$

  Mrv2120 12252112132D          

 25 28  0  0  1  0            999 V2000
    3.1320    8.4361    0.0000 C   0  0  0  0  0  0  0  0  0  0  0  0
    3.4676    7.6825    0.0000 C   0  0  0  0  0  0  0  0  0  0  0  0
    3.8031    6.9288    0.0000 C   0  0  0  0  0  0  0  0  0  0  0  0
    4.1387    6.1751    0.0000 C   0  0  0  0  0  0  0  0  0  0  0  0
    4.9592    6.0889    0.0000 C   0  0  0  0  0  0  0  0  0  0  0  0
    5.2947    5.3352    0.0000 N   0  0  0  0  0  0  0  0  0  0  0  0
    4.8098    4.6678    0.0000 C   0  0  0  0  0  0  0  0  0  0  0  0
    3.9893    4.7540    0.0000 C   0  0  0  0  0  0  0  0  0  0  0  0
    3.6538    5.5077    0.0000 C   0  0  0  0  0  0  0  0  0  0  0  0
    3.5044    4.0866    0.0000 C   0  0  0  0  0  0  0  0  0  0  0  0
    3.8400    3.3329    0.0000 C   0  0  0  0  0  0  0  0  0  0  0  0
    3.3550    2.6655    0.0000 C   0  0  0  0  0  0  0  0  0  0  0  0
    2.5346    2.7517    0.0000 C   0  0  0  0  0  0  0  0  0  0  0  0
    2.1990    3.5054    0.0000 C   0  0  0  0  0  0  0  0  0  0  0  0
    2.6839    4.1728    0.0000 C   0  0  0  0  0  0  0  0  0  0  0  0
    1.3785    3.5916    0.0000 C   0  0  2  0  0  0  0  0  0  0  0  0
    0.5580    3.5054    0.0000 N   0  0  0  0  0  0  0  0  0  0  0  0
    0.2225    4.2590    0.0000 C   0  0  0  0  0  0  0  0  0  0  0  0
   -0.5845    4.4306    0.0000 C   0  0  0  0  0  0  0  0  0  0  0  0
    0.8356    4.8111    0.0000 C   0  0  0  0  0  0  0  0  0  0  0  0
    0.7493    5.6316    0.0000 N   0  0  0  0  0  0  0  0  0  0  0  0
    1.5500    4.3986    0.0000 N   0  3  0  0  0  0  0  0  0  0  0  0
    1.3785    2.7666    0.0000 C   0  0  0  0  0  0  0  0  0  0  0  0
    1.7910    2.0521    0.0000 C   0  0  0  0  0  0  0  0  0  0  0  0
    0.9660    2.0521    0.0000 C   0  0  0  0  0  0  0  0  0  0  0  0
  1  2  1  0  0  0  0
  2  3  3  0  0  0  0
  3  4  1  0  0  0  0
  4  5  2  0  0  0  0
  5  6  1  0  0  0  0
  6  7  2  0  0  0  0
  7  8  1  0  0  0  0
  8  9  2  0  0  0  0
  4  9  1  0  0  0  0
  8 10  1  0  0  0  0
 10 11  2  0  0  0  0
 11 12  1  0  0  0  0
 12 13  2  0  0  0  0
 13 14  1  0  0  0  0
 14 15  2  0  0  0  0
 10 15  1  0  0  0  0
 16 14  1  6  0  0  0
 16 17  1  0  0  0  0
 17 18  2  0  0  0  0
 18 19  1  0  0  0  0
 18 20  1  0  0  0  0
 20 21  1  0  0  0  0
 20 22  2  0  0  0  0
 16 22  1  0  0  0  0
 16 23  1  1  0  0  0
 23 24  1  0  0  0  0
 24 25  1  0  0  0  0
 23 25  1  0  0  0  0
M  CHG  1  22   1
M  END
>  <MOLECULEID>
M3736607

>  <CLASS>
Active

$$$$

  Mrv2120 12252112132D          

 27 30  0  0  1  0            999 V2000
   -2.0499    0.4466    0.0000 C   0  0  0  0  0  0  0  0  0  0  0  0
   -1.3355    0.0341    0.0000 C   0  0  0  0  0  0  0  0  0  0  0  0
   -1.3355   -0.7909    0.0000 N   0  0  0  0  0  0  0  0  0  0  0  0
   -0.6680   -1.2758    0.0000 C   0  0  0  0  0  0  0  0  0  0  0  0
   -0.9230   -2.0605    0.0000 C   0  0  0  0  0  0  0  0  0  0  0  0
   -1.7480   -2.0605    0.0000 C   0  0  0  0  0  0  0  0  0  0  0  0
   -2.0029   -1.2758    0.0000 N   0  0  0  0  0  0  0  0  0  0  0  0
   -0.4380   -2.7279    0.0000 C   0  0  2  0  0  0  0  0  0  0  0  0
    0.1750   -3.2799    0.0000 N   0  0  0  0  0  0  0  0  0  0  0  0
   -0.1605   -4.0336    0.0000 C   0  0  0  0  0  0  0  0  0  0  0  0
    0.2520   -4.7481    0.0000 N   0  0  0  0  0  0  0  0  0  0  0  0
   -0.9810   -3.9474    0.0000 N   0  0  0  0  0  0  0  0  0  0  0  0
   -1.5330   -4.5605    0.0000 C   0  0  0  0  0  0  0  0  0  0  0  0
   -1.1525   -3.1404    0.0000 C   0  0  0  0  0  0  0  0  0  0  0  0
   -1.9062   -2.8048    0.0000 O   0  0  0  0  0  0  0  0  0  0  0  0
    0.1750   -2.1759    0.0000 C   0  0  0  0  0  0  0  0  0  0  0  0
    0.0035   -1.3689    0.0000 C   0  0  0  0  0  0  0  0  0  0  0  0
    0.6166   -0.8169    0.0000 C   0  0  0  0  0  0  0  0  0  0  0  0
    1.4012   -1.0718    0.0000 C   0  0  0  0  0  0  0  0  0  0  0  0
    1.5728   -1.8788    0.0000 C   0  0  0  0  0  0  0  0  0  0  0  0
    0.9597   -2.4308    0.0000 C   0  0  0  0  0  0  0  0  0  0  0  0
    0.4451   -0.0099    0.0000 C   0  0  0  0  0  0  0  0  0  0  0  0
   -0.3395    0.2450    0.0000 C   0  0  0  0  0  0  0  0  0  0  0  0
   -0.5111    1.0520    0.0000 N   0  0  0  0  0  0  0  0  0  0  0  0
    0.1020    1.6040    0.0000 C   0  0  0  0  0  0  0  0  0  0  0  0
    0.8867    1.3491    0.0000 N   0  0  0  0  0  0  0  0  0  0  0  0
    1.0582    0.5421    0.0000 C   0  0  0  0  0  0  0  0  0  0  0  0
  1  2  1  0  0  0  0
  2  3  1  0  0  0  0
  3  4  1  0  0  0  0
  4  5  2  0  0  0  0
  5  6  1  0  0  0  0
  6  7  2  0  0  0  0
  3  7  1  0  0  0  0
  8  5  1  6  0  0  0
  8  9  1  0  0  0  0
  9 10  2  0  0  0  0
 10 11  1  0  0  0  0
 10 12  1  0  0  0  0
 12 13  1  0  0  0  0
 12 14  1  0  0  0  0
  8 14  1  0  0  0  0
 14 15  2  0  0  0  0
  8 16  1  1  0  0  0
 16 17  2  0  0  0  0
 17 18  1  0  0  0  0
 18 19  2  0  0  0  0
 19 20  1  0  0  0  0
 20 21  2  0  0  0  0
 16 21  1  0  0  0  0
 18 22  1  0  0  0  0
 22 23  2  0  0  0  0
 23 24  1  0  0  0  0
 24 25  2  0  0  0  0
 25 26  1  0  0  0  0
 26 27  2  0  0  0  0
 22 27  1  0  0  0  0
M  END
>  <MOLECULEID>
M3742422

>  <CLASS>
Active

$$$$

  Mrv2120 12252112132D          

 27 30  0  0  1  0            999 V2000
    4.3207    0.2237    0.0000 C   0  0  0  0  0  0  0  0  0  0  0  0
    3.5020    0.3257    0.0000 N   0  0  0  0  0  0  0  0  0  0  0  0
    2.9383   -0.2766    0.0000 C   0  0  0  0  0  0  0  0  0  0  0  0
    3.0942   -1.0868    0.0000 N   0  0  0  0  0  0  0  0  0  0  0  0
    2.1912    0.0734    0.0000 N   0  0  0  0  0  0  0  0  0  0  0  0
    2.2932    0.8920    0.0000 C   0  0  2  0  0  0  0  0  0  0  0  0
    2.4803    1.6956    0.0000 C   0  0  0  0  0  0  0  0  0  0  0  0
    1.8779    2.2593    0.0000 C   0  0  0  0  0  0  0  0  0  0  0  0
    2.5377    2.7546    0.0000 C   0  0  0  0  0  0  0  0  0  0  0  0
    1.5047    2.9951    0.0000 C   0  0  0  0  0  0  0  0  0  0  0  0
    1.0886    2.0195    0.0000 O   0  0  0  0  0  0  0  0  0  0  0  0
    0.9015    1.2160    0.0000 C   0  0  0  0  0  0  0  0  0  0  0  0
    1.5039    0.6523    0.0000 C   0  0  0  0  0  0  0  0  0  0  0  0
    1.3168   -0.1512    0.0000 C   0  0  0  0  0  0  0  0  0  0  0  0
    0.5274   -0.3910    0.0000 C   0  0  0  0  0  0  0  0  0  0  0  0
   -0.0749    0.1727    0.0000 C   0  0  0  0  0  0  0  0  0  0  0  0
    0.1121    0.9762    0.0000 C   0  0  0  0  0  0  0  0  0  0  0  0
    0.3404   -1.1945    0.0000 C   0  0  0  0  0  0  0  0  0  0  0  0
    0.9427   -1.7583    0.0000 C   0  0  0  0  0  0  0  0  0  0  0  0
    0.7557   -2.5618    0.0000 C   0  0  0  0  0  0  0  0  0  0  0  0
   -0.0337   -2.8016    0.0000 C   0  0  0  0  0  0  0  0  0  0  0  0
   -0.6360   -2.2378    0.0000 C   0  0  0  0  0  0  0  0  0  0  0  0
   -0.4490   -1.4343    0.0000 C   0  0  0  0  0  0  0  0  0  0  0  0
    1.3580   -3.1255    0.0000 C   0  0  0  0  0  0  0  0  0  0  0  0
    1.9604   -3.6893    0.0000 N   0  0  0  0  0  0  0  0  0  0  0  0
    3.1034    1.0480    0.0000 C   0  0  0  0  0  0  0  0  0  0  0  0
    3.4534    1.7951    0.0000 O   0  0  0  0  0  0  0  0  0  0  0  0
  1  2  1  0  0  0  0
  2  3  1  0  0  0  0
  3  4  1  0  0  0  0
  3  5  2  0  0  0  0
  6  5  1  1  0  0  0
  6  7  1  0  0  0  0
  7  8  1  0  0  0  0
  8  9  1  0  0  0  0
  8 10  1  0  0  0  0
  8 11  1  0  0  0  0
 11 12  1  0  0  0  0
 12 13  2  0  0  0  0
  6 13  1  0  0  0  0
 13 14  1  0  0  0  0
 14 15  2  0  0  0  0
 15 16  1  0  0  0  0
 16 17  2  0  0  0  0
 12 17  1  0  0  0  0
 15 18  1  0  0  0  0
 18 19  2  0  0  0  0
 19 20  1  0  0  0  0
 20 21  2  0  0  0  0
 21 22  1  0  0  0  0
 22 23  2  0  0  0  0
 18 23  1  0  0  0  0
 20 24  1  0  0  0  0
 24 25  3  0  0  0  0
  6 26  1  0  0  0  0
  2 26  1  0  0  0  0
 26 27  2  0  0  0  0
M  END
>  <MOLECULEID>
M3739234

>  <CLASS>
Active

$$$$

  Mrv2120 12252112132D          

 44 47  0  0  1  0            999 V2000
   -4.7418    2.0917    0.0000 C   0  0  0  0  0  0  0  0  0  0  0  0
   -3.9213    2.0054    0.0000 C   0  0  0  0  0  0  0  0  0  0  0  0
   -3.5858    1.2518    0.0000 C   0  0  0  0  0  0  0  0  0  0  0  0
   -2.7653    1.1655    0.0000 C   0  0  0  0  0  0  0  0  0  0  0  0
   -2.4298    0.4119    0.0000 N   0  0  0  0  0  0  0  0  0  0  0  0
   -2.9147   -0.2556    0.0000 C   0  0  0  0  0  0  0  0  0  0  0  0
   -3.7352   -0.1694    0.0000 C   0  0  0  0  0  0  0  0  0  0  0  0
   -4.2201   -0.8368    0.0000 C   0  0  0  0  0  0  0  0  0  0  0  0
   -5.0406   -0.7506    0.0000 C   0  0  0  0  0  0  0  0  0  0  0  0
   -1.6093    0.3256    0.0000 C   0  0  0  0  0  0  0  0  0  0  0  0
   -1.1243    0.9931    0.0000 O   0  0  0  0  0  0  0  0  0  0  0  0
   -1.2737   -0.4281    0.0000 N   0  0  0  0  0  0  0  0  0  0  0  0
   -0.4667   -0.5996    0.0000 C   0  0  0  0  0  0  0  0  0  0  0  0
   -0.3805   -1.4201    0.0000 C   0  0  0  0  0  0  0  0  0  0  0  0
    0.3340   -1.8326    0.0000 C   0  0  0  0  0  0  0  0  0  0  0  0
    0.3340   -2.6576    0.0000 O   0  0  0  0  0  0  0  0  0  0  0  0
    1.0484   -1.4201    0.0000 N   0  0  0  0  0  0  0  0  0  0  0  0
    1.7629   -1.8326    0.0000 C   0  0  1  0  0  0  0  0  0  0  0  0
    1.7629   -2.6576    0.0000 C   0  0  0  0  0  0  0  0  0  0  0  0
    2.4774   -3.0701    0.0000 C   0  0  0  0  0  0  0  0  0  0  0  0
    3.1918   -2.6576    0.0000 C   0  0  0  0  0  0  0  0  0  0  0  0
    3.9063   -3.0701    0.0000 C   0  0  0  0  0  0  0  0  0  0  0  0
    3.9063   -3.8951    0.0000 C   0  0  0  0  0  0  0  0  0  0  0  0
    3.1918   -4.3076    0.0000 C   0  0  0  0  0  0  0  0  0  0  0  0
    2.4774   -3.8951    0.0000 C   0  0  0  0  0  0  0  0  0  0  0  0
    2.4774   -1.4201    0.0000 C   0  0  2  0  0  0  0  0  0  0  0  0
    2.4774   -0.5951    0.0000 O   0  0  0  0  0  0  0  0  0  0  0  0
    3.1918   -1.8326    0.0000 C   0  0  0  0  0  0  0  0  0  0  0  0
    3.9063   -1.4201    0.0000 N   0  3  0  0  0  0  0  0  0  0  0  0
    4.6208   -1.8326    0.0000 C   0  0  0  0  0  0  0  0  0  0  0  0
    5.3353   -1.4201    0.0000 C   0  0  0  0  0  0  0  0  0  0  0  0
    5.3353   -0.5951    0.0000 C   0  0  0  0  0  0  0  0  0  0  0  0
    6.0497   -0.1826    0.0000 C   0  0  0  0  0  0  0  0  0  0  0  0
    6.7642   -0.5951    0.0000 C   0  0  0  0  0  0  0  0  0  0  0  0
    6.7642   -1.4201    0.0000 C   0  0  0  0  0  0  0  0  0  0  0  0
    7.4787   -1.8326    0.0000 O   0  0  0  0  0  0  0  0  0  0  0  0
    8.1931   -1.4201    0.0000 C   0  0  0  0  0  0  0  0  0  0  0  0
    6.0497   -1.8326    0.0000 C   0  0  0  0  0  0  0  0  0  0  0  0
   -1.1342   -1.7556    0.0000 C   0  0  0  0  0  0  0  0  0  0  0  0
   -1.3891   -2.5402    0.0000 C   0  0  0  0  0  0  0  0  0  0  0  0
   -2.1961   -2.7118    0.0000 C   0  0  0  0  0  0  0  0  0  0  0  0
   -2.7481   -2.0987    0.0000 C   0  0  0  0  0  0  0  0  0  0  0  0
   -2.4932   -1.3141    0.0000 C   0  0  0  0  0  0  0  0  0  0  0  0
   -1.6862   -1.1425    0.0000 C   0  0  0  0  0  0  0  0  0  0  0  0
  1  2  1  0  0  0  0
  2  3  1  0  0  0  0
  3  4  1  0  0  0  0
  4  5  1  0  0  0  0
  5  6  1  0  0  0  0
  6  7  1  0  0  0  0
  7  8  1  0  0  0  0
  8  9  1  0  0  0  0
  5 10  1  0  0  0  0
 10 11  2  0  0  0  0
 10 12  1  0  0  0  0
 12 13  1  0  0  0  0
 13 14  2  0  0  0  0
 14 15  1  0  0  0  0
 15 16  2  0  0  0  0
 15 17  1  0  0  0  0
 18 17  1  6  0  0  0
 18 19  1  0  0  0  0
 19 20  1  0  0  0  0
 20 21  2  0  0  0  0
 21 22  1  0  0  0  0
 22 23  2  0  0  0  0
 23 24  1  0  0  0  0
 24 25  2  0  0  0  0
 20 25  1  0  0  0  0
 18 26  1  0  0  0  0
 26 27  1  6  0  0  0
 26 28  1  0  0  0  0
 28 29  1  0  0  0  0
 29 30  1  0  0  0  0
 30 31  1  0  0  0  0
 31 32  2  0  0  0  0
 32 33  1  0  0  0  0
 33 34  2  0  0  0  0
 34 35  1  0  0  0  0
 35 36  1  0  0  0  0
 36 37  1  0  0  0  0
 35 38  2  0  0  0  0
 31 38  1  0  0  0  0
 14 39  1  0  0  0  0
 39 40  2  0  0  0  0
 40 41  1  0  0  0  0
 41 42  2  0  0  0  0
 42 43  1  0  0  0  0
 43 44  2  0  0  0  0
 12 44  1  0  0  0  0
 39 44  1  0  0  0  0
M  CHG  1  29   1
M  END
>  <MOLECULEID>
M3742136

>  <CLASS>
Active

$$$$

  Mrv2120 12252112132D          

 26 29  0  0  1  0            999 V2000
    2.7177    0.9683    0.0000 C   0  0  0  0  0  0  0  0  0  0  0  0
    1.9053    0.8250    0.0000 C   0  0  1  0  0  0  0  0  0  0  0  0
    1.1908    0.4125    0.0000 C   0  0  0  0  0  0  0  0  0  0  0  0
    0.4763    0.8250    0.0000 C   0  0  2  0  0  0  0  0  0  0  0  0
   -0.2382    1.2375    0.0000 C   0  0  0  0  0  0  0  0  0  0  0  0
    0.4763    1.6500    0.0000 C   0  0  2  0  0  0  0  0  0  0  0  0
    1.1908    2.0625    0.0000 C   0  0  0  0  0  0  0  0  0  0  0  0
    1.1908    2.8875    0.0000 N   0  0  0  0  0  0  0  0  0  0  0  0
    1.9053    1.6500    0.0000 N   0  3  0  0  0  0  0  0  0  0  0  0
    2.1874    0.0498    0.0000 C   0  0  0  0  0  0  0  0  0  0  0  0
    2.9999   -0.0935    0.0000 C   0  0  0  0  0  0  0  0  0  0  0  0
    3.5302    0.5385    0.0000 F   0  0  0  0  0  0  0  0  0  0  0  0
    3.2821   -0.8688    0.0000 C   0  0  0  0  0  0  0  0  0  0  0  0
    2.7518   -1.5007    0.0000 C   0  0  0  0  0  0  0  0  0  0  0  0
    1.9393   -1.3575    0.0000 C   0  0  0  0  0  0  0  0  0  0  0  0
    1.4090   -1.9895    0.0000 N   0  0  0  0  0  0  0  0  0  0  0  0
    1.6912   -2.7647    0.0000 C   0  0  0  0  0  0  0  0  0  0  0  0
    2.5036   -2.9080    0.0000 O   0  0  0  0  0  0  0  0  0  0  0  0
    1.1609   -3.3967    0.0000 C   0  0  0  0  0  0  0  0  0  0  0  0
    1.4430   -4.1719    0.0000 C   0  0  0  0  0  0  0  0  0  0  0  0
    0.9127   -4.8039    0.0000 C   0  0  0  0  0  0  0  0  0  0  0  0
    0.1003   -4.6607    0.0000 C   0  0  0  0  0  0  0  0  0  0  0  0
   -0.4300   -5.2927    0.0000 Cl  0  0  0  0  0  0  0  0  0  0  0  0
   -0.1819   -3.8854    0.0000 C   0  0  0  0  0  0  0  0  0  0  0  0
    0.3484   -3.2534    0.0000 N   0  0  0  0  0  0  0  0  0  0  0  0
    1.6571   -0.5822    0.0000 C   0  0  0  0  0  0  0  0  0  0  0  0
  2  1  1  1  0  0  0
  2  3  1  0  0  0  0
  4  3  1  0  0  0  0
  4  5  1  6  0  0  0
  6  5  1  6  0  0  0
  4  6  1  0  0  0  0
  6  7  1  0  0  0  0
  7  8  1  0  0  0  0
  7  9  2  0  0  0  0
  2  9  1  0  0  0  0
  2 10  1  6  0  0  0
 10 11  2  0  0  0  0
 11 12  1  0  0  0  0
 11 13  1  0  0  0  0
 13 14  2  0  0  0  0
 14 15  1  0  0  0  0
 15 16  1  0  0  0  0
 16 17  1  0  0  0  0
 17 18  2  0  0  0  0
 17 19  1  0  0  0  0
 19 20  2  0  0  0  0
 20 21  1  0  0  0  0
 21 22  2  0  0  0  0
 22 23  1  0  0  0  0
 22 24  1  0  0  0  0
 24 25  2  0  0  0  0
 19 25  1  0  0  0  0
 15 26  2  0  0  0  0
 10 26  1  0  0  0  0
M  CHG  1   9   1
M  END
>  <MOLECULEID>
M3730931

>  <CLASS>
Active

$$$$

  Mrv2120 12252112132D          

 38 41  0  0  1  0            999 V2000
   -5.0013   -2.8875    0.0000 C   0  0  0  0  0  0  0  0  0  0  0  0
   -4.2868   -3.3000    0.0000 N   0  0  0  0  0  0  0  0  0  0  0  0
   -3.5724   -2.8875    0.0000 C   0  0  0  0  0  0  0  0  0  0  0  0
   -3.5724   -2.0625    0.0000 C   0  0  0  0  0  0  0  0  0  0  0  0
   -2.8579   -1.6500    0.0000 C   0  0  0  0  0  0  0  0  0  0  0  0
   -2.1434   -2.0625    0.0000 C   0  0  0  0  0  0  0  0  0  0  0  0
   -2.1434   -2.8875    0.0000 C   0  0  0  0  0  0  0  0  0  0  0  0
   -2.8579   -3.3000    0.0000 C   0  0  0  0  0  0  0  0  0  0  0  0
   -1.4289   -3.3000    0.0000 C   0  0  0  0  0  0  0  0  0  0  0  0
   -0.7145   -2.8875    0.0000 O   0  0  0  0  0  0  0  0  0  0  0  0
   -1.4289   -4.1250    0.0000 N   0  0  0  0  0  0  0  0  0  0  0  0
   -0.7145   -4.5375    0.0000 C   0  0  1  0  0  0  0  0  0  0  0  0
   -0.7145   -5.3625    0.0000 C   0  0  0  0  0  0  0  0  0  0  0  0
    0.0000   -5.7750    0.0000 C   0  0  0  0  0  0  0  0  0  0  0  0
    0.7145   -5.3625    0.0000 C   0  0  0  0  0  0  0  0  0  0  0  0
    1.4289   -5.7750    0.0000 C   0  0  0  0  0  0  0  0  0  0  0  0
    1.4289   -6.6000    0.0000 C   0  0  0  0  0  0  0  0  0  0  0  0
    0.7145   -7.0125    0.0000 C   0  0  0  0  0  0  0  0  0  0  0  0
    0.0000   -6.6000    0.0000 C   0  0  0  0  0  0  0  0  0  0  0  0
    0.0000   -4.1250    0.0000 C   0  0  2  0  0  0  0  0  0  0  0  0
    0.0000   -3.3000    0.0000 O   0  0  0  0  0  0  0  0  0  0  0  0
    0.7145   -4.5375    0.0000 C   0  0  0  0  0  0  0  0  0  0  0  0
    1.4289   -4.1250    0.0000 N   0  3  0  0  0  0  0  0  0  0  0  0
    2.1434   -4.5375    0.0000 C   0  0  0  0  0  0  0  0  0  0  0  0
    2.9684   -4.5375    0.0000 C   0  0  0  0  0  0  0  0  0  0  0  0
    2.5559   -5.2520    0.0000 C   0  0  0  0  0  0  0  0  0  0  0  0
   -2.8579   -0.8250    0.0000 C   0  0  0  0  0  0  0  0  0  0  0  0
   -2.1434   -0.4125    0.0000 O   0  0  0  0  0  0  0  0  0  0  0  0
   -3.5724   -0.4125    0.0000 C   0  0  0  0  0  0  0  0  0  0  0  0
   -4.2868   -0.8250    0.0000 C   0  0  0  0  0  0  0  0  0  0  0  0
   -5.0013   -0.4125    0.0000 C   0  0  0  0  0  0  0  0  0  0  0  0
   -5.0013    0.4125    0.0000 C   0  0  0  0  0  0  0  0  0  0  0  0
   -4.2868    0.8250    0.0000 C   0  0  0  0  0  0  0  0  0  0  0  0
   -3.5724    0.4125    0.0000 C   0  0  0  0  0  0  0  0  0  0  0  0
   -4.2868   -4.1250    0.0000 S   0  0  0  0  0  0  0  0  0  0  0  0
   -5.1118   -4.1250    0.0000 C   0  0  0  0  0  0  0  0  0  0  0  0
   -3.4618   -4.1250    0.0000 O   0  0  0  0  0  0  0  0  0  0  0  0
   -4.2868   -4.9500    0.0000 O   0  0  0  0  0  0  0  0  0  0  0  0
  1  2  1  0  0  0  0
  2  3  1  0  0  0  0
  3  4  2  0  0  0  0
  4  5  1  0  0  0  0
  5  6  2  0  0  0  0
  6  7  1  0  0  0  0
  7  8  2  0  0  0  0
  3  8  1  0  0  0  0
  7  9  1  0  0  0  0
  9 10  2  0  0  0  0
  9 11  1  0  0  0  0
 12 11  1  6  0  0  0
 12 13  1  0  0  0  0
 13 14  1  0  0  0  0
 14 15  2  0  0  0  0
 15 16  1  0  0  0  0
 16 17  2  0  0  0  0
 17 18  1  0  0  0  0
 18 19  2  0  0  0  0
 14 19  1  0  0  0  0
 12 20  1  0  0  0  0
 20 21  1  6  0  0  0
 20 22  1  0  0  0  0
 22 23  1  0  0  0  0
 23 24  1  0  0  0  0
 24 25  1  0  0  0  0
 25 26  1  0  0  0  0
 24 26  1  0  0  0  0
  5 27  1  0  0  0  0
 27 28  2  0  0  0  0
 27 29  1  0  0  0  0
 29 30  2  0  0  0  0
 30 31  1  0  0  0  0
 31 32  2  0  0  0  0
 32 33  1  0  0  0  0
 33 34  2  0  0  0  0
 29 34  1  0  0  0  0
  2 35  1  0  0  0  0
 35 36  1  0  0  0  0
 35 37  2  0  0  0  0
 35 38  2  0  0  0  0
M  CHG  1  23   1
M  END
>  <MOLECULEID>
M296694

>  <CLASS>
Active

$$$$

  Mrv2120 12252112132D          

 33 36  0  0  1  0            999 V2000
    3.7445    4.6993    0.0000 C   0  0  0  0  0  0  0  0  0  0  0  0
    4.1570    3.9849    0.0000 C   0  0  0  0  0  0  0  0  0  0  0  0
    4.9820    3.9849    0.0000 C   0  0  0  0  0  0  0  0  0  0  0  0
    3.7445    3.2704    0.0000 O   0  0  0  0  0  0  0  0  0  0  0  0
    4.1570    2.5559    0.0000 C   0  0  0  0  0  0  0  0  0  0  0  0
    4.9820    2.5559    0.0000 C   0  0  0  0  0  0  0  0  0  0  0  0
    5.3945    3.2704    0.0000 O   0  0  0  0  0  0  0  0  0  0  0  0
    5.3945    1.8414    0.0000 C   0  0  0  0  0  0  0  0  0  0  0  0
    4.9820    1.1270    0.0000 C   0  0  0  0  0  0  0  0  0  0  0  0
    4.1570    1.1270    0.0000 C   0  0  0  0  0  0  0  0  0  0  0  0
    3.7445    0.4125    0.0000 C   0  0  0  0  0  0  0  0  0  0  0  0
    2.9195    0.4125    0.0000 N   0  3  1  0  0  0  0  0  0  0  0  0
    2.5070   -0.3020    0.0000 C   0  0  0  0  0  0  0  0  0  0  0  0
    1.6820   -0.3020    0.0000 C   0  0  0  0  0  0  0  0  0  0  0  0
    1.2695    0.4125    0.0000 C   0  0  1  0  0  0  0  0  0  0  0  0
    0.7846   -0.2549    0.0000 C   0  0  0  0  0  0  0  0  0  0  0  0
    0.0000   -0.0000    0.0000 N   0  0  0  0  0  0  0  0  0  0  0  0
   -0.6674   -0.4849    0.0000 C   0  0  0  0  0  0  0  0  0  0  0  0
   -0.0000    0.8250    0.0000 S   0  0  0  0  0  0  0  0  0  0  0  0
   -0.8205    0.7388    0.0000 O   0  0  0  0  0  0  0  0  0  0  0  0
   -0.1715    1.6320    0.0000 O   0  0  0  0  0  0  0  0  0  0  0  0
    0.7846    1.0799    0.0000 N   0  0  0  0  0  0  0  0  0  0  0  0
    1.0396    1.8646    0.0000 C   0  0  0  0  0  0  0  0  0  0  0  0
    0.4875    2.4777    0.0000 C   0  0  0  0  0  0  0  0  0  0  0  0
    0.7425    3.2623    0.0000 C   0  0  0  0  0  0  0  0  0  0  0  0
    0.1904    3.8754    0.0000 F   0  0  0  0  0  0  0  0  0  0  0  0
    1.5494    3.4338    0.0000 C   0  0  0  0  0  0  0  0  0  0  0  0
    2.1015    2.8207    0.0000 C   0  0  0  0  0  0  0  0  0  0  0  0
    1.8465    2.0361    0.0000 C   0  0  0  0  0  0  0  0  0  0  0  0
    1.6820    1.1270    0.0000 C   0  0  0  0  0  0  0  0  0  0  0  0
    2.5070    1.1270    0.0000 C   0  0  2  0  0  0  0  0  0  0  0  0
    2.9195    1.8414    0.0000 C   0  0  0  0  0  0  0  0  0  0  0  0
    3.7445    1.8414    0.0000 C   0  0  0  0  0  0  0  0  0  0  0  0
  1  2  1  0  0  0  0
  2  3  1  0  0  0  0
  2  4  1  0  0  0  0
  4  5  1  0  0  0  0
  5  6  2  0  0  0  0
  6  7  1  0  0  0  0
  6  8  1  0  0  0  0
  8  9  2  0  0  0  0
  9 10  1  0  0  0  0
 10 11  1  0  0  0  0
 12 11  1  1  0  0  0
 12 13  1  0  0  0  0
 13 14  1  0  0  0  0
 15 14  1  0  0  0  0
 15 16  1  0  0  0  0
 16 17  1  0  0  0  0
 17 18  1  0  0  0  0
 17 19  1  0  0  0  0
 19 20  2  0  0  0  0
 19 21  2  0  0  0  0
 19 22  1  0  0  0  0
 15 22  1  1  0  0  0
 22 23  1  0  0  0  0
 23 24  2  0  0  0  0
 24 25  1  0  0  0  0
 25 26  1  0  0  0  0
 25 27  2  0  0  0  0
 27 28  1  0  0  0  0
 28 29  2  0  0  0  0
 23 29  1  0  0  0  0
 15 30  1  0  0  0  0
 31 30  1  0  0  0  0
 12 31  1  0  0  0  0
 31 32  1  6  0  0  0
 10 33  2  0  0  0  0
  5 33  1  0  0  0  0
M  CHG  1  12   1
M  END
>  <MOLECULEID>
M3731171

>  <CLASS>
Active

$$$$

  Mrv2120 12252112132D          

 33 37  0  0  0  0            999 V2000
    2.7512    0.7634    0.0000 N   0  0  0  0  0  0  0  0  0  0  0  0
    2.7512   -0.0616    0.0000 C   0  0  0  0  0  0  0  0  0  0  0  0
    2.0367   -0.4741    0.0000 C   0  0  0  0  0  0  0  0  0  0  0  0
    2.0367   -1.2991    0.0000 C   0  0  0  0  0  0  0  0  0  0  0  0
    2.7512   -1.7116    0.0000 C   0  0  0  0  0  0  0  0  0  0  0  0
    3.4656   -1.2991    0.0000 C   0  0  0  0  0  0  0  0  0  0  0  0
    4.1801   -1.7116    0.0000 C   0  0  0  0  0  0  0  0  0  0  0  0
    4.1801   -2.5366    0.0000 N   0  0  0  0  0  0  0  0  0  0  0  0
    4.8476   -3.0215    0.0000 C   0  0  0  0  0  0  0  0  0  0  0  0
    4.5926   -3.8062    0.0000 C   0  0  0  0  0  0  0  0  0  0  0  0
    3.7676   -3.8062    0.0000 C   0  0  0  0  0  0  0  0  0  0  0  0
    3.5127   -3.0215    0.0000 C   0  0  0  0  0  0  0  0  0  0  0  0
    2.7281   -2.7666    0.0000 C   0  0  0  0  0  0  0  0  0  0  0  0
    2.1150   -3.3186    0.0000 C   0  0  0  0  0  0  0  0  0  0  0  0
    1.3303   -3.0637    0.0000 C   0  0  0  0  0  0  0  0  0  0  0  0
    1.1588   -2.2567    0.0000 C   0  0  0  0  0  0  0  0  0  0  0  0
    1.7719   -1.7047    0.0000 C   0  0  0  0  0  0  0  0  0  0  0  0
    2.5565   -1.9596    0.0000 C   0  0  0  0  0  0  0  0  0  0  0  0
    3.1696   -1.4076    0.0000 Cl  0  0  0  0  0  0  0  0  0  0  0  0
    5.6322   -2.7666    0.0000 C   0  0  0  0  0  0  0  0  0  0  0  0
    5.8037   -1.9596    0.0000 C   0  0  0  0  0  0  0  0  0  0  0  0
    6.5883   -1.7047    0.0000 C   0  0  0  0  0  0  0  0  0  0  0  0
    7.2014   -2.2567    0.0000 C   0  0  0  0  0  0  0  0  0  0  0  0
    7.9860   -2.0018    0.0000 O   0  0  0  0  0  0  0  0  0  0  0  0
    8.5991   -2.5538    0.0000 C   0  0  0  0  0  0  0  0  0  0  0  0
    9.3838   -2.2989    0.0000 C   0  0  0  0  0  0  0  0  0  0  0  0
    9.9969   -2.8509    0.0000 N   0  0  0  0  0  0  0  0  0  0  0  0
    9.8253   -3.6579    0.0000 C   0  0  0  0  0  0  0  0  0  0  0  0
    9.0407   -3.9128    0.0000 N   0  0  0  0  0  0  0  0  0  0  0  0
    8.4276   -3.3608    0.0000 C   0  0  0  0  0  0  0  0  0  0  0  0
    7.0299   -3.0637    0.0000 C   0  0  0  0  0  0  0  0  0  0  0  0
    6.2453   -3.3186    0.0000 C   0  0  0  0  0  0  0  0  0  0  0  0
    3.4656   -0.4741    0.0000 N   0  0  0  0  0  0  0  0  0  0  0  0
  1  2  1  0  0  0  0
  2  3  2  0  0  0  0
  3  4  1  0  0  0  0
  4  5  2  0  0  0  0
  5  6  1  0  0  0  0
  6  7  1  0  0  0  0
  7  8  1  0  0  0  0
  8  9  1  0  0  0  0
  9 10  2  0  0  0  0
 10 11  1  0  0  0  0
 11 12  2  0  0  0  0
  8 12  1  0  0  0  0
 12 13  1  0  0  0  0
 13 14  2  0  0  0  0
 14 15  1  0  0  0  0
 15 16  2  0  0  0  0
 16 17  1  0  0  0  0
 17 18  2  0  0  0  0
 13 18  1  0  0  0  0
 18 19  1  0  0  0  0
  9 20  1  0  0  0  0
 20 21  2  0  0  0  0
 21 22  1  0  0  0  0
 22 23  2  0  0  0  0
 23 24  1  0  0  0  0
 24 25  1  0  0  0  0
 25 26  2  0  0  0  0
 26 27  1  0  0  0  0
 27 28  2  0  0  0  0
 28 29  1  0  0  0  0
 29 30  2  0  0  0  0
 25 30  1  0  0  0  0
 23 31  1  0  0  0  0
 31 32  2  0  0  0  0
 20 32  1  0  0  0  0
  6 33  2  0  0  0  0
  2 33  1  0  0  0  0
M  END
>  <MOLECULEID>
M1498113

>  <CLASS>
Active

$$$$

  Mrv2120 12252112132D          

 47 49  0  0  1  0            999 V2000
   -1.4289   -6.6000    0.0000 C   0  0  0  0  0  0  0  0  0  0  0  0
   -0.7145   -7.0125    0.0000 C   0  0  0  0  0  0  0  0  0  0  0  0
    0.0000   -6.6000    0.0000 C   0  0  0  0  0  0  0  0  0  0  0  0
    0.7145   -7.0125    0.0000 C   0  0  0  0  0  0  0  0  0  0  0  0
    0.7145   -7.8375    0.0000 C   0  0  0  0  0  0  0  0  0  0  0  0
    1.4289   -8.2500    0.0000 C   0  0  0  0  0  0  0  0  0  0  0  0
    1.4289   -9.0750    0.0000 C   0  0  0  0  0  0  0  0  0  0  0  0
    1.4289   -6.6000    0.0000 S   0  0  0  0  0  0  0  0  0  0  0  0
    1.8414   -7.3145    0.0000 O   0  0  0  0  0  0  0  0  0  0  0  0
    1.0164   -5.8855    0.0000 O   0  0  0  0  0  0  0  0  0  0  0  0
    2.1434   -6.1875    0.0000 C   0  0  0  0  0  0  0  0  0  0  0  0
    2.1434   -5.3625    0.0000 C   0  0  1  0  0  0  0  0  0  0  0  0
    1.4289   -4.9500    0.0000 N   0  0  0  0  0  0  0  0  0  0  0  0
    1.4289   -4.1250    0.0000 C   0  0  0  0  0  0  0  0  0  0  0  0
    0.7145   -3.7125    0.0000 O   0  0  0  0  0  0  0  0  0  0  0  0
    2.1434   -3.7125    0.0000 O   0  0  0  0  0  0  0  0  0  0  0  0
    2.1434   -2.8875    0.0000 C   0  0  0  0  0  0  0  0  0  0  0  0
    2.8579   -2.4750    0.0000 C   0  0  0  0  0  0  0  0  0  0  0  0
    2.8579   -1.6500    0.0000 C   0  0  0  0  0  0  0  0  0  0  0  0
    3.5724   -1.2375    0.0000 C   0  0  0  0  0  0  0  0  0  0  0  0
    4.2868   -1.6500    0.0000 C   0  0  0  0  0  0  0  0  0  0  0  0
    4.2868   -2.4750    0.0000 C   0  0  0  0  0  0  0  0  0  0  0  0
    3.5724   -2.8875    0.0000 C   0  0  0  0  0  0  0  0  0  0  0  0
    2.8579   -4.9500    0.0000 C   0  0  0  0  0  0  0  0  0  0  0  0
    2.8579   -4.1250    0.0000 O   0  0  0  0  0  0  0  0  0  0  0  0
    3.5724   -5.3625    0.0000 N   0  0  0  0  0  0  0  0  0  0  0  0
    4.2868   -4.9500    0.0000 C   0  0  1  0  0  0  0  0  0  0  0  0
    4.2868   -4.1250    0.0000 C   0  0  0  0  0  0  0  0  0  0  0  0
    5.0013   -3.7125    0.0000 C   0  0  0  0  0  0  0  0  0  0  0  0
    5.0013   -2.8875    0.0000 C   0  0  0  0  0  0  0  0  0  0  0  0
    5.7158   -2.4750    0.0000 C   0  0  0  0  0  0  0  0  0  0  0  0
    6.4302   -2.8875    0.0000 C   0  0  0  0  0  0  0  0  0  0  0  0
    6.4302   -3.7125    0.0000 C   0  0  0  0  0  0  0  0  0  0  0  0
    5.7158   -4.1250    0.0000 C   0  0  0  0  0  0  0  0  0  0  0  0
    5.0013   -5.3625    0.0000 C   0  0  2  0  0  0  0  0  0  0  0  0
    5.0013   -6.1875    0.0000 O   0  0  0  0  0  0  0  0  0  0  0  0
    5.7158   -4.9500    0.0000 C   0  0  0  0  0  0  0  0  0  0  0  0
    6.4302   -5.3625    0.0000 N   0  3  0  0  0  0  0  0  0  0  0  0
    7.1447   -4.9500    0.0000 C   0  0  0  0  0  0  0  0  0  0  0  0
    7.8592   -5.3625    0.0000 C   0  0  0  0  0  0  0  0  0  0  0  0
    8.5737   -4.9500    0.0000 C   0  0  0  0  0  0  0  0  0  0  0  0
    9.2881   -5.3625    0.0000 C   0  0  0  0  0  0  0  0  0  0  0  0
   10.0026   -4.9500    0.0000 O   0  0  0  0  0  0  0  0  0  0  0  0
   10.7171   -5.3625    0.0000 C   0  0  0  0  0  0  0  0  0  0  0  0
    9.2881   -6.1875    0.0000 C   0  0  0  0  0  0  0  0  0  0  0  0
    8.5737   -6.6000    0.0000 C   0  0  0  0  0  0  0  0  0  0  0  0
    7.8592   -6.1875    0.0000 C   0  0  0  0  0  0  0  0  0  0  0  0
  1  2  1  0  0  0  0
  2  3  1  0  0  0  0
  3  4  1  0  0  0  0
  4  5  1  0  0  0  0
  5  6  1  0  0  0  0
  6  7  1  0  0  0  0
  4  8  1  0  0  0  0
  8  9  2  0  0  0  0
  8 10  2  0  0  0  0
  8 11  1  0  0  0  0
 12 11  1  0  0  0  0
 12 13  1  1  0  0  0
 13 14  1  0  0  0  0
 14 15  2  0  0  0  0
 14 16  1  0  0  0  0
 16 17  1  0  0  0  0
 17 18  1  0  0  0  0
 18 19  2  0  0  0  0
 19 20  1  0  0  0  0
 20 21  2  0  0  0  0
 21 22  1  0  0  0  0
 22 23  2  0  0  0  0
 18 23  1  0  0  0  0
 12 24  1  0  0  0  0
 24 25  2  0  0  0  0
 24 26  1  0  0  0  0
 27 26  1  1  0  0  0
 27 28  1  0  0  0  0
 28 29  1  0  0  0  0
 29 30  2  0  0  0  0
 30 31  1  0  0  0  0
 31 32  2  0  0  0  0
 32 33  1  0  0  0  0
 33 34  2  0  0  0  0
 29 34  1  0  0  0  0
 27 35  1  0  0  0  0
 35 36  1  1  0  0  0
 35 37  1  0  0  0  0
 37 38  1  0  0  0  0
 38 39  1  0  0  0  0
 39 40  1  0  0  0  0
 40 41  2  0  0  0  0
 41 42  1  0  0  0  0
 42 43  1  0  0  0  0
 43 44  1  0  0  0  0
 42 45  2  0  0  0  0
 45 46  1  0  0  0  0
 46 47  2  0  0  0  0
 40 47  1  0  0  0  0
M  CHG  1  38   1
M  END
>  <MOLECULEID>
M3741276

>  <CLASS>
Inactive

$$$$

  Mrv2120 12252112132D          

 44 47  0  0  1  0            999 V2000
   -1.4289   -8.2500    0.0000 C   0  0  0  0  0  0  0  0  0  0  0  0
   -0.7145   -8.6625    0.0000 C   0  0  0  0  0  0  0  0  0  0  0  0
   -0.7145   -9.4875    0.0000 C   0  0  0  0  0  0  0  0  0  0  0  0
    0.0000   -9.9000    0.0000 N   0  0  0  0  0  0  0  0  0  0  0  0
    0.7145   -9.4875    0.0000 C   0  0  0  0  0  0  0  0  0  0  0  0
    0.7145   -8.6625    0.0000 C   0  0  0  0  0  0  0  0  0  0  0  0
    1.4289   -8.2500    0.0000 C   0  0  0  0  0  0  0  0  0  0  0  0
    0.0000  -10.7250    0.0000 C   0  0  0  0  0  0  0  0  0  0  0  0
    0.7145  -11.1375    0.0000 O   0  0  0  0  0  0  0  0  0  0  0  0
   -0.7145  -11.1375    0.0000 C   0  0  0  0  0  0  0  0  0  0  0  0
   -1.4289  -10.7250    0.0000 C   0  0  0  0  0  0  0  0  0  0  0  0
   -2.1434  -11.1375    0.0000 C   0  0  0  0  0  0  0  0  0  0  0  0
   -2.8579  -10.7250    0.0000 C   0  0  0  0  0  0  0  0  0  0  0  0
   -2.1434  -11.9625    0.0000 C   0  0  0  0  0  0  0  0  0  0  0  0
   -1.4289  -12.3750    0.0000 C   0  0  0  0  0  0  0  0  0  0  0  0
   -0.7145  -11.9625    0.0000 C   0  0  0  0  0  0  0  0  0  0  0  0
   -1.4289  -13.2000    0.0000 C   0  0  0  0  0  0  0  0  0  0  0  0
   -0.7145  -13.6125    0.0000 O   0  0  0  0  0  0  0  0  0  0  0  0
   -2.1434  -13.6125    0.0000 N   0  0  0  0  0  0  0  0  0  0  0  0
   -2.8579  -13.2000    0.0000 C   0  0  1  0  0  0  0  0  0  0  0  0
   -2.8579  -12.3750    0.0000 C   0  0  0  0  0  0  0  0  0  0  0  0
   -3.5724  -11.9625    0.0000 C   0  0  0  0  0  0  0  0  0  0  0  0
   -4.2868  -12.3750    0.0000 C   0  0  0  0  0  0  0  0  0  0  0  0
   -5.0013  -11.9625    0.0000 C   0  0  0  0  0  0  0  0  0  0  0  0
   -5.7158  -12.3750    0.0000 F   0  0  0  0  0  0  0  0  0  0  0  0
   -5.0013  -11.1375    0.0000 C   0  0  0  0  0  0  0  0  0  0  0  0
   -4.2868  -10.7250    0.0000 C   0  0  0  0  0  0  0  0  0  0  0  0
   -4.2868   -9.9000    0.0000 F   0  0  0  0  0  0  0  0  0  0  0  0
   -3.5724  -11.1375    0.0000 C   0  0  0  0  0  0  0  0  0  0  0  0
   -3.5724  -13.6125    0.0000 C   0  0  2  0  0  0  0  0  0  0  0  0
   -4.2868  -13.2000    0.0000 O   0  0  0  0  0  0  0  0  0  0  0  0
   -3.5724  -14.4375    0.0000 C   0  0  1  0  0  0  0  0  0  0  0  0
   -2.8579  -14.8500    0.0000 C   0  0  0  0  0  0  0  0  0  0  0  0
   -2.8579  -15.6750    0.0000 N   0  3  1  0  0  0  0  0  0  0  0  0
   -2.1434  -16.0875    0.0000 C   0  0  0  0  0  0  0  0  0  0  0  0
   -2.1434  -16.9125    0.0000 C   0  0  0  0  0  0  0  0  0  0  0  0
   -1.4289  -17.3250    0.0000 C   0  0  0  0  0  0  0  0  0  0  0  0
   -1.4289  -18.1500    0.0000 C   0  0  0  0  0  0  0  0  0  0  0  0
   -2.1434  -18.5625    0.0000 C   0  0  0  0  0  0  0  0  0  0  0  0
   -2.8579  -18.1500    0.0000 C   0  0  0  0  0  0  0  0  0  0  0  0
   -2.8579  -17.3250    0.0000 C   0  0  0  0  0  0  0  0  0  0  0  0
   -3.5724  -16.0875    0.0000 C   0  0  0  0  0  0  0  0  0  0  0  0
   -4.2868  -15.6750    0.0000 C   0  0  0  0  0  0  0  0  0  0  0  0
   -4.2868  -14.8500    0.0000 N   0  3  0  0  0  0  0  0  0  0  0  0
  1  2  1  0  0  0  0
  2  3  1  0  0  0  0
  3  4  1  0  0  0  0
  4  5  1  0  0  0  0
  5  6  1  0  0  0  0
  6  7  1  0  0  0  0
  4  8  1  0  0  0  0
  8  9  2  0  0  0  0
  8 10  1  0  0  0  0
 10 11  2  0  0  0  0
 11 12  1  0  0  0  0
 12 13  1  0  0  0  0
 12 14  2  0  0  0  0
 14 15  1  0  0  0  0
 15 16  2  0  0  0  0
 10 16  1  0  0  0  0
 15 17  1  0  0  0  0
 17 18  2  0  0  0  0
 17 19  1  0  0  0  0
 20 19  1  6  0  0  0
 20 21  1  0  0  0  0
 21 22  1  0  0  0  0
 22 23  2  0  0  0  0
 23 24  1  0  0  0  0
 24 25  1  0  0  0  0
 24 26  2  0  0  0  0
 26 27  1  0  0  0  0
 27 28  1  0  0  0  0
 27 29  2  0  0  0  0
 22 29  1  0  0  0  0
 30 20  1  0  0  0  0
 30 31  1  1  0  0  0
 30 32  1  0  0  0  0
 32 33  1  0  0  0  0
 34 33  1  0  0  0  0
 34 35  1  1  0  0  0
 35 36  1  0  0  0  0
 36 37  2  0  0  0  0
 37 38  1  0  0  0  0
 38 39  2  0  0  0  0
 39 40  1  0  0  0  0
 40 41  2  0  0  0  0
 36 41  1  0  0  0  0
 34 42  1  0  0  0  0
 42 43  1  0  0  0  0
 43 44  1  0  0  0  0
 32 44  1  1  0  0  0
M  CHG  2  34   1  44   1
M  END
>  <MOLECULEID>
M3742205

>  <CLASS>
Inactive

$$$$

  Mrv2120 12252112132D          

 72 76  0  0  1  0            999 V2000
  -10.0775  -14.0072    0.0000 C   0  0  0  0  0  0  0  0  0  0  0  0
   -9.2661  -14.1563    0.0000 O   0  0  0  0  0  0  0  0  0  0  0  0
   -8.9895  -14.9335    0.0000 C   0  0  0  0  0  0  0  0  0  0  0  0
   -9.5243  -15.5617    0.0000 O   0  0  0  0  0  0  0  0  0  0  0  0
   -8.1781  -15.0826    0.0000 C   0  0  2  0  0  0  0  0  0  0  0  0
   -7.8218  -15.8267    0.0000 C   0  0  0  0  0  0  0  0  0  0  0  0
   -7.0040  -15.7177    0.0000 C   0  0  0  0  0  0  0  0  0  0  0  0
   -6.8549  -14.9063    0.0000 C   0  0  0  0  0  0  0  0  0  0  0  0
   -7.5805  -14.5138    0.0000 N   0  0  0  0  0  0  0  0  0  0  0  0
   -7.6895  -13.6960    0.0000 C   0  0  0  0  0  0  0  0  0  0  0  0
   -8.4522  -13.3815    0.0000 O   0  0  0  0  0  0  0  0  0  0  0  0
   -7.0358  -13.1928    0.0000 C   0  0  1  0  0  0  0  0  0  0  0  0
   -7.1447  -12.3750    0.0000 C   0  0  0  0  0  0  0  0  0  0  0  0
   -7.9074  -12.0605    0.0000 C   0  0  0  0  0  0  0  0  0  0  0  0
   -8.5611  -12.5637    0.0000 C   0  0  0  0  0  0  0  0  0  0  0  0
   -9.3238  -12.2492    0.0000 C   0  0  0  0  0  0  0  0  0  0  0  0
   -9.4328  -11.4314    0.0000 C   0  0  0  0  0  0  0  0  0  0  0  0
   -8.7790  -10.9282    0.0000 C   0  0  0  0  0  0  0  0  0  0  0  0
   -8.0164  -11.2427    0.0000 C   0  0  0  0  0  0  0  0  0  0  0  0
   -6.2731  -13.5073    0.0000 N   0  0  0  0  0  0  0  0  0  0  0  0
   -6.1641  -14.3251    0.0000 C   0  0  0  0  0  0  0  0  0  0  0  0
   -5.6193  -13.0041    0.0000 C   0  0  0  0  0  0  0  0  0  0  0  0
   -5.7283  -12.1863    0.0000 O   0  0  0  0  0  0  0  0  0  0  0  0
   -4.8566  -13.3186    0.0000 C   0  0  2  0  0  0  0  0  0  0  0  0
   -4.7477  -14.1364    0.0000 C   0  0  0  0  0  0  0  0  0  0  0  0
   -4.2029  -12.8153    0.0000 N   0  0  0  0  0  0  0  0  0  0  0  0
   -3.4402  -13.1299    0.0000 C   0  0  0  0  0  0  0  0  0  0  0  0
   -3.3313  -13.9476    0.0000 O   0  0  0  0  0  0  0  0  0  0  0  0
   -2.7865  -12.6266    0.0000 C   0  0  2  0  0  0  0  0  0  0  0  0
   -2.8954  -11.8088    0.0000 C   0  0  0  0  0  0  0  0  0  0  0  0
   -3.6581  -11.4943    0.0000 C   0  0  0  0  0  0  0  0  0  0  0  0
   -4.3119  -11.9976    0.0000 C   0  0  0  0  0  0  0  0  0  0  0  0
   -3.7671  -10.6765    0.0000 C   0  0  0  0  0  0  0  0  0  0  0  0
   -2.0238  -12.9412    0.0000 N   0  0  0  0  0  0  0  0  0  0  0  0
   -1.3701  -12.4379    0.0000 C   0  0  0  0  0  0  0  0  0  0  0  0
   -1.4790  -11.6201    0.0000 O   0  0  0  0  0  0  0  0  0  0  0  0
   -0.6074  -12.7524    0.0000 C   0  0  0  0  0  0  0  0  0  0  0  0
    0.0464  -12.2492    0.0000 C   0  0  2  0  0  0  0  0  0  0  0  0
   -0.0626  -11.4314    0.0000 O   0  0  0  0  0  0  0  0  0  0  0  0
    0.8091  -12.5637    0.0000 C   0  0  2  0  0  0  0  0  0  0  0  0
    0.9180  -13.3815    0.0000 C   0  0  0  0  0  0  0  0  0  0  0  0
    0.2643  -13.8847    0.0000 C   0  0  0  0  0  0  0  0  0  0  0  0
    0.3732  -14.7025    0.0000 C   0  0  0  0  0  0  0  0  0  0  0  0
   -0.2805  -15.2058    0.0000 C   0  0  0  0  0  0  0  0  0  0  0  0
   -1.0432  -14.8912    0.0000 C   0  0  0  0  0  0  0  0  0  0  0  0
   -1.1521  -14.0735    0.0000 C   0  0  0  0  0  0  0  0  0  0  0  0
   -0.4984  -13.5702    0.0000 C   0  0  0  0  0  0  0  0  0  0  0  0
    1.4628  -12.0605    0.0000 N   0  0  0  0  0  0  0  0  0  0  0  0
    2.2255  -12.3750    0.0000 C   0  0  0  0  0  0  0  0  0  0  0  0
    2.3344  -13.1928    0.0000 O   0  0  0  0  0  0  0  0  0  0  0  0
    2.8792  -11.8718    0.0000 C   0  0  2  0  0  0  0  0  0  0  0  0
    2.7703  -11.0540    0.0000 C   0  0  0  0  0  0  0  0  0  0  0  0
    3.4240  -10.5507    0.0000 C   0  0  1  0  0  0  0  0  0  0  0  0
    4.1867  -10.8653    0.0000 C   0  0  0  0  0  0  0  0  0  0  0  0
    4.2956  -11.6830    0.0000 C   0  0  2  0  0  0  0  0  0  0  0  0
    3.6419  -12.1863    0.0000 C   0  0  0  0  0  0  0  0  0  0  0  0
    5.0583  -11.9976    0.0000 C   0  0  0  0  0  0  0  0  0  0  0  0
    5.1673  -12.8153    0.0000 O   0  0  0  0  0  0  0  0  0  0  0  0
    5.7121  -11.4943    0.0000 N   0  0  0  0  0  0  0  0  0  0  0  0
    6.4748  -11.8088    0.0000 C   0  0  2  0  0  0  0  0  0  0  0  0
    6.5837  -12.6266    0.0000 C   0  0  0  0  0  0  0  0  0  0  0  0
    7.1285  -11.3056    0.0000 C   0  0  0  0  0  0  0  0  0  0  0  0
    7.0195  -10.4878    0.0000 C   0  0  0  0  0  0  0  0  0  0  0  0
    7.6733   -9.9846    0.0000 C   0  0  0  0  0  0  0  0  0  0  0  0
    8.4360  -10.2991    0.0000 C   0  0  0  0  0  0  0  0  0  0  0  0
    8.5449  -11.1169    0.0000 C   0  0  0  0  0  0  0  0  0  0  0  0
    7.8912  -11.6201    0.0000 C   0  0  0  0  0  0  0  0  0  0  0  0
    3.3150   -9.7330    0.0000 N   0  0  0  0  0  0  0  0  0  0  0  0
    2.5524   -9.4184    0.0000 S   0  0  0  0  0  0  0  0  0  0  0  0
    2.8669   -8.6557    0.0000 C   0  0  0  0  0  0  0  0  0  0  0  0
    2.2378  -10.1811    0.0000 O   0  0  0  0  0  0  0  0  0  0  0  0
    1.7897   -9.1039    0.0000 O   0  0  0  0  0  0  0  0  0  0  0  0
  1  2  1  0  0  0  0
  2  3  1  0  0  0  0
  3  4  2  0  0  0  0
  5  3  1  1  0  0  0
  5  6  1  0  0  0  0
  6  7  1  0  0  0  0
  7  8  1  0  0  0  0
  8  9  1  0  0  0  0
  5  9  1  0  0  0  0
  9 10  1  0  0  0  0
 10 11  2  0  0  0  0
 12 10  1  0  0  0  0
 12 13  1  0  0  0  0
 13 14  1  0  0  0  0
 14 15  1  0  0  0  0
 15 16  1  0  0  0  0
 16 17  1  0  0  0  0
 17 18  1  0  0  0  0
 18 19  1  0  0  0  0
 14 19  1  0  0  0  0
 12 20  1  1  0  0  0
 20 21  1  0  0  0  0
 20 22  1  0  0  0  0
 22 23  2  0  0  0  0
 24 22  1  0  0  0  0
 24 25  1  1  0  0  0
 24 26  1  0  0  0  0
 26 27  1  0  0  0  0
 27 28  2  0  0  0  0
 29 27  1  0  0  0  0
 29 30  1  0  0  0  0
 30 31  1  0  0  0  0
 31 32  1  0  0  0  0
 31 33  1  0  0  0  0
 29 34  1  6  0  0  0
 34 35  1  0  0  0  0
 35 36  2  0  0  0  0
 35 37  1  0  0  0  0
 38 37  1  0  0  0  0
 38 39  1  6  0  0  0
 38 40  1  0  0  0  0
 40 41  1  0  0  0  0
 41 42  1  0  0  0  0
 42 43  1  0  0  0  0
 43 44  1  0  0  0  0
 44 45  1  0  0  0  0
 45 46  1  0  0  0  0
 46 47  1  0  0  0  0
 42 47  1  0  0  0  0
 40 48  1  1  0  0  0
 48 49  1  0  0  0  0
 49 50  2  0  0  0  0
 51 49  1  6  0  0  0
 51 52  1  0  0  0  0
 53 52  1  0  0  0  0
 53 54  1  0  0  0  0
 55 54  1  0  0  0  0
 55 56  1  0  0  0  0
 51 56  1  0  0  0  0
 55 57  1  1  0  0  0
 57 58  2  0  0  0  0
 57 59  1  0  0  0  0
 60 59  1  0  0  0  0
 60 61  1  1  0  0  0
 60 62  1  0  0  0  0
 62 63  1  0  0  0  0
 63 64  1  0  0  0  0
 64 65  1  0  0  0  0
 65 66  1  0  0  0  0
 66 67  1  0  0  0  0
 62 67  1  0  0  0  0
 53 68  1  6  0  0  0
 68 69  1  0  0  0  0
 69 70  1  0  0  0  0
 69 71  2  0  0  0  0
 69 72  2  0  0  0  0
M  END
>  <MOLECULEID>
M96817996

>  <CLASS>
Inactive

$$$$

  Mrv2120 12252112132D          

 39 43  0  0  1  0            999 V2000
   -1.8713   -6.5477    0.0000 C   0  0  0  0  0  0  0  0  0  0  0  0
   -2.3974   -5.9122    0.0000 C   0  0  0  0  0  0  0  0  0  0  0  0
   -1.7619   -5.3861    0.0000 C   0  0  0  0  0  0  0  0  0  0  0  0
   -3.0329   -6.4383    0.0000 C   0  0  0  0  0  0  0  0  0  0  0  0
   -2.9235   -5.2767    0.0000 C   0  0  0  0  0  0  0  0  0  0  0  0
   -3.7369   -5.4146    0.0000 C   0  0  0  0  0  0  0  0  0  0  0  0
   -4.2630   -4.7791    0.0000 C   0  0  0  0  0  0  0  0  0  0  0  0
   -3.9757   -4.0057    0.0000 C   0  0  0  0  0  0  0  0  0  0  0  0
   -3.1623   -3.8679    0.0000 C   0  0  0  0  0  0  0  0  0  0  0  0
   -2.8750   -3.0945    0.0000 C   0  0  0  0  0  0  0  0  0  0  0  0
   -2.0616   -2.9566    0.0000 N   0  3  0  0  0  0  0  0  0  0  0  0
   -1.7743   -2.1833    0.0000 C   0  0  1  0  0  0  0  0  0  0  0  0
   -2.3004   -1.5478    0.0000 C   0  0  0  0  0  0  0  0  0  0  0  0
   -2.0130   -0.7744    0.0000 S   0  0  0  0  0  0  0  0  0  0  0  0
   -2.8245   -0.6258    0.0000 O   0  0  0  0  0  0  0  0  0  0  0  0
   -2.0076    0.0505    0.0000 O   0  0  0  0  0  0  0  0  0  0  0  0
   -1.1996   -0.6366    0.0000 C   0  0  0  0  0  0  0  0  0  0  0  0
   -0.6735   -1.2721    0.0000 C   0  0  1  0  0  0  0  0  0  0  0  0
    0.1399   -1.1342    0.0000 C   0  0  0  0  0  0  0  0  0  0  0  0
    0.4272   -0.3609    0.0000 C   0  0  0  0  0  0  0  0  0  0  0  0
   -0.0989    0.2746    0.0000 C   0  0  0  0  0  0  0  0  0  0  0  0
    0.1884    1.0480    0.0000 C   0  0  0  0  0  0  0  0  0  0  0  0
   -0.3377    1.6835    0.0000 F   0  0  0  0  0  0  0  0  0  0  0  0
    1.0018    1.1859    0.0000 C   0  0  0  0  0  0  0  0  0  0  0  0
    1.4436    1.8826    0.0000 N   0  0  0  0  0  0  0  0  0  0  0  0
    2.2428    1.6777    0.0000 C   0  0  0  0  0  0  0  0  0  0  0  0
    2.2948    0.8543    0.0000 C   0  0  0  0  0  0  0  0  0  0  0  0
    3.0258    1.2368    0.0000 C   0  0  0  0  0  0  0  0  0  0  0  0
    3.7225    0.7950    0.0000 C   0  0  0  0  0  0  0  0  0  0  0  0
    3.6883   -0.0293    0.0000 C   0  0  0  0  0  0  0  0  0  0  0  0
    4.5060    0.0801    0.0000 F   0  0  0  0  0  0  0  0  0  0  0  0
    3.9380   -0.8156    0.0000 F   0  0  0  0  0  0  0  0  0  0  0  0
    2.9573   -0.4118    0.0000 C   0  0  0  0  0  0  0  0  0  0  0  0
    2.2606    0.0300    0.0000 C   0  0  0  0  0  0  0  0  0  0  0  0
    1.5279    0.5504    0.0000 C   0  0  0  0  0  0  0  0  0  0  0  0
    1.2406   -0.2230    0.0000 C   0  0  0  0  0  0  0  0  0  0  0  0
   -0.9609   -2.0454    0.0000 C   0  0  2  0  0  0  0  0  0  0  0  0
   -0.4348   -2.6809    0.0000 O   0  0  0  0  0  0  0  0  0  0  0  0
   -2.6362   -4.5033    0.0000 C   0  0  0  0  0  0  0  0  0  0  0  0
  1  2  1  0  0  0  0
  2  3  1  0  0  0  0
  2  4  1  0  0  0  0
  2  5  1  0  0  0  0
  5  6  2  0  0  0  0
  6  7  1  0  0  0  0
  7  8  2  0  0  0  0
  8  9  1  0  0  0  0
  9 10  1  0  0  0  0
 10 11  1  0  0  0  0
 12 11  1  1  0  0  0
 12 13  1  0  0  0  0
 13 14  1  0  0  0  0
 14 15  2  0  0  0  0
 14 16  2  0  0  0  0
 14 17  1  0  0  0  0
 18 17  1  0  0  0  0
 18 19  1  1  0  0  0
 19 20  1  0  0  0  0
 20 21  2  0  0  0  0
 21 22  1  0  0  0  0
 22 23  1  0  0  0  0
 22 24  2  0  0  0  0
 24 25  1  0  0  0  0
 25 26  1  0  0  0  0
 26 27  1  0  0  0  0
 27 28  1  0  0  0  0
 28 29  1  0  0  0  0
 29 30  1  0  0  0  0
 30 31  1  0  0  0  0
 30 32  1  0  0  0  0
 30 33  1  0  0  0  0
 33 34  1  0  0  0  0
 27 34  1  0  0  0  0
 27 35  1  0  0  0  0
 24 35  1  0  0  0  0
 35 36  2  0  0  0  0
 20 36  1  0  0  0  0
 37 18  1  0  0  0  0
 37 12  1  0  0  0  0
 37 38  1  6  0  0  0
  9 39  2  0  0  0  0
  5 39  1  0  0  0  0
M  CHG  1  11   1
M  END
>  <MOLECULEID>
M3737455

>  <CLASS>
Inactive

$$$$

  Mrv2120 12252112132D          

 34 39  0  0  1  0            999 V2000
    2.9814    2.4717    0.0000 O   0  0  0  0  0  0  0  0  0  0  0  0
    3.4534    1.7951    0.0000 C   0  0  0  0  0  0  0  0  0  0  0  0
    3.1034    1.0480    0.0000 C   0  0  2  0  0  0  0  0  0  0  0  0
    3.5020    0.3257    0.0000 C   0  0  0  0  0  0  0  0  0  0  0  0
    2.9383   -0.2766    0.0000 N   0  3  0  0  0  0  0  0  0  0  0  0
    2.1912    0.0734    0.0000 C   0  0  0  0  0  0  0  0  0  0  0  0
    2.2932    0.8920    0.0000 C   0  0  2  0  0  0  0  0  0  0  0  0
    2.4803    1.6956    0.0000 C   0  0  0  0  0  0  0  0  0  0  0  0
    1.8779    2.2593    0.0000 C   0  0  0  0  0  0  0  0  0  0  0  0
    1.0886    2.0195    0.0000 C   0  0  0  0  0  0  0  0  0  0  0  0
    0.9015    1.2160    0.0000 C   0  0  0  0  0  0  0  0  0  0  0  0
    1.5039    0.6523    0.0000 C   0  0  0  0  0  0  0  0  0  0  0  0
    1.3168   -0.1512    0.0000 C   0  0  0  0  0  0  0  0  0  0  0  0
    0.5274   -0.3910    0.0000 C   0  0  0  0  0  0  0  0  0  0  0  0
   -0.0749    0.1727    0.0000 C   0  0  0  0  0  0  0  0  0  0  0  0
    0.1121    0.9762    0.0000 C   0  0  0  0  0  0  0  0  0  0  0  0
    4.2754    1.8655    0.0000 N   0  0  0  0  0  0  0  0  0  0  0  0
    4.7474    1.1888    0.0000 C   0  0  0  0  0  0  0  0  0  0  0  0
    5.5693    1.2592    0.0000 C   0  0  0  0  0  0  0  0  0  0  0  0
    5.9194    2.0063    0.0000 C   0  0  2  0  0  0  0  0  0  0  0  0
    5.4474    2.6830    0.0000 C   0  0  0  0  0  0  0  0  0  0  0  0
    4.6254    2.6125    0.0000 C   0  0  1  0  0  0  0  0  0  0  0  0
    4.1534    3.2892    0.0000 C   0  0  0  0  0  0  0  0  0  0  0  0
    3.3314    3.2188    0.0000 C   0  0  0  0  0  0  0  0  0  0  0  0
    2.8595    3.8955    0.0000 C   0  0  0  0  0  0  0  0  0  0  0  0
    3.2095    4.6425    0.0000 C   0  0  0  0  0  0  0  0  0  0  0  0
    4.0315    4.7129    0.0000 C   0  0  0  0  0  0  0  0  0  0  0  0
    4.5034    4.0363    0.0000 C   0  0  0  0  0  0  0  0  0  0  0  0
    6.7413    2.0767    0.0000 C   0  0  0  0  0  0  0  0  0  0  0  0
    7.0914    2.8238    0.0000 C   0  0  0  0  0  0  0  0  0  0  0  0
    7.9134    2.8942    0.0000 C   0  0  0  0  0  0  0  0  0  0  0  0
    8.3853    2.2175    0.0000 C   0  0  0  0  0  0  0  0  0  0  0  0
    8.0353    1.4705    0.0000 C   0  0  0  0  0  0  0  0  0  0  0  0
    7.2133    1.4001    0.0000 C   0  0  0  0  0  0  0  0  0  0  0  0
  1  2  2  0  0  0  0
  3  2  1  6  0  0  0
  3  4  1  0  0  0  0
  4  5  1  0  0  0  0
  5  6  1  0  0  0  0
  7  6  1  6  0  0  0
  3  7  1  0  0  0  0
  7  8  1  0  0  0  0
  8  9  1  0  0  0  0
  9 10  1  0  0  0  0
 10 11  1  0  0  0  0
 11 12  2  0  0  0  0
  7 12  1  0  0  0  0
 12 13  1  0  0  0  0
 13 14  2  0  0  0  0
 14 15  1  0  0  0  0
 15 16  2  0  0  0  0
 11 16  1  0  0  0  0
  2 17  1  0  0  0  0
 17 18  1  0  0  0  0
 18 19  1  0  0  0  0
 20 19  1  0  0  0  0
 20 21  1  0  0  0  0
 22 21  1  0  0  0  0
 22 17  1  0  0  0  0
 22 23  1  6  0  0  0
 23 24  2  0  0  0  0
 24 25  1  0  0  0  0
 25 26  2  0  0  0  0
 26 27  1  0  0  0  0
 27 28  2  0  0  0  0
 23 28  1  0  0  0  0
 20 29  1  6  0  0  0
 29 30  2  0  0  0  0
 30 31  1  0  0  0  0
 31 32  2  0  0  0  0
 32 33  1  0  0  0  0
 33 34  2  0  0  0  0
 29 34  1  0  0  0  0
M  CHG  1   5   1
M  END
>  <MOLECULEID>
M3734711

>  <CLASS>
Inactive

$$$$

  Mrv2120 12252112132D          

 38 41  0  0  1  0            999 V2000
    3.5724   -5.3625    0.0000 C   0  0  0  0  0  0  0  0  0  0  0  0
    3.5724   -6.1875    0.0000 C   0  0  0  0  0  0  0  0  0  0  0  0
    4.2868   -6.6000    0.0000 C   0  0  0  0  0  0  0  0  0  0  0  0
    4.2868   -7.4250    0.0000 N   0  0  0  0  0  0  0  0  0  0  0  0
    3.6194   -7.9099    0.0000 C   0  0  1  0  0  0  0  0  0  0  0  0
    2.8348   -7.6550    0.0000 C   0  0  0  0  0  0  0  0  0  0  0  0
    2.2217   -8.2070    0.0000 C   0  0  0  0  0  0  0  0  0  0  0  0
    2.3932   -9.0140    0.0000 C   0  0  0  0  0  0  0  0  0  0  0  0
    3.1778   -9.2689    0.0000 O   0  0  0  0  0  0  0  0  0  0  0  0
    1.7801   -9.5660    0.0000 C   0  0  0  0  0  0  0  0  0  0  0  0
    0.9955   -9.3111    0.0000 C   0  0  0  0  0  0  0  0  0  0  0  0
    0.8240   -8.5041    0.0000 C   0  0  0  0  0  0  0  0  0  0  0  0
    0.0393   -8.2492    0.0000 C   0  0  0  0  0  0  0  0  0  0  0  0
   -0.5738   -8.8012    0.0000 C   0  0  2  0  0  0  0  0  0  0  0  0
   -0.4022   -9.6082    0.0000 C   0  0  0  0  0  0  0  0  0  0  0  0
   -1.0153  -10.1602    0.0000 S   0  0  0  0  0  0  0  0  0  0  0  0
   -0.3652  -10.6681    0.0000 O   0  0  0  0  0  0  0  0  0  0  0  0
   -1.4026  -10.8886    0.0000 O   0  0  0  0  0  0  0  0  0  0  0  0
   -1.8000   -9.9053    0.0000 C   0  0  0  0  0  0  0  0  0  0  0  0
   -1.9715   -9.0983    0.0000 C   0  0  2  0  0  0  0  0  0  0  0  0
   -2.7561   -8.8434    0.0000 N   0  3  0  0  0  0  0  0  0  0  0  0
   -3.3692   -9.3954    0.0000 C   0  0  0  0  0  0  0  0  0  0  0  0
   -4.1538   -9.1405    0.0000 C   0  0  0  0  0  0  0  0  0  0  0  0
   -4.7669   -9.6925    0.0000 C   0  0  0  0  0  0  0  0  0  0  0  0
[truncated: 4,647,519 more chars]
